# Supplementary material for: Discovery of Proteins Responsible for Resistance to Three Chemotherapy Drugs in Breast Cancer Cells Using Proteomics and Bioinformatics Analysis
Source: Molecules. 2022 Mar 8;27(6):1762. doi: 10.3390/molecules27061762 (PMC8954867; doi:10.3390/molecules27061762)
Supplement: Supplementary file 1 [file molecules-27-01762-s001.zip]

Archive with 9 entries (9 files):
- supplementary_figures.pdf
- Table S1. Raw abundnace from Proteome Discoverer pipeline.xlsx
- Table S2. Normalized protein expression level of TMT 6-plex and TMT 10-plex dataset.xlsx
- Table S3. Result of Significantly differential expressed proteins.xlsx
- Table S4. Analysis results of public RNA-seq data from GEO and SRA.xlsx
- Table S5. Result of Gene ontology analysis from positive correlated DEPs and DEGs of publuc trasncriptome data.xlsx
- Table S6. Result of Gene ontology analysis from common and unique identified drug-resistant DEPs.xlsx
- Table S7. Identified potential drug target proteins with relative expression levels.xlsx
- Table S8. Overall survival rate of resistant cell lines commonly regualted genes with TCGA and Metabric.xlsx
