# Supplementary material for: Discovery of Proteins Responsible for Resistance to Three Chemotherapy Drugs in Breast Cancer Cells Using Proteomics and Bioinformatics Analysis
Source: Molecules. 2022 Mar 8;27(6):1762. doi: 10.3390/molecules27061762 (PMC8954867; doi:10.3390/molecules27061762)
Supplement: Supplementary file 1 [file molecules-27-01762-s001.zip › Table S1. Raw abundnace from Proteome Discoverer pipeline.xlsx]

## Sheet: TMT 6-plex MCF-7 DR
Accession	Description	Sum PEP Score	Coverage [%]	# Peptides	# PSMs	# Unique Peptides	# AAs	MW [kDa]	calc. pI	Score Sequest HT: Sequest HT	# Peptides (by Search Engine): Sequest HT	# Razor Peptides	raw Abundance, 126, MCF-7	raw Abundance, 127, MCF-7	raw Abundance, 128, MCF-7	raw Abundance, 129, MCF-7/DR	raw Abundance, 130, MCF-7/DR	raw Abundance, 131, MCF-7/DR	Modifications
Q09666	Neuroblast differentiation-associated protein AHNAK OS=Homo sapiens OX=9606 GN=AHNAK PE=1 SV=2	3400.48	81	325	4424	322	5890	628.7	6.15	13330.4	325	3	157107	192174	174164	377901	383862	407664
Q15149-3	Isoform 3 of Plectin OS=Homo sapiens OX=9606 GN=PLEC	2400.33	68	333	3177	4	4570	517.7	5.74	9976.73	333	0	581.3	782.7	633.9	654.1	646.8	667.1
Q15149	Plectin OS=Homo sapiens OX=9606 GN=PLEC PE=1 SV=3	2382.68	67	334	3161	3	4684	531.5	5.96	9903.76	334	391	100926	129252	112553	191900	195860	215442
Q15149-8	Isoform 8 of Plectin OS=Homo sapiens OX=9606 GN=PLEC	2380.49	68	332	3161	2	4525	513.4	5.76	9906.12	332	0	415.4	529.5	481.6	323.2	354.8	347.5
Q15149-4	Isoform 4 of Plectin OS=Homo sapiens OX=9606 GN=PLEC	2377.31	68	332	3156	2	4547	515.9	5.8	9881.63	332	0	405.5	475.7	433.6	1009.7	1076.9	1122.8
Q15149-5	Isoform 5 of Plectin OS=Homo sapiens OX=9606 GN=PLEC	2372.2	68	331	3151	1	4547	516	5.78	9877.38	331	0
P21333-2	Isoform 2 of Filamin-A OS=Homo sapiens OX=9606 GN=FLNA	1910.17	74	163	3411	103	2639	279.8	6.05	11781.9	163	88	115262	157595	134679	110755	117750	121730
Q14204	Cytoplasmic dynein 1 heavy chain 1 OS=Homo sapiens OX=9606 GN=DYNC1H1 PE=1 SV=5	1870.36	53	238	1885	238	4646	532.1	6.4	5353.51	238	0	60026.6	83404.9	71135.6	84871.4	91182	97837.8
P78527	DNA-dependent protein kinase catalytic subunit OS=Homo sapiens OX=9606 GN=PRKDC PE=1 SV=3	1807.87	47	199	2626	199	4128	468.8	7.12	8104.38	199	0	98603.6	118227	115119	137609	143314	159494
O75369	Filamin-B OS=Homo sapiens OX=9606 GN=FLNB PE=1 SV=2	1753.92	77	154	2161	1	2602	278	5.73	6995.13	154	0	105.3	133	102	136.7	130.6	136.9
O75369-8	Isoform 8 of Filamin-B OS=Homo sapiens OX=9606 GN=FLNB	1701.11	75	154	2117	1	2633	281.5	5.71	6838.82	154	213	58832.8	76676.7	67160.4	101166	106464	109064
P35579	Myosin-9 OS=Homo sapiens OX=9606 GN=MYH9 PE=1 SV=4	1584.87	65	153	2548	123	1960	226.4	5.6	8281.78	153	49	64482.8	83877.7	73716.9	141790	153677	160816
P49327	Fatty acid synthase OS=Homo sapiens OX=9606 GN=FASN PE=1 SV=3	1448.42	61	122	3405	121	2511	273.3	6.44	11343.1	122	1	111743	166253	135878	56032.5	59190	60583.7
Q14315	Filamin-C OS=Homo sapiens OX=9606 GN=FLNC PE=1 SV=3	1437.03	68	152	1589	132	2725	290.8	5.97	5516.97	152	1	50185.5	61318.5	56285.2	231314	247059	261349
Q13813	Spectrin alpha chain, non-erythrocytic 1 OS=Homo sapiens OX=9606 GN=SPTAN1 PE=1 SV=3	1361.71	67	163	1380	4	2472	284.4	5.35	4410.43	163	229	48074.4	59866.5	54091.7	54714.5	56191.4	60498.4
Q13813-3	Isoform 3 of Spectrin alpha chain, non-erythrocytic 1 OS=Homo sapiens OX=9606 GN=SPTAN1	1347.36	67	160	1359	0	2452	282.1	5.34	4354.03	160	0
A0A0D9SF54	Spectrin alpha chain, non-erythrocytic 1 OS=Homo sapiens OX=9606 GN=SPTAN1 PE=1 SV=1	1342.42	67	160	1345	1	2457	282.7	5.34	4308.49	160	1	422.6	533.8	487.2	355.8	395.7	409.7
Q14980	Nuclear mitotic apparatus protein 1 OS=Homo sapiens OX=9606 GN=NUMA1 PE=1 SV=2	1305.56	72	150	1527	1	2115	238.1	5.78	5199.15	150	186	68393.5	76081.4	74773.3	34830.2	35956	37202.9
Q14980-2	Isoform 2 of Nuclear mitotic apparatus protein 1 OS=Homo sapiens OX=9606 GN=NUMA1	1303.46	72	150	1525	1	2101	236.4	5.8	5191.24	150	0	1150.4	1258.7	1278.1	535.8	549.4	511.9
A0A087WVQ6	Clathrin heavy chain OS=Homo sapiens OX=9606 GN=CLTC PE=1 SV=1	1297.97	59	91	2909	70	1679	191.9	5.69	10089.4	91	29	83370	113699	98021.8	88374.6	92801	96598.5
P46013	Proliferation marker protein Ki-67 OS=Homo sapiens OX=9606 GN=MKI67 PE=1 SV=2	1290.24	67	184	1166	20	3256	358.5	9.45	3694.52	184	205	71067.6	80062	77444.9	33870.2	35422.7	38288.8
P05783	Keratin, type I cytoskeletal 18 OS=Homo sapiens OX=9606 GN=KRT18 PE=1 SV=2	1276.29	96	63	15175	7	430	48	5.45	57324.7	63	107	478331	699441	530500	238663	237539	251033
P12270	Nucleoprotein TPR OS=Homo sapiens OX=9606 GN=TPR PE=1 SV=3	1210.89	58	156	1303	155	2363	267.1	5.02	4169.21	156	1	56585	63828.9	62161.8	50613.2	51792.8	56308.2
Q9Y490	Talin-1 OS=Homo sapiens OX=9606 GN=TLN1 PE=1 SV=3	1188.06	68	134	1024	120	2541	269.6	6.07	3079.7	134	18	29558.4	37992.4	33647.3	62092	67158	68762.5
P46013-2	Isoform Short of Proliferation marker protein Ki-67 OS=Homo sapiens OX=9606 GN=MKI67	1186.2	68	165	1086	1	2896	319.2	9.51	3470.43	165	0
P10809	60 kDa heat shock protein, mitochondrial OS=Homo sapiens OX=9606 GN=HSPD1 PE=1 SV=2	1177.52	87	65	7375	65	573	61	5.87	28069.5	65	0	221879	255430	242694	172374	171902	188738
P58107	Epiplakin OS=Homo sapiens OX=9606 GN=EPPK1 PE=1 SV=3	1165.07	68	153	1340	145	5088	555.3	5.62	4411.34	153	0	26091.7	34756.9	28802.3	9029.6	9253.3	9600.7
A0A804HIG4	Leucine-rich PPR motif-containing protein, mitochondrial OS=Homo sapiens OX=9606 GN=LRPPRC PE=4 SV=1	1147.18	69	95	2422	3	1369	155	5.94	7300.18	95	165	95656	109296	105759	76776.8	77125.9	84346.2
P15924	Desmoplakin OS=Homo sapiens OX=9606 GN=DSP PE=1 SV=3	1126.33	59	183	1003	183	2871	331.6	6.81	2962.15	183	0	35517.9	48218.1	41174.7	41134.1	43157.7	45993.4
Q6P2Q9	Pre-mRNA-processing-splicing factor 8 OS=Homo sapiens OX=9606 GN=PRPF8 PE=1 SV=2	1107.42	51	106	1381	106	2335	273.4	8.84	4414.77	106	0	44699.2	51470	50137.8	37301.7	38477	41950.1
Q8WXH0	Nesprin-2 OS=Homo sapiens OX=9606 GN=SYNE2 PE=1 SV=3	1101.81	37	225	629	223	6885	795.9	5.36	1748.09	225	2	17684.5	20540.2	19950.9	10471.3	10788	11453
A0A804HLG8	Leucine-rich PPR motif-containing protein, mitochondrial OS=Homo sapiens OX=9606 GN=LRPPRC PE=4 SV=1	1099.89	67	93	2344	1	1400	158.5	6.18	7069.08	93	0
Q01082	Spectrin beta chain, non-erythrocytic 1 OS=Homo sapiens OX=9606 GN=SPTBN1 PE=1 SV=2	1037.93	62	137	962	12	2364	274.4	5.57	2827.59	137	170	29788.1	37908.7	34410.3	39894.6	41335.6	44749.7
P11142	Heat shock cognate 71 kDa protein OS=Homo sapiens OX=9606 GN=HSPA8 PE=1 SV=1	966.581	76	63	3591	22	646	70.9	5.52	11962.4	63	87	152086	210053	178088	153060	164752	179599
F8W1U3	Keratin, type II cytoskeletal 8 (Fragment) OS=Homo sapiens OX=9606 GN=KRT8 PE=1 SV=1	958.422	83	46	8686	1	289	32.5	6.89	25953.9	46	0
F8VZY9	Keratin, type I cytoskeletal 18 OS=Homo sapiens OX=9606 GN=KRT18 PE=1 SV=1	944.688	95	57	11169	1	391	43.7	5.35	40229.4	57	0
Q01082-3	Isoform 2 of Spectrin beta chain, non-erythrocytic 1 OS=Homo sapiens OX=9606 GN=SPTBN1	933.27	62	125	878	1	2155	251.2	5.53	2598.06	125	0
O43707	Alpha-actinin-4 OS=Homo sapiens OX=9606 GN=ACTN4 PE=1 SV=2	930.694	73	69	2552	6	911	104.8	5.44	8437.67	69	109	81397.8	105689	94191	93397.8	100632	103273
Q9NZM1-6	Isoform 6 of Myoferlin OS=Homo sapiens OX=9606 GN=MYOF	928.534	61	120	1102	115	2048	233.3	6.21	3237.79	120	6	36422.1	42703.5	40857.5	44557.5	45624.9	49059.7
Q08211	ATP-dependent RNA helicase A OS=Homo sapiens OX=9606 GN=DHX9 PE=1 SV=4	925.132	59	71	2110	70	1270	140.9	6.84	7678.24	71	1	61961.5	71900	68824	39581.3	40213	43851.4
P38646	Stress-70 protein, mitochondrial OS=Homo sapiens OX=9606 GN=HSPA9 PE=1 SV=2	920.65	73	67	3543	64	679	73.6	6.16	12366.4	67	4	146528	162963	160290	111212	111594	122254
P46940	Ras GTPase-activating-like protein IQGAP1 OS=Homo sapiens OX=9606 GN=IQGAP1 PE=1 SV=1	917.538	56	81	1165	76	1657	189.1	6.48	3637.23	81	6	36302.1	46213	41500.3	49750.1	53366	55968
Q7Z6Z7	E3 ubiquitin-protein ligase HUWE1 OS=Homo sapiens OX=9606 GN=HUWE1 PE=1 SV=3	915.833	36	130	653	90	4374	481.6	5.22	1939.34	130	53	18478.9	25906.8	22067.7	19879.7	21455.7	22187
Q14789	Golgin subfamily B member 1 OS=Homo sapiens OX=9606 GN=GOLGB1 PE=1 SV=2	913.166	57	163	613	2	3259	375.8	5	1751.45	163	195	17535.7	20051	19004.7	14322.2	14774.7	15920.2
Q14789-2	Isoform 2 of Golgin subfamily B member 1 OS=Homo sapiens OX=9606 GN=GOLGB1	909.653	56	162	614	1	3269	376.9	5	1749.32	162	0
P08238	Heat shock protein HSP 90-beta OS=Homo sapiens OX=9606 GN=HSP90AB1 PE=1 SV=4	894.671	72	68	4536	42	724	83.2	5.03	15298.5	68	39	158714	227951	189448	176670	191770	203072
P12814	Alpha-actinin-1 OS=Homo sapiens OX=9606 GN=ACTN1 PE=1 SV=2	884.24	72	62	1979	40	892	103	5.41	6520.14	62	4	34486.9	44310	40051.4	83072.9	89659	94015.2
A0A2U3TZM0	DNA helicase OS=Homo sapiens OX=9606 GN=CHD4 PE=1 SV=1	871.68	54	102	865	5	1902	216.7	6	2652.6	102	158	30315.9	35855	34578.9	20175.8	21076.7	22830
Q12906-7	Isoform 7 of Interleukin enhancer-binding factor 3 OS=Homo sapiens OX=9606 GN=ILF3	861.153	71	57	1511	33	898	95.7	8.81	4693.6	57	44	54232.1	62788.7	60189.2	47550.7	48155	52440.9
Q92616	eIF-2-alpha kinase activator GCN1 OS=Homo sapiens OX=9606 GN=GCN1 PE=1 SV=6	860.108	49	123	755	123	2671	292.6	7.47	2270.29	123	0	24512.2	34339.8	29470.7	28927.9	30627.5	31303.5
O75643	U5 small nuclear ribonucleoprotein 200 kDa helicase OS=Homo sapiens OX=9606 GN=SNRNP200 PE=1 SV=2	846.768	49	101	1181	101	2136	244.4	6.06	3727.27	101	0	45356.4	53336.3	51410.7	38975.7	40424.2	43787.5
H7C144	Alpha-actinin-4 OS=Homo sapiens OX=9606 GN=ACTN4 PE=1 SV=2	843.27	71	66	2328	3	906	104.3	5.5	7705.48	66	0	184.3	220.7	205.5	104.5	117.5	109.7
P07900	Heat shock protein HSP 90-alpha OS=Homo sapiens OX=9606 GN=HSP90AA1 PE=1 SV=5	839.346	71	66	5077	35	732	84.6	5.02	16224	66	9	70574.3	97616.7	84411	78848.9	86564.9	94136.1
Q9P2E9	Ribosome-binding protein 1 OS=Homo sapiens OX=9606 GN=RRBP1 PE=1 SV=5	835.062	76	96	909	38	1410	152.4	8.6	2906.23	96	75	41758.3	47384.1	45855.6	39222.8	40585	43626.1
A0A2R8YFD8	DNA helicase OS=Homo sapiens OX=9606 GN=CHD4 PE=1 SV=1	826.441	51	98	839	1	1903	216.7	5.85	2571.12	98	0
Q02880-2	Isoform Beta-1 of DNA topoisomerase 2-beta OS=Homo sapiens OX=9606 GN=TOP2B	808.686	58	100	1017	84	1621	182.5	8.06	2962.4	100	30	46833.4	51364.5	51780.8	17161.4	17788.4	18878.5
P55072	Transitional endoplasmic reticulum ATPase OS=Homo sapiens OX=9606 GN=VCP PE=1 SV=4	801.47	74	61	2059	61	806	89.3	5.26	6677.31	61	0	72974	90764.6	83270.1	67341.9	70012.7	73641.4
P06733	Alpha-enolase OS=Homo sapiens OX=9606 GN=ENO1 PE=1 SV=2	792.945	88	44	4417	39	434	47.1	7.39	16137	44	7	124756	182409	145908	146518	162770	167350
P49792	E3 SUMO-protein ligase RanBP2 OS=Homo sapiens OX=9606 GN=RANBP2 PE=1 SV=2	791.968	45	129	563	91	3224	358	6.2	1618.73	129	46	25814.6	31821.3	29742.4	35378.7	36404	41184.1
P35580	Myosin-10 OS=Homo sapiens OX=9606 GN=MYH10 PE=1 SV=3	781.973	55	114	847	86	1976	228.9	5.54	2480.6	114	9	18264.7	22831.5	20769.7	28772	30614.1	32601
Q86UP2	Kinectin OS=Homo sapiens OX=9606 GN=KTN1 PE=1 SV=1	767.49	73	107	715	106	1357	156.2	5.64	2324.18	107	1	30066.4	36538.1	34488.1	48046.2	47954.9	54076.8
A0A0G2JIW1	Heat shock 70 kDa protein 1B OS=Homo sapiens OX=9606 GN=HSPA1B PE=1 SV=1	760.499	76	56	2414	24	642	70.1	5.66	7914.44	56	43	60967.6	82099	71879.9	63424.1	67029.1	70630.4
P11021	Endoplasmic reticulum chaperone BiP OS=Homo sapiens OX=9606 GN=HSPA5 PE=1 SV=2	735.586	68	55	2655	52	654	72.3	5.16	8991.46	55	0	103981	118658	115750	87860.1	89045.7	99385.9
P13639	Elongation factor 2 OS=Homo sapiens OX=9606 GN=EEF2 PE=1 SV=4	735.366	71	60	1979	59	858	95.3	6.83	5749.58	60	1	64207.2	94776.3	79908.6	84201	92090.6	97545.9
P52272	Heterogeneous nuclear ribonucleoprotein M OS=Homo sapiens OX=9606 GN=HNRNPM PE=1 SV=3	734.753	72	54	1399	26	730	77.5	8.7	4137.88	54	70	57533.3	68318.5	65744.3	57682.9	59178.7	65931.3
Q7Z406-6	Isoform 6 of Myosin-14 OS=Homo sapiens OX=9606 GN=MYH14	720.194	54	111	684	3	2003	228.5	5.6	2069.13	111	117	14668.6	20408.2	17270.5	5555	5813.2	5835.6
P14625	Endoplasmin OS=Homo sapiens OX=9606 GN=HSP90B1 PE=1 SV=1	717.866	62	65	2939	63	803	92.4	4.84	9938	65	0	107388	124113	119266	117292	116161	128883
Q9UQE7	Structural maintenance of chromosomes protein 3 OS=Homo sapiens OX=9606 GN=SMC3 PE=1 SV=2	709.171	57	85	771	85	1217	141.5	7.18	2415.86	85	0	36507.7	42705.9	41204.1	28281.1	29331.5	31980.4
P04406	Glyceraldehyde-3-phosphate dehydrogenase OS=Homo sapiens OX=9606 GN=GAPDH PE=1 SV=3	708.022	85	30	3379	29	335	36	8.46	11418.5	30	2	89964.6	136386	105812	134340	149236	154974
O75533	Splicing factor 3B subunit 1 OS=Homo sapiens OX=9606 GN=SF3B1 PE=1 SV=3	707.515	61	65	1075	65	1304	145.7	7.09	3512.06	65	0	37970.8	44457.8	43256.9	29035.9	29769.8	32108.5
P11388	DNA topoisomerase 2-alpha OS=Homo sapiens OX=9606 GN=TOP2A PE=1 SV=3	705.813	53	82	999	66	1531	174.3	8.72	2880.46	82	0	34223	37718.6	37762.3	14907.7	15616.3	17017
Q14683	Structural maintenance of chromosomes protein 1A OS=Homo sapiens OX=9606 GN=SMC1A PE=1 SV=2	703.677	68	98	778	95	1233	143.1	7.64	2286.65	98	3	39023.2	45358.7	43791.4	25599.5	26728.6	29140.8
P14618	Pyruvate kinase PKM OS=Homo sapiens OX=9606 GN=PKM PE=1 SV=4	702.94	75	45	4002	5	531	57.9	7.84	14330.1	45	0	7273.3	11259.3	8737.1	13566.5	15233.2	15368.9
P34932	Heat shock 70 kDa protein 4 OS=Homo sapiens OX=9606 GN=HSPA4 PE=1 SV=4	700.589	78	58	760	55	840	94.3	5.19	2175.81	58	7	25718.2	36059.2	30989.7	35727	39102.6	41563.1
Q7Z406	Myosin-14 OS=Homo sapiens OX=9606 GN=MYH14 PE=1 SV=2	698.745	54	109	670	1	1995	227.7	5.6	2005.27	109	0
P20700	Lamin-B1 OS=Homo sapiens OX=9606 GN=LMNB1 PE=1 SV=2	690.298	83	62	1698	55	586	66.4	5.16	5308.24	62	7	68037.3	76996	74946.6	38911.1	39398.4	43070.4
P05023	Sodium/potassium-transporting ATPase subunit alpha-1 OS=Homo sapiens OX=9606 GN=ATP1A1 PE=1 SV=1	684.402	52	55	1595	36	1023	112.8	5.49	5174.78	55	35	46829.7	53657.6	51559.9	48103.5	49133.6	51999.4
A0A6Q8PFJ0	Prelamin-A/C OS=Homo sapiens OX=9606 GN=LMNA PE=1 SV=1	679.764	72	73	1719	3	729	80.9	8.27	5407.27	73	95	84460.8	93766.6	92189.9	76158.5	77078.4	86396.9
A0A804F6T5	Pyruvate kinase PKM OS=Homo sapiens OX=9606 GN=PKM PE=4 SV=1	677.419	72	45	3674	1	566	61.6	7.68	12806	45	68	99525.9	146143	116561	167354	183974	182843
P27708	CAD protein OS=Homo sapiens OX=9606 GN=CAD PE=1 SV=3	673.188	46	80	596	75	2225	242.8	6.46	1973.82	80	5	15872.6	21104.7	18602.3	29937.7	32160.1	34067.2
P35221	Catenin alpha-1 OS=Homo sapiens OX=9606 GN=CTNNA1 PE=1 SV=1	670.538	68	54	756	41	906	100	6.29	2450.04	54	19	21542.3	26848.6	24747.4	15623.5	16096.3	16988.1
Q9NYU2	UDP-glucose:glycoprotein glucosyltransferase 1 OS=Homo sapiens OX=9606 GN=UGGT1 PE=1 SV=3	669.487	45	58	923	56	1555	177.1	5.63	2685.28	58	2	25323.3	28755	27936.5	17561.7	17898	19383.4
P07814	Bifunctional glutamate/proline--tRNA ligase OS=Homo sapiens OX=9606 GN=EPRS1 PE=1 SV=5	666.471	51	74	646	73	1512	170.5	7.33	2027.29	74	1	23191.2	32139.6	26820.4	34071.6	35964.1	38701.1
Q9NR30	Nucleolar RNA helicase 2 OS=Homo sapiens OX=9606 GN=DDX21 PE=1 SV=5	666.17	68	61	1045	58	783	87.3	9.28	3606.97	61	5	48796.7	54771.5	53915.9	44762.4	45064.4	49960.7
P68371	Tubulin beta-4B chain OS=Homo sapiens OX=9606 GN=TUBB4B PE=1 SV=1	664.251	73	28	2456	1	445	49.8	4.89	7157.82	28	10	17505.1	24841.3	20252.1	24825.1	27235.8	27211.4
P09874	Poly [ADP-ribose] polymerase 1 OS=Homo sapiens OX=9606 GN=PARP1 PE=1 SV=4	653.088	56	64	1076	64	1014	113	8.88	3521.24	64	0	61001.9	68572.4	65018	60129.2	61662.7	65102.8
P07437	Tubulin beta chain OS=Homo sapiens OX=9606 GN=TUBB PE=1 SV=2	650.792	75	29	2583	5	444	49.6	4.89	7708.18	29	66	80075.1	116976	95630.2	112010	123226	125767
P14866	Heterogeneous nuclear ribonucleoprotein L OS=Homo sapiens OX=9606 GN=HNRNPL PE=1 SV=2	640.148	64	32	1272	5	589	64.1	8.22	4417.92	32	66	44918.3	51486.3	50257.7	36076.1	37328.9	40331.4
P16615	Sarcoplasmic/endoplasmic reticulum calcium ATPase 2 OS=Homo sapiens OX=9606 GN=ATP2A2 PE=1 SV=1	634.161	48	51	1287	32	1042	114.7	5.34	4177.56	51	34	45654.7	52113.4	50774.9	45006.3	45745.9	50353.4
P02545-2	Isoform C of Prelamin-A/C OS=Homo sapiens OX=9606 GN=LMNA	634.003	86	71	1627	1	572	65.1	6.84	4983.84	71	0	80.8	126	95.7	83.2	96.9	98.4
Q5T4S7	E3 ubiquitin-protein ligase UBR4 OS=Homo sapiens OX=9606 GN=UBR4 PE=1 SV=1	632.4	26	110	371	110	5183	573.5	6.04	1033.2	110	0	12440.2	16328.1	14434.4	21748.3	23382.4	24758.5
P08670	Vimentin OS=Homo sapiens OX=9606 GN=VIM PE=1 SV=4	631.921	83	52	1530	46	466	53.6	5.12	4372.95	52	6	56973.1	69614.1	64081.9	293859	300583	349542
H3BTN5	Pyruvate kinase (Fragment) OS=Homo sapiens OX=9606 GN=PKM PE=1 SV=1	627.665	78	42	3483	1	485	53	6.84	12123.7	42	0
O15020	Spectrin beta chain, non-erythrocytic 2 OS=Homo sapiens OX=9606 GN=SPTBN2 PE=1 SV=3	625.135	50	101	435	90	2390	271.2	6.11	1386.56	101	0	7158.3	8633.2	8064.1	4048.7	4221.2	4265
P04075-2	Isoform 2 of Fructose-bisphosphate aldolase A OS=Homo sapiens OX=9606 GN=ALDOA	622.655	82	36	3243	29	418	45.2	8.25	11619.3	36	9	51745.6	78405.5	61199.7	47096.8	51301.3	52441.9
Q16891-2	Isoform 2 of MICOS complex subunit MIC60 OS=Homo sapiens OX=9606 GN=IMMT	622.095	71	54	994	2	747	82.6	6.57	3469.62	54	82	46229	50006	48951.7	33838	34370.3	36793
P22314	Ubiquitin-like modifier-activating enzyme 1 OS=Homo sapiens OX=9606 GN=UBA1 PE=1 SV=3	621.333	57	48	1150	37	1058	117.8	5.76	3670.96	48	14	29853.2	41939.9	35032.5	25303.8	26946.8	28219.3
P31948	Stress-induced-phosphoprotein 1 OS=Homo sapiens OX=9606 GN=STIP1 PE=1 SV=1	614.402	70	56	990	56	543	62.6	6.8	2782.39	56	0	43981.6	61641.2	51203.6	63750.9	69473.3	71202.3
Q16891-4	Isoform 4 of MICOS complex subunit MIC60 OS=Homo sapiens OX=9606 GN=IMMT	613.453	71	54	974	2	757	83.5	6.57	3342.41	54	0	311.3	380.6	349.8	252.2	274	280.3
P23246	Splicing factor, proline- and glutamine-rich OS=Homo sapiens OX=9606 GN=SFPQ PE=1 SV=2	610.616	57	40	1128	39	707	76.1	9.44	3225.86	40	1	45110.9	50797.2	50197.6	32962.8	34145.9	37239.4
A0A0U1RRM4	Polypyrimidine tract-binding protein 1 OS=Homo sapiens OX=9606 GN=PTBP1 PE=1 SV=1	606.398	57	25	926	3	588	62.4	9.1	3088.72	25	64	26153.6	31279.4	30052.1	24164.1	25436.6	27633.8
P55265	Double-stranded RNA-specific adenosine deaminase OS=Homo sapiens OX=9606 GN=ADAR PE=1 SV=4	604.505	57	67	769	67	1226	136	8.65	2200.76	67	0	31971.5	36473.3	36077.4	18938.4	19484.9	20735.5
Q04637	Eukaryotic translation initiation factor 4 gamma 1 OS=Homo sapiens OX=9606 GN=EIF4G1 PE=1 SV=4	603.711	49	74	725	1	1599	175.4	5.33	2082.82	74	98	24935.6	34026.4	28859.4	25381.8	27227	29320.5
Q04637-8	Isoform 8 of Eukaryotic translation initiation factor 4 gamma 1 OS=Homo sapiens OX=9606 GN=EIF4G1	602.997	49	74	724	1	1600	175.5	5.33	2080.21	74	0
P06576	ATP synthase subunit beta, mitochondrial OS=Homo sapiens OX=9606 GN=ATP5F1B PE=1 SV=3	597.684	83	35	1910	20	529	56.5	5.4	6145.01	35	33	62164.9	70607.4	69539.1	38935.4	39718.4	42122.6
Q9NU22	Midasin OS=Homo sapiens OX=9606 GN=MDN1 PE=1 SV=2	596.999	23	109	405	109	5596	632.4	5.68	1151.68	109	0	16816.6	19735.8	19049.5	20304.1	21309.6	23238.5
A0A494C039	Hypoxia up-regulated protein 1 OS=Homo sapiens OX=9606 GN=HYOU1 PE=1 SV=1	592.874	63	56	1057	1	1000	111.3	5.22	3447.37	56	0
P18206	Vinculin OS=Homo sapiens OX=9606 GN=VCL PE=1 SV=4	592.754	67	76	630	76	1134	123.7	5.66	1927.56	76	0	22023.3	28709.5	25287.3	48149.2	53476.1	55471
A0A024R4E5	High density lipoprotein binding protein (Vigilin), isoform CRA_a OS=Homo sapiens OX=9606 GN=HDLBP PE=1 SV=1	589.13	59	68	685	68	1268	141.4	6.87	2048.53	68	0	25198	31119.4	28520	27565.1	28817.7	31278.2
Q9Y4L1	Hypoxia up-regulated protein 1 OS=Homo sapiens OX=9606 GN=HYOU1 PE=1 SV=1	588.902	63	56	1054	1	999	111.3	5.22	3441.49	56	82	42494.3	47887.8	46060.2	30830.5	30999.8	33562.6
Q00839	Heterogeneous nuclear ribonucleoprotein U OS=Homo sapiens OX=9606 GN=HNRNPU PE=1 SV=6	583.276	53	53	1587	5	825	90.5	6	5307.97	53	76	83195.8	95423.3	90576.2	58592.1	60087.7	66212.4
P53621	Coatomer subunit alpha OS=Homo sapiens OX=9606 GN=COPA PE=1 SV=2	581.316	63	70	589	70	1224	138.3	7.66	1712.79	70	0	18663.5	25193.6	22120.8	22430.7	23829.7	25460.6
Q92598	Heat shock protein 105 kDa OS=Homo sapiens OX=9606 GN=HSPH1 PE=1 SV=1	580.012	61	51	662	47	858	96.8	5.39	2175.8	51	3	15864.3	21820.6	19431.6	22683.5	24325.5	26159.9
O60313-2	Isoform 2 of Dynamin-like 120 kDa protein, mitochondrial OS=Homo sapiens OX=9606 GN=OPA1	578.402	57	62	615	62	997	115.8	7.87	1835.87	62	0	25458.9	28365.7	28130.8	13704.4	14078.5	14986.4
P68104	Elongation factor 1-alpha 1 OS=Homo sapiens OX=9606 GN=EEF1A1 PE=1 SV=1	577.276	76	30	1660	17	462	50.1	9.01	5798.26	30	23	41679.8	66630.2	49830.5	89006.5	99164.8	109536
Q13263	Transcription intermediary factor 1-beta OS=Homo sapiens OX=9606 GN=TRIM28 PE=1 SV=5	577.141	66	39	1193	39	835	88.5	5.77	3777.41	39	0	54139.2	67936.4	64267.3	29967.4	31333.8	33906.8
A8MXP9	Matrin-3 OS=Homo sapiens OX=9606 GN=MATR3 PE=1 SV=1	576.759	56	58	952	34	895	99.9	6.04	3061.14	58	40	46422.7	52436.5	51138.6	35410.5	35951	39090.7
Q13885	Tubulin beta-2A chain OS=Homo sapiens OX=9606 GN=TUBB2A PE=1 SV=1	570.356	66	25	2068	1	445	49.9	4.89	5811.77	25	0	492	598.6	572.1	1510.8	1727.2	1884.3
P13667	Protein disulfide-isomerase A4 OS=Homo sapiens OX=9606 GN=PDIA4 PE=1 SV=2	568.374	64	49	1627	2	645	72.9	5.07	5659.09	49	66	71116.5	80182.1	77140.9	50707.2	50790.6	55187
Q9BVA1	Tubulin beta-2B chain OS=Homo sapiens OX=9606 GN=TUBB2B PE=1 SV=1	565.039	67	26	2061	2	445	49.9	4.89	5784.9	26	7	1239.7	1611.9	1431.7	3436	3818.8	3780.5
A0A2R8Y793	Actin, cytoplasmic 1 (Fragment) OS=Homo sapiens OX=9606 GN=ACTB PE=1 SV=1	561.67	86	27	6849	12	309	34.1	5.17	25555.9	27	0	82236.7	112431	93244.6	92988.1	98186.2	99933.3
A0A590UJG2	Microtubule-actin cross-linking factor 1, isoforms 1/2/3/5 OS=Homo sapiens OX=9606 GN=MACF1 PE=1 SV=1	558.156	30	135	285	93	5379	614.5	5.36	757.09	135	45	7101.5	8802.6	7900.4	17204	17914.4	19430.4
Q02218	2-oxoglutarate dehydrogenase, mitochondrial OS=Homo sapiens OX=9606 GN=OGDH PE=1 SV=3	557.678	57	54	636	45	1023	115.9	6.86	2053.62	54	9	21800.4	25664.5	24913.5	17176.9	17435.8	18476.3
A0A7P0TA35	Protein disulfide-isomerase OS=Homo sapiens OX=9606 GN=P4HB PE=1 SV=1	556.069	73	50	2028	5	542	61	5.01	6088.11	50	71	123773	140795	138878	56536.2	57599.4	63694.5
A0A1W2PPS1	Heterogeneous nuclear ribonucleoprotein U OS=Homo sapiens OX=9606 GN=HNRNPU PE=1 SV=1	551.622	52	50	1537	2	804	88.3	5.78	5146.59	50	0	976.3	1015.5	1128.9	587.4	595.8	756.4
P42166	Lamina-associated polypeptide 2, isoform alpha OS=Homo sapiens OX=9606 GN=TMPO PE=1 SV=2	551.292	74	45	738	30	694	75.4	7.66	2718.64	45	22	19925.8	23032.8	21952.3	23309.9	23896.2	25497.8
A0A499FI48	Protein disulfide-isomerase OS=Homo sapiens OX=9606 GN=PDIA4 PE=1 SV=1	550.215	64	48	1581	1	646	73	5.07	5484.45	48	0	53.1	61.5	72.3	39.5	41.2	46.4
Q13439	Golgin subfamily A member 4 OS=Homo sapiens OX=9606 GN=GOLGA4 PE=1 SV=1	547.706	52	122	370	105	2230	261	5.39	1037.7	122	18	12556.1	15476.1	14437.1	10852.1	11220.2	11827.3
Q7KZF4	Staphylococcal nuclease domain-containing protein 1 OS=Homo sapiens OX=9606 GN=SND1 PE=1 SV=1	547.553	63	60	1016	60	910	101.9	7.17	3389.62	60	0	44998.5	55192.6	50229.2	25607.4	26250	27768.8
A0A3B3ITJ4	Heterogeneous nuclear ribonucleoprotein L (Fragment) OS=Homo sapiens OX=9606 GN=HNRNPL PE=1 SV=1	547.239	66	30	1229	3	537	59.2	7.11	4158.37	30	0	1360.4	1515.9	1473.5	1026.2	1047.1	1082.7
Q13435	Splicing factor 3B subunit 2 OS=Homo sapiens OX=9606 GN=SF3B2 PE=1 SV=2	545.322	53	54	702	54	895	100.2	5.67	2252.67	54	0	28236.3	33126.7	30905.5	19515.4	20091.9	21912.3
Q14690	Protein RRP5 homolog OS=Homo sapiens OX=9606 GN=PDCD11 PE=1 SV=3	544.517	40	76	478	76	1871	208.6	8.87	1492.04	76	0	23595.8	26475.3	25746.2	19825.1	19735.3	21456.9
P13010	X-ray repair cross-complementing protein 5 OS=Homo sapiens OX=9606 GN=XRCC5 PE=1 SV=3	543.834	67	43	1094	43	732	82.7	5.81	3596.54	43	0	29284.2	37436.7	34260.7	31538.2	32807.4	36600.3
A0A0C4DG89	RNA helicase OS=Homo sapiens OX=9606 GN=DDX46 PE=1 SV=1	543.069	54	65	729	1	1032	117.4	9.29	2255.83	65	0	96.1	122.5	115.6	116.8	127.7	124.6
P49588	Alanine--tRNA ligase, cytoplasmic OS=Homo sapiens OX=9606 GN=AARS1 PE=1 SV=2	542.819	62	55	716	55	968	106.7	5.53	2101.03	55	0	27830.1	39606.7	31973.2	20222.4	21539.2	21922
P33176	Kinesin-1 heavy chain OS=Homo sapiens OX=9606 GN=KIF5B PE=1 SV=1	541.785	69	67	525	52	963	109.6	6.51	1543.82	67	21	15237.8	21243.1	18212.1	22752.9	24927.5	26394.7
Q9UQ35	Serine/arginine repetitive matrix protein 2 OS=Homo sapiens OX=9606 GN=SRRM2 PE=1 SV=2	539.063	32	72	521	72	2752	299.4	12.06	1694.39	72	0	19368	22592.4	22213.6	15162.6	15850	17395.2
A6NLN1	Polypyrimidine tract-binding protein 1 OS=Homo sapiens OX=9606 GN=PTBP1 PE=1 SV=4	537.145	58	25	897	3	527	56.5	9.38	2963.42	25	0	718.2	834.7	865.1	597.1	634.1	801.1
Q15075	Early endosome antigen 1 OS=Homo sapiens OX=9606 GN=EEA1 PE=1 SV=2	537.025	63	94	390	93	1411	162.4	5.68	1184.02	94	1	10685.6	13262.1	11777.1	10597.4	11318.1	12046.5
P25705	ATP synthase subunit alpha, mitochondrial OS=Homo sapiens OX=9606 GN=ATP5F1A PE=1 SV=1	535.518	67	44	2621	44	553	59.7	9.13	8470.59	44	0	115779	127661	124624	55376.3	56006.9	60108.9
Q15393	Splicing factor 3B subunit 3 OS=Homo sapiens OX=9606 GN=SF3B3 PE=1 SV=4	531.688	53	53	852	53	1217	135.5	5.26	2526.82	53	0	27172.5	32486.2	30997.7	20374.9	21164.9	22437.7
Q14573	Inositol 1,4,5-trisphosphate receptor type 3 OS=Homo sapiens OX=9606 GN=ITPR3 PE=1 SV=2	531.627	34	80	371	71	2671	303.9	6.48	1035.59	80	9	10852.2	12665.4	12470.9	7229.3	7481.2	8031
Q7L014	Probable ATP-dependent RNA helicase DDX46 OS=Homo sapiens OX=9606 GN=DDX46 PE=1 SV=2	529.112	54	65	721	1	1031	117.3	9.29	2229.22	65	92	30630.7	37644.1	35545.8	20181.3	21361.2	22889.2
P78371	T-complex protein 1 subunit beta OS=Homo sapiens OX=9606 GN=CCT2 PE=1 SV=4	526.162	78	40	1118	40	535	57.5	6.46	3529.69	40	0	28523.2	39470.4	33220.8	37110.9	39375.4	41079.3
H0YFD6	Enoyl-CoA hydratase OS=Homo sapiens OX=9606 GN=HADHA PE=1 SV=2	525.891	65	45	1087	45	792	86.3	9.1	3635.79	45	0	41759.6	46375.8	46353	25837	26123.7	28903
Q9Y5B9	FACT complex subunit SPT16 OS=Homo sapiens OX=9606 GN=SUPT16H PE=1 SV=1	525.005	51	58	679	58	1047	119.8	5.66	1920.7	58	0	23543.1	29014.7	27619.8	30439.6	32051.4	35621.1
P17844	Probable ATP-dependent RNA helicase DDX5 OS=Homo sapiens OX=9606 GN=DDX5 PE=1 SV=1	521.993	68	50	1261	38	614	69.1	8.92	3773.54	50	15	70660.7	83394.3	81295.4	42516.9	44268.4	48481.8
P51659	Peroxisomal multifunctional enzyme type 2 OS=Homo sapiens OX=9606 GN=HSD17B4 PE=1 SV=3	520.216	60	38	883	1	736	79.6	8.84	3110.45	38	66	35159.2	38831.7	38709.8	16803.1	17235.1	18203
Q14152	Eukaryotic translation initiation factor 3 subunit A OS=Homo sapiens OX=9606 GN=EIF3A PE=1 SV=1	519.594	60	92	490	92	1382	166.5	6.79	1358.21	92	0	18787.6	23811.3	21394.3	21369.1	22822.2	24934.1
A2A274	Aconitate hydratase, mitochondrial OS=Homo sapiens OX=9606 GN=ACO2 PE=1 SV=1	516.804	57	46	820	46	805	87.8	7.37	2755.31	46	0	30098.5	34461.9	33998.9	19128.9	19368.7	20922.9
A0A804HK65	Peroxisomal multifunctional enzyme type 2 OS=Homo sapiens OX=9606 GN=HSD17B4 PE=4 SV=1	513.184	62	38	888	1	712	77.2	8.95	3113.68	38	0	265.7	300.8	304.3	178.6	196.7	183.1
Q14697	Neutral alpha-glucosidase AB OS=Homo sapiens OX=9606 GN=GANAB PE=1 SV=3	513.019	48	45	1109	2	944	106.8	6.14	3466.41	45	0	2225.7	2502.7	2253.1	1746.5	1735.3	1911.9
H7BZ94	Protein disulfide-isomerase OS=Homo sapiens OX=9606 GN=P4HB PE=1 SV=2	512.92	77	46	1727	1	464	52.5	4.87	5245.51	46	0
F5H2F4	C-1-tetrahydrofolate synthase, cytoplasmic OS=Homo sapiens OX=9606 GN=MTHFD1 PE=1 SV=2	512.891	58	55	1010	53	964	104.6	7.59	3272.31	55	3	34466.4	49127.2	40977	37605.4	40434.7	41524.2
Q9P2E9-3	Isoform 2 of Ribosome-binding protein 1 OS=Homo sapiens OX=9606 GN=RRBP1	511.375	67	60	596	2	977	108.6	5.5	1949.1	60	0
A0A7I2YQ88	Polyadenylate-binding protein OS=Homo sapiens OX=9606 GN=PABPC1 PE=1 SV=1	509.873	71	40	1007	12	633	70.3	9.47	2839.5	40	51	44167.2	57143.9	49954	54195.9	56857.3	60163.7	Acetyl [N-Term]
O60841	Eukaryotic translation initiation factor 5B OS=Homo sapiens OX=9606 GN=EIF5B PE=1 SV=4	509.553	45	64	383	63	1220	138.7	5.49	1288.05	64	1	15973.9	20289.9	17788.3	27872.3	29765.7	31835
A0A7I2V3F3	Nucleolin OS=Homo sapiens OX=9606 GN=NCL PE=1 SV=1	508.187	60	67	2419	67	695	74.8	4.67	7244.83	67	0	151092	187167	170406	123820	128210	139898
P11387	DNA topoisomerase 1 OS=Homo sapiens OX=9606 GN=TOP1 PE=1 SV=2	504.657	59	61	912	56	765	90.7	9.31	2587.63	61	8	61910.8	68864.7	67920.4	42086.8	42836.4	46959.9
Q8WYP5	Protein ELYS OS=Homo sapiens OX=9606 GN=AHCTF1 PE=1 SV=3	503.877	39	73	293	73	2266	252.3	6.6	956.45	73	0	12388.6	14239.5	13937.4	13399.9	13665.1	14907.9
Q9BQG0	Myb-binding protein 1A OS=Homo sapiens OX=9606 GN=MYBBP1A PE=1 SV=2	501.073	45	57	615	57	1328	148.8	9.28	1983.55	57	0	25076.5	29078.9	28706.4	25625.6	26144.1	28433.8
Q12789	General transcription factor 3C polypeptide 1 OS=Homo sapiens OX=9606 GN=GTF3C1 PE=1 SV=4	500.664	42	82	388	82	2109	238.7	7.3	1137.07	82	0	12378.9	14456.9	14118.3	7360.5	7485.5	7931.3
P48643	T-complex protein 1 subunit epsilon OS=Homo sapiens OX=9606 GN=CCT5 PE=1 SV=1	500.143	77	40	827	39	541	59.6	5.66	2614.88	40	1	26926.1	38380.1	32243.3	39554.2	42360.8	45900.1
Q92900	Regulator of nonsense transcripts 1 OS=Homo sapiens OX=9606 GN=UPF1 PE=1 SV=2	498.771	57	53	501	52	1129	124.3	6.61	1676.78	53	1	12695.7	16752.1	14571.4	13064.2	13799.5	14331.2
P24928	DNA-directed RNA polymerase II subunit RPB1 OS=Homo sapiens OX=9606 GN=POLR2A PE=1 SV=2	498.507	39	75	363	75	1970	217	7.37	1031.16	75	0	12347.1	14286.4	13872.1	8832.2	9061	9914.7
P49411	Elongation factor Tu, mitochondrial OS=Homo sapiens OX=9606 GN=TUFM PE=1 SV=2	497.8	73	33	1402	33	452	49.5	7.61	4915.04	33	0	59102.7	66844.3	63287.2	45538.7	45483.1	48907.2
P22626	Heterogeneous nuclear ribonucleoproteins A2/B1 OS=Homo sapiens OX=9606 GN=HNRNPA2B1 PE=1 SV=2	496.956	77	36	1983	32	353	37.4	8.95	6581.16	36	4	108251	121377	119914	63103.8	64313	70681.4
P53396	ATP-citrate synthase OS=Homo sapiens OX=9606 GN=ACLY PE=1 SV=3	496.614	56	59	699	2	1101	120.8	7.33	2102.03	59	83	23088.4	33010.2	27639.3	28166	30008.2	31718.8
Q14697-2	Isoform 2 of Neutral alpha-glucosidase AB OS=Homo sapiens OX=9606 GN=GANAB	494.678	47	45	1083	2	966	109.4	6.24	3340.93	45	66	40623.1	46336	45355.6	35418	35829	38828.8
P30101	Protein disulfide-isomerase A3 OS=Homo sapiens OX=9606 GN=PDIA3 PE=1 SV=4	493.953	72	45	1292	36	505	56.7	6.35	4167.61	45	12	58730.2	67951.4	65119.4	52880.1	54194	61285.1
Q8TEM1	Nuclear pore membrane glycoprotein 210 OS=Homo sapiens OX=9606 GN=NUP210 PE=1 SV=3	493.511	37	58	555	58	1887	205	6.81	1803.25	58	0	21774.6	24197.5	24346.5	13069.3	13563.6	14511.4
P78347	General transcription factor II-I OS=Homo sapiens OX=9606 GN=GTF2I PE=1 SV=2	492.82	59	56	557	55	998	112.3	6.39	1792.83	56	2	16955.9	22052.1	21241	14908.3	15465.6	16682.7
A0A0A0MRM8	Unconventional myosin-6 OS=Homo sapiens OX=9606 GN=MYO6 PE=1 SV=1	492.542	55	71	465	3	1253	144.9	8.56	1331.28	71	95	15524.7	19913.3	17564.6	7702.4	8242.1	8462.1
O00468-6	Isoform 6 of Agrin OS=Homo sapiens OX=9606 GN=AGRN	490.149	47	66	392	66	2045	214.7	6.4	1162.15	66	0	7287.5	8266.8	8077.7	4299.1	4395.5	4404.2
Q01813	ATP-dependent 6-phosphofructokinase, platelet type OS=Homo sapiens OX=9606 GN=PFKP PE=1 SV=2	489.723	61	40	752	35	784	85.5	7.55	2177.93	40	10	20278.8	27577.7	23698.5	36516.4	39878.8	41086.5
P25205	DNA replication licensing factor MCM3 OS=Homo sapiens OX=9606 GN=MCM3 PE=1 SV=3	488.431	71	57	796	57	808	90.9	5.77	2520.23	57	0	25641.2	31685.9	29338.5	27836.1	29377.1	31544.5
P50991	T-complex protein 1 subunit delta OS=Homo sapiens OX=9606 GN=CCT4 PE=1 SV=4	488.217	77	39	746	38	539	57.9	7.83	2489.48	39	0	21872.4	30685	25750.5	30379	32148.7	33627.6
P53396-2	Isoform 2 of ATP-citrate synthase OS=Homo sapiens OX=9606 GN=ACLY	487.543	57	58	689	1	1091	119.7	7.33	2073.6	58	0	430.4	534.1	482.3	381.1	395.6	433.2
A0A7I2V5Y7	Non-POU domain-containing octamer-binding protein OS=Homo sapiens OX=9606 GN=NONO PE=1 SV=1	486.279	70	36	1468	34	476	54.8	8.78	4313.24	36	1	56749	63542	61819.6	43935.6	44967.5	48466.5
Q10567-3	Isoform C of AP-1 complex subunit beta-1 OS=Homo sapiens OX=9606 GN=AP1B1	484.899	50	44	538	1	939	103.5	5.16	1638.77	44	0	494	642.1	594.5	258	280.4	326
A0A590UJ40	Unconventional myosin-6 OS=Homo sapiens OX=9606 GN=MYO6 PE=1 SV=1	483.49	54	70	456	2	1294	149.5	8.48	1285.65	70	0	36.4	47.2	44.6	39.9	34.3	40.9
Q71U36	Tubulin alpha-1A chain OS=Homo sapiens OX=9606 GN=TUBA1A PE=1 SV=1	482.2	67	29	2836	2	451	50.1	5.06	10309.5	29	11	15501.9	22212.6	18285.6	21175.1	22648	21964.5
H0Y4W2	Transformation/transcription domain-associated protein OS=Homo sapiens OX=9606 GN=TRRAP PE=1 SV=2	479.587	28	91	282	91	3873	438.6	8.12	790.44	91	0	7330.1	8637.8	8408.1	4974.8	5046	5444.7
Q92896-2	Isoform 2 of Golgi apparatus protein 1 OS=Homo sapiens OX=9606 GN=GLG1	478.491	54	63	492	62	1203	137.1	6.9	1462.84	63	1	14335.1	16203.7	15703.1	4380.9	4549.9	4526.9
P61978-2	Isoform 2 of Heterogeneous nuclear ribonucleoprotein K OS=Homo sapiens OX=9606 GN=HNRNPK	476.645	68	35	1345	2	464	51	5.33	4506.8	35	0	182.1	249.9	189	166.5	167.7	158.7
Q10567	AP-1 complex subunit beta-1 OS=Homo sapiens OX=9606 GN=AP1B1 PE=1 SV=2	475.299	49	44	535	1	949	104.6	5.06	1624.62	44	50	7790.5	10446.7	9381	6265.4	6412.3	6754.2
P00558	Phosphoglycerate kinase 1 OS=Homo sapiens OX=9606 GN=PGK1 PE=1 SV=3	474.378	83	35	1426	30	417	44.6	8.1	4410.77	35	7	45273.1	64960.7	53560.1	43536.8	48638.9	49405.6
P53618	Coatomer subunit beta OS=Homo sapiens OX=9606 GN=COPB1 PE=1 SV=3	473.541	47	41	506	41	953	107.1	6.05	1646.8	41	0	9562.9	13517.6	11529.9	12296.7	13220.7	13989.2
P50990	T-complex protein 1 subunit theta OS=Homo sapiens OX=9606 GN=CCT8 PE=1 SV=4	472.533	78	40	1058	40	548	59.6	5.6	3100.03	40	0	38481.1	53302.8	44950.2	60992.1	65456.7	68896.5
Q05639	Elongation factor 1-alpha 2 OS=Homo sapiens OX=9606 GN=EEF1A2 PE=1 SV=1	472.461	75	29	1003	16	463	50.4	9.03	2931.25	29	0	18047.6	26680.2	21617.4	17479.4	19432.4	20989.7
Q29RF7	Sister chromatid cohesion protein PDS5 homolog A OS=Homo sapiens OX=9606 GN=PDS5A PE=1 SV=1	470.23	46	62	360	56	1337	150.7	7.91	1172.68	62	0	11650.1	14376	13997.8	10622.9	11069.3	12217.7
A0A3B3IT92	DNA replication licensing factor MCM4 OS=Homo sapiens OX=9606 GN=MCM4 PE=1 SV=1	469.893	54	47	682	1	904	100.7	6.95	2329.64	47	66	21736.6	27103.3	24972.8	23406.3	24815.8	26541.7
P33991	DNA replication licensing factor MCM4 OS=Homo sapiens OX=9606 GN=MCM4 PE=1 SV=5	468.876	56	47	683	1	863	96.5	6.74	2328.98	47	0	487.7	607.3	565.2	509.4	574.4	650.2
Q8WUM4	Programmed cell death 6-interacting protein OS=Homo sapiens OX=9606 GN=PDCD6IP PE=1 SV=1	468.196	65	52	498	52	868	96	6.52	1509.71	52	0	19014.7	27080.7	22741.7	20350.1	22201.1	23346.6
Q9BSJ8-2	Isoform 2 of Extended synaptotagmin-1 OS=Homo sapiens OX=9606 GN=ESYT1	467.677	51	49	641	1	1114	123.9	5.78	2278.94	49	0	68.5	85.2	80.4	61.1	53.1	57.7
P12956	X-ray repair cross-complementing protein 6 OS=Homo sapiens OX=9606 GN=XRCC6 PE=1 SV=2	466.687	61	47	981	47	609	69.8	6.64	3272.66	47	0	39731.9	50249.3	46267.2	44827.2	46308.6	51175.7
P49368	T-complex protein 1 subunit gamma OS=Homo sapiens OX=9606 GN=CCT3 PE=1 SV=4	465.168	72	45	679	45	545	60.5	6.49	2027.27	45	0	21079.5	29082.6	24699.5	35265.7	38458.4	40353.9
Q5UIP0	Telomere-associated protein RIF1 OS=Homo sapiens OX=9606 GN=RIF1 PE=1 SV=2	465.128	36	79	292	79	2472	274.3	5.52	875.11	79	0	11658.2	13516.3	13049.7	8099.5	8407.5	9043.3
P60842	Eukaryotic initiation factor 4A-I OS=Homo sapiens OX=9606 GN=EIF4A1 PE=1 SV=1	464.716	64	28	1110	13	406	46.1	5.48	3383.59	28	21	33943.4	46739.3	39840.5	53727	57192.9	59766.3
Q92945	Far upstream element-binding protein 2 OS=Homo sapiens OX=9606 GN=KHSRP PE=1 SV=4	464.632	66	42	687	17	711	73.1	7.3	2251.43	42	44	22739.3	28777.5	26578.1	33557.8	36266.2	38496.7
P18583-5	Isoform D of Protein SON OS=Homo sapiens OX=9606 GN=SON	464.399	33	61	308	14	2459	266.9	5.73	876.34	61	67	12343.5	14085.9	13802.9	8732.8	9065	9777.2
Q16531	DNA damage-binding protein 1 OS=Homo sapiens OX=9606 GN=DDB1 PE=1 SV=1	463.086	53	54	691	54	1140	126.9	5.26	2014.39	54	0	25635.2	32365	29599.9	17724.9	18770.5	20178.7
A5YKK6	CCR4-NOT transcription complex subunit 1 OS=Homo sapiens OX=9606 GN=CNOT1 PE=1 SV=2	462.133	37	81	395	2	2376	266.8	7.11	1168.2	81	95	9651.5	12246.8	10887.5	10501.9	10824.7	11239.7
F5H5D3	Tubulin alpha chain OS=Homo sapiens OX=9606 GN=TUBA1C PE=1 SV=1	460.885	60	30	2039	5	519	57.7	5.07	6706.19	30	42	51728.5	75404	62780.3	78195.6	85624.4	91864.3
Q86VP6	Cullin-associated NEDD8-dissociated protein 1 OS=Homo sapiens OX=9606 GN=CAND1 PE=1 SV=2	460.261	50	57	568	51	1230	136.3	5.78	1710.96	57	9	22075.1	31653.9	26698.7	19265.3	20812.2	22158.1
Q9BTC0	Death-inducer obliterator 1 OS=Homo sapiens OX=9606 GN=DIDO1 PE=1 SV=5	459.888	46	83	278	83	2240	243.7	7.88	858.42	83	0	9392.9	11020.1	10484.4	6384.9	6541.8	7103.7
P31939	Bifunctional purine biosynthesis protein ATIC OS=Homo sapiens OX=9606 GN=ATIC PE=1 SV=3	459.349	83	44	713	44	592	64.6	6.71	2344.36	44	0	15039.7	21658.2	18099.8	16620.7	18066.3	18684.6
Q9BSJ8	Extended synaptotagmin-1 OS=Homo sapiens OX=9606 GN=ESYT1 PE=1 SV=1	459.169	50	50	647	2	1104	122.8	5.83	2288.4	50	63	24916	28393.3	27396.2	14900	15028.8	16089.4
P67809	Y-box-binding protein 1 OS=Homo sapiens OX=9606 GN=YBX1 PE=1 SV=3	458.565	63	25	925	19	324	35.9	9.88	3085.18	25	10	19171.3	25554.3	21873.5	20015.3	20609.1	22371.6
O94906	Pre-mRNA-processing factor 6 OS=Homo sapiens OX=9606 GN=PRPF6 PE=1 SV=1	457.795	64	60	532	60	941	106.9	8.25	1563.93	60	0	31974.4	35717.6	34781.2	20075.9	20622.1	21838.6
P19367	Hexokinase-1 OS=Homo sapiens OX=9606 GN=HK1 PE=1 SV=3	454.212	55	53	800	47	917	102.4	6.8	2331.57	53	8	28039.6	32447	32223.6	25315.7	25838	28372.2
P49736	DNA replication licensing factor MCM2 OS=Homo sapiens OX=9606 GN=MCM2 PE=1 SV=4	453.945	61	49	797	49	904	101.8	5.52	2723.58	49	0	20675	25558.9	23696	23425.7	24706.5	25958.1
O00567	Nucleolar protein 56 OS=Homo sapiens OX=9606 GN=NOP56 PE=1 SV=4	453.072	72	41	657	41	594	66	9.19	2205.14	41	0	22485.7	25978.7	25541.9	27527.3	27798.5	30681.2
A5YKK6-2	Isoform 2 of CCR4-NOT transcription complex subunit 1 OS=Homo sapiens OX=9606 GN=CNOT1	452.931	37	80	392	1	2371	266.2	7.05	1152.35	80	0
Q12931	Heat shock protein 75 kDa, mitochondrial OS=Homo sapiens OX=9606 GN=TRAP1 PE=1 SV=3	452.56	67	42	1120	41	704	80.1	8.21	4179.95	42	0	36459.4	41217	40613.4	31132.3	31171.1	34148.3
O60506	Heterogeneous nuclear ribonucleoprotein Q OS=Homo sapiens OX=9606 GN=SYNCRIP PE=1 SV=2	451.226	58	35	1118	2	623	69.6	8.59	3787.25	35	39	36765.6	42924.1	40611.5	41460.9	43584.9	49498.4
Q8TAQ2	SWI/SNF complex subunit SMARCC2 OS=Homo sapiens OX=9606 GN=SMARCC2 PE=1 SV=1	451.202	43	63	404	2	1214	132.8	5.69	1306.33	63	0	602.4	684	684.5	324.5	357.3	375.4
P27797	Calreticulin OS=Homo sapiens OX=9606 GN=CALR PE=1 SV=1	451.03	73	31	1549	7	417	48.1	4.44	5248.01	31	34	59672.9	67958.4	63581.2	41288.4	41710.9	45873.2
P17987	T-complex protein 1 subunit alpha OS=Homo sapiens OX=9606 GN=TCP1 PE=1 SV=1	450.459	78	33	690	33	556	60.3	6.11	2109.59	33	0	18336.1	24460	20993.4	32044	34661.5	37039.8
Q02790	Peptidyl-prolyl cis-trans isomerase FKBP4 OS=Homo sapiens OX=9606 GN=FKBP4 PE=1 SV=3	449.407	74	34	836	34	459	51.8	5.43	2512.18	34	0	26240.3	36461.9	30861.8	29255.6	31481.3	32815.4
Q99459	Cell division cycle 5-like protein OS=Homo sapiens OX=9606 GN=CDC5L PE=1 SV=2	449.381	66	49	472	49	802	92.2	8.18	1472.24	49	0	17322.4	19354.2	18963	15649.7	16178.4	17809.2
O60264	SWI/SNF-related matrix-associated actin-dependent regulator of chromatin subfamily A member 5 OS=Homo sapiens OX=9606 GN=SMARCA5 PE=1 SV=1	449.281	50	62	605	48	1052	121.8	8.09	1841.58	62	17	28188.2	32269.7	31654.2	17913.6	18461.1	20587.6
P63010	AP-2 complex subunit beta OS=Homo sapiens OX=9606 GN=AP2B1 PE=1 SV=1	448.272	55	45	459	26	937	104.5	5.38	1408.53	45	27	13501.7	17848.5	16112.7	12549.9	13287.8	14029
P51610	Host cell factor 1 OS=Homo sapiens OX=9606 GN=HCFC1 PE=1 SV=2	447.693	33	49	410	1	2035	208.6	7.46	1375.62	49	0	72.1	86	80.2	79.6	79.9	78
A0A2R8Y7Q1	Nucleosome-remodeling factor subunit BPTF OS=Homo sapiens OX=9606 GN=BPTF PE=1 SV=1	447.465	29	79	300	11	2965	330.6	6.1	836.02	79	84	11997.6	14055	13695.5	7029.3	7261.6	7653
Q99460	26S proteasome non-ATPase regulatory subunit 1 OS=Homo sapiens OX=9606 GN=PSMD1 PE=1 SV=2	446.851	55	45	416	45	953	105.8	5.39	1184.03	45	0	9803.3	12831.4	11503.1	11675	12580.2	13430.4
A6NEM2	Host cell factor 1 OS=Homo sapiens OX=9606 GN=HCFC1 PE=1 SV=2	445.795	33	51	406	3	2080	213.3	7.33	1336.02	51	69	15697	19095.7	17922.3	10408.6	11105.6	11835.1
P54886	Delta-1-pyrroline-5-carboxylate synthase OS=Homo sapiens OX=9606 GN=ALDH18A1 PE=1 SV=2	445.784	56	41	547	2	795	87.2	7.12	1642.99	41	59	22454	25306.7	24723.4	16556.3	16941.1	18073
P61978-3	Isoform 3 of Heterogeneous nuclear ribonucleoprotein K OS=Homo sapiens OX=9606 GN=HNRNPK	445.319	66	35	1339	2	440	48.5	5.54	4488.83	35	57	63423.1	78457.7	73023.8	47909.5	49728	54188.9
K7EKE6	Lon protease homolog, mitochondrial OS=Homo sapiens OX=9606 GN=LONP1 PE=1 SV=1	444.494	53	40	594	40	845	95.1	6.27	2075.83	40	0	23277.6	26622	25973.3	32806.4	32546.8	35820.2
E7EMW7	E3 ubiquitin-protein ligase UBR5 OS=Homo sapiens OX=9606 GN=UBR5 PE=1 SV=1	443.672	36	78	288	1	2792	308.4	5.85	856.62	78	0	120.8	161.4	146.8	139.9	148.3	135.8
O95071	E3 ubiquitin-protein ligase UBR5 OS=Homo sapiens OX=9606 GN=UBR5 PE=1 SV=2	440.709	35	78	288	1	2799	309.2	5.85	855.89	78	100	5779.8	7343.9	6949.6	4961.6	5285	5737.5
M0QZM1	Heterogeneous nuclear ribonucleoprotein M (Fragment) OS=Homo sapiens OX=9606 GN=HNRNPM PE=1 SV=1	439.14	79	29	776	1	383	40	6.73	2229.86	29	0	572.2	708.8	688.1	777.7	761.1	896.9
Q9NVP1	ATP-dependent RNA helicase DDX18 OS=Homo sapiens OX=9606 GN=DDX18 PE=1 SV=2	438.954	53	34	506	34	670	75.4	9.5	1563.78	34	0	16150.4	18881.2	18745.1	20132.3	20541.5	23026.3
P21796	Voltage-dependent anion-selective channel protein 1 OS=Homo sapiens OX=9606 GN=VDAC1 PE=1 SV=2	438.665	76	21	2362	20	283	30.8	8.54	8325.28	21	1	82147.9	92685.6	91507.3	60611.5	61886.6	68747.5
P08183	ATP-dependent translocase ABCB1 OS=Homo sapiens OX=9606 GN=ABCB1 PE=1 SV=3	438.562	44	53	483	51	1280	141.4	9	1409.45	53	2	11422.9	13592.2	12666.7	60954.6	60551.8	66668.3
P04350	Tubulin beta-4A chain OS=Homo sapiens OX=9606 GN=TUBB4A PE=1 SV=2	437.294	62	22	1753	1	444	49.6	4.88	5111.2	22	1	213.2	245.4	236.5	427.5	475.9	537.4
Q9HBD4	SMARCA4 isoform 2 OS=Homo sapiens OX=9606 GN=SMARCA4 PE=1 SV=1	435.235	33	59	458	41	1679	188	8.19	1459.08	59	23	18240.4	21437.5	20279.3	13273.6	13550.2	14309.2
Q15029	116 kDa U5 small nuclear ribonucleoprotein component OS=Homo sapiens OX=9606 GN=EFTUD2 PE=1 SV=1	434.198	59	47	606	46	972	109.4	5	1899.5	47	0	22760.4	25994.4	25521.9	19828.1	20598.2	21950.7
Q96AE4	Far upstream element-binding protein 1 OS=Homo sapiens OX=9606 GN=FUBP1 PE=1 SV=3	433.701	62	37	550	2	644	67.5	7.61	1725.4	37	51	22958.9	29660.4	27508.5	11861.5	12504.1	13453.2
Q14008	Cytoskeleton-associated protein 5 OS=Homo sapiens OX=9606 GN=CKAP5 PE=1 SV=3	430.676	37	73	341	73	2032	225.4	7.8	889.9	73	0	11515	15034.4	13338.1	15843.5	17246.3	18851.4
F8VXC8	SWI/SNF complex subunit SMARCC2 OS=Homo sapiens OX=9606 GN=SMARCC2 PE=1 SV=1	428.088	43	65	398	4	1245	136.1	5.71	1264.12	65	77	19255.3	22745.1	21854.9	12527.6	13056.3	14203.7
Q1KMD3	Heterogeneous nuclear ribonucleoprotein U-like protein 2 OS=Homo sapiens OX=9606 GN=HNRNPUL2 PE=1 SV=1	427.956	49	43	598	43	747	85.1	4.91	1880.57	43	0	25030.2	28270.8	27466.5	15590.9	16180.9	17207.2
Q9UIG0	Tyrosine-protein kinase BAZ1B OS=Homo sapiens OX=9606 GN=BAZ1B PE=1 SV=2	426.725	48	73	401	73	1483	170.8	8.48	1212.59	73	0	18089.1	20308.8	20535.9	9468.4	9826.1	10752.8
Q14676	Mediator of DNA damage checkpoint protein 1 OS=Homo sapiens OX=9606 GN=MDC1 PE=1 SV=3	426.477	48	57	252	57	2089	226.5	5.47	925.74	57	0	6091.3	6966.4	6655.1	7080.8	7256.4	7881.1
P08133	Annexin A6 OS=Homo sapiens OX=9606 GN=ANXA6 PE=1 SV=3	426.347	73	53	536	18	673	75.8	5.6	1790.09	53	49	22408.6	25748.8	25110	67605	68600.6	75877.5
P33992	DNA replication licensing factor MCM5 OS=Homo sapiens OX=9606 GN=MCM5 PE=1 SV=5	426.33	63	42	460	42	734	82.2	8.37	1412.72	42	0	16197.4	19694.8	18245.2	17414.3	18539.5	20361
E7ETY2	Treacle protein OS=Homo sapiens OX=9606 GN=TCOF1 PE=1 SV=1	425.603	40	62	324	9	1488	152.2	8.85	998.39	62	63	21979.5	25278.4	24535.3	24737.6	25953.6	28942.4
O95782	AP-2 complex subunit alpha-1 OS=Homo sapiens OX=9606 GN=AP2A1 PE=1 SV=3	425.483	61	51	412	37	977	107.5	7.03	1145.78	51	17	12357.2	15653.6	14617.5	10677	11350.3	11947.9
A6NHR9	Structural maintenance of chromosomes flexible hinge domain-containing protein 1 OS=Homo sapiens OX=9606 GN=SMCHD1 PE=1 SV=2	424.433	36	69	226	69	2005	226.2	7.3	679.93	69	0	10276	11944.9	11488.6	11328.7	11773.4	12728.5
P02786	Transferrin receptor protein 1 OS=Homo sapiens OX=9606 GN=TFRC PE=1 SV=2	424.08	51	39	793	39	760	84.8	6.61	2472.3	39	0	34284.8	41940.6	40226.5	27328.3	28274.8	30871.5
Q96AE4-2	Isoform 2 of Far upstream element-binding protein 1 OS=Homo sapiens OX=9606 GN=FUBP1	423.866	58	36	580	1	653	68.6	7.31	1835.92	36	0	369.1	450.3	416.3	344.7	299.9	330.8
P06744	Glucose-6-phosphate isomerase OS=Homo sapiens OX=9606 GN=GPI PE=1 SV=4	423.546	54	29	777	12	558	63.1	8.32	2583.72	29	34	18067	27252.2	22025.3	12079.7	13040.3	14050.7
P11498	Pyruvate carboxylase, mitochondrial OS=Homo sapiens OX=9606 GN=PC PE=1 SV=2	423.343	52	49	512	49	1178	129.6	6.84	1543.04	49	0	23922.8	26320.9	26398.7	9109.8	9431.2	9700
E9PN89	Heat shock cognate 71 kDa protein (Fragment) OS=Homo sapiens OX=9606 GN=HSPA8 PE=1 SV=1	422.431	66	26	1961	1	312	34.8	7.53	6443.17	26	0	89.7	114.9	119.8	161.1	158.7	189.6
Q9BXP5	Serrate RNA effector molecule homolog OS=Homo sapiens OX=9606 GN=SRRT PE=1 SV=1	421.44	49	52	526	52	876	100.6	5.96	1633.21	52	0	18975	22257.2	21041.4	13009.6	13719.1	14781.2
P22695	Cytochrome b-c1 complex subunit 2, mitochondrial OS=Homo sapiens OX=9606 GN=UQCRC2 PE=1 SV=3	419.858	64	25	638	25	453	48.4	8.63	2167.28	25	0	26183.4	29530.1	28923.2	17306.9	17582.4	18845.6
P07954	Fumarate hydratase, mitochondrial OS=Homo sapiens OX=9606 GN=FH PE=1 SV=3	419.091	60	24	729	24	510	54.6	8.76	2303.3	24	0	26874.3	29867.9	29122.4	24983.8	25341.1	27253.1
P11413	Glucose-6-phosphate 1-dehydrogenase OS=Homo sapiens OX=9606 GN=G6PD PE=1 SV=4	416.213	65	35	945	13	515	59.2	6.84	2981.37	35	35	42006.1	62661.4	52363.5	13991.1	14591.5	14954.2
A0A7I2V4F0	ATP-dependent RNA helicase DDX1 OS=Homo sapiens OX=9606 GN=DDX1 PE=1 SV=1	415.64	61	45	572	45	734	81.7	7.33	1914.5	45	0	15666.4	20285.2	17995.6	19057.2	20241.6	21656.3
P42765	3-ketoacyl-CoA thiolase, mitochondrial OS=Homo sapiens OX=9606 GN=ACAA2 PE=1 SV=2	414.999	88	28	633	28	397	41.9	8.09	2609.68	28	0	11093.9	12131.1	12005.7	3750.8	3736	3776.4
A0A6I8PIV1	Leucyl-tRNA synthetase OS=Homo sapiens OX=9606 GN=LARS1 PE=1 SV=1	414.968	49	53	451	53	1175	134.3	7.2	1278.72	53	0	11915	15874.8	13866.2	14945.1	16017.9	17607.2
P39880-3	Isoform 3 of Homeobox protein cut-like 1 OS=Homo sapiens OX=9606 GN=CUX1	413.853	47	66	305	25	1516	165.6	5.86	912.55	66	50	10445.2	11776.3	11540.1	4564.3	4629.9	4821.9
Q13200	26S proteasome non-ATPase regulatory subunit 2 OS=Homo sapiens OX=9606 GN=PSMD2 PE=1 SV=3	413.818	55	44	414	44	908	100.1	5.2	1272.47	44	0	15563.7	21113.7	18582.2	19284.4	20754.4	22174.5
Q5JPE7	Nodal modulator 2 OS=Homo sapiens OX=9606 GN=NOMO2 PE=1 SV=1	413.761	49	46	567	1	1267	139.4	5.76	1748.45	46	0	183.6	212.2	193	193.4	198.5	213.6
A0A0G2JN29	Nodal modulator 1 OS=Homo sapiens OX=9606 GN=NOMO1 PE=1 SV=1	413.298	49	47	566	3	1267	139.5	5.8	1736.16	47	62	16297.8	18279.3	17963	13939.9	14135	14971.2
P31040	Succinate dehydrogenase [ubiquinone] flavoprotein subunit, mitochondrial OS=Homo sapiens OX=9606 GN=SDHA PE=1 SV=2	412.892	70	33	613	33	664	72.6	7.39	1997.84	33	0	24426.9	27669.6	27094.9	16369.8	16510.4	17583.1
P43304	Glycerol-3-phosphate dehydrogenase, mitochondrial OS=Homo sapiens OX=9606 GN=GPD2 PE=1 SV=3	412.313	73	49	671	49	727	80.8	7.69	2194.97	49	0	34657.4	37898	37966.8	12521.9	12775.7	13386.8
H0Y938	Coatomer subunit beta' OS=Homo sapiens OX=9606 GN=COPB2 PE=1 SV=2	412.238	61	48	579	48	898	101.5	5.82	1654.68	48	0	18348	24262	20903.9	19718.7	20864.2	21903.8
P29401	Transketolase OS=Homo sapiens OX=9606 GN=TKT PE=1 SV=3	411.319	63	37	869	37	623	67.8	7.66	2988.82	37	0	34728.3	50729.8	41603.7	26386.2	28689.3	30367.3	Acetyl [N-Term]
P11717	Cation-independent mannose-6-phosphate receptor OS=Homo sapiens OX=9606 GN=IGF2R PE=1 SV=3	410.902	37	73	273	73	2491	274.2	5.94	780	73	0	8924.5	10625.4	10229.7	12591.7	13137.1	14247.4
Q93084	Sarcoplasmic/endoplasmic reticulum calcium ATPase 3 OS=Homo sapiens OX=9606 GN=ATP2A3 PE=1 SV=3	410.513	44	44	482	31	999	109.2	5.52	1491.66	44	3	4754	5295.8	5184.3	1409.2	1433.4	1548.5
P26358-2	Isoform 2 of DNA (cytosine-5)-methyltransferase 1 OS=Homo sapiens OX=9606 GN=DNMT1	410.458	50	73	333	4	1632	184.7	7.85	970.36	73	87	13173.6	17140.8	15372.1	14822.4	16179.7	17417
A0A804CDA6	Dynactin subunit 1 OS=Homo sapiens OX=9606 GN=DCTN1 PE=4 SV=1	410.156	53	56	345	56	1273	140.9	5.85	1106.21	56	0	10918.1	14906.5	12652.5	15137.6	16707.4	17716.8
Q7KZ85	Transcription elongation factor SPT6 OS=Homo sapiens OX=9606 GN=SUPT6H PE=1 SV=2	409.874	41	62	335	62	1726	198.9	4.91	965.69	62	0	9743.6	11643.4	10983.8	7000.9	7116.3	7445.4
P22102	Trifunctional purine biosynthetic protein adenosine-3 OS=Homo sapiens OX=9606 GN=GART PE=1 SV=1	409.263	56	47	387	47	1010	107.7	6.7	1247.67	47	0	8856.9	12638.9	10534	17549.5	19213.3	20089.6
Q07065	Cytoskeleton-associated protein 4 OS=Homo sapiens OX=9606 GN=CKAP4 PE=1 SV=2	408.746	71	49	709	48	602	66	5.92	2355.63	49	1	24919.7	28505	27312.1	59205.9	59252.4	64687.9
F5GXF5	Nucleosome-remodeling factor subunit BPTF (Fragment) OS=Homo sapiens OX=9606 GN=BPTF PE=1 SV=2	408.497	32	72	269	4	2457	271.4	6.13	748.57	72	0
P20020	Plasma membrane calcium-transporting ATPase 1 OS=Homo sapiens OX=9606 GN=ATP2B1 PE=1 SV=4	408.253	44	50	443	34	1220	134.6	5.91	1373.36	50	24	10755.1	12237.2	11614.8	6398.5	6628.3	6802.9
Q9H583	HEAT repeat-containing protein 1 OS=Homo sapiens OX=9606 GN=HEATR1 PE=1 SV=3	407.276	30	63	393	63	2144	242.2	6.54	1143.3	63	0	18236.8	20822.4	20695.3	18438.5	18415.6	20686.7
Q86XP3	ATP-dependent RNA helicase DDX42 OS=Homo sapiens OX=9606 GN=DDX42 PE=1 SV=1	406.502	56	39	391	39	938	102.9	7.02	1305.66	39	0	12338.7	14917.7	14230.3	7770.8	8289.5	8776.4
A0A7I2V490	DNA (cytosine-5)-methyltransferase OS=Homo sapiens OX=9606 GN=DNMT1 PE=1 SV=1	406.443	49	71	321	2	1658	187.2	7.9	934.41	71	0	329.9	416	370.2	399.4	414.1	451.6
P68366	Tubulin alpha-4A chain OS=Homo sapiens OX=9606 GN=TUBA4A PE=1 SV=1	404.544	63	25	2022	2	448	49.9	5.06	7547.91	25	4	3469.7	5248.6	4347.3	5610.1	6211.6	6564.2
P49750	YLP motif-containing protein 1 OS=Homo sapiens OX=9606 GN=YLPM1 PE=1 SV=4	403.343	35	66	254	66	2146	241.5	6.55	781.47	66	0	8449.2	9717.3	9475.1	6319	6428.1	7012.2
J3KN36	Nodal modulator 3 OS=Homo sapiens OX=9606 GN=NOMO3 PE=1 SV=1	401.805	48	46	561	1	1267	139.3	5.67	1720.77	46	2	54	61.5	59.5	80.3	73.6	60
A0A7P0T890	Dystonin OS=Homo sapiens OX=9606 GN=DST PE=1 SV=1	400.938	15	102	177	37	7818	887.8	5.35	425.6	102	67	7875.5	9704.5	8818.6	16547	17437.1	18853.9
Q12888	TP53-binding protein 1 OS=Homo sapiens OX=9606 GN=TP53BP1 PE=1 SV=2	400.035	39	57	264	57	1972	213.4	4.7	838.99	57	0	5738.4	6749.9	6292.8	6020.6	6190.4	6593.8
A0A804HKE7	Microtubule-associated protein 4 OS=Homo sapiens OX=9606 GN=MAP4 PE=4 SV=1	399.85	31	62	297	9	2296	245.2	6.21	842.31	62	65	12222.6	15848.1	13571.1	20735.7	22593.8	23924.2
A0A0A0MTC1	E3 ubiquitin-protein ligase RNF213 OS=Homo sapiens OX=9606 GN=RNF213 PE=1 SV=1	399.482	19	90	211	89	5256	596.1	6.42	607.06	90	1	5589.4	7747.4	6946.1	5589.7	5941.9	6114.8
Q9H0A0	RNA cytidine acetyltransferase OS=Homo sapiens OX=9606 GN=NAT10 PE=1 SV=2	399.451	48	50	414	50	1025	115.7	8.27	1220.06	50	0	19874.3	22221.2	22103.1	17118.8	17325.7	19118.2
A0A7P0TAE9	Calnexin OS=Homo sapiens OX=9606 GN=CANX PE=1 SV=1	399.384	46	42	1437	42	626	71.3	4.72	4750.41	42	0	80912.3	90921.7	86268.7	62766.4	62499.3	68812
P27816	Microtubule-associated protein 4 OS=Homo sapiens OX=9606 GN=MAP4 PE=1 SV=3	399.024	56	55	295	2	1152	120.9	5.43	842.35	55	0	355.2	458.5	391.1	444.2	459	433
P55060	Exportin-2 OS=Homo sapiens OX=9606 GN=CSE1L PE=1 SV=3	398.638	43	41	541	41	971	110.3	5.77	1704.66	41	0	20592.6	29315.2	24862.6	25811.7	27992.4	29573.1
P39023	60S ribosomal protein L3 OS=Homo sapiens OX=9606 GN=RPL3 PE=1 SV=2	398.613	56	31	836	11	403	46.1	10.18	2918.18	31	33	32356.9	41956.7	36155.5	35978.6	36546	40092
E7EQT4	Apoptotic chromatin condensation inducer in the nucleus OS=Homo sapiens OX=9606 GN=ACIN1 PE=1 SV=2	397.322	45	58	420	48	1301	147.3	6.73	1381.18	58	12	23477	26273.8	25657.9	17798.7	18534.4	20242.2
Q8WWQ0	PH-interacting protein OS=Homo sapiens OX=9606 GN=PHIP PE=1 SV=2	397.222	41	58	268	55	1821	206.6	8.85	778.5	58	3	11492.3	13130	12835.1	8849.6	9053.1	9894.4
O60437	Periplakin OS=Homo sapiens OX=9606 GN=PPL PE=1 SV=4	397.135	53	86	259	86	1756	204.6	5.6	705.4	86	0	4162.8	5276.9	4749.4	1324.8	1360.9	1366.4
Q9BUQ8	Probable ATP-dependent RNA helicase DDX23 OS=Homo sapiens OX=9606 GN=DDX23 PE=1 SV=3	396.927	57	51	445	51	820	95.5	9.55	1290.36	51	0	21708.2	24461.5	24424.7	14545.5	15054.7	16377.2
Q14974	Importin subunit beta-1 OS=Homo sapiens OX=9606 GN=KPNB1 PE=1 SV=2	396.737	41	34	681	34	876	97.1	4.78	2385.18	34	0	27577.3	36619.9	32702.9	34672.5	37036.2	40689.2
P49748	Very long-chain specific acyl-CoA dehydrogenase, mitochondrial OS=Homo sapiens OX=9606 GN=ACADVL PE=1 SV=1	396.387	66	38	587	1	655	70.3	8.75	1951.12	38	53	25465.7	28283.6	28153.2	14952	15343.7	16337.5
O43290	U4/U6.U5 tri-snRNP-associated protein 1 OS=Homo sapiens OX=9606 GN=SART1 PE=1 SV=1	395.273	60	47	429	47	800	90.2	6.13	1399.97	47	0	18591.6	21229.5	20282.1	14212.6	14609.8	15606.3
Q15424	Scaffold attachment factor B1 OS=Homo sapiens OX=9606 GN=SAFB PE=1 SV=4	394.895	44	51	459	38	915	102.6	5.47	1480.52	51	14	19257.6	21419.7	21045.9	17297.8	17576.5	19471.6
J3KN16	Proteasome adapter and scaffold protein ECM29 OS=Homo sapiens OX=9606 GN=ECPAS PE=1 SV=1	394.757	38	61	290	61	2017	223.6	8.75	822.33	61	0	6692.8	8810.1	7851.7	9123.8	9723.3	10311.7
P26640	Valine--tRNA ligase OS=Homo sapiens OX=9606 GN=VARS1 PE=1 SV=4	394.432	43	48	442	48	1264	140.4	7.59	1454.51	48	0	13012.2	17178.8	14945.4	24828.2	26720.8	27825.4
P15311	Ezrin OS=Homo sapiens OX=9606 GN=EZR PE=1 SV=4	393.202	59	50	788	36	586	69.4	6.27	2482.8	50	20	24599.4	32209.7	29589.2	66746.8	74029.7	80572
P04843	Dolichyl-diphosphooligosaccharide--protein glycosyltransferase subunit 1 OS=Homo sapiens OX=9606 GN=RPN1 PE=1 SV=1	392.876	65	44	941	44	607	68.5	6.38	2957.13	44	0	40696.4	44720.3	44528.8	30287.2	30326.8	33450.8
P38919	Eukaryotic initiation factor 4A-III OS=Homo sapiens OX=9606 GN=EIF4A3 PE=1 SV=4	392.643	71	31	726	28	411	46.8	6.73	2242.74	31	3	25720.3	30831.1	28788.9	25124	26066.8	28027.1
O14745	Na(+)/H(+) exchange regulatory cofactor NHE-RF1 OS=Homo sapiens OX=9606 GN=SLC9A3R1 PE=1 SV=4	392.571	80	31	797	27	358	38.8	5.77	2808.41	31	4	28627.8	42056.1	33825.3	12006.5	12391.7	12385.9
P49748-2	Isoform 2 of Very long-chain specific acyl-CoA dehydrogenase, mitochondrial OS=Homo sapiens OX=9606 GN=ACADVL	392.191	69	38	581	1	633	68	8.56	1934.36	38	0	382.3	372	384.7	145.7	168.2	169.5
E9PK54	Heat shock cognate 71 kDa protein (Fragment) OS=Homo sapiens OX=9606 GN=HSPA8 PE=1 SV=8	391.636	96	21	1612	1	183	19.9	7.33	5143.49	21	0	379.8	466.6	402	424.3	418.1	417.8
Q9P2M7	Cingulin OS=Homo sapiens OX=9606 GN=CGN PE=1 SV=2	391.524	61	71	277	70	1197	136.3	5.54	809.58	71	1	10066.5	13042.9	11334.6	3684.5	3846.6	3912.3
O15230	Laminin subunit alpha-5 OS=Homo sapiens OX=9606 GN=LAMA5 PE=1 SV=8	391.383	26	68	192	68	3695	399.5	7.02	603.55	68	0	4575.8	5340.5	4972.7	2246.6	2312	2409.7
Q99832	T-complex protein 1 subunit eta OS=Homo sapiens OX=9606 GN=CCT7 PE=1 SV=2	391.301	71	37	800	37	543	59.3	7.65	2594.4	37	0	21679.5	30351.2	25805.9	31415	34199.5	35878.7
Q5JRX3	Presequence protease, mitochondrial OS=Homo sapiens OX=9606 GN=PITRM1 PE=1 SV=3	390.78	57	50	547	50	1037	117.3	6.92	1688.8	50	0	21293.2	24113.9	23337.7	13444.3	13546.3	14513.2
Q03252	Lamin-B2 OS=Homo sapiens OX=9606 GN=LMNB2 PE=1 SV=4	388.441	70	55	692	48	620	69.9	5.59	2060.05	55	0	24708.2	27211.5	26962.4	26424	26640.8	29478.8
A0A6I8PRA0	Treacle protein (Fragment) OS=Homo sapiens OX=9606 GN=TCOF1 PE=1 SV=1	387.089	46	58	296	5	1240	125.2	7.93	924.46	58	0	1356.6	1587	1535	1636.3	1727.2	2002.4
P50395	Rab GDP dissociation inhibitor beta OS=Homo sapiens OX=9606 GN=GDI2 PE=1 SV=2	386.852	73	33	560	24	445	50.6	6.47	1705.08	33	17	16124.5	22887.7	19694.6	24746.4	27707.6	29337.9
F5GZS6	4F2 cell-surface antigen heavy chain OS=Homo sapiens OX=9606 GN=SLC3A2 PE=1 SV=1	386.851	45	30	1015	23	599	64.8	5.1	3747.95	30	14	39913.6	47144	46315.2	21611.4	21736.1	23012.9
Q6PL18	ATPase family AAA domain-containing protein 2 OS=Homo sapiens OX=9606 GN=ATAD2 PE=1 SV=1	386.491	40	52	321	47	1390	158.5	6.32	982.57	52	6	13246.7	15017.7	15066.9	5248	5441.3	5634.3
P42167	Lamina-associated polypeptide 2, isoforms beta/gamma OS=Homo sapiens OX=9606 GN=TMPO PE=1 SV=2	386.395	65	33	720	5	454	50.6	9.38	2763.25	33	21	11084.2	11835.1	11993.6	8614.9	8796	9440
A0A669KB89	Protein scribble homolog OS=Homo sapiens OX=9606 GN=SCRIB PE=1 SV=1	385.611	47	59	325	57	1658	177.7	5.14	909.26	59	4	9227.5	10953	10273	8460.5	8776.2	9002.3
A0A7I2V5Y5	Kinesin-like protein OS=Homo sapiens OX=9606 GN=KIF23 PE=1 SV=1	383.841	57	52	351	8	974	111.6	8.5	1099.84	52	65	11738.2	13568.7	13009.7	11164.1	12116	12139
P54886-2	Isoform Short of Delta-1-pyrroline-5-carboxylate synthase OS=Homo sapiens OX=9606 GN=ALDH18A1	383.329	56	40	493	1	793	87	7.12	1489.04	40	0	63.2	83.5	70.8	43.6	48.6	52.7
Q9BYK8	Helicase with zinc finger domain 2 OS=Homo sapiens OX=9606 GN=HELZ2 PE=1 SV=6	383.31	37	68	191	68	2649	294.5	7.49	539.68	68	0	2986.7	3879	3421.4	2020.6	2120.6	2202.2
Q9Y520	Protein PRRC2C OS=Homo sapiens OX=9606 GN=PRRC2C PE=1 SV=4	383.306	29	71	241	53	2896	316.7	9.13	682.2	71	26	10294.5	13577.7	11992.3	15008	16323.8	17493.4
Q92621	Nuclear pore complex protein Nup205 OS=Homo sapiens OX=9606 GN=NUP205 PE=1 SV=3	382.372	32	57	327	57	2012	227.8	6.19	929.16	57	0	12039.6	13932.1	13476.7	12679.5	12970	13961.6
P49790	Nuclear pore complex protein Nup153 OS=Homo sapiens OX=9606 GN=NUP153 PE=1 SV=2	382.002	47	53	279	53	1475	153.8	8.73	828.17	53	0	11935.9	14045.1	13808.7	13772.3	14347.4	15993.8
Q15459	Splicing factor 3A subunit 1 OS=Homo sapiens OX=9606 GN=SF3A1 PE=1 SV=1	381.503	51	42	417	42	793	88.8	5.22	1385.23	42	0	20459.5	23254.2	22096.9	17779.2	18409.5	19965.1
P28331	NADH-ubiquinone oxidoreductase 75 kDa subunit, mitochondrial OS=Homo sapiens OX=9606 GN=NDUFS1 PE=1 SV=3	381.16	61	34	554	34	727	79.4	6.23	1843.33	34	0	16985.5	19740.9	19034	11528	11832.9	12931.9
P49915	GMP synthase [glutamine-hydrolyzing] OS=Homo sapiens OX=9606 GN=GMPS PE=1 SV=1	379.455	64	43	457	43	693	76.7	6.87	1408.1	43	0	12256	16880.7	14496.4	12573.7	13613	14425.6
O60701	UDP-glucose 6-dehydrogenase OS=Homo sapiens OX=9606 GN=UGDH PE=1 SV=1	379.285	73	29	494	29	494	55	7.12	1446.16	29	0	6503.7	8973.8	7792.8	6673.5	7184.7	7678.9
Q08J23	RNA cytosine C(5)-methyltransferase NSUN2 OS=Homo sapiens OX=9606 GN=NSUN2 PE=1 SV=2	376.932	69	46	353	46	767	86.4	6.77	1093.11	46	0	10454.3	13771.3	12176.2	10625.8	11384.4	12370
Q9Y678	Coatomer subunit gamma-1 OS=Homo sapiens OX=9606 GN=COPG1 PE=1 SV=1	376.871	59	45	358	41	874	97.7	5.47	1143.41	45	4	10819.9	14291.6	12634.6	15203.3	16307.7	17207.2
Q13509	Tubulin beta-3 chain OS=Homo sapiens OX=9606 GN=TUBB3 PE=1 SV=2	375.95	60	22	1743	3	450	50.4	4.93	4804.72	22	10	2954.5	3787.1	3400.3	5547.7	6152.9	6379.2
O00571	ATP-dependent RNA helicase DDX3X OS=Homo sapiens OX=9606 GN=DDX3X PE=1 SV=3	375.913	64	45	603	44	662	73.2	7.18	1734.13	45	0	20436.2	25451.7	23254	19361.5	20819.4	22790.8
Q15643	Thyroid receptor-interacting protein 11 OS=Homo sapiens OX=9606 GN=TRIP11 PE=1 SV=3	375.559	45	80	217	79	1979	227.4	5.26	600.24	80	1	5154.8	6350.7	5777.8	4924	4926.9	5277.1
O95347	Structural maintenance of chromosomes protein 2 OS=Homo sapiens OX=9606 GN=SMC2 PE=1 SV=2	375.039	52	69	304	69	1197	135.6	8.43	888.97	69	0	13295.8	18074.8	15744.9	13661.3	14618	15218.1
Q13423	NAD(P) transhydrogenase, mitochondrial OS=Homo sapiens OX=9606 GN=NNT PE=1 SV=3	374.862	42	40	331	40	1086	113.8	8.09	1060.79	40	0	17724.8	19669.2	19698.3	10613.3	10880.4	11682.9
B4DY09	Interleukin enhancer-binding factor 2 OS=Homo sapiens OX=9606 GN=ILF2 PE=1 SV=1	374.237	75	22	950	22	352	38.9	4.94	3495.71	22	0	28046.6	32519.7	30753.7	22756.5	22876.7	24999.9
A0A6Q8KRG2	Golgin subfamily A member 2 OS=Homo sapiens OX=9606 GN=GOLGA2 PE=1 SV=1	373.624	53	49	275	30	990	111.6	5	841.16	49	27	9004.9	9883.1	9868.4	4766.2	4825.7	5196.3
O00267-2	Isoform 2 of Transcription elongation factor SPT5 OS=Homo sapiens OX=9606 GN=SUPT5H	372.965	47	46	255	46	1083	120.4	5.1	783.84	46	0	8130.2	9623.8	9162.2	8360.5	8709.4	9548.4
P49756	RNA-binding protein 25 OS=Homo sapiens OX=9606 GN=RBM25 PE=1 SV=3	372.833	41	44	437	43	843	100.1	6.32	1428.95	44	1	16667.7	18779.7	17688.3	12338.3	12374.4	13416
P10586	Receptor-type tyrosine-protein phosphatase F OS=Homo sapiens OX=9606 GN=PTPRF PE=1 SV=2	372.701	44	59	236	54	1907	212.7	6.3	700.13	59	6	3827.3	4483.4	4272.5	3386.1	3733.7	3778.2
F8WE98	Filamin-A (Fragment) OS=Homo sapiens OX=9606 GN=FLNA PE=1 SV=2	372.697	59	39	692	1	604	66.6	8.95	2089.02	39	0
A0A5H1ZRQ2	RNA helicase OS=Homo sapiens OX=9606 GN=DDX17 PE=1 SV=2	371.068	54	44	743	31	731	80.4	8.37	2248.43	44	0	17431.6	20445.1	20209	17562.9	18340.2	20036
P68032	Actin, alpha cardiac muscle 1 OS=Homo sapiens OX=9606 GN=ACTC1 PE=1 SV=1	370.554	68	28	3084	2	377	42	5.39	8134.06	28	44	137250	189708	157670	137967	146341	155130
O43143	Pre-mRNA-splicing factor ATP-dependent RNA helicase DHX15 OS=Homo sapiens OX=9606 GN=DHX15 PE=1 SV=2	370.034	47	44	553	43	795	90.9	7.46	1561.53	44	2	22099.3	26271	25313.8	20767.4	21597.6	23319.9
P62258	14-3-3 protein epsilon OS=Homo sapiens OX=9606 GN=YWHAE PE=1 SV=1	369.743	77	26	1334	23	255	29.2	4.74	3831.76	26	0	36100.8	49426.2	42190.7	50971.3	55991.9	59275.3
Q9UHD8	Septin-9 OS=Homo sapiens OX=9606 GN=SEPTIN9 PE=1 SV=2	368.239	66	43	377	43	586	65.4	8.97	1146.64	43	0	12273	16648.4	14019.8	10024.6	10636.5	11519.7
Q02241-2	Isoform 2 of Kinesin-like protein KIF23 OS=Homo sapiens OX=9606 GN=KIF23	367.575	59	45	336	1	856	98	8.47	1063.64	45	0	23.8	29.4	26.2	31.5	25.4	24.8
O75691	Small subunit processome component 20 homolog OS=Homo sapiens OX=9606 GN=UTP20 PE=1 SV=3	367.09	27	67	266	67	2785	318.2	7.39	756.52	67	0	9721.7	11342.9	11232.2	12558.4	12687.6	14116.1
A0A7I2YQN2	Heterogeneous nuclear ribonucleoprotein Q OS=Homo sapiens OX=9606 GN=SYNCRIP PE=1 SV=1	366.949	56	30	994	1	561	62.5	7.56	3335.44	30	0	638.1	757.8	667.7	663.6	675.3	707.3
O95831	Apoptosis-inducing factor 1, mitochondrial OS=Homo sapiens OX=9606 GN=AIFM1 PE=1 SV=1	366.911	54	30	570	30	613	66.9	8.95	2027.37	30	0	22782.2	25257.1	24594.6	12379.4	12330	13140.5
C9JZR2	Catenin delta-1 OS=Homo sapiens OX=9606 GN=CTNND1 PE=1 SV=2	366.567	51	43	290	42	938	104.8	6.87	963.71	43	1	7539.1	8967	8584.5	7610.5	7864.9	8119.9
P16435	NADPH--cytochrome P450 reductase OS=Homo sapiens OX=9606 GN=POR PE=1 SV=2	364.706	59	43	535	2	677	76.6	5.58	1474.51	43	60	22141.2	24806.3	24089	8545	8778	9135.4
O60610	Protein diaphanous homolog 1 OS=Homo sapiens OX=9606 GN=DIAPH1 PE=1 SV=2	364.051	41	54	344	53	1272	141.3	5.41	959.36	54	0	9412.4	13067.5	11329.3	10502.5	11343	12035.7
P34931	Heat shock 70 kDa protein 1-like OS=Homo sapiens OX=9606 GN=HSPA1L PE=1 SV=2	361.218	41	29	1495	2	641	70.3	6.02	4994.62	29	0
Q99575	Ribonucleases P/MRP protein subunit POP1 OS=Homo sapiens OX=9606 GN=POP1 PE=1 SV=2	360.973	51	45	243	45	1024	114.6	9.22	852.55	45	0	8175.8	10127.2	9258.8	6511.2	6787.6	7244.7
P48634	Protein PRRC2A OS=Homo sapiens OX=9606 GN=PRRC2A PE=1 SV=3	357.712	36	56	279	55	2157	228.7	9.45	823.53	56	0	6896.4	8578.9	7677	9002.7	9354.8	9990.8
P28838	Cytosol aminopeptidase OS=Homo sapiens OX=9606 GN=LAP3 PE=1 SV=3	357.5	69	30	417	30	519	56.1	7.93	1278.13	30	0	16077.8	20145.6	18104.9	10418.5	11149.8	11647.6
P18583-6	Isoform E of Protein SON OS=Homo sapiens OX=9606 GN=SON	357.374	32	47	258	1	2108	228	5.4	733.96	47	0	47.2	42.3	45.4	34.4	38.5	37.7
Q8TCS8	Polyribonucleotide nucleotidyltransferase 1, mitochondrial OS=Homo sapiens OX=9606 GN=PNPT1 PE=1 SV=2	356.695	63	52	401	52	783	85.9	7.77	1213.18	52	0	17320.3	19656.4	19384.1	15702.4	16001.3	17670.9
P33993	DNA replication licensing factor MCM7 OS=Homo sapiens OX=9606 GN=MCM7 PE=1 SV=4	356.479	73	46	453	46	719	81.3	6.46	1397.81	46	0	17529.1	21540.8	20061.4	18580	19293.8	21011.2
A0A6Q8PHK0	E3 ubiquitin-protein ligase TRIP12 OS=Homo sapiens OX=9606 GN=TRIP12 PE=1 SV=1	356.264	37	60	225	2	2067	228.3	8.6	679.45	60	73	7367	8440.8	8395.3	4497.4	4673.4	5056.8
O00410	Importin-5 OS=Homo sapiens OX=9606 GN=IPO5 PE=1 SV=4	355.806	47	41	282	39	1097	123.6	4.94	933.79	41	2	6832.1	8881.4	7994.7	14003.6	15190.2	16225.9
Q9H0D6	5'-3' exoribonuclease 2 OS=Homo sapiens OX=9606 GN=XRN2 PE=1 SV=1	355.679	46	38	347	38	950	108.5	7.47	1045.6	38	0	16199.2	19670.1	18720.4	13671.5	14169	15653.8
Q93009	Ubiquitin carboxyl-terminal hydrolase 7 OS=Homo sapiens OX=9606 GN=USP7 PE=1 SV=2	355.665	45	49	355	49	1102	128.2	5.55	1099.44	49	0	12709	16165.4	14845.3	12025.5	12406.8	13350.8
Q14966	Zinc finger protein 638 OS=Homo sapiens OX=9606 GN=ZNF638 PE=1 SV=2	354.965	38	67	241	39	1978	220.5	6.38	651.55	67	32	12237.1	14333.9	13696.7	10114.1	10499.9	11359.2
Q99613	Eukaryotic translation initiation factor 3 subunit C OS=Homo sapiens OX=9606 GN=EIF3C PE=1 SV=1	354.405	42	45	374	45	913	105.3	5.68	1082.59	45	0	14017.7	17804.2	16113	15191.8	16106.5	17062.6
Q03164	Histone-lysine N-methyltransferase 2A OS=Homo sapiens OX=9606 GN=KMT2A PE=1 SV=5	353.89	26	74	167	70	3969	431.5	9.09	490.49	74	4	5833.5	6573.8	6452.2	5063.3	5215.8	5690
P42285	Exosome RNA helicase MTR4 OS=Homo sapiens OX=9606 GN=MTREX PE=1 SV=3	353.792	44	51	323	51	1042	117.7	6.52	971.12	51	0	15838.9	18750.7	18008	16557.5	17203.3	18937.8
H0Y4R2	NADPH--hemoprotein reductase (Fragment) OS=Homo sapiens OX=9606 GN=POR PE=1 SV=1	353.655	54	42	414	1	725	81.6	6.54	1253.85	42	0	97.1	121.5	105.3	123.3	121.7	139.2
O14980	Exportin-1 OS=Homo sapiens OX=9606 GN=XPO1 PE=1 SV=1	353.155	39	35	406	35	1071	123.3	6.06	1217.29	35	0	12048.6	16153.3	14305.8	15810.8	16836.2	18502
Q8N1F7	Nuclear pore complex protein Nup93 OS=Homo sapiens OX=9606 GN=NUP93 PE=1 SV=2	353.058	56	46	438	46	819	93.4	5.72	1322.82	46	0	15665.1	18626	18402.8	21968.5	22977.8	25447.2
P46459	Vesicle-fusing ATPase OS=Homo sapiens OX=9606 GN=NSF PE=1 SV=3	351.98	58	43	502	42	744	82.5	6.95	1476.16	43	1	24141.7	26520.4	25841.5	17304.4	18328.2	19372.3
Q9NTJ3	Structural maintenance of chromosomes protein 4 OS=Homo sapiens OX=9606 GN=SMC4 PE=1 SV=2	351.706	43	58	287	58	1288	147.1	6.79	834.14	58	0	8013.3	10781.7	9400.7	8474.2	8966.6	9421.3
P06748-2	Isoform 2 of Nucleophosmin OS=Homo sapiens OX=9606 GN=NPM1	351.524	72	27	1804	7	265	29.4	4.61	7256.88	27	2	38962.5	45796.7	42298.2	40391.1	40885.4	45283.7
E9PLK3	Aminopeptidase OS=Homo sapiens OX=9606 GN=NPEPPS PE=1 SV=1	351.433	56	46	447	46	915	102.9	5.6	1306.61	46	0	17984.4	24413.7	21435.6	20861.9	22849.6	24000.7
Q14669-3	Isoform 3 of E3 ubiquitin-protein ligase TRIP12 OS=Homo sapiens OX=9606 GN=TRIP12	351.367	36	59	224	1	2040	225.4	8.69	677	59	0
Q99714	3-hydroxyacyl-CoA dehydrogenase type-2 OS=Homo sapiens OX=9606 GN=HSD17B10 PE=1 SV=3	350.166	89	18	956	18	261	26.9	7.78	3637.95	18	0	28168.8	31696.9	30687.7	17434.5	17464.6	18714.4
P04844	Dolichyl-diphosphooligosaccharide--protein glycosyltransferase subunit 2 OS=Homo sapiens OX=9606 GN=RPN2 PE=1 SV=3	349.546	54	26	623	2	631	69.2	5.69	2354.86	26	42	20894.1	23885.4	23785.8	17683.1	17837	19522.7
O14974	Protein phosphatase 1 regulatory subunit 12A OS=Homo sapiens OX=9606 GN=PPP1R12A PE=1 SV=1	349.513	49	57	230	56	1030	115.2	5.4	643.19	57	2	10276.2	13171.4	11761.1	11717.7	12716.7	13932.5
Q86UE4	Protein LYRIC OS=Homo sapiens OX=9606 GN=MTDH PE=1 SV=2	349.169	64	37	430	30	582	63.8	9.32	1453.09	37	7	13347.8	15809.4	15133	7617.5	7874.4	8449.9
O94826	Mitochondrial import receptor subunit TOM70 OS=Homo sapiens OX=9606 GN=TOMM70 PE=1 SV=1	348.057	67	36	418	36	608	67.4	7.12	1232.66	36	0	28561.9	31784.5	30411.5	13259.9	13309.9	14300
P09651	Heterogeneous nuclear ribonucleoprotein A1 OS=Homo sapiens OX=9606 GN=HNRNPA1 PE=1 SV=5	347.565	73	30	927	11	372	38.7	9.13	3157.21	30	25	34246.6	38492.1	37611.4	31079.1	31780.4	35495.7
H7BXI1	Extended synaptotagmin-2 OS=Homo sapiens OX=9606 GN=ESYT2 PE=1 SV=2	347.09	54	40	308	1	866	96.3	8.43	1048.52	40	0	141.5	169.2	158.3	63.8	67.8	81.7
O95202	Mitochondrial proton/calcium exchanger protein OS=Homo sapiens OX=9606 GN=LETM1 PE=1 SV=1	347.08	46	33	523	33	739	83.3	6.7	1639.87	33	0	17499.8	19678.9	19017.2	15230.8	15129.7	15868.7
P80723	Brain acid soluble protein 1 OS=Homo sapiens OX=9606 GN=BASP1 PE=1 SV=2	346.4	94	29	408	29	227	22.7	4.63	1495.15	29	0	25689.9	30015.4	26782.3	21023.3	21651.8	22605.1
A0FGR8-2	Isoform 2 of Extended synaptotagmin-2 OS=Homo sapiens OX=9606 GN=ESYT2	346.062	53	40	298	1	893	98.8	8.68	1018.29	40	54	11190	12801.4	12429.5	8301.4	8510.5	9087.5
P54578	Ubiquitin carboxyl-terminal hydrolase 14 OS=Homo sapiens OX=9606 GN=USP14 PE=1 SV=3	345.417	61	32	371	32	494	56	5.3	1149.31	32	0	10545.8	14459.1	12540	15457.9	17063.6	18181.8
P11216	Glycogen phosphorylase, brain form OS=Homo sapiens OX=9606 GN=PYGB PE=1 SV=5	344.576	55	44	399	37	843	96.6	6.86	1147.09	44	11	7884.8	10451.4	9162.3	12867.9	14160.6	15100.6
Q9HC84	Mucin-5B OS=Homo sapiens OX=9606 GN=MUC5B PE=1 SV=3	344.232	22	56	146	53	5762	596	6.64	374.05	56	3
Q96A33	PAT complex subunit CCDC47 OS=Homo sapiens OX=9606 GN=CCDC47 PE=1 SV=1	343.916	52	27	549	27	483	55.8	4.87	1699.64	27	0	18681.3	20777.5	20104.9	10491.6	10560.8	11322.3
P54136	Arginine--tRNA ligase, cytoplasmic OS=Homo sapiens OX=9606 GN=RARS1 PE=1 SV=2	343.702	56	39	409	39	660	75.3	6.68	1223.69	39	0	13457.8	18584.8	15997.3	23734.2	25226.8	27426.5
P56192	Methionine--tRNA ligase, cytoplasmic OS=Homo sapiens OX=9606 GN=MARS1 PE=1 SV=2	343.469	49	37	355	37	900	101.1	6.16	1202.46	37	0	10724	14912.3	12680.8	22854.6	24461	26451.4
P54652	Heat shock-related 70 kDa protein 2 OS=Homo sapiens OX=9606 GN=HSPA2 PE=1 SV=1	343.389	56	38	1207	17	639	70	5.74	3951.64	38	2	684.4	884	760.9	612.7	617.1	689.9
P24752	Acetyl-CoA acetyltransferase, mitochondrial OS=Homo sapiens OX=9606 GN=ACAT1 PE=1 SV=1	342.54	72	27	484	8	427	45.2	8.85	1611.8	27	39	15488	17347	16513.2	22717.3	22869.3	24750.1
P42224	Signal transducer and activator of transcription 1-alpha/beta OS=Homo sapiens OX=9606 GN=STAT1 PE=1 SV=2	341.609	53	37	333	37	750	87.3	6.05	864.02	37	0	6197.2	8651.2	7404.4	4876.3	5091.1	5354
Q5JRA6	Transport and Golgi organization protein 1 homolog OS=Homo sapiens OX=9606 GN=MIA3 PE=1 SV=1	341.298	37	63	211	63	1907	213.6	4.84	652.56	63	0	9585.8	11067.8	10589.5	8540	8627.9	9242.7
Q9NSE4	Isoleucine--tRNA ligase, mitochondrial OS=Homo sapiens OX=9606 GN=IARS2 PE=1 SV=2	341.08	48	42	436	42	1012	113.7	7.2	1355.5	42	0	21493.9	24484.3	23596.7	13253.8	13327.1	13862.9
O95602	DNA-directed RNA polymerase I subunit RPA1 OS=Homo sapiens OX=9606 GN=POLR1A PE=1 SV=2	340.451	43	56	250	55	1720	194.7	7.03	683.89	56	1	5671.5	6527.7	6263.3	4920.8	5015.4	5280.2
O60341	Lysine-specific histone demethylase 1A OS=Homo sapiens OX=9606 GN=KDM1A PE=1 SV=2	340.143	57	36	282	36	852	92.8	6.52	892.01	36	0	6291.6	7680.5	7337.7	4083.4	4208.7	4515.1
P55084	Trifunctional enzyme subunit beta, mitochondrial OS=Homo sapiens OX=9606 GN=HADHB PE=1 SV=3	339.87	55	30	739	30	474	51.3	9.41	2008.81	30	0	32911.7	37626.7	36383.2	21812.5	22275.6	24179.4
P35241	Radixin OS=Homo sapiens OX=9606 GN=RDX PE=1 SV=1	339.671	64	46	575	30	583	68.5	6.37	1753.59	46	2	6858	8932.2	7943.4	12005.8	12623.7	13538.7
A0A1W2PNX8	Protein unc-45 homolog A OS=Homo sapiens OX=9606 GN=UNC45A PE=1 SV=1	339.284	49	48	323	48	1084	118.3	6.71	833.58	48	0	11731.7	15595.3	13634	10058.9	10642.6	11015.4
Q9NTI5	Sister chromatid cohesion protein PDS5 homolog B OS=Homo sapiens OX=9606 GN=PDS5B PE=1 SV=1	339.159	40	62	264	37	1447	164.6	8.47	749.98	62	29	14210.6	16669.8	16701.2	11395.7	11846.3	12890.1
P49419-2	Isoform 2 of Alpha-aminoadipic semialdehyde dehydrogenase OS=Homo sapiens OX=9606 GN=ALDH7A1	339.019	59	27	431	27	511	55.3	6.86	1474.88	27	0	17850.9	21086.4	20218.1	12413.2	12962.1	14043.7
P63244	Receptor of activated protein C kinase 1 OS=Homo sapiens OX=9606 GN=RACK1 PE=1 SV=3	338.81	79	22	1126	22	317	35.1	7.69	3895.9	22	0	31665.4	41014.9	35951.1	34816.6	36331.4	39671.1
Q12873	Chromodomain-helicase-DNA-binding protein 3 OS=Homo sapiens OX=9606 GN=CHD3 PE=1 SV=3	337.424	31	53	240	31	2000	226.5	7.3	699.28	53	13	2211	2575.6	2471.5	1836	1838.5	1958.8
P52948	Nuclear pore complex protein Nup98-Nup96 OS=Homo sapiens OX=9606 GN=NUP98 PE=1 SV=4	336.968	32	49	314	49	1817	197.5	6.4	959.62	49	0	14189.2	15895.1	15410	14975.4	15281.7	16771.2
P07355	Annexin A2 OS=Homo sapiens OX=9606 GN=ANXA2 PE=1 SV=2	336.836	75	37	1909	37	339	38.6	7.75	6147.05	37	0	63405.1	74433.3	69663	209844	213896	238943
P12268	Inosine-5'-monophosphate dehydrogenase 2 OS=Homo sapiens OX=9606 GN=IMPDH2 PE=1 SV=2	336.776	56	30	427	28	514	55.8	6.9	1496.42	30	3	17404.4	24293.6	21024.3	31915.2	33822.9	36138.8
P18754	Regulator of chromosome condensation OS=Homo sapiens OX=9606 GN=RCC1 PE=1 SV=1	335.654	68	21	514	21	421	44.9	7.52	1637	21	0	13865	16843.6	15910.9	16207.5	16750	18404.4
O75534	Cold shock domain-containing protein E1 OS=Homo sapiens OX=9606 GN=CSDE1 PE=1 SV=2	335.188	61	50	473	50	798	88.8	6.25	1405.64	50	0	20503	28172.7	23852.3	14574.5	15629.9	16585.2
Q9Y2W1	Thyroid hormone receptor-associated protein 3 OS=Homo sapiens OX=9606 GN=THRAP3 PE=1 SV=2	334.904	47	54	406	54	955	108.6	10.15	1186.81	54	0	24827.3	28065.8	27611.5	19140.9	19852.5	21757.8
Q8IY81	pre-rRNA 2'-O-ribose RNA methyltransferase FTSJ3 OS=Homo sapiens OX=9606 GN=FTSJ3 PE=1 SV=2	334.657	50	33	597	33	847	96.5	8.4	1949.97	33	0	24649.8	27682.8	26703.7	13218.5	13464.3	14314.4
P07384	Calpain-1 catalytic subunit OS=Homo sapiens OX=9606 GN=CAPN1 PE=1 SV=1	334.22	60	38	462	38	714	81.8	5.67	1417.91	38	0	12372.5	16129	14850	8224.3	8742.9	9179.6
Q9GZR7	ATP-dependent RNA helicase DDX24 OS=Homo sapiens OX=9606 GN=DDX24 PE=1 SV=1	334.155	53	42	334	42	859	96.3	9.06	1139.31	42	0	11795.7	13773.1	13281.8	8825	8985.7	9508.8
P14923	Junction plakoglobin OS=Homo sapiens OX=9606 GN=JUP PE=1 SV=3	333.679	60	35	313	30	745	81.7	6.14	1007.63	35	6	7586.1	9270.1	8596.7	5832.9	5988.6	6353.9
Q16822	Phosphoenolpyruvate carboxykinase [GTP], mitochondrial OS=Homo sapiens OX=9606 GN=PCK2 PE=1 SV=4	333.288	65	35	535	35	640	70.7	7.62	1634.14	35	0	17461.9	19398.4	19484.6	19889.9	19939.2	21579.9
G5E972	Lamina-associated polypeptide 2, isoforms beta/gamma OS=Homo sapiens OX=9606 GN=TMPO PE=1 SV=1	333.192	65	29	676	1	414	46.3	9.03	2584.19	29	0
Q9BUJ2	Heterogeneous nuclear ribonucleoprotein U-like protein 1 OS=Homo sapiens OX=9606 GN=HNRNPUL1 PE=1 SV=2	332.892	45	34	326	34	856	95.7	6.92	1084.91	34	0	13477.4	16469.2	15430.2	10979.6	11656.6	12631.4
A0A7P0T928	A-kinase anchor protein 9 OS=Homo sapiens OX=9606 GN=AKAP9 PE=1 SV=1	332.598	26	85	163	85	3889	450.7	4.97	425.69	85	0	2634.4	3476.1	3078.5	2509.8	2643	2745.3
Q02952	A-kinase anchor protein 12 OS=Homo sapiens OX=9606 GN=AKAP12 PE=1 SV=4	332.329	46	61	123	61	1782	191.4	4.41	415.87	61	0	4720.2	5645.2	5357.9	27035.9	28146.4	29798.4
O00159-3	Isoform 3 of Unconventional myosin-Ic OS=Homo sapiens OX=9606 GN=MYO1C	331.9	45	45	415	45	1044	119.6	9.45	1374.54	45	0	16554.3	20233.4	18845.3	22626.1	23879.4	25558.6
Q7L2E3-2	Isoform 2 of ATP-dependent RNA helicase DHX30 OS=Homo sapiens OX=9606 GN=DHX30	331.757	51	54	292	1	1222	136	8.6	926.49	54	63	11193.9	12984.9	12374.2	8471.4	8749.4	9507.3
Q01780	Exosome component 10 OS=Homo sapiens OX=9606 GN=EXOSC10 PE=1 SV=2	331.477	55	42	285	42	885	100.8	8.46	848.34	42	0	9839.8	11457.4	11227.4	10559.9	11014.8	12526.2
Q8WUM0	Nuclear pore complex protein Nup133 OS=Homo sapiens OX=9606 GN=NUP133 PE=1 SV=2	331.15	49	51	303	51	1156	128.9	5.1	1001.6	51	0	8595.8	10250	9950.5	9955.1	9900.4	10976.5
Q9UBT2	SUMO-activating enzyme subunit 2 OS=Homo sapiens OX=9606 GN=UBA2 PE=1 SV=2	330.105	58	32	340	32	640	71.2	5.29	1062.65	32	0	9937.7	14395.7	11894.1	11665.8	12558.8	13502
E9PDF6	Unconventional myosin-Ib OS=Homo sapiens OX=9606 GN=MYO1B PE=1 SV=1	330.061	42	47	286	47	1107	128.4	9.31	858.86	47	0	14132	16752.2	16196.6	9324.3	9769.9	10625.4
Q9UJS0	Calcium-binding mitochondrial carrier protein Aralar2 OS=Homo sapiens OX=9606 GN=SLC25A13 PE=1 SV=2	330.018	53	34	361	23	675	74.1	8.62	1164.07	34	12	14511	16619.9	16669.3	7730.1	8044.3	8513.4
Q92878	DNA repair protein RAD50 OS=Homo sapiens OX=9606 GN=RAD50 PE=1 SV=1	329.997	50	71	270	71	1312	153.8	6.89	737.43	71	0	12727.5	16075	14879.3	14106.3	14629.5	16278.5
P63104	14-3-3 protein zeta/delta OS=Homo sapiens OX=9606 GN=YWHAZ PE=1 SV=1	329.989	77	27	1839	20	245	27.7	4.79	6339.58	27	11	68721.4	102880	83875.7	56880.7	62798.1	67200
O94776	Metastasis-associated protein MTA2 OS=Homo sapiens OX=9606 GN=MTA2 PE=1 SV=1	329.563	62	41	333	36	668	75	9.66	964.25	41	6	16011	19100.3	18600	13129.1	13882.1	15152.6
P55884	Eukaryotic translation initiation factor 3 subunit B OS=Homo sapiens OX=9606 GN=EIF3B PE=1 SV=3	329.014	48	34	453	34	814	92.4	5	1382.45	34	0	17454.7	23193.4	20170.1	18905.1	20371.5	21854
P68133	Actin, alpha skeletal muscle OS=Homo sapiens OX=9606 GN=ACTA1 PE=1 SV=1	328.179	67	27	3005	1	377	42	5.39	7951.86	27	0
Q15020	Squamous cell carcinoma antigen recognized by T-cells 3 OS=Homo sapiens OX=9606 GN=SART3 PE=1 SV=1	328.046	46	44	300	1	963	109.9	5.57	970.64	44	0	297.5	426.6	411.5	377.9	411.2	460.2
O76021	Ribosomal L1 domain-containing protein 1 OS=Homo sapiens OX=9606 GN=RSL1D1 PE=1 SV=3	327.828	55	39	564	39	490	54.9	10.13	1766.62	39	0	33284.5	37531.1	36279.4	22321	22182.9	24303.9
Q9H2P0	Activity-dependent neuroprotector homeobox protein OS=Homo sapiens OX=9606 GN=ADNP PE=1 SV=1	327.301	52	50	217	50	1102	123.5	7.34	598.05	50	0	10960.9	12690.5	12780.3	6157.3	6461.5	7201.9
A0A804HJN6	Isoleucine--tRNA ligase, cytoplasmic OS=Homo sapiens OX=9606 GN=IARS1 PE=4 SV=1	327.191	42	45	342	45	1242	142.3	6.2	997.98	45	0	9593.6	13616.4	11205.6	9635.9	10169.4	11064.4
O75400	Pre-mRNA-processing factor 40 homolog A OS=Homo sapiens OX=9606 GN=PRPF40A PE=1 SV=2	326.69	34	39	371	2	957	108.7	7.56	1172.09	39	58	16153.7	17827	17444.9	12079.6	12537.4	14068.6
P31150	Rab GDP dissociation inhibitor alpha OS=Homo sapiens OX=9606 GN=GDI1 PE=1 SV=2	326.436	71	28	328	19	447	50.6	5.14	888.2	28	0	3082.6	4261.7	3670.8	2428.4	2606.5	2701.7
P48681	Nestin OS=Homo sapiens OX=9606 GN=NES PE=1 SV=2	326.358	45	60	167	60	1621	177.3	4.36	502.92	60	0	7393.6	9030.1	8159.2	33346.3	33226.9	36021.5
Q96I99	Succinate--CoA ligase [GDP-forming] subunit beta, mitochondrial OS=Homo sapiens OX=9606 GN=SUCLG2 PE=1 SV=2	325.739	63	29	394	29	432	46.5	6.39	1282.58	29	0	18373.3	20227.2	20219.5	9703.2	9782.8	10562.5
Q96GQ7	Probable ATP-dependent RNA helicase DDX27 OS=Homo sapiens OX=9606 GN=DDX27 PE=1 SV=2	325.354	48	42	393	42	796	89.8	9.28	1141.49	42	0	27672.8	30566.4	30349.2	16380.4	16776.4	18393.8
P50454	Serpin H1 OS=Homo sapiens OX=9606 GN=SERPINH1 PE=1 SV=2	325.286	58	27	488	27	418	46.4	8.69	1858.86	27	0	17055.9	20072.2	18897.5	24509.1	24706.2	28011.1
P46087	Probable 28S rRNA (cytosine(4447)-C(5))-methyltransferase OS=Homo sapiens OX=9606 GN=NOP2 PE=1 SV=2	325.166	48	37	401	1	812	89.2	9.23	1157.1	37	0	532.4	565.8	555.8	396.3	414.3	438.6
O75131	Copine-3 OS=Homo sapiens OX=9606 GN=CPNE3 PE=1 SV=1	324.394	57	30	543	29	537	60.1	5.85	1681.8	30	1	28033.4	33508.6	31942.8	12087.1	12599.6	13280.2
O76094	Signal recognition particle subunit SRP72 OS=Homo sapiens OX=9606 GN=SRP72 PE=1 SV=3	323.981	54	37	280	37	671	74.6	9.26	801.68	37	0	10260.5	13041.2	12023.5	12517	13801.1	15450.4
Q14566	DNA replication licensing factor MCM6 OS=Homo sapiens OX=9606 GN=MCM6 PE=1 SV=1	323.562	55	51	527	51	821	92.8	5.41	1713.23	51	0	24274.2	29963.8	27341	25310.3	26784	28628.6	Acetyl [N-Term]
O15027	Protein transport protein Sec16A OS=Homo sapiens OX=9606 GN=SEC16A PE=1 SV=4	323.383	33	54	213	54	2357	251.7	5.8	616.12	54	0	6360.4	8406.3	7505	7198.4	7698.1	8332.9
A0A499FI31	Squamous cell carcinoma antigen recognized by T-cells 3 OS=Homo sapiens OX=9606 GN=SART3 PE=1 SV=1	321.705	45	44	289	1	981	111.9	5.5	933.66	44	59	10431.6	12809.3	11703.9	10203.5	10687.7	11430.2
Q96KR1	Zinc finger RNA-binding protein OS=Homo sapiens OX=9606 GN=ZFR PE=1 SV=2	321.655	47	39	265	39	1074	116.9	9.04	864.62	39	0	13480	15229.4	14940.8	11268.7	11560.9	12741.3
Q9UQ80	Proliferation-associated protein 2G4 OS=Homo sapiens OX=9606 GN=PA2G4 PE=1 SV=3	321.403	71	26	958	26	394	43.8	6.55	2671.63	26	0	29722.4	39185.6	34065.8	43327.5	46843.1	50540.4
A0A1B0GWE8	Cathepsin D OS=Homo sapiens OX=9606 GN=CTSD PE=1 SV=1	321.327	55	22	1548	4	410	44.3	6.54	5287.69	22	33	62315.2	71199.8	68790.8	20794	21395.3	22571
P26038	Moesin OS=Homo sapiens OX=9606 GN=MSN PE=1 SV=3	321.302	64	46	487	33	577	67.8	6.4	1540.56	46	3	7104.3	8731.4	7874.8	33016.3	37012.2	39794.4
Q9NZB2	Constitutive coactivator of PPAR-gamma-like protein 1 OS=Homo sapiens OX=9606 GN=FAM120A PE=1 SV=2	320.854	45	41	313	29	1118	121.8	8.88	1093.48	41	13	9222.1	11678.3	10345	4572.5	4844.4	5014
P23921	Ribonucleoside-diphosphate reductase large subunit OS=Homo sapiens OX=9606 GN=RRM1 PE=1 SV=1	320.812	56	36	273	36	792	90	7.15	759.82	36	0	5858.4	8808.7	7339.6	4794.3	5201.6	5540.6
Q8TEQ6	Gem-associated protein 5 OS=Homo sapiens OX=9606 GN=GEMIN5 PE=1 SV=3	320.671	40	51	338	51	1508	168.5	6.62	977.42	51	0	10137.5	13708.4	12100.3	12932.5	13931.8	14503
O43390	Heterogeneous nuclear ribonucleoprotein R OS=Homo sapiens OX=9606 GN=HNRNPR PE=1 SV=1	320.566	57	35	834	9	633	70.9	8.13	2653.06	35	35	41058.4	46253.4	45659.7	32529.1	33629.4	37225.7
P52701	DNA mismatch repair protein Msh6 OS=Homo sapiens OX=9606 GN=MSH6 PE=1 SV=2	320.316	41	46	315	45	1360	152.7	6.9	876.49	46	1	10557.2	14351.6	12642.3	10730.7	11389.1	12308
P60174	Triosephosphate isomerase OS=Homo sapiens OX=9606 GN=TPI1 PE=1 SV=4	320.259	91	23	872	23	249	26.7	6.9	3143.3	23	0	25433	36000.7	29597.7	33624.3	38276.6	40048.9
P50570-5	Isoform 5 of Dynamin-2 OS=Homo sapiens OX=9606 GN=DNM2	319.768	52	39	317	2	869	97.9	7.44	958.03	39	0
G8JLB6	Heterogeneous nuclear ribonucleoprotein H OS=Homo sapiens OX=9606 GN=HNRNPH1 PE=1 SV=1	319.722	64	23	1862	11	472	51.2	6.8	6637.21	23	20	54004.8	62627.5	60906.3	40697.5	42065.1	45004.9
P46087-2	Isoform 2 of Probable 28S rRNA (cytosine(4447)-C(5))-methyltransferase OS=Homo sapiens OX=9606 GN=NOP2	319.506	47	37	397	1	808	88.9	9.23	1141.02	37	52	18484.4	20633.2	20319.9	18157.8	18361.8	20085.6
Q9Y265	RuvB-like 1 OS=Homo sapiens OX=9606 GN=RUVBL1 PE=1 SV=1	319.261	67	29	520	29	456	50.2	6.42	1891.38	29	0	17303.7	21909.1	19473.6	20615.2	21568.6	22493.7
Q6PKG0	La-related protein 1 OS=Homo sapiens OX=9606 GN=LARP1 PE=1 SV=2	318.787	54	51	279	46	1096	123.4	8.82	817.02	51	6	10144.9	13145.9	11909.5	13808.1	14682	16278.8
Q9HCC0	Methylcrotonoyl-CoA carboxylase beta chain, mitochondrial OS=Homo sapiens OX=9606 GN=MCCC2 PE=1 SV=1	318.454	51	28	404	28	563	61.3	7.68	1322.54	28	0	15371.8	17132.5	17153.8	7699.8	7920.6	8392.6
A0A1B0GU92	Peptidase A1 domain-containing protein OS=Homo sapiens OX=9606 PE=1 SV=1	317.05	46	21	1478	3	557	59.8	6.62	5115.56	21	0	16.1	21.1	22.3	12.7	12.6	9.8
P50570-4	Isoform 4 of Dynamin-2 OS=Homo sapiens OX=9606 GN=DNM2	316.633	52	39	321	2	870	97.9	7.46	963.03	39	55	8992.4	12042.2	10348.5	11939.1	12718.6	13075.3
O75165	DnaJ homolog subfamily C member 13 OS=Homo sapiens OX=9606 GN=DNAJC13 PE=1 SV=5	316.456	28	53	186	53	2243	254.3	6.74	496.37	53	0	4538.3	5693.2	5213.1	5270.7	5567.8	5878.2
P04844-2	Isoform 2 of Dolichyl-diphosphooligosaccharide--protein glycosyltransferase subunit 2 OS=Homo sapiens OX=9606 GN=RPN2	316.119	51	25	577	1	615	67.7	6.06	2249.07	25	0
P31930	Cytochrome b-c1 complex subunit 1, mitochondrial OS=Homo sapiens OX=9606 GN=UQCRC1 PE=1 SV=3	316.067	58	22	746	21	480	52.6	6.37	2776.3	22	1	19145.8	23030.1	21214.6	13002.8	13069.8	14002.2
P36578	60S ribosomal protein L4 OS=Homo sapiens OX=9606 GN=RPL4 PE=1 SV=5	315.884	60	33	688	33	427	47.7	11.06	2519.75	33	0	34874.8	44015.9	39099.4	36571.1	37298.9	40947.4
P17980	26S proteasome regulatory subunit 6A OS=Homo sapiens OX=9606 GN=PSMC3 PE=1 SV=3	315.777	73	31	392	11	439	49.2	5.24	1071.53	31	28	13696.5	18539.8	15948.6	16937.6	18225.1	18916.5
Q12788	Transducin beta-like protein 3 OS=Homo sapiens OX=9606 GN=TBL3 PE=1 SV=2	315.623	57	36	298	36	808	89	6.9	1041.57	36	0	9551.7	10790.6	10677.5	9083.2	9260.5	10072.2
O75150	E3 ubiquitin-protein ligase BRE1B OS=Homo sapiens OX=9606 GN=RNF40 PE=1 SV=5	315.414	49	53	213	48	1001	113.6	6.29	661.49	53	5	7744.8	9677.1	9114	5879.5	6059.4	6503.5
P38159-2	Isoform 2 of RNA-binding motif protein, X chromosome OS=Homo sapiens OX=9606 GN=RBMX	315.279	74	52	775	19	378	40.8	10.04	2093.04	52	45	49638	53864	54104.9	28313.9	28636.8	32267.5
P46100	Transcriptional regulator ATRX OS=Homo sapiens OX=9606 GN=ATRX PE=1 SV=5	314.762	27	60	171	59	2492	282.4	6.58	465.24	60	1	5088.1	6086.9	5988.4	2519.5	2551.4	2743.2
P00505	Aspartate aminotransferase, mitochondrial OS=Homo sapiens OX=9606 GN=GOT2 PE=1 SV=3	314.655	62	31	750	31	430	47.5	9.01	2166.59	31	0	36597	42115.1	41849.2	37416	38053.8	42940.7
O14578-4	Isoform 4 of Citron Rho-interacting kinase OS=Homo sapiens OX=9606 GN=CIT	314.547	37	72	203	12	2069	236.5	6.67	564.72	72	67	11539.3	14080.2	12649	9122	9832.3	10009.7
P26368	Splicing factor U2AF 65 kDa subunit OS=Homo sapiens OX=9606 GN=U2AF2 PE=1 SV=4	313.537	55	17	591	15	475	53.5	9.09	2130.25	17	6	18715.7	22582.2	22023.7	15533.8	16136.9	17187
Q15046	Lysine--tRNA ligase OS=Homo sapiens OX=9606 GN=KARS1 PE=1 SV=3	313.014	48	33	405	33	597	68	6.35	1207.06	33	0	15960.4	21412.4	18289.7	11156.1	12007.5	12827
O15042	U2 snRNP-associated SURP motif-containing protein OS=Homo sapiens OX=9606 GN=U2SURP PE=1 SV=2	312.925	44	38	287	1	1029	118.2	8.47	862.56	38	0
Q8N163	Cell cycle and apoptosis regulator protein 2 OS=Homo sapiens OX=9606 GN=CCAR2 PE=1 SV=2	312.547	60	42	256	30	923	102.8	5.22	808.46	42	12	9466.9	11102.7	10610.9	6443.1	6841.9	7402.1
Q9UGP8	Translocation protein SEC63 homolog OS=Homo sapiens OX=9606 GN=SEC63 PE=1 SV=2	312.436	42	34	262	34	760	87.9	5.31	825.46	34	0	11238.8	12667.5	12438	9428.8	9456.9	9976.7
Q13085	Acetyl-CoA carboxylase 1 OS=Homo sapiens OX=9606 GN=ACACA PE=1 SV=2	310.844	30	60	175	52	2346	265.4	6.37	462.72	60	11	3872	5160.1	4470.1	4451	4723.7	4934.1
Q6P2E9	Enhancer of mRNA-decapping protein 4 OS=Homo sapiens OX=9606 GN=EDC4 PE=1 SV=1	310.729	40	44	242	44	1401	151.6	5.86	724.42	44	0	6999.2	9149.2	8175.8	7636.1	8023.3	8322.5
A0A024RCR6	BCL2-associated athanogene 6 OS=Homo sapiens OX=9606 GN=BAG6 PE=1 SV=1	310.661	42	34	251	34	1126	118.6	5.6	846.41	34	0	5964.8	7982.5	7082.6	6869.3	7240.4	7597.6
P22234	Multifunctional protein ADE2 OS=Homo sapiens OX=9606 GN=PAICS PE=1 SV=3	310.582	64	26	483	26	425	47	7.23	1433.4	26	0	13802	19543.8	15933.8	15622.6	16977.1	17519
Q06210	Glutamine--fructose-6-phosphate aminotransferase [isomerizing] 1 OS=Homo sapiens OX=9606 GN=GFPT1 PE=1 SV=3	310.447	60	35	462	30	699	78.8	7.11	1273.08	35	6	11331.2	15143	13362.8	21192.6	22602.9	23180.9
P09622	Dihydrolipoyl dehydrogenase, mitochondrial OS=Homo sapiens OX=9606 GN=DLD PE=1 SV=2	310.333	61	24	557	24	509	54.1	7.85	1811.01	24	0	24553.7	26690.2	26846.6	10169.2	10348.8	11100.7
P04792	Heat shock protein beta-1 OS=Homo sapiens OX=9606 GN=HSPB1 PE=1 SV=2	309.866	96	25	1384	25	205	22.8	6.4	4865.87	25	0	45410	68752.2	55154.3	25954.6	27678.9	28547.4
Q96AG4	Leucine-rich repeat-containing protein 59 OS=Homo sapiens OX=9606 GN=LRRC59 PE=1 SV=1	309.792	63	23	577	23	307	34.9	9.57	1787.13	23	0	27087	31359.3	30059.3	27212.9	27913.7	30883.1
Q96PK6	RNA-binding protein 14 OS=Homo sapiens OX=9606 GN=RBM14 PE=1 SV=2	309.773	51	33	480	33	669	69.4	9.67	1405.55	33	0	23976.7	27527.5	26279	18969.8	18949.4	20734.3
O75400-3	Isoform 3 of Pre-mRNA-processing factor 40 homolog A OS=Homo sapiens OX=9606 GN=PRPF40A	309.651	33	38	328	1	939	106.8	7.43	937.18	38	0	118.7	162	130.1	145.2	152.7	148.8
Q96I24	Far upstream element-binding protein 3 OS=Homo sapiens OX=9606 GN=FUBP3 PE=1 SV=2	309.579	71	33	383	29	572	61.6	8.38	1174.35	33	0	14892	17082.2	16319.2	14686.6	15134	16475.9
P00367	Glutamate dehydrogenase 1, mitochondrial OS=Homo sapiens OX=9606 GN=GLUD1 PE=1 SV=2	309.265	52	28	634	12	558	61.4	7.8	2164.87	28	23	22868.8	25463.9	24792.2	18687.9	19105.2	20512.2
P04264	Keratin, type II cytoskeletal 1 OS=Homo sapiens OX=9606 GN=KRT1 PE=1 SV=6	309.08	50	37	654	28	644	66	8.12	1855.79	37	6	7728.6	18397.4	9942.3	20908.7	17715.2	14392.5
O14497	AT-rich interactive domain-containing protein 1A OS=Homo sapiens OX=9606 GN=ARID1A PE=1 SV=3	308.981	32	49	187	46	2285	241.9	6.7	527.15	49	7	3587.9	4138.5	4087.2	3030.9	3110.8	3453.9
Q7L2E3	ATP-dependent RNA helicase DHX30 OS=Homo sapiens OX=9606 GN=DHX30 PE=1 SV=1	308.927	51	54	275	1	1194	133.9	8.78	844.71	54	0
B5MCW2	60S ribosomal protein L3 (Fragment) OS=Homo sapiens OX=9606 GN=RPL3 PE=1 SV=1	308.877	53	20	720	1	272	31.2	9.96	2570.71	20	0	191.9	226.9	217.6	218.3	214.4	238.2
A0A494C1L5	Lipopolysaccharide-responsive and beige-like anchor protein OS=Homo sapiens OX=9606 GN=LRBA PE=1 SV=1	308.82	26	60	173	56	2852	317.6	5.57	459.12	60	5	3846.8	5107.2	4442.5	4469.8	4912.9	5264.4
P48735	Isocitrate dehydrogenase [NADP], mitochondrial OS=Homo sapiens OX=9606 GN=IDH2 PE=1 SV=2	308.448	59	28	1039	26	452	50.9	8.69	3390.72	28	0	39908.8	46660.8	46752.2	13985.1	14385.9	15124
Q93008	Probable ubiquitin carboxyl-terminal hydrolase FAF-X OS=Homo sapiens OX=9606 GN=USP9X PE=1 SV=4	308.114	27	61	192	61	2554	290.3	5.8	563.44	61	0	4637.4	6323.1	5490.7	6437.6	6890.2	7194.5
A0A494C0R8	Clustered mitochondria protein homolog OS=Homo sapiens OX=9606 GN=CLUH PE=1 SV=1	308.019	45	47	256	4	1348	150.4	6.11	769.29	47	57	6070.8	8250.5	7113	8051.3	8991	9302.4
O60216	Double-strand-break repair protein rad21 homolog OS=Homo sapiens OX=9606 GN=RAD21 PE=1 SV=2	307.968	59	30	312	30	631	71.6	4.65	1098.81	30	0	8068.9	9642.7	9001.7	6003.9	6272.9	6637.7
Q96RP9	Elongation factor G, mitochondrial OS=Homo sapiens OX=9606 GN=GFM1 PE=1 SV=2	307.887	52	38	342	38	751	83.4	7.01	983.97	38	0	17175.7	19038.6	18792.1	11484.5	11877.4	12744.4
P57740	Nuclear pore complex protein Nup107 OS=Homo sapiens OX=9606 GN=NUP107 PE=1 SV=1	307.804	46	37	282	37	925	106.3	5.43	938.71	37	0	6881.3	7966.9	7713.5	7477.1	7638.7	8240.4
Q12955-4	Isoform 2 of Ankyrin-3 OS=Homo sapiens OX=9606 GN=ANK3	307.716	37	53	161	46	1868	204	6.93	459.85	53	7	4900.1	6268.3	5686.5	2355.4	2436.2	2435.1
A0A6Q8PGN3	Inverted formin-2 OS=Homo sapiens OX=9606 GN=INF2 PE=1 SV=1	307.6	44	38	199	37	1241	134.6	5.33	597.76	38	1	5215	6592.4	6133.6	3177.7	3373.8	3668.1
O15042-2	Isoform 2 of U2 snRNP-associated SURP motif-containing protein OS=Homo sapiens OX=9606 GN=U2SURP	307.289	44	38	287	1	1028	118.2	8.47	857.68	38	55	12305.4	13658.1	13312.1	7842.2	8145.8	9112.5
Q9Y230	RuvB-like 2 OS=Homo sapiens OX=9606 GN=RUVBL2 PE=1 SV=3	307.062	70	32	549	32	463	51.1	5.64	1606.31	32	0	21659.3	26936	24270.9	25086.6	26376.6	27871.7
P18031	Tyrosine-protein phosphatase non-receptor type 1 OS=Homo sapiens OX=9606 GN=PTPN1 PE=1 SV=1	306.973	65	30	432	30	435	49.9	6.27	1319.59	30	0	20450.1	24172.4	22817.2	14349.6	14391.7	15987.9
Q9NRL2	Bromodomain adjacent to zinc finger domain protein 1A OS=Homo sapiens OX=9606 GN=BAZ1A PE=1 SV=2	306.87	36	55	224	55	1556	178.6	6.6	651.49	55	0	12145.8	13554.4	13603.7	9603.3	10001.3	11147.6
A3KMH1	von Willebrand factor A domain-containing protein 8 OS=Homo sapiens OX=9606 GN=VWA8 PE=1 SV=2	305.48	36	63	176	63	1905	214.7	7.4	538.49	63	0	6216.6	6922	6966.6	3046.9	3142.9	3419.7
Q9Y4W6	AFG3-like protein 2 OS=Homo sapiens OX=9606 GN=AFG3L2 PE=1 SV=2	303.955	53	44	287	43	797	88.5	8.66	845	44	1	16610.9	18471.6	18076.8	15709.6	16015.5	18120.4
H9KV31	Neural cell adhesion molecule 2 OS=Homo sapiens OX=9606 GN=NCAM2 PE=1 SV=2	303.715	55	40	318	40	819	91.1	5.6	904.98	40	0	14280.5	15959.3	15646.4	3821.8	3897.6	3959.1
P07910	Heterogeneous nuclear ribonucleoproteins C1/C2 OS=Homo sapiens OX=9606 GN=HNRNPC PE=1 SV=4	303.305	63	28	1245	4	306	33.7	5.08	3574.24	28	34	70760.2	77834.8	78765.5	46411.7	47650.3	54567.1
Q8TDD1-2	Isoform 2 of ATP-dependent RNA helicase DDX54 OS=Homo sapiens OX=9606 GN=DDX54	303.083	55	42	237	1	882	98.6	10.02	782	42	0	100.2	110	114.3	93.1	93	96.4
Q9Y2X3	Nucleolar protein 58 OS=Homo sapiens OX=9606 GN=NOP58 PE=1 SV=1	303.046	55	32	432	32	529	59.5	8.92	1342.08	32	0	16787.9	19053.5	17984.2	19159.3	18904.8	20993
Q96T58	Msx2-interacting protein OS=Homo sapiens OX=9606 GN=SPEN PE=1 SV=1	302.957	24	65	132	65	3664	402	7.64	405.94	65	0	4843.1	5579	5390.5	3178.3	3320.8	3577.3
P04083	Annexin A1 OS=Homo sapiens OX=9606 GN=ANXA1 PE=1 SV=2	302.529	66	24	613	24	346	38.7	7.02	2041.02	24	0	18229.5	21858.8	20608.2	122868	124344	135158
P51858	Hepatoma-derived growth factor OS=Homo sapiens OX=9606 GN=HDGF PE=1 SV=1	301.956	81	29	471	28	240	26.8	4.73	1546.56	29	0	16554.3	23458.2	19074.5	13317	14704.1	15556
O75694	Nuclear pore complex protein Nup155 OS=Homo sapiens OX=9606 GN=NUP155 PE=1 SV=1	301.567	40	43	322	43	1391	155.1	6.16	970.52	43	0	10982.3	12866.8	12331	10703.4	10925.8	11607.9
P01012	Ovalbumin OS=Gallus gallus GN=SERPINB14 PE=1 SV=2	301.145	51	13	1147	13	386	42.9	5.29	3596	13	0	58503.4	65298.4	62020.3	62864.5	65672	69768.5
Q7LBC6	Lysine-specific demethylase 3B OS=Homo sapiens OX=9606 GN=KDM3B PE=1 SV=2	301.059	39	48	149	47	1761	191.5	7.18	455.9	48	1	3442.3	4651.3	4240.3	2543.5	2675.5	2863
A0A0A0MT26	Sodium/potassium-transporting ATPase subunit alpha-3 OS=Homo sapiens OX=9606 GN=ATP1A3 PE=1 SV=1	300.476	21	23	723	4	1226	133.2	6.1	2527.27	23	1	424.9	494.5	474.6	1123.5	1124.1	1227.2
E5RK69	Annexin OS=Homo sapiens OX=9606 GN=ANXA6 PE=1 SV=1	300.078	67	37	337	2	460	51.7	6.05	1142.31	37	0	438.3	526.5	466	893.2	896.5	1008.4
F8W0P7	ATP synthase subunit beta, mitochondrial (Fragment) OS=Homo sapiens OX=9606 GN=ATP5F1B PE=1 SV=2	298.735	72	17	863	2	270	28.4	6.21	2629.14	17	0	148	213.9	188.6	148.6	152.9	169.3
Q14151	Scaffold attachment factor B2 OS=Homo sapiens OX=9606 GN=SAFB2 PE=1 SV=1	298.024	42	44	378	31	953	107.4	6.16	1219.31	44	0	11039.8	12469.7	12292.5	7875.1	7922.3	8725
Q8IWJ2	GRIP and coiled-coil domain-containing protein 2 OS=Homo sapiens OX=9606 GN=GCC2 PE=1 SV=4	297.803	40	64	178	62	1684	195.8	5.14	495.17	64	2	5456.8	6526	6226.7	6043.6	6161.4	6679.8
P23526	Adenosylhomocysteinase OS=Homo sapiens OX=9606 GN=AHCY PE=1 SV=4	297.581	56	26	526	24	432	47.7	6.34	1534.74	26	2	17267.9	23225.3	19911.5	27005.3	29692.7	30729.9
P05455	Lupus La protein OS=Homo sapiens OX=9606 GN=SSB PE=1 SV=2	297.48	70	37	499	37	408	46.8	7.12	1342.39	37	0	24586	34071.3	29075.1	24501	26421.2	28575.5
Q96ST3	Paired amphipathic helix protein Sin3a OS=Homo sapiens OX=9606 GN=SIN3A PE=1 SV=2	297.192	43	46	212	45	1273	145.1	7.25	638	46	2	5900.1	6639.6	6630.1	4276.3	4444.3	4795.1
Q5JTH9	RRP12-like protein OS=Homo sapiens OX=9606 GN=RRP12 PE=1 SV=2	297.067	44	50	304	50	1297	143.6	8.75	945.47	50	0	14981.2	17508.3	17083.2	11651.4	11833.4	12856.5
Q5STZ8	ATP-binding cassette sub-family F member 1 OS=Homo sapiens OX=9606 GN=ABCF1 PE=1 SV=10	296.887	50	38	250	2	846	96	6.8	758.52	38	0	377.4	509.3	442.1	626.8	726.4	794.5
Q9NQX4	Unconventional myosin-Vc OS=Homo sapiens OX=9606 GN=MYO5C PE=1 SV=2	296.648	34	61	178	53	1742	202.7	7.71	468.13	61	8	4160.6	5014.1	4977.6	2073.6	2087.2	2159.3
Q5SZK8	FRAS1-related extracellular matrix protein 2 OS=Homo sapiens OX=9606 GN=FREM2 PE=1 SV=2	296.602	22	50	138	50	3169	350.9	5.03	442.57	50	0	2985.8	3342.9	3143.2	1465.2	1463.5	1410.7
O95757	Heat shock 70 kDa protein 4L OS=Homo sapiens OX=9606 GN=HSPA4L PE=1 SV=3	295.912	60	42	243	38	839	94.5	5.88	686.12	42	0	5416	6953.7	6226.4	9206.1	9928.6	10550.4
Q08378	Golgin subfamily A member 3 OS=Homo sapiens OX=9606 GN=GOLGA3 PE=1 SV=2	295.484	48	60	184	60	1498	167.3	5.44	551.49	60	0	5347.1	6612.9	5965.7	6195.7	6524.2	7021.5
P34897	Serine hydroxymethyltransferase, mitochondrial OS=Homo sapiens OX=9606 GN=SHMT2 PE=1 SV=3	295.161	66	30	899	29	504	56	8.53	2590.72	30	2	31150.4	36012.5	34515	33826.3	34140.6	36085.7
Q01518	Adenylyl cyclase-associated protein 1 OS=Homo sapiens OX=9606 GN=CAP1 PE=1 SV=5	295.142	61	28	420	1	475	51.9	8.06	1274.92	28	0	85	127.8	102.5	173.4	166.3	151.7
Q6NUK1	Calcium-binding mitochondrial carrier protein SCaMC-1 OS=Homo sapiens OX=9606 GN=SLC25A24 PE=1 SV=2	295.047	67	29	422	29	477	53.3	6.33	1180.22	29	0	21510.1	22991.7	23611.5	12893.8	13234.2	14861.4
P17858	ATP-dependent 6-phosphofructokinase, liver type OS=Homo sapiens OX=9606 GN=PFKL PE=1 SV=6	295.034	54	32	356	25	780	85	7.5	1040.65	32	2	7901.4	11353.4	9431	5088.5	5393.8	5541.2
Q8TDD1	ATP-dependent RNA helicase DDX54 OS=Homo sapiens OX=9606 GN=DDX54 PE=1 SV=2	294.915	55	42	232	1	881	98.5	10.02	758.84	42	51	10331.8	11573.8	11616.2	7506.9	7713.4	8475.1
Q96HY7	Probable 2-oxoglutarate dehydrogenase E1 component DHKTD1, mitochondrial OS=Homo sapiens OX=9606 GN=DHTKD1 PE=1 SV=2	294.605	39	24	319	24	919	103	6.93	1124.74	24	0	9045.9	10606.1	10032.8	3387.7	3481.4	3733.4
O95239	Chromosome-associated kinesin KIF4A OS=Homo sapiens OX=9606 GN=KIF4A PE=1 SV=3	294.551	47	54	171	53	1232	139.8	6.27	478.1	54	1	6468.9	8150.7	7524.2	5282	5770.8	6097.3
Q9UHB6	LIM domain and actin-binding protein 1 OS=Homo sapiens OX=9606 GN=LIMA1 PE=1 SV=1	294.289	61	46	247	2	759	85.2	6.84	750.44	46	54	6614.8	7813.5	7294.9	25133.2	26123.3	28725.7
Q9NW13	RNA-binding protein 28 OS=Homo sapiens OX=9606 GN=RBM28 PE=1 SV=3	293.452	51	43	296	43	759	85.7	9.22	936.04	43	0	18985.9	20924.9	20930	9440.7	9650.7	10525.3
A0A2R8YCH5	Catenin beta-1 (Fragment) OS=Homo sapiens OX=9606 GN=CTNNB1 PE=1 SV=1	293.288	49	30	273	25	779	85.2	5.92	817.03	30	0	8117.8	9844.5	9212.6	7010.8	7144.7	7828
Q7Z3K3	Pogo transposable element with ZNF domain OS=Homo sapiens OX=9606 GN=POGZ PE=1 SV=2	293.138	40	42	210	42	1410	155.2	7.4	664.05	42	0	6712.9	7832.3	7764.9	5151.9	5322	5853.3
Q9C0J8	pre-mRNA 3' end processing protein WDR33 OS=Homo sapiens OX=9606 GN=WDR33 PE=1 SV=2	293.076	39	38	185	38	1336	145.8	9.17	557.65	38	0	6703.8	7590.6	7382.8	5665.5	5863.6	6400.6
A0A2R8Y4L2	Heterogeneous nuclear ribonucleoprotein A1 pseudogene 48 OS=Homo sapiens OX=9606 GN=HNRNPA1P48 PE=1 SV=1	292.918	75	20	843	2	275	29.2	9.48	2652.78	20	0	1350.5	1597.7	1455.4	1632.6	1627.4	1634.8
P35998	26S proteasome regulatory subunit 7 OS=Homo sapiens OX=9606 GN=PSMC2 PE=1 SV=3	292.878	70	33	490	33	433	48.6	5.95	1501.23	33	0	15360.1	20569.8	17869.3	14914.9	15898.1	17070.5
Q9Y3I0	RNA-splicing ligase RtcB homolog OS=Homo sapiens OX=9606 GN=RTCB PE=1 SV=1	292.321	59	29	385	29	505	55.2	7.23	1138.25	29	0	15974.4	20514.2	18834.9	19106.3	20433	22360.7
K7ELL7	Glucosidase 2 subunit beta OS=Homo sapiens OX=9606 GN=PRKCSH PE=1 SV=1	292.266	56	30	625	30	535	60.2	4.41	1869.84	30	0	30323.3	34001.9	33055.9	20938.8	21622.5	23239.3
M0R0I5	Far upstream element-binding protein 2 (Fragment) OS=Homo sapiens OX=9606 GN=KHSRP PE=1 SV=1	292.217	80	24	361	1	279	29.4	8.57	1190.05	24	0
P04181	Ornithine aminotransferase, mitochondrial OS=Homo sapiens OX=9606 GN=OAT PE=1 SV=1	291.838	72	23	324	23	439	48.5	7.03	1014.28	23	0	12858.6	13994.4	14166.5	5431.6	5504.2	5846.2
Q02252	Methylmalonate-semialdehyde dehydrogenase [acylating], mitochondrial OS=Homo sapiens OX=9606 GN=ALDH6A1 PE=1 SV=2	291.66	62	29	258	29	535	57.8	8.5	776.12	29	0	11292.1	12763.1	12483.5	3736	3837.4	4099.6
Q9UHB6-4	Isoform 4 of LIM domain and actin-binding protein 1 OS=Homo sapiens OX=9606 GN=LIMA1	291.603	61	45	238	1	760	85.2	6.76	717.73	45	0
P09467	Fructose-1,6-bisphosphatase 1 OS=Homo sapiens OX=9606 GN=FBP1 PE=1 SV=5	291.28	60	24	450	23	338	36.8	6.99	1342.39	24	2	10657.8	15105.9	12675.4	3521.1	3528.7	3580.2
Q96L91	E1A-binding protein p400 OS=Homo sapiens OX=9606 GN=EP400 PE=1 SV=4	290.913	25	51	118	48	3159	343.3	9.19	384.63	51	3	1708	1901.1	1877.8	1143.7	1191.3	1303.3	Acetyl [N-Term]
P55795	Heterogeneous nuclear ribonucleoprotein H2 OS=Homo sapiens OX=9606 GN=HNRNPH2 PE=1 SV=1	290.701	58	21	1010	10	449	49.2	6.3	3071.04	21	0	9545.8	11143.6	10735.6	6635	6876	7073.2
P62191	26S proteasome regulatory subunit 4 OS=Homo sapiens OX=9606 GN=PSMC1 PE=1 SV=1	289.524	72	33	447	31	440	49.2	6.21	1326.41	33	2	18147.2	23925	20776	17523.5	18668.6	19747.7
P51572	B-cell receptor-associated protein 31 OS=Homo sapiens OX=9606 GN=BCAP31 PE=1 SV=3	289.505	50	24	639	24	246	28	8.44	1637.9	24	0	66580.2	72973.5	71887	20157	20541.9	22050.9
O14617-5	Isoform 5 of AP-3 complex subunit delta-1 OS=Homo sapiens OX=9606 GN=AP3D1	289.454	39	39	246	39	1215	136.6	7.64	733.68	39	0	4989.7	6853.8	5848	7336.2	7469.3	7911.8
P52292	Importin subunit alpha-1 OS=Homo sapiens OX=9606 GN=KPNA2 PE=1 SV=1	289.434	56	22	394	22	529	57.8	5.4	1376.07	22	0	15285.3	19782.2	17769.2	11621.2	12535.6	13121
P45880	Voltage-dependent anion-selective channel protein 2 OS=Homo sapiens OX=9606 GN=VDAC2 PE=1 SV=2	289.189	67	17	1498	17	294	31.5	7.56	5224.8	17	0	49780.5	55871.2	55824.7	69148.7	70105.4	78807.8
Q9BXJ9	N-alpha-acetyltransferase 15, NatA auxiliary subunit OS=Homo sapiens OX=9606 GN=NAA15 PE=1 SV=1	288.904	50	47	312	1	866	101.2	7.42	817.19	47	0	104.4	141.2	115.2	291.8	305.1	336.1
P48444	Coatomer subunit delta OS=Homo sapiens OX=9606 GN=ARCN1 PE=1 SV=1	288.848	49	30	272	30	511	57.2	6.21	788.01	30	0	8463.7	11549.7	10090.9	9212.6	10042.3	10561
Q13330-3	Isoform 3 of Metastasis-associated protein MTA1 OS=Homo sapiens OX=9606 GN=MTA1	288.818	64	38	301	1	698	79.1	9.41	863.72	38	0	65.4	92.2	69.1	89.3	87.1	79.9
Q86YP4	Transcriptional repressor p66-alpha OS=Homo sapiens OX=9606 GN=GATAD2A PE=1 SV=1	288.749	64	34	238	32	633	68	9.94	735.59	34	3	9900.1	11455.2	11051.6	5872.5	6187.2	6609.4
Q9UJZ1	Stomatin-like protein 2, mitochondrial OS=Homo sapiens OX=9606 GN=STOML2 PE=1 SV=1	288.472	67	23	567	23	356	38.5	7.39	1882.28	23	0	16120.6	18561.9	17761.4	19714.8	19916.8	21378
P05198	Eukaryotic translation initiation factor 2 subunit 1 OS=Homo sapiens OX=9606 GN=EIF2S1 PE=1 SV=3	288.466	75	29	396	29	315	36.1	5.08	1057.84	29	0	12140.6	15867.3	13857.4	17400.1	18640	19721.1
O75153	Clustered mitochondria protein homolog OS=Homo sapiens OX=9606 GN=CLUH PE=1 SV=2	288.329	43	44	246	1	1309	146.6	6.13	731.98	44	0
G3V4C1	Heterogeneous nuclear ribonucleoproteins C1/C2 OS=Homo sapiens OX=9606 GN=HNRNPC PE=1 SV=1	288.215	61	27	1771	3	292	32.2	5.08	5240.01	27	0	4938.6	5853.4	5582.2	4375.4	4432.9	4555.4
P47897	Glutamine--tRNA ligase OS=Homo sapiens OX=9606 GN=QARS1 PE=1 SV=1	287.937	59	43	324	4	775	87.7	7.15	1001.01	43	50	9776	13157.6	11439.2	13215.3	13960.7	15151
Q9H2U2	Inorganic pyrophosphatase 2, mitochondrial OS=Homo sapiens OX=9606 GN=PPA2 PE=1 SV=2	287.884	71	27	373	24	334	37.9	7.39	1094.32	27	6	16593.9	19520.6	19163.1	9441	9874.3	10250.1
D6REX3	Protein transport protein Sec31A OS=Homo sapiens OX=9606 GN=SEC31A PE=1 SV=1	287.649	36	42	261	42	1251	136.1	6.98	815.27	42	0	8467.3	11046.6	9490.6	12184	13163.1	13982.3
Q8NE71	ATP-binding cassette sub-family F member 1 OS=Homo sapiens OX=9606 GN=ABCF1 PE=1 SV=2	287.503	50	38	241	2	845	95.9	6.8	725.77	38	49	7790	9941	8998.1	11360.5	12089.3	12920.5
Q9UMS4	Pre-mRNA-processing factor 19 OS=Homo sapiens OX=9606 GN=PRPF19 PE=1 SV=1	286.867	56	19	626	19	504	55.1	6.61	2303.97	19	0	18580	22028.6	20808.2	17545.8	18023.8	19895.1
Q01518-2	Isoform 2 of Adenylyl cyclase-associated protein 1 OS=Homo sapiens OX=9606 GN=CAP1	286.822	61	28	410	1	474	51.8	8.06	1233.82	28	46	12369.1	17142.4	14365.6	21411	23930.1	25152.6
O60763-2	Isoform 2 of General vesicular transport factor p115 OS=Homo sapiens OX=9606 GN=USO1	286.594	45	38	205	1	973	109.1	4.89	656.08	38	52	7316.3	9424.5	8462.3	10075.1	10702.3	11127.5
Q8NC51-3	Isoform 3 of Plasminogen activator inhibitor 1 RNA-binding protein OS=Homo sapiens OX=9606 GN=SERBP1	286.485	58	29	364	1	393	43.1	8.44	1166.19	29	0
A0A6I8PIX7	Supervillin OS=Homo sapiens OX=9606 GN=SVIL PE=1 SV=1	286.424	39	57	152	57	1904	213.5	7.28	431.3	57	0	4750.4	5733.3	5182.4	2905.3	2919.7	2944.1
A0A0B4J1W3	N-alpha-acetyltransferase 15, NatA auxiliary subunit OS=Homo sapiens OX=9606 GN=NAA15 PE=1 SV=1	286.121	50	47	309	1	865	101.1	7.42	809.11	47	60	9316.4	12879	10842.7	18395.2	19641.6	20390.6
O15226	NF-kappa-B-repressing factor OS=Homo sapiens OX=9606 GN=NKRF PE=1 SV=2	286.082	57	42	257	42	690	77.6	8.79	706.19	42	0	9798.6	11273.8	11363.5	6020.4	6217.5	6827.2
Q9BVJ6	U3 small nucleolar RNA-associated protein 14 homolog A OS=Homo sapiens OX=9606 GN=UTP14A PE=1 SV=1	285.87	55	44	220	31	771	87.9	7.87	696.55	44	14	9485.6	10829.6	10758.9	7964.7	8063.4	8943.8
Q9Y2A7	Nck-associated protein 1 OS=Homo sapiens OX=9606 GN=NCKAP1 PE=1 SV=1	285.597	38	39	227	38	1128	128.7	6.62	570.37	39	2	7430.6	9466.7	8719.6	7783.4	8213.8	8698.4
P30084	Enoyl-CoA hydratase, mitochondrial OS=Homo sapiens OX=9606 GN=ECHS1 PE=1 SV=4	285.31	70	19	977	19	290	31.4	8.07	3108.1	19	0	39736.5	43001.9	43270.1	18349.6	19017	19785.9
E9PHY5	Band 4.1-like protein 2 OS=Homo sapiens OX=9606 GN=EPB41L2 PE=1 SV=1	285.054	56	45	254	29	935	104.3	5.39	742.52	45	21	9903.7	11877.7	11106.8	18065.4	19243.4	19908.1
P55268	Laminin subunit beta-2 OS=Homo sapiens OX=9606 GN=LAMB2 PE=1 SV=2	284.164	38	52	181	52	1798	195.9	6.52	537.88	52	0	3492.2	3925.1	3827.3	2533.4	2537.7	2722
P46777	60S ribosomal protein L5 OS=Homo sapiens OX=9606 GN=RPL5 PE=1 SV=3	284.117	59	23	601	23	297	34.3	9.72	1797.21	23	0	26573.8	32552.6	29428.9	29323.5	30722.3	33837.5
Q6DD88	Atlastin-3 OS=Homo sapiens OX=9606 GN=ATL3 PE=1 SV=1	283.641	54	21	295	21	541	60.5	5.66	941.06	21	0	8283.2	9910.1	9283.4	12144.9	12314.6	13123.7
O60763	General vesicular transport factor p115 OS=Homo sapiens OX=9606 GN=USO1 PE=1 SV=2	283.356	46	38	203	1	962	107.8	4.91	646.85	38	0	35.6	47.9	43.7	83.6	96	112
Q8NC51	Plasminogen activator inhibitor 1 RNA-binding protein OS=Homo sapiens OX=9606 GN=SERBP1 PE=1 SV=2	283.328	50	30	371	2	408	44.9	8.65	1181.76	30	35	19591	25457.2	21376.6	19846.1	20763.8	22692.1
Q9H845	Complex I assembly factor ACAD9, mitochondrial OS=Homo sapiens OX=9606 GN=ACAD9 PE=1 SV=1	283.233	54	35	299	35	621	68.7	7.96	932.06	35	0	15461.7	17145.2	16793.8	11743.4	11802.1	13179.2
Q15181	Inorganic pyrophosphatase OS=Homo sapiens OX=9606 GN=PPA1 PE=1 SV=2	283.06	68	18	383	17	289	32.6	5.86	1204.15	18	0	12164.2	17201.4	14110	15842	17169.5	17280.3
Q9BUF5	Tubulin beta-6 chain OS=Homo sapiens OX=9606 GN=TUBB6 PE=1 SV=1	282.976	45	18	740	7	446	49.8	4.88	1789.73	18	0	3454.5	4367.3	3909.5	7269.5	8006.7	8287.7
A0A0J9YVP6	60 kDa poly(U)-binding-splicing factor (Fragment) OS=Homo sapiens OX=9606 GN=PUF60 PE=1 SV=1	282.968	59	24	490	17	534	57.4	5.35	1645.91	24	11	18825	22933.1	21417	18930.3	20282.4	22107.9
Q9Y5S2	Serine/threonine-protein kinase MRCK beta OS=Homo sapiens OX=9606 GN=CDC42BPB PE=1 SV=2	282.851	33	54	190	45	1711	194.2	6.37	538.69	54	10	4306.4	5677.8	5095.8	3289.6	3549.7	3705.4
Q9H0U4	Ras-related protein Rab-1B OS=Homo sapiens OX=9606 GN=RAB1B PE=1 SV=1	281.993	89	20	822	11	201	22.2	5.73	2731.24	20	10	46272.4	57030.7	53299	27050.2	28106	31189.9
Q13330	Metastasis-associated protein MTA1 OS=Homo sapiens OX=9606 GN=MTA1 PE=1 SV=2	281.988	61	38	298	1	715	80.7	9.26	851.82	38	43	9078.2	10720.1	10539.3	5755.4	6034.8	6530.9
Q13948-2	Isoform 8 of Protein CASP OS=Homo sapiens OX=9606 GN=CUX1	281.826	68	48	204	11	676	77.2	5.48	586.69	48	0	1270.5	1380.8	1331.4	602.9	634.7	614.1
P40227	T-complex protein 1 subunit zeta OS=Homo sapiens OX=9606 GN=CCT6A PE=1 SV=3	281.37	64	31	499	26	531	58	6.68	1490.71	31	8	18483.7	24481.6	21413.4	29589.2	31735.4	33137.8
O15371	Eukaryotic translation initiation factor 3 subunit D OS=Homo sapiens OX=9606 GN=EIF3D PE=1 SV=1	281.267	57	28	281	28	548	63.9	6.05	862.95	28	0	9198.7	11471.6	10608.2	11183.1	12034.9	13481.7
Q9UPN9-2	Isoform Beta of E3 ubiquitin-protein ligase TRIM33 OS=Homo sapiens OX=9606 GN=TRIM33	280.682	35	31	240	8	1110	120.5	6.67	804.12	31	31	10954.9	14261.2	13382.4	4813.5	5116.9	5351.4
F8WE88	Unconventional myosin-Va OS=Homo sapiens OX=9606 GN=MYO5A PE=1 SV=2	280.519	30	48	152	37	1855	215.2	8.51	423.92	48	0	1722.3	2045.5	1896.2	1176.8	1254.5	1305.8
Q14157	Ubiquitin-associated protein 2-like OS=Homo sapiens OX=9606 GN=UBAP2L PE=1 SV=2	280.348	39	29	237	29	1087	114.5	7.11	744.67	29	0	5765.9	7856.8	6686	7702.1	8256.8	8726.7
O75475	PC4 and SFRS1-interacting protein OS=Homo sapiens OX=9606 GN=PSIP1 PE=1 SV=1	279.787	60	38	285	37	530	60.1	9.13	826.64	38	1	14371.2	16378.1	15773.7	19413.5	19680.4	22065.2
O94874	E3 UFM1-protein ligase 1 OS=Homo sapiens OX=9606 GN=UFL1 PE=1 SV=2	278.978	53	41	306	40	794	89.5	6.79	839.3	41	1	12141	13920.3	13772.4	7721.4	8041	8714
P27694	Replication protein A 70 kDa DNA-binding subunit OS=Homo sapiens OX=9606 GN=RPA1 PE=1 SV=2	278.088	61	33	289	33	616	68.1	7.21	890.1	33	0	9463.2	12136	11013.9	13177.3	14181.7	15791
Q92667	A-kinase anchor protein 1, mitochondrial OS=Homo sapiens OX=9606 GN=AKAP1 PE=1 SV=1	277.892	46	38	261	34	903	97.3	4.94	816.24	38	4	8261.1	9927.6	9497.1	5993.6	6061.1	6403.1
Q5VT52	Regulation of nuclear pre-mRNA domain-containing protein 2 OS=Homo sapiens OX=9606 GN=RPRD2 PE=1 SV=1	276.879	42	42	195	2	1461	155.9	7.42	632.83	42	51	4544.5	5412.3	5179.1	3027.2	3091.5	3348.3
Q9NWH9	SAFB-like transcription modulator OS=Homo sapiens OX=9606 GN=SLTM PE=1 SV=2	276.64	37	43	198	43	1034	117.1	7.87	589.09	43	0	12733.4	14158.3	14137.9	8979.4	9065.1	9931.9
Q8TEX9	Importin-4 OS=Homo sapiens OX=9606 GN=IPO4 PE=1 SV=2	276.607	43	35	216	35	1081	118.6	4.96	643.24	35	0	5203.7	7491.3	6459.5	6712	7105.4	7454
Q96RQ3	Methylcrotonoyl-CoA carboxylase subunit alpha, mitochondrial OS=Homo sapiens OX=9606 GN=MCCC1 PE=1 SV=3	276.538	50	26	250	26	725	80.4	7.78	848.35	26	0	4244.5	4937.7	4826.5	2229.3	2280.8	2353.5
Q8NI27	THO complex subunit 2 OS=Homo sapiens OX=9606 GN=THOC2 PE=1 SV=2	276.159	29	53	262	53	1593	182.7	8.44	690.17	53	0	12414.4	14222.4	14064.1	9803.9	10082.3	11404.3
E9PK91	Bcl-2-associated transcription factor 1 OS=Homo sapiens OX=9606 GN=BCLAF1 PE=1 SV=1	276.124	39	39	278	39	871	100.3	9.95	757.62	39	0	14787.6	16543.2	16458.4	10907.8	11416	12781.2
Q6P996	Pyridoxal-dependent decarboxylase domain-containing protein 1 OS=Homo sapiens OX=9606 GN=PDXDC1 PE=1 SV=2	275.753	62	39	256	39	788	86.7	5.38	716.85	39	0	5034.1	7076.8	5997.3	4128.2	4445.9	4727.6
Q5VT52-3	Isoform 3 of Regulation of nuclear pre-mRNA domain-containing protein 2 OS=Homo sapiens OX=9606 GN=RPRD2	275.264	42	41	196	1	1435	152.8	6.98	636.98	41	0	179.7	202.3	198.8	106.7	108.6	109
H3BNC9	40S ribosomal protein S17 OS=Homo sapiens OX=9606 PE=3 SV=2	274.693	15	13	504	13	584	64.5	8.78	1797.5	13	0	15380.3	19616.1	17138.5	16303.4	16585.7	17780.6
A0A087X2D8	C-Jun-amino-terminal kinase-interacting protein 4 OS=Homo sapiens OX=9606 GN=SPAG9 PE=1 SV=1	274.575	38	41	212	37	1312	145.1	5.17	610.85	41	5	5753.2	7874.4	6520.5	10597.3	11721.2	12310
Q9Y2K7	Lysine-specific demethylase 2A OS=Homo sapiens OX=9606 GN=KDM2A PE=1 SV=3	274.54	47	46	190	45	1162	132.7	7.58	532.14	46	1	7237.5	8057.5	7854.2	3519.8	3632.1	3765.9
A0A024R571	EH domain-containing protein 1 OS=Homo sapiens OX=9606 GN=EHD1 PE=1 SV=1	274.179	58	27	317	20	548	61.9	6.71	940.37	27	10	7339.1	10007.7	8608.8	14794.2	15884.2	16933.9
C9J2Y9	DNA-directed RNA polymerase subunit beta OS=Homo sapiens OX=9606 GN=POLR2B PE=1 SV=2	274.163	39	41	237	40	1167	133	7.15	692.47	41	2	9268.2	10952.7	10438.7	7674.1	8090.3	8608.1
P46939	Utrophin OS=Homo sapiens OX=9606 GN=UTRN PE=1 SV=2	273.997	23	71	122	69	3433	394.2	5.33	274.67	71	2	3402.2	4135.7	3804.4	4844.8	5076	5219.6
A0A0G2JNH2	Tight junction protein ZO-1 OS=Homo sapiens OX=9606 GN=TJP1 PE=1 SV=1	273.921	36	48	187	1	1676	187.7	6.7	555.33	48	0
O75367-2	Isoform 1 of Core histone macro-H2A.1 OS=Homo sapiens OX=9606 GN=MACROH2A1	273.913	64	23	537	1	369	39.2	9.83	2080.96	23	0	13.2	27.1	16.5	22.4	14	11.5
Q16698	2,4-dienoyl-CoA reductase [(3E)-enoyl-CoA-producing], mitochondrial OS=Homo sapiens OX=9606 GN=DECR1 PE=1 SV=1	273.817	58	19	411	19	335	36	9.28	1328.69	19	0	16243.7	17703.4	17727.5	5811.1	6038.3	6383.2
P43243-2	Isoform 2 of Matrin-3 OS=Homo sapiens OX=9606 GN=MATR3	273.762	42	25	396	1	559	62.5	6.01	1148.31	25	0
G3V1L9	Tight junction protein ZO-1 OS=Homo sapiens OX=9606 GN=TJP1 PE=1 SV=2	273.687	34	49	187	2	1861	208.2	7.25	552.31	49	55	7185.3	9003.8	8343.9	10490.9	11175.8	11797.3
D3DQV9	Eukaryotic translation initiation factor 4 gamma 2 (Fragment) OS=Homo sapiens OX=9606 GN=EIF4G2 PE=1 SV=1	273.074	46	39	284	39	907	102.3	7.14	738.86	39	0	8726.6	11778.6	10361.8	14510.4	15318.8	16938.2
O75152	Zinc finger CCCH domain-containing protein 11A OS=Homo sapiens OX=9606 GN=ZC3H11A PE=1 SV=3	272.829	51	41	174	28	810	89.1	8.37	574.63	41	16	6775.8	7666.4	7536.9	4221.5	4279.2	4683.8
Q8N766	ER membrane protein complex subunit 1 OS=Homo sapiens OX=9606 GN=EMC1 PE=1 SV=1	272.477	42	36	343	36	993	111.7	7.66	1086.56	36	0	9956.7	11356.7	11256.7	7065.8	7193.2	7929.7
Q96T23	Remodeling and spacing factor 1 OS=Homo sapiens OX=9606 GN=RSF1 PE=1 SV=2	271.554	35	52	218	52	1441	163.7	5.01	582.49	52	0	7522.8	8848.5	8412.1	6544.7	6603.6	7286.4
A0A7P0TAC5	Huntingtin OS=Homo sapiens OX=9606 GN=HTT PE=1 SV=1	271.543	22	52	131	52	3086	341.2	6.24	380.25	52	0	2003.5	2552.4	2377.5	2061.6	2085.9	2169.8
B7ZM99	Formyltetrahydrofolate synthetase OS=Homo sapiens OX=9606 GN=MTHFD1L PE=1 SV=1	271.236	43	42	274	2	979	105.8	8.06	818.31	42	48	13188.5	14766.5	14361.6	10819.7	11051.1	12044.7
Q13310-3	Isoform 3 of Polyadenylate-binding protein 4 OS=Homo sapiens OX=9606 GN=PABPC4	271.158	54	35	504	23	660	72.3	9.35	1394.91	35	2	5907.8	7585.3	6724.3	10495.4	11000.2	12187.3
P06737	Glycogen phosphorylase, liver form OS=Homo sapiens OX=9606 GN=PYGL PE=1 SV=4	270.376	50	39	261	35	847	97.1	7.17	678.77	39	0	5751.1	7244.1	6368	21725.4	23990.2	25407.2
Q96E39	RNA binding motif protein, X-linked-like-1 OS=Homo sapiens OX=9606 GN=RBMXL1 PE=1 SV=1	269.925	64	41	661	8	390	42.1	9.89	1895.85	41	0	6575	6972.7	7054.5	3882.9	3919	4303.3
Q13045-2	Isoform 2 of Protein flightless-1 homolog OS=Homo sapiens OX=9606 GN=FLII	269.818	37	39	183	2	1214	138.4	6.07	513.18	39	0
Q12874	Splicing factor 3A subunit 3 OS=Homo sapiens OX=9606 GN=SF3A3 PE=1 SV=1	269.805	40	25	372	25	501	58.8	5.38	1322.05	25	0	14144.9	16639.6	15968.6	12197.3	12728.4	14311.1
O43395	U4/U6 small nuclear ribonucleoprotein Prp3 OS=Homo sapiens OX=9606 GN=PRPF3 PE=1 SV=2	269.653	56	38	278	38	683	77.5	9.5	841.54	38	0	11363.8	13484.6	12905.1	7752.1	8067.4	8917.1
Q15021	Condensin complex subunit 1 OS=Homo sapiens OX=9606 GN=NCAPD2 PE=1 SV=3	269.034	37	36	166	36	1401	157.1	6.61	533.92	36	0	4954.9	6860.5	5831.6	6680.5	7120.1	7442.2
P14868	Aspartate--tRNA ligase, cytoplasmic OS=Homo sapiens OX=9606 GN=DARS1 PE=1 SV=2	268.801	68	30	406	30	501	57.1	6.55	1057.02	30	0	12167.9	16571.7	14316.4	24050.3	25422.5	27329.1
O75367	Core histone macro-H2A.1 OS=Homo sapiens OX=9606 GN=MACROH2A1 PE=1 SV=4	268.748	56	23	545	1	372	39.6	9.79	2088.51	23	32	24866.2	27571.2	28043.3	13445.2	13728.1	14806.2
P51531	Probable global transcription activator SNF2L2 OS=Homo sapiens OX=9606 GN=SMARCA2 PE=1 SV=2	268.716	30	45	219	27	1590	181.2	7.2	621.09	45	0	2418.7	2818.9	2639.7	1506	1488.1	1523.7
Q6UB35	Monofunctional C1-tetrahydrofolate synthase, mitochondrial OS=Homo sapiens OX=9606 GN=MTHFD1L PE=1 SV=1	268.535	43	41	272	1	978	105.7	8.06	815.32	41	0	593.5	630.9	604	364.8	385.3	500.1
Q9HD20	Endoplasmic reticulum transmembrane helix translocase OS=Homo sapiens OX=9606 GN=ATP13A1 PE=1 SV=2	268.334	41	41	227	41	1204	132.9	8.13	650.87	41	0	6086.8	6889.2	6703.7	4947	5063.6	5360.2
Q9NVI7-2	Isoform 2 of ATPase family AAA domain-containing protein 3A OS=Homo sapiens OX=9606 GN=ATAD3A	268.243	59	38	358	13	586	66.2	9.25	1186.07	38	32	17776.4	20036.1	19788	19834.7	20191.4	22565.1
P40926	Malate dehydrogenase, mitochondrial OS=Homo sapiens OX=9606 GN=MDH2 PE=1 SV=3	268.1	74	24	1441	24	338	35.5	8.68	4591.35	24	0	74478.9	85592.5	83143	39554.3	40312.6	43728.2
A0A087X2I1	26S proteasome regulatory subunit 10B OS=Homo sapiens OX=9606 GN=PSMC6 PE=1 SV=1	267.472	62	24	385	24	403	45.8	7.78	1222.57	24	0	11040.6	14687	12790.5	13440.8	14435.2	15062.6
Q92817	Envoplakin OS=Homo sapiens OX=9606 GN=EVPL PE=1 SV=3	267.463	35	60	117	60	2033	231.5	6.96	310.73	60	0	3414.9	4447.4	3939.5	1406	1480.5	1467.8
Q9H307	Pinin OS=Homo sapiens OX=9606 GN=PNN PE=1 SV=5	267.272	46	41	282	40	717	81.6	7.14	821.32	41	0	15275.6	16947.4	16852.7	10205.9	10558.9	11852.1
A0A590UJS4	Nipped-B protein OS=Homo sapiens OX=9606 GN=NIPBL PE=1 SV=1	267.058	25	59	162	59	2649	298.7	7.99	451.3	59	0	7477.1	8411.7	8198.8	4907.8	5132.2	5544.6
P41250	Glycine--tRNA ligase OS=Homo sapiens OX=9606 GN=GARS1 PE=1 SV=3	266.943	49	33	249	33	739	83.1	7.03	654.09	33	0	9582.6	12817.8	11031.9	17096.9	18369.5	19563.5
O76031	ATP-dependent Clp protease ATP-binding subunit clpX-like, mitochondrial OS=Homo sapiens OX=9606 GN=CLPX PE=1 SV=2	266.737	59	38	227	38	633	69.2	7.58	690.97	38	0	11229.1	12562.4	12481	8264.3	8479.5	9430.9
P98175-5	Isoform 5 of RNA-binding protein 10 OS=Homo sapiens OX=9606 GN=RBM10	266.309	41	35	196	6	995	110.3	6.28	572.62	35	40	7826.8	9040.3	8715.8	5979.2	6068.7	6395
A0A087WZ13	Ribonucleoprotein PTB-binding 1 OS=Homo sapiens OX=9606 GN=RAVER1 PE=1 SV=1	266.166	51	27	231	27	739	77.8	8.84	845.92	27	0	5067.9	6419.9	5926.6	5154.1	5400.8	5769.4
A0A1C7CYX1	Mitotic deacetylase-associated SANT domain protein OS=Homo sapiens OX=9606 GN=MIDEAS PE=1 SV=1	266.042	46	42	176	42	1099	120.7	9.29	534.04	42	0	3820.1	4295.8	4292.9	1945.9	2065.1	2142.6
Q9UHB9	Signal recognition particle subunit SRP68 OS=Homo sapiens OX=9606 GN=SRP68 PE=1 SV=2	266.037	55	34	327	34	627	70.7	8.56	989.29	34	0	14527.6	18740.4	16451.2	17511.5	18887.2	20781.4
P09110	3-ketoacyl-CoA thiolase, peroxisomal OS=Homo sapiens OX=9606 GN=ACAA1 PE=1 SV=2	265.831	65	20	203	20	424	44.3	8.44	729.67	20	0	6057.4	7236.1	6837	2446.9	2436	2560.7
Q9P258	Protein RCC2 OS=Homo sapiens OX=9606 GN=RCC2 PE=1 SV=2	265.366	56	28	329	28	522	56	8.78	1002.34	28	0	14877.7	20713	17331.6	8836.4	9508.7	10092.1
Q9ULU4-13	Isoform 13 of Protein kinase C-binding protein 1 OS=Homo sapiens OX=9606 GN=ZMYND8	265.18	43	41	161	2	1188	131.5	6.65	464.07	41	52	3924.6	4590.2	4300.8	2780.5	2916.4	3138.6
P37802	Transgelin-2 OS=Homo sapiens OX=9606 GN=TAGLN2 PE=1 SV=3	264.939	85	19	541	18	199	22.4	8.25	1633.42	19	3	12711.1	18125.7	15873.4	16488.9	18576.8	19926.1
Q13045	Protein flightless-1 homolog OS=Homo sapiens OX=9606 GN=FLII PE=1 SV=2	264.9	35	39	181	2	1269	144.7	6.05	505.8	39	51	4560.2	5955.6	5167.2	5118.2	5488.2	5794.8
P45974	Ubiquitin carboxyl-terminal hydrolase 5 OS=Homo sapiens OX=9606 GN=USP5 PE=1 SV=2	264.888	48	39	355	38	858	95.7	5.03	1026.74	39	1	8764.5	12162.5	10304.9	8959.8	9626.5	10104.1
P35658-3	Isoform 3 of Nuclear pore complex protein Nup214 OS=Homo sapiens OX=9606 GN=NUP214	264.551	26	41	178	1	2091	213.6	7.47	550.27	41	0
O96008	Mitochondrial import receptor subunit TOM40 homolog OS=Homo sapiens OX=9606 GN=TOMM40 PE=1 SV=1	264.381	47	12	1358	12	361	37.9	7.25	4568.53	12	0	34169.3	38073.5	36751.7	27275.3	27007.8	28198.3
P62424	60S ribosomal protein L7a OS=Homo sapiens OX=9606 GN=RPL7A PE=1 SV=2	264.319	49	19	441	19	266	30	10.61	1541.18	19	0	25643.7	31003.4	28167.5	24553.9	25672.5	28922.6
P17480	Nucleolar transcription factor 1 OS=Homo sapiens OX=9606 GN=UBTF PE=1 SV=1	264.181	50	48	288	5	764	89.4	5.81	815.96	48	56	18735.5	21426.8	20930.1	9819.3	10233.7	10896.7
P00338	L-lactate dehydrogenase A chain OS=Homo sapiens OX=9606 GN=LDHA PE=1 SV=2	263.815	57	24	714	21	332	36.7	8.27	2185.24	24	4	24281.1	35532.1	29368.7	37304.7	41773.4	44494.4
P35658	Nuclear pore complex protein Nup214 OS=Homo sapiens OX=9606 GN=NUP214 PE=1 SV=2	263.705	26	41	178	1	2090	213.5	7.47	549.95	41	51	7493.1	8907.5	8663.8	9087.8	9464.3	10318.3
P42167-2	Isoform Gamma of Lamina-associated polypeptide 2, isoforms beta/gamma OS=Homo sapiens OX=9606 GN=TMPO	263.693	61	27	452	2	345	38.7	9.16	1627.58	27	0	1351.8	1467.4	1505.3	251.8	232.5	248.8
K7EJB9	Calreticulin OS=Homo sapiens OX=9606 GN=CALR PE=1 SV=2	263.577	67	25	1055	1	349	40.5	4.41	3507.77	25	0	126.5	136	124.5	97.2	105.8	94.6
A0A1B0GVU9	Glutaminyl-tRNA synthetase (Fragment) OS=Homo sapiens OX=9606 GN=QARS1 PE=1 SV=1	262.557	57	40	309	1	736	83.7	7.44	928.53	40	0	468.5	935.1	535.8	166.2	159.8	200.4
P16401	Histone H1.5 OS=Homo sapiens OX=9606 GN=H1-5 PE=1 SV=3	262.551	54	28	783	17	226	22.6	10.92	2528.66	28	3	73509.6	90146	76544	27613.7	28387.1	30438.5
P51991	Heterogeneous nuclear ribonucleoprotein A3 OS=Homo sapiens OX=9606 GN=HNRNPA3 PE=1 SV=2	262.492	52	29	642	4	378	39.6	9.01	1856.51	29	30	39492.7	44147	43449.9	22065.1	22361.3	24003.8
P51149	Ras-related protein Rab-7a OS=Homo sapiens OX=9606 GN=RAB7A PE=1 SV=1	262.462	89	21	613	21	207	23.5	6.7	1984.43	21	0	23813.1	28198.9	26169.7	21974.3	22698.1	24839.9
P49321	Nuclear autoantigenic sperm protein OS=Homo sapiens OX=9606 GN=NASP PE=1 SV=2	262.45	54	38	311	37	788	85.2	4.3	880	38	1	9678.1	13166.5	11074.8	13267.2	14477.2	15209.2
P26639	Threonine--tRNA ligase 1, cytoplasmic OS=Homo sapiens OX=9606 GN=TARS1 PE=1 SV=3	262.368	50	33	303	32	723	83.4	6.67	839.53	33	1	8416.5	11800.5	10100.4	11797.5	12745.8	13532.6
Q6PGP7	Tetratricopeptide repeat protein 37 OS=Homo sapiens OX=9606 GN=TTC37 PE=1 SV=1	262.138	39	52	168	52	1564	175.4	7.53	435.67	52	0	5772.2	7372.8	6239.3	6673	6872.2	7120.8
Q6PI48	Aspartate--tRNA ligase, mitochondrial OS=Homo sapiens OX=9606 GN=DARS2 PE=1 SV=1	261.773	58	30	321	30	645	73.5	8.02	1112.63	30	0	14434.7	16218.5	15756.7	10236.6	10482.7	11358.5
Q14978-3	Isoform 3 of Nucleolar and coiled-body phosphoprotein 1 OS=Homo sapiens OX=9606 GN=NOLC1	261.696	41	36	431	1	700	73.7	9.47	1267.11	36	0
Q9BQ52	Zinc phosphodiesterase ELAC protein 2 OS=Homo sapiens OX=9606 GN=ELAC2 PE=1 SV=2	261.03	55	33	197	33	826	92.2	7.9	602.23	33	0	6023.7	7636.9	6927.3	5931.2	6193.5	6557.4
P62195	26S proteasome regulatory subunit 8 OS=Homo sapiens OX=9606 GN=PSMC5 PE=1 SV=1	260.757	70	30	404	28	406	45.6	7.55	1206.34	30	0	9610.8	12958.3	11368.2	10901.6	11349.5	12239.1
A0A0A0MRM9	Nucleolar and coiled-body phosphoprotein 1 (Fragment) OS=Homo sapiens OX=9606 GN=NOLC1 PE=1 SV=1	260.492	40	36	430	1	708	74.6	9.47	1260.96	36	47	31304	34379.3	34260.8	24066.4	24990	28643.7
P27348	14-3-3 protein theta OS=Homo sapiens OX=9606 GN=YWHAQ PE=1 SV=1	260.249	70	20	567	13	245	27.7	4.78	1677.07	20	0	8940.3	12878.8	10979.9	10547.2	11790	12560.1
Q7Z6E9	E3 ubiquitin-protein ligase RBBP6 OS=Homo sapiens OX=9606 GN=RBBP6 PE=1 SV=1	259.978	29	51	150	51	1792	201.4	9.64	453.68	51	0	5240	6060.4	5882.4	4070.1	4235	4607.4
P16402	Histone H1.3 OS=Homo sapiens OX=9606 GN=H1-3 PE=1 SV=2	259.643	64	30	895	11	221	22.3	11.02	2978.37	30	24	91879	109565	96179.1	32853.7	32892.6	35766.2
Q86U86	Protein polybromo-1 OS=Homo sapiens OX=9606 GN=PBRM1 PE=1 SV=1	259.597	35	55	158	55	1689	192.8	6.89	421.14	55	0	6402.9	7184.2	7119.7	4608.1	4751.3	5136.4
O75083	WD repeat-containing protein 1 OS=Homo sapiens OX=9606 GN=WDR1 PE=1 SV=4	259.556	57	29	456	29	606	66.2	6.65	1455.87	29	0	11566.7	15485.7	13585.4	16330	17701	18471.9
Q8IX12	Cell division cycle and apoptosis regulator protein 1 OS=Homo sapiens OX=9606 GN=CCAR1 PE=1 SV=2	259.501	32	39	201	38	1150	132.7	5.76	567.61	39	1	9548.2	10815.9	10670.2	7705.5	8035.1	9111.4
Q15365	Poly(rC)-binding protein 1 OS=Homo sapiens OX=9606 GN=PCBP1 PE=1 SV=2	259.486	71	16	583	11	356	37.5	7.09	1898.39	16	11	14212.7	19334.8	16826.3	15281.4	16000.1	17058.4
P31946	14-3-3 protein beta/alpha OS=Homo sapiens OX=9606 GN=YWHAB PE=1 SV=3	259.252	71	19	646	9	246	28.1	4.83	1874.02	19	0	7225.4	10051.6	8513.5	8524.8	9160.6	9853.6
P54577	Tyrosine--tRNA ligase, cytoplasmic OS=Homo sapiens OX=9606 GN=YARS1 PE=1 SV=4	258.643	66	36	333	36	528	59.1	7.05	963.12	36	0	11488.2	15611.3	13552	22669.4	24559.6	25609.9
Q92973	Transportin-1 OS=Homo sapiens OX=9606 GN=TNPO1 PE=1 SV=2	258.541	37	30	255	19	898	102.3	4.98	739.59	30	12	8526.4	10973.6	10287.6	12671	13817.2	15370.5
O75874	Isocitrate dehydrogenase [NADP] cytoplasmic OS=Homo sapiens OX=9606 GN=IDH1 PE=1 SV=2	258.541	67	29	329	27	414	46.6	7.01	896	29	2	12713.4	17850.3	15244.7	4836.7	5050.7	5172.1
P29144	Tripeptidyl-peptidase 2 OS=Homo sapiens OX=9606 GN=TPP2 PE=1 SV=4	258.459	42	43	174	43	1249	138.3	6.32	503.43	43	0	5468.8	7473.4	6490	6193.8	6567.2	6930.1
P61247	40S ribosomal protein S3a OS=Homo sapiens OX=9606 GN=RPS3A PE=1 SV=2	258.336	76	28	931	28	264	29.9	9.73	2844.18	28	0	49882.1	62061.2	53360.7	50881.5	52793.2	56544.7
O15164	Transcription intermediary factor 1-alpha OS=Homo sapiens OX=9606 GN=TRIM24 PE=1 SV=3	258.303	38	27	149	25	1050	116.8	7.11	459.47	27	0	2485.6	2963.4	2805.2	1082.3	1133.9	1192.6
Q03701	CCAAT/enhancer-binding protein zeta OS=Homo sapiens OX=9606 GN=CEBPZ PE=1 SV=3	258.228	39	37	230	37	1054	120.9	5.94	711.98	37	0	10238.2	11597.6	11309.6	8910	8962.5	9861.6
Q15084	Protein disulfide-isomerase A6 OS=Homo sapiens OX=9606 GN=PDIA6 PE=1 SV=1	257.812	57	23	615	23	440	48.1	5.08	2122.72	23	0	23762.1	28662.7	26958.7	16081.9	16379.1	17974.9
Q9BZE4	GTP-binding protein 4 OS=Homo sapiens OX=9606 GN=GTPBP4 PE=1 SV=3	257.753	53	36	379	36	634	73.9	9.5	1192.99	36	0	20449.1	23186	23329.5	21391.8	22014.2	24783.4
J3QRV5	LLGL scribble cell polarity complex component 2 OS=Homo sapiens OX=9606 GN=LLGL2 PE=1 SV=1	257.646	42	37	220	37	1019	113.3	7.52	625.73	37	0	5664.3	7035.4	6612.2	2124	2208.4	2241.5
Q14684	Ribosomal RNA processing protein 1 homolog B OS=Homo sapiens OX=9606 GN=RRP1B PE=1 SV=3	257.43	52	28	194	28	758	84.4	9.76	666.65	28	0	8515.5	9616.1	9501.5	7742.8	7847.7	8459.5
Q15637-5	Isoform 5 of Splicing factor 1 OS=Homo sapiens OX=9606 GN=SF1	257.276	36	21	238	5	673	71.7	9.58	708.84	21	37	7334.2	8827.3	8521.6	5841	6406.6	7331
P16403	Histone H1.2 OS=Homo sapiens OX=9606 GN=H1-2 PE=1 SV=2	257.188	56	26	915	6	213	21.4	10.93	3019.38	26	0	11627.8	12709.1	12403.3	3019.8	3113.5	3594
H0Y659	E3 ubiquitin-protein ligase HUWE1 (Fragment) OS=Homo sapiens OX=9606 GN=HUWE1 PE=1 SV=1	257.147	39	41	187	1	1197	133.2	6.81	569.99	41	0
P30622-2	Isoform 3 of CAP-Gly domain-containing linker protein 1 OS=Homo sapiens OX=9606 GN=CLIP1	256.654	38	47	143	39	1392	156.7	5.36	413.64	47	9	4583.3	6251.2	5337.5	7484.4	8075.3	8356.4
P09960	Leukotriene A-4 hydrolase OS=Homo sapiens OX=9606 GN=LTA4H PE=1 SV=2	256.635	48	27	290	27	611	69.2	6.18	847.35	27	0	8230.2	11306.1	9718.9	12694.5	13789.6	14456.2
E7EUI8	Glucose-6-phosphate 1-dehydrogenase (Fragment) OS=Homo sapiens OX=9606 GN=G6PD PE=1 SV=8	256.506	65	23	528	1	338	38.4	6.55	1669.48	23	0
Q9HCK8	Chromodomain-helicase-DNA-binding protein 8 OS=Homo sapiens OX=9606 GN=CHD8 PE=1 SV=5	256.218	21	48	146	15	2581	290.3	6.47	427.05	48	31	4162.9	5089.6	4899.4	4194.5	4461.4	4776.2
P10412	Histone H1.4 OS=Homo sapiens OX=9606 GN=H1-4 PE=1 SV=2	256.131	53	27	933	5	219	21.9	11.03	3084.11	27	0	7858.6	9804.1	8247.3	3280	3410.5	3819.7
P06396-2	Isoform 2 of Gelsolin OS=Homo sapiens OX=9606 GN=GSN	255.745	52	33	364	13	731	80.6	5.85	1135.62	33	23	9277.2	11787.8	10566.7	5089.9	5462.7	5701.7
P30041	Peroxiredoxin-6 OS=Homo sapiens OX=9606 GN=PRDX6 PE=1 SV=3	255.614	67	23	498	23	224	25	6.38	1551.47	23	0	15143.2	21607.2	17761.5	16235.2	17666.4	18393.2
Q9UDY2	Tight junction protein ZO-2 OS=Homo sapiens OX=9606 GN=TJP2 PE=1 SV=2	255.576	50	47	164	47	1190	133.9	7.4	442.5	47	0	7132.2	9287.7	8454	6700.5	7162	7819.1
P18124	60S ribosomal protein L7 OS=Homo sapiens OX=9606 GN=RPL7 PE=1 SV=1	255.571	59	23	575	23	248	29.2	10.65	1646.87	23	0	28533.3	35152.1	31308	28913.2	29884.7	32331
Q92797	Symplekin OS=Homo sapiens OX=9606 GN=SYMPK PE=1 SV=2	255.5	34	40	188	40	1274	141.1	6.13	621.24	40	0	7437.1	9003.2	8435.1	7091.9	7304.8	8027.6
C9JM50	Keratin, type I cytoskeletal 19 (Fragment) OS=Homo sapiens OX=9606 GN=KRT19 PE=1 SV=1	255.469	81	28	1377	2	196	20.8	5.43	3592.6	28	0	23.8	26.1	18.5	15.1	18.5	11.7
P09429	High mobility group protein B1 OS=Homo sapiens OX=9606 GN=HMGB1 PE=1 SV=3	254.869	48	17	501	12	215	24.9	5.74	1653.63	17	4	19504.6	28750.7	22686.8	14383.9	16145.5	17286
P18669	Phosphoglycerate mutase 1 OS=Homo sapiens OX=9606 GN=PGAM1 PE=1 SV=2	254.551	67	20	442	20	254	28.8	7.18	1395.84	20	0	11150.8	15533.5	13164.9	14744.9	16357.2	16936
Q99666	RANBP2-like and GRIP domain-containing protein 5/6 OS=Homo sapiens OX=9606 GN=RGPD5 PE=1 SV=3	254.471	26	48	179	9	1765	198.8	6.42	510.51	48	0	749	910	863.9	1030.4	1022.3	1128.2
P52209	6-phosphogluconate dehydrogenase, decarboxylating OS=Homo sapiens OX=9606 GN=PGD PE=1 SV=3	253.883	55	25	462	25	483	53.1	7.23	1356.35	25	0	15380.5	22256.4	18828.2	13584.3	14746	15766.4
Q06323	Proteasome activator complex subunit 1 OS=Homo sapiens OX=9606 GN=PSME1 PE=1 SV=1	253.587	72	23	429	23	249	28.7	6.02	1295.42	23	0	12337.7	17886.9	14941	8623.5	9371.2	9802.6
Q10570	Cleavage and polyadenylation specificity factor subunit 1 OS=Homo sapiens OX=9606 GN=CPSF1 PE=1 SV=2	253.511	40	48	197	48	1443	160.8	6.4	594.85	48	0	9613	10987.8	10589.3	8951.8	9281.4	9995.4
E9PRY8	Elongation factor 1-delta OS=Homo sapiens OX=9606 GN=EEF1D PE=1 SV=1	253.466	40	26	646	7	697	76.5	7.05	2242	26	30	19750	26793.9	22746.6	42346.3	45726.8	49088
P50416	Carnitine O-palmitoyltransferase 1, liver isoform OS=Homo sapiens OX=9606 GN=CPT1A PE=1 SV=2	253.395	39	29	353	29	773	88.3	8.65	993.02	29	0	13875	15660.9	15704.7	4597.3	4760.1	4848.4
O15294	UDP-N-acetylglucosamine--peptide N-acetylglucosaminyltransferase 110 kDa subunit OS=Homo sapiens OX=9606 GN=OGT PE=1 SV=3	253.28	43	35	174	35	1046	116.9	6.7	513.06	35	0	4130.7	5300.6	4945.2	3206.5	3375.4	3526.9
Q8IWZ3-6	Isoform 6 of Ankyrin repeat and KH domain-containing protein 1 OS=Homo sapiens OX=9606 GN=ANKHD1	252.92	24	45	134	12	2617	277	5.86	412.34	45	40	3488.3	4695.7	4066	3840.7	4075.4	4327.7
O60287	Nucleolar pre-ribosomal-associated protein 1 OS=Homo sapiens OX=9606 GN=URB1 PE=1 SV=4	252.891	22	46	192	46	2271	254.2	6.47	550.56	46	0	6088.3	6986	6913.5	3563.1	3702.1	3971.6
Q9HAV4	Exportin-5 OS=Homo sapiens OX=9606 GN=XPO5 PE=1 SV=1	252.868	33	35	239	35	1204	136.2	5.8	628.28	35	0	6560	8921.4	7740.9	7476.9	7966.3	8474.1
P35251	Replication factor C subunit 1 OS=Homo sapiens OX=9606 GN=RFC1 PE=1 SV=4	252.72	38	44	163	44	1148	128.2	9.36	474.55	44	0	4526.7	5297.6	5062.9	4840.5	5025.9	5363
P46060	Ran GTPase-activating protein 1 OS=Homo sapiens OX=9606 GN=RANGAP1 PE=1 SV=1	252.241	54	27	274	27	587	63.5	4.68	777.02	27	0	8551.1	11025.9	9838.8	15155.6	16214	17645
P09972	Fructose-bisphosphate aldolase C OS=Homo sapiens OX=9606 GN=ALDOC PE=1 SV=2	252.027	62	24	812	17	364	39.4	6.87	3436.22	24	0	4427.4	6501.9	5018.7	3729.4	3916.7	3879
P31689	DnaJ homolog subfamily A member 1 OS=Homo sapiens OX=9606 GN=DNAJA1 PE=1 SV=2	251.747	66	24	340	24	397	44.8	7.08	1104.67	24	0	11446.3	14905	13521.3	15254.8	16121.5	17257.7
P62937	Peptidyl-prolyl cis-trans isomerase A OS=Homo sapiens OX=9606 GN=PPIA PE=1 SV=2	251.536	87	18	1168	9	165	18	7.81	3094.17	18	19	50531.2	71298.8	60286.5	46242.1	52790.2	56759.8
Q9Y263	Phospholipase A-2-activating protein OS=Homo sapiens OX=9606 GN=PLAA PE=1 SV=2	251.523	53	36	161	36	795	87.1	6.37	485.94	36	0	5018.1	6461	5777.7	7415.3	7931	8337.4
O43172	U4/U6 small nuclear ribonucleoprotein Prp4 OS=Homo sapiens OX=9606 GN=PRPF4 PE=1 SV=2	251.491	70	29	258	1	522	58.4	7.42	889.44	29	0
P62873	Guanine nucleotide-binding protein G(I)/G(S)/G(T) subunit beta-1 OS=Homo sapiens OX=9606 GN=GNB1 PE=1 SV=3	251.411	67	15	516	7	340	37.4	6	1889.17	15	14	11432.1	13517.2	12789.5	11539.1	11767.7	11811.9
O75717	WD repeat and HMG-box DNA-binding protein 1 OS=Homo sapiens OX=9606 GN=WDHD1 PE=1 SV=1	251.321	39	37	177	37	1129	125.9	5.62	501.13	37	0	4840.1	6391.7	5769.9	5556.4	5947.6	6287.7
Q96SI9	Spermatid perinuclear RNA-binding protein OS=Homo sapiens OX=9606 GN=STRBP PE=1 SV=1	251.136	67	43	286	37	672	73.6	8.72	802.56	43	0	5336.4	6023.5	5877.5	1795.7	1886.7	2025.7
Q8WVM8	Sec1 family domain-containing protein 1 OS=Homo sapiens OX=9606 GN=SCFD1 PE=1 SV=4	250.858	45	24	270	1	642	72.3	6.27	922.24	24	0	860.5	991.7	895.5	929.5	873.6	923.5
O43172-2	Isoform 2 of U4/U6 small nuclear ribonucleoprotein Prp4 OS=Homo sapiens OX=9606 GN=PRPF4	250.801	70	29	259	1	521	58.3	7.42	889.84	29	44	9963	11637.3	11269.6	7298.9	7382	8091
Q16181	Septin-7 OS=Homo sapiens OX=9606 GN=SEPTIN7 PE=1 SV=2	250.624	51	28	306	27	437	50.6	8.63	901.03	28	1	12609.9	16448.8	14420	16455.5	17763.5	18962.6
Q9NZI8	Insulin-like growth factor 2 mRNA-binding protein 1 OS=Homo sapiens OX=9606 GN=IGF2BP1 PE=1 SV=2	250.602	53	33	136	30	577	63.4	9.2	456.21	33	5	5963.7	7031.1	6543.2	29963	31186.5	34368.2
O75363	Breast carcinoma-amplified sequence 1 OS=Homo sapiens OX=9606 GN=BCAS1 PE=1 SV=2	250.377	64	32	106	6	584	61.7	5.1	428.64	32	34
Q5T5C7	Seryl-tRNA synthetase OS=Homo sapiens OX=9606 GN=SARS1 PE=1 SV=1	250.352	55	28	292	28	536	61.3	7.06	897.13	28	0	6012.1	8310.4	7153.1	10658.8	11664.9	12194.6
Q9ULV0	Unconventional myosin-Vb OS=Homo sapiens OX=9606 GN=MYO5B PE=1 SV=3	250.148	34	56	149	45	1848	213.5	7.2	420.11	56	5	2832.6	3714.1	3221.5	1109	1112.5	1179.3
Q15067	Peroxisomal acyl-coenzyme A oxidase 1 OS=Homo sapiens OX=9606 GN=ACOX1 PE=1 SV=3	249.927	49	22	258	22	660	74.4	8.16	862.53	22	0	7399.8	8469.4	8066.7	4394.8	4554.6	4705.8
P10515	Dihydrolipoyllysine-residue acetyltransferase component of pyruvate dehydrogenase complex, mitochondrial OS=Homo sapiens OX=9606 GN=DLAT PE=1 SV=3	249.675	46	24	427	24	647	69	7.84	1318.61	24	0	13589.7	15214.2	14512.7	16422.5	16436.7	17315.5
Q14258	E3 ubiquitin/ISG15 ligase TRIM25 OS=Homo sapiens OX=9606 GN=TRIM25 PE=1 SV=2	249.627	50	27	286	27	630	70.9	8.09	939.15	27	0	11633.5	16149.8	13536.1	11802.7	12680.4	13306.3
Q06830	Peroxiredoxin-1 OS=Homo sapiens OX=9606 GN=PRDX1 PE=1 SV=1	249.416	76	19	1006	15	199	22.1	8.13	2878.17	19	5	57153.2	83644.4	68284.7	54450.2	60128.4	64507.2
A0A7P0T8N8	Transcription elongation regulator 1 OS=Homo sapiens OX=9606 GN=TCERG1 PE=1 SV=1	249.188	32	45	213	45	1115	125.9	8.92	590.96	45	0	10582.6	12527.7	11687.8	8476.4	8925.8	9661.3
H0Y5C6	Filamin-A (Fragment) OS=Homo sapiens OX=9606 GN=FLNA PE=1 SV=1	249.114	93	18	492	1	281	29.8	5.11	1843.39	18	0
P22033	Methylmalonyl-CoA mutase, mitochondrial OS=Homo sapiens OX=9606 GN=MMUT PE=1 SV=4	249.097	49	31	211	31	750	83.1	6.93	685.23	31	0	4550.8	5072.9	4893	2612.7	2732.9	2862.4
A0A0A0MTB8	WD repeat-containing protein 36 OS=Homo sapiens OX=9606 GN=WDR36 PE=1 SV=1	249.028	41	30	261	30	895	99.3	7.36	875.23	30	0	9317.9	10721.1	10359.2	8894.3	9021.1	9909.3
E9PKP7	Nucleolar transcription factor 1 OS=Homo sapiens OX=9606 GN=UBTF PE=1 SV=1	248.668	49	44	276	1	745	87.4	9.89	789.28	44	0
Q04917	14-3-3 protein eta OS=Homo sapiens OX=9606 GN=YWHAH PE=1 SV=4	248.638	72	22	484	17	246	28.2	4.84	1359.72	22	1	11201.5	14778.5	12648.1	16295.2	17946.2	19461.9
Q9ULU4-12	Isoform 12 of Protein kinase C-binding protein 1 OS=Homo sapiens OX=9606 GN=ZMYND8	248.607	43	40	157	1	1160	128.3	6.44	446.47	40	0	113.4	106.7	115.3	202.3	234.1	260.5
A0A140T9E9	Bromodomain-containing protein 2 (Fragment) OS=Homo sapiens OX=9606 GN=BRD2 PE=1 SV=1	248.546	51	35	146	31	807	88.4	9.09	474.75	35	2	5029.2	5870.3	5660.1	4990.7	5211.3	5663.9
A0A7I2V4H7	Citron Rho-interacting kinase OS=Homo sapiens OX=9606 GN=CIT PE=1 SV=1	248.441	38	61	164	1	1617	185.6	6.83	459.28	61	0
P43246	DNA mismatch repair protein Msh2 OS=Homo sapiens OX=9606 GN=MSH2 PE=1 SV=1	248.173	41	33	188	33	934	104.7	5.77	500.21	33	0	5207.6	7068.5	6361.6	5536.3	5941.8	6556.6
P13796	Plastin-2 OS=Homo sapiens OX=9606 GN=LCP1 PE=1 SV=6	248.171	56	29	133	23	627	70.2	5.43	444.45	29	0	145.7	208	179.8	63	86.1	74.8
P52907	F-actin-capping protein subunit alpha-1 OS=Homo sapiens OX=9606 GN=CAPZA1 PE=1 SV=3	248.048	74	16	402	14	286	32.9	5.69	1383.27	16	5	9664.9	13054.2	11296.9	11862.1	12808.4	13404.1
P26196	Probable ATP-dependent RNA helicase DDX6 OS=Homo sapiens OX=9606 GN=DDX6 PE=1 SV=2	248.036	56	22	256	22	483	54.4	8.66	835.88	22	0	8070.5	11093.5	9590.8	6984.7	7471.7	8034.8
Q8NFC6	Biorientation of chromosomes in cell division protein 1-like 1 OS=Homo sapiens OX=9606 GN=BOD1L1 PE=1 SV=2	247.889	22	56	121	51	3051	330.3	5.08	320.61	56	6	2972.9	3515	3465.6	3349.4	3544.8	3818.7
O95817	BAG family molecular chaperone regulator 3 OS=Homo sapiens OX=9606 GN=BAG3 PE=1 SV=3	247.709	81	32	207	16	575	61.6	6.95	657.14	32	20	8898.5	12504.9	10485.7	3236.3	3462.6	3607.7
A2RRP1	Neuroblastoma-amplified sequence OS=Homo sapiens OX=9606 GN=NBAS PE=1 SV=2	247.695	25	54	144	54	2371	268.4	5.96	383.93	54	0	3440.4	4011.6	3919.9	2737.6	2834.2	2995.4
Q96T88	E3 ubiquitin-protein ligase UHRF1 OS=Homo sapiens OX=9606 GN=UHRF1 PE=1 SV=1	247.521	49	32	196	30	793	89.8	7.56	594.61	32	2	7411.7	8875.3	8247.3	6288.9	6563.1	7201.6
P13797	Plastin-3 OS=Homo sapiens OX=9606 GN=PLS3 PE=1 SV=4	247.33	49	30	194	22	630	70.8	5.6	597.8	30	12	4346.3	5360.3	4887.6	15874	17780	18864.2
O00299	Chloride intracellular channel protein 1 OS=Homo sapiens OX=9606 GN=CLIC1 PE=1 SV=4	247.048	83	16	541	16	241	26.9	5.17	1977.48	16	0	11629.2	16932.1	14118.5	23644.5	26187.8	26452
K7EKJ9	Interleukin enhancer-binding factor 3 (Fragment) OS=Homo sapiens OX=9606 GN=ILF3 PE=1 SV=1	246.909	76	19	605	1	254	28.3	5.44	2139.55	19	0
O00231	26S proteasome non-ATPase regulatory subunit 11 OS=Homo sapiens OX=9606 GN=PSMD11 PE=1 SV=3	246.644	60	26	301	26	422	47.4	6.48	917.36	26	0	10164.9	13344.1	12035.2	10999.1	11894.7	12665.3
O95793	Double-stranded RNA-binding protein Staufen homolog 1 OS=Homo sapiens OX=9606 GN=STAU1 PE=1 SV=2	246.637	56	31	261	1	577	63.1	9.44	750.63	31	46	11172.2	13903.4	12302.1	10156.4	10644.2	11568.7
P30153	Serine/threonine-protein phosphatase 2A 65 kDa regulatory subunit A alpha isoform OS=Homo sapiens OX=9606 GN=PPP2R1A PE=1 SV=4	246.254	50	26	345	20	589	65.3	5.11	1085.64	26	7	12876.7	17551.2	15349.9	13547.6	14706.8	15759.8
Q96TA2	ATP-dependent zinc metalloprotease YME1L1 OS=Homo sapiens OX=9606 GN=YME1L1 PE=1 SV=2	246.176	46	33	263	33	773	86.4	8.76	880.5	33	0	10157.9	11064.7	11062.9	5984	6355.6	6753.4
O43747	AP-1 complex subunit gamma-1 OS=Homo sapiens OX=9606 GN=AP1G1 PE=1 SV=5	245.968	38	29	256	28	822	91.3	6.8	683.95	29	2	8803.9	11957.8	10899.2	6388.4	6719.1	7143.9
Q8N3U4	Cohesin subunit SA-2 OS=Homo sapiens OX=9606 GN=STAG2 PE=1 SV=3	245.704	36	36	184	28	1231	141.2	5.43	526.81	36	12	8036.1	9688.5	9860.9	5027.8	5348	5921
Q8N3C0	Activating signal cointegrator 1 complex subunit 3 OS=Homo sapiens OX=9606 GN=ASCC3 PE=1 SV=3	245.606	26	51	155	51	2202	251.3	7.09	392.93	51	0	7129.8	8646.6	8008.4	5865.9	6245.6	6495.5
Q9Y266	Nuclear migration protein nudC OS=Homo sapiens OX=9606 GN=NUDC PE=1 SV=1	244.884	70	30	317	30	331	38.2	5.38	945.12	30	0	14342	18860.8	16562.3	30954.4	34306	36725.8
Q15019	Septin-2 OS=Homo sapiens OX=9606 GN=SEPTIN2 PE=1 SV=1	244.82	71	23	266	23	361	41.5	6.6	856.91	23	0	7700.5	10015.6	8927.4	10457.9	11078.6	11834.2
Q14103-3	Isoform 3 of Heterogeneous nuclear ribonucleoprotein D0 OS=Homo sapiens OX=9606 GN=HNRNPD	244.723	58	25	393	4	306	32.8	8.16	1134.45	25	32	21908.8	25106.5	24855.9	19548.2	20731	23627.3
O95793-3	Isoform 3 of Double-stranded RNA-binding protein Staufen homolog 1 OS=Homo sapiens OX=9606 GN=STAU1	244.545	65	31	260	1	502	55.6	9.54	747.95	31	0
Q92922	SWI/SNF complex subunit SMARCC1 OS=Homo sapiens OX=9606 GN=SMARCC1 PE=1 SV=3	244.275	36	44	212	32	1105	122.8	5.76	631.82	44	1	4342	5504	4913.3	4347.4	4467.1	4968.9
P43686	26S proteasome regulatory subunit 6B OS=Homo sapiens OX=9606 GN=PSMC4 PE=1 SV=2	243.85	61	28	270	27	418	47.3	5.21	881.4	28	0	9152.1	12535.3	10855.8	10298.4	11057.2	11808.4
P05388	60S acidic ribosomal protein P0 OS=Homo sapiens OX=9606 GN=RPLP0 PE=1 SV=1	243.505	66	18	665	18	317	34.3	5.97	2041.33	18	0	26109.2	34018	29447.1	31119.6	31987.2	33640.2
O43242	26S proteasome non-ATPase regulatory subunit 3 OS=Homo sapiens OX=9606 GN=PSMD3 PE=1 SV=2	243.456	62	33	384	33	534	60.9	8.44	1197.47	33	0	14149.8	18231.9	16304.9	17225.5	18539.3	19247.5
Q8N1G4	Leucine-rich repeat-containing protein 47 OS=Homo sapiens OX=9606 GN=LRRC47 PE=1 SV=1	243.249	59	28	245	28	583	63.4	8.28	735.96	28	0	8016.2	11195.8	9372.7	7299.9	7968.6	8348.5
Q14126	Desmoglein-2 OS=Homo sapiens OX=9606 GN=DSG2 PE=1 SV=2	242.765	41	34	163	34	1118	122.2	5.24	559.22	34	0	4126.2	4972.5	4643.5	7420.5	7706.8	7954.8
Q92508	Piezo-type mechanosensitive ion channel component 1 OS=Homo sapiens OX=9606 GN=PIEZO1 PE=1 SV=4	242.698	19	37	170	37	2521	286.6	7.47	518.47	37	0	4172.7	4883.3	4731.1	2168.1	2209.7	2337
P02751-1	Isoform 1 of Fibronectin OS=Homo sapiens OX=9606 GN=FN1	242.635	23	42	162	42	2386	262.5	5.71	501.63	42	0	3615.4	4045	4350.8	8800.5	8424.1	9343.6
Q9UHF7	Zinc finger transcription factor Trps1 OS=Homo sapiens OX=9606 GN=TRPS1 PE=1 SV=2	242.471	38	38	144	38	1281	141.4	7.58	480.15	38	0	4065.5	4578.5	4500	1601.8	1619.5	1681
Q8WWM7	Ataxin-2-like protein OS=Homo sapiens OX=9606 GN=ATXN2L PE=1 SV=2	242.216	36	35	169	33	1075	113.3	8.59	530.47	35	2	7306.7	9807.6	8486.1	11067.7	11848.8	12650.8
P54920	Alpha-soluble NSF attachment protein OS=Homo sapiens OX=9606 GN=NAPA PE=1 SV=3	242.158	66	20	364	17	295	33.2	5.36	1143.49	20	6	10904.5	12914.8	11875.4	6410.3	6620.9	6770.8
J3KN01	Afadin OS=Homo sapiens OX=9606 GN=AFDN PE=1 SV=2	242.139	30	46	133	45	1816	205.5	6.29	381.42	46	1	4145.5	4990.3	4769.7	5445	5753.1	6001.3
Q8TD26	Chromodomain-helicase-DNA-binding protein 6 OS=Homo sapiens OX=9606 GN=CHD6 PE=1 SV=4	241.562	24	51	122	47	2715	305.2	6.27	315.57	51	5	1255.7	1474.7	1417.8	1282.1	1318.8	1341.6
P20042	Eukaryotic translation initiation factor 2 subunit 2 OS=Homo sapiens OX=9606 GN=EIF2S2 PE=1 SV=2	241.211	71	29	301	29	333	38.4	5.8	931.12	29	0	9393.5	12568.1	10626.8	15470.9	16249.5	18010.7
Q15437	Protein transport protein Sec23B OS=Homo sapiens OX=9606 GN=SEC23B PE=1 SV=2	240.827	41	25	200	23	767	86.4	6.89	591.11	25	4	3907.3	5382.9	4721.6	3818.2	4054.3	4109.8
A0A669KBH9	Protein Wiz OS=Homo sapiens OX=9606 GN=WIZ PE=1 SV=1	240.647	55	39	131	5	1066	112.5	9.51	420.79	39	40	4577.1	5163.4	5058.2	3086.2	3206.8	3363.5
P08621	U1 small nuclear ribonucleoprotein 70 kDa OS=Homo sapiens OX=9606 GN=SNRNP70 PE=1 SV=2	240.5	54	25	418	25	437	51.5	9.94	1315.5	25	0	17177.2	20048.8	19540.9	11683.2	12215.2	13499.1
P12004	Proliferating cell nuclear antigen OS=Homo sapiens OX=9606 GN=PCNA PE=1 SV=1	240.431	75	17	761	17	261	28.8	4.69	2776.75	17	0	18744.4	24105.6	21274	26419.4	28505.9	30358.9
P26641	Elongation factor 1-gamma OS=Homo sapiens OX=9606 GN=EEF1G PE=1 SV=3	240.379	48	23	435	23	437	50.1	6.67	1385.9	23	0	17308.3	24658.1	20343.2	32827.1	36043.6	39388.7
P22307	Sterol carrier protein 2 OS=Homo sapiens OX=9606 GN=SCP2 PE=1 SV=2	240.239	51	28	282	28	547	59	6.89	843.69	28	0	13957.8	14945.5	14997.8	6275.7	6453	7029.1
A0A5F9ZHD4	Acetyl-CoA acetyltransferase, mitochondrial OS=Homo sapiens OX=9606 GN=ACAT1 PE=1 SV=1	240.196	78	20	370	1	306	32.6	8.59	1179.93	20	0	65.2	80.5	71.9	92.2	96.6	81
P36957	Dihydrolipoyllysine-residue succinyltransferase component of 2-oxoglutarate dehydrogenase complex, mitochondrial OS=Homo sapiens OX=9606 GN=DLST PE=1 SV=4	239.846	49	21	501	21	453	48.7	8.95	1765.41	21	0	17924.8	19769.5	19339.5	14827.5	14806.5	16007.3
A0A7I2V5Z4	Sec1 family domain-containing protein 1 OS=Homo sapiens OX=9606 GN=SCFD1 PE=1 SV=1	239.3	45	24	236	1	641	72.3	6.27	789.4	24	43	10740	12275.7	11789.5	10595.3	10925.1	12178.4
O43776	Asparagine--tRNA ligase, cytoplasmic OS=Homo sapiens OX=9606 GN=NARS1 PE=1 SV=1	238.987	42	25	342	14	548	62.9	6.25	1113.84	25	12	8049.1	11261.7	9524.7	12252.3	13267.1	13618.3
O15355	Protein phosphatase 1G OS=Homo sapiens OX=9606 GN=PPM1G PE=1 SV=1	238.9	54	28	334	28	546	59.2	4.36	1017.84	28	0	12999.8	18176.9	14980	12191.6	13115.2	13877.3
O75821	Eukaryotic translation initiation factor 3 subunit G OS=Homo sapiens OX=9606 GN=EIF3G PE=1 SV=2	238.871	55	20	297	3	320	35.6	6.13	970.69	20	32	8368.9	11252.8	9676.3	10719.2	11717.8	12646.1
E7EVH7	Kinesin light chain OS=Homo sapiens OX=9606 PE=3 SV=2	238.697	40	32	196	1	719	82.4	7.06	501.18	32	43	7172.8	10006.6	8406.6	10059.9	10866.6	11406.9
A0A087WT44	Heme oxygenase (biliverdin-producing) OS=Homo sapiens OX=9606 GN=HMOX2 PE=1 SV=1	238.666	52	19	361	19	370	41.6	5.44	1220.08	19	0	12434	14557.2	13879.8	16927.9	16830.1	18228.2
P51114	Fragile X mental retardation syndrome-related protein 1 OS=Homo sapiens OX=9606 GN=FXR1 PE=1 SV=3	238.524	46	34	278	30	621	69.7	6.15	877.89	34	4	12415.2	15497.4	13698.8	16516.5	17553.5	18446.1
Q9ULW0	Targeting protein for Xklp2 OS=Homo sapiens OX=9606 GN=TPX2 PE=1 SV=2	238.434	53	41	148	40	747	85.6	9.23	485.73	41	0	8208.1	9304.2	9075.5	10926.1	11769.9	13270.8
O14976	Cyclin-G-associated kinase OS=Homo sapiens OX=9606 GN=GAK PE=1 SV=2	238.396	36	38	164	38	1311	143.1	5.73	501.43	38	0	4724.7	6373.8	5428.6	3828.2	3917.2	3930.7
P00390	Glutathione reductase, mitochondrial OS=Homo sapiens OX=9606 GN=GSR PE=1 SV=2	238.391	53	21	259	21	522	56.2	8.5	851.1	21	0	8944	11819.1	10167.4	6207.3	6470.5	6754.2
P60228	Eukaryotic translation initiation factor 3 subunit E OS=Homo sapiens OX=9606 GN=EIF3E PE=1 SV=1	238.359	51	23	238	23	445	52.2	6.04	718.61	23	0	7843	10233.4	9401	9162.5	9669.1	10821.1
Q9UBW7	Zinc finger MYM-type protein 2 OS=Homo sapiens OX=9606 GN=ZMYM2 PE=1 SV=1	238.343	38	40	139	39	1377	154.8	6.34	425.83	40	0	3458.4	4066	3924	2095.9	2188.5	2235.2
Q07866-3	Isoform G of Kinesin light chain 1 OS=Homo sapiens OX=9606 GN=KLC1	238.022	51	32	196	1	564	64.3	6.3	498.63	32	0
O43660	Pleiotropic regulator 1 OS=Homo sapiens OX=9606 GN=PLRG1 PE=1 SV=1	237.909	67	27	197	27	514	57.2	9.17	740.39	27	0	7271.8	8541.7	8125.9	7012.6	7177.2	7803.9
Q7Z2W4	Zinc finger CCCH-type antiviral protein 1 OS=Homo sapiens OX=9606 GN=ZC3HAV1 PE=1 SV=3	237.884	50	35	151	35	902	101.4	8.4	442.37	35	0	4835.8	6192.1	5598.5	6378.9	6760.3	7187.5
Q13409-2	Isoform 2B of Cytoplasmic dynein 1 intermediate chain 2 OS=Homo sapiens OX=9606 GN=DYNC1I2	237.834	44	24	245	24	632	70.6	5.24	769.82	24	0	4421.1	5923.7	4905.3	5881.2	6379.4	6619.9
Q9UJV9	Probable ATP-dependent RNA helicase DDX41 OS=Homo sapiens OX=9606 GN=DDX41 PE=1 SV=2	237.787	63	41	151	41	622	69.8	6.84	421.32	41	0	4563.1	5295.3	5188.1	2870.6	3055.1	3188.6
Q9UBU9	Nuclear RNA export factor 1 OS=Homo sapiens OX=9606 GN=NXF1 PE=1 SV=1	237.762	65	29	244	29	619	70.1	8.51	730.67	29	0	5912.2	7031.4	6646	5272.5	5378.2	5617.7
P11047	Laminin subunit gamma-1 OS=Homo sapiens OX=9606 GN=LAMC1 PE=1 SV=3	237.517	30	38	156	38	1609	177.5	5.12	437.76	38	0	3004	3581.9	3322.6	3058.6	3178.7	3435.5
G3V5R9	Kinesin light chain OS=Homo sapiens OX=9606 GN=KLC1 PE=1 SV=1	237.51	45	32	196	1	630	71.4	7.66	500.58	32	0
O14983	Sarcoplasmic/endoplasmic reticulum calcium ATPase 1 OS=Homo sapiens OX=9606 GN=ATP2A1 PE=1 SV=1	237.401	19	20	432	1	1001	110.2	5.16	1386.74	20	0	119.8	143.3	144.7	188.8	202.2	196.8
P08240	Signal recognition particle receptor subunit alpha OS=Homo sapiens OX=9606 GN=SRPRA PE=1 SV=2	237.288	53	32	244	31	638	69.8	8.95	691.92	32	1	10105.4	11717	11437	11034.1	11099.5	12292.9
C9J2C0	Tubulin alpha chain (Fragment) OS=Homo sapiens OX=9606 GN=TUBA8 PE=1 SV=1	237.041	36	13	968	1	467	52	5.31	3322.24	13	0	14.7	16.5	11.4	13.2	14.3	14.9
Q5VTR2	E3 ubiquitin-protein ligase BRE1A OS=Homo sapiens OX=9606 GN=RNF20 PE=1 SV=2	236.843	46	45	192	40	975	113.6	5.94	572.44	45	0	8577.9	10817.4	9884.7	6112.8	6503.1	6692
P49916	DNA ligase 3 OS=Homo sapiens OX=9606 GN=LIG3 PE=1 SV=2	236.784	38	35	169	35	1009	112.8	9.01	487.99	35	0	5412.9	6222.1	5989.8	4949.7	5068.4	5510.5
G3V180	Dipeptidyl peptidase 3 OS=Homo sapiens OX=9606 GN=DPP3 PE=1 SV=1	236.613	48	28	341	28	757	84.3	5.03	1144.07	28	0	8474.7	12448	10552.5	6800.8	7268.9	7370.2
Q13547	Histone deacetylase 1 OS=Homo sapiens OX=9606 GN=HDAC1 PE=1 SV=1	236.556	55	25	318	21	482	55.1	5.48	945.19	25	8	16629.2	19371.4	18859.5	8705.5	9249.7	10394.7
Q6UXG2	Endosome/lysosome-associated apoptosis and autophagy regulator 1 OS=Homo sapiens OX=9606 GN=ELAPOR1 PE=1 SV=2	236.547	41	34	203	34	1013	111.3	6.55	570.99	34	0	2363.4	2677.5	2778.5	814.9	767.6	736.7
Q7Z5J4	Retinoic acid-induced protein 1 OS=Homo sapiens OX=9606 GN=RAI1 PE=1 SV=2	236.281	35	43	115	43	1906	203.2	8.79	388.11	43	0	3413.8	3800.7	3740.7	1837.5	1845.8	1972.8
Q12959-3	Isoform 3 of Disks large homolog 1 OS=Homo sapiens OX=9606 GN=DLG1	235.84	55	38	155	28	871	97	5.86	460.84	38	13	5847.7	6993.5	6517.1	5984.1	6410.6	6532.3
P20290	Transcription factor BTF3 OS=Homo sapiens OX=9606 GN=BTF3 PE=1 SV=1	235.828	81	15	287	3	206	22.2	9.38	937.86	15	29	7533.4	9921.3	8172.7	7763.9	8144.6	8799.8
P13489	Ribonuclease inhibitor OS=Homo sapiens OX=9606 GN=RNH1 PE=1 SV=2	235.664	62	23	248	23	461	49.9	4.82	815.55	23	0	7050.9	9720.7	8376.9	10550.5	11594.9	11804.1
Q00325-2	Isoform B of Phosphate carrier protein, mitochondrial OS=Homo sapiens OX=9606 GN=SLC25A3	235.258	61	22	504	22	361	39.9	9.36	1412.48	22	0	24376.9	27685.7	27708.2	33161.1	34015.6	38289.6
Q7Z478	ATP-dependent RNA helicase DHX29 OS=Homo sapiens OX=9606 GN=DHX29 PE=1 SV=2	234.959	35	43	116	43	1369	155.1	8.09	304.31	43	0	4060.3	5156.4	4679.7	4158.6	4485.5	4859.1
Q9BVP2	Guanine nucleotide-binding protein-like 3 OS=Homo sapiens OX=9606 GN=GNL3 PE=1 SV=2	234.824	52	25	250	24	549	62	9.16	777.81	25	1	8725.6	9989.8	9555.2	11817.3	11765.1	13352.9
Q8IX01	SURP and G-patch domain-containing protein 2 OS=Homo sapiens OX=9606 GN=SUGP2 PE=1 SV=2	234.785	41	41	173	41	1082	120.1	7.28	500.56	41	0	7719.2	8738.8	8607.8	4649.9	4673.5	4985.2
Q12996	Cleavage stimulation factor subunit 3 OS=Homo sapiens OX=9606 GN=CSTF3 PE=1 SV=1	234.706	51	31	205	31	717	82.9	8.12	619.81	31	0	6135.9	7297.6	7094	6033.4	6255.6	6985.7
A0A494BZV2	Myosin phosphatase Rho-interacting protein OS=Homo sapiens OX=9606 GN=MPRIP PE=1 SV=1	234.689	24	49	120	4	2425	274.2	5.6	369.07	49	51	4914	5831.1	5523.3	8544.3	8876.9	9557.6
O43615	Mitochondrial import inner membrane translocase subunit TIM44 OS=Homo sapiens OX=9606 GN=TIMM44 PE=1 SV=2	234.221	55	29	336	29	452	51.3	8.32	990.9	29	0	13533.2	15410	15118.2	18218.8	18345.9	20347.6
A0A0A0MT83	Butyryl-CoA dehydrogenase OS=Homo sapiens OX=9606 GN=IVD PE=1 SV=2	234.108	52	22	279	22	423	46.3	8.19	861.1	22	0	13175.5	14490.7	14088.5	6407.8	6496	6917.8
Q8TCU6	Phosphatidylinositol 3,4,5-trisphosphate-dependent Rac exchanger 1 protein OS=Homo sapiens OX=9606 GN=PREX1 PE=1 SV=3	233.848	34	44	141	44	1659	186.1	6.44	382.78	44	0	1248.9	1711.3	1495.3	508.3	536.4	540.7
A0A7I2V492	Kinesin-like protein OS=Homo sapiens OX=9606 GN=KIF5C PE=1 SV=1	233.632	46	40	175	25	956	109.3	6.14	519.4	40	0	412.9	540	477.1	522.1	541.4	539.9
Q9H9B4	Sideroflexin-1 OS=Homo sapiens OX=9606 GN=SFXN1 PE=1 SV=4	233.611	59	14	407	12	322	35.6	9.07	1233.19	14	4	19510.1	21499.6	21957.8	12906.4	13223.7	14624.9
Q8TBA6	Golgin subfamily A member 5 OS=Homo sapiens OX=9606 GN=GOLGA5 PE=1 SV=3	233.558	62	38	153	38	731	83	5.83	480.14	38	0	4440.5	4920.4	4834.8	2614.1	2728.1	2944.8
P98175-3	Isoform 3 of RNA-binding protein 10 OS=Homo sapiens OX=9606 GN=RBM10	233.219	43	30	169	1	853	94.4	6.73	514.63	30	0
P18858	DNA ligase 1 OS=Homo sapiens OX=9606 GN=LIG1 PE=1 SV=1	233.162	50	40	150	40	919	101.7	5.62	440.42	40	0	4215.3	5786.9	5094	2949.1	3237.9	3442.4
P33527	Multidrug resistance-associated protein 1 OS=Homo sapiens OX=9606 GN=ABCC1 PE=1 SV=3	233.054	33	40	163	39	1531	171.5	7.11	455.11	40	1	4931.9	5662.2	5385.5	8004.5	8067.4	8692.7
O00429-2	Isoform 4 of Dynamin-1-like protein OS=Homo sapiens OX=9606 GN=DNM1L	232.929	64	39	167	1	725	80.5	6.71	460.74	39	0
Q15637-6	Isoform 6 of Splicing factor 1 OS=Homo sapiens OX=9606 GN=SF1	232.44	40	18	222	1	571	61.9	9.28	665.59	18	1	134.6	174.4	173.2	196	198	201.4
P61221	ATP-binding cassette sub-family E member 1 OS=Homo sapiens OX=9606 GN=ABCE1 PE=1 SV=1	232.391	52	28	284	20	599	67.3	8.34	813.99	28	10	11232.7	14481.6	12805.8	18783.8	20215.1	21257.5
Q32MZ4-3	Isoform 3 of Leucine-rich repeat flightless-interacting protein 1 OS=Homo sapiens OX=9606 GN=LRRFIP1	232.27	47	31	141	2	752	82.6	4.61	359.7	31	45	3113.3	4438.7	3624.7	3513.2	3924.2	4068.3
Q92614	Unconventional myosin-XVIIIa OS=Homo sapiens OX=9606 GN=MYO18A PE=1 SV=3	231.986	23	44	131	44	2054	233	6.3	357.08	44	0	2800.7	3577.8	3182.7	2443.1	2598.5	2718.5
P04040	Catalase OS=Homo sapiens OX=9606 GN=CAT PE=1 SV=3	231.383	59	28	187	28	527	59.7	7.39	588.15	28	0	8211.3	9663.1	9553.4	3993.3	4149.9	4360.9
P80404	4-aminobutyrate aminotransferase, mitochondrial OS=Homo sapiens OX=9606 GN=ABAT PE=1 SV=3	231.203	59	24	187	24	500	56.4	7.96	522.51	24	0	6500.1	7402.5	7572.4	2429	2499.1	2580.7
P55011	Solute carrier family 12 member 2 OS=Homo sapiens OX=9606 GN=SLC12A2 PE=1 SV=1	230.926	33	34	255	34	1212	131.4	6.4	663.08	34	0	7541.4	8871.7	8621.4	3156.7	3234.8	3451.6
Q13123	Protein Red OS=Homo sapiens OX=9606 GN=IK PE=1 SV=3	230.903	52	28	199	28	557	65.6	6.64	543.83	28	0	6065.4	6632.8	6372	4346.9	4319	4709.5
Q86VI3	Ras GTPase-activating-like protein IQGAP3 OS=Homo sapiens OX=9606 GN=IQGAP3 PE=1 SV=2	230.258	35	45	139	43	1631	184.6	7.65	400.02	45	0	1774.2	2156.7	1947.3	1803.8	1908.5	1888.4
Q9NQC3	Reticulon-4 OS=Homo sapiens OX=9606 GN=RTN4 PE=1 SV=2	230.114	22	14	463	14	1192	129.9	4.5	1850.21	14	0	11822.9	14324.1	13111	19568.2	19088.7	20447.6
K7EL20	Eukaryotic translation initiation factor 3 subunit G (Fragment) OS=Homo sapiens OX=9606 GN=EIF3G PE=1 SV=8	229.433	62	18	283	1	262	29.3	5.41	929.57	18	0
P52597	Heterogeneous nuclear ribonucleoprotein F OS=Homo sapiens OX=9606 GN=HNRNPF PE=1 SV=3	229.387	60	18	1149	16	415	45.6	5.58	3802.54	18	0	17156.6	20620.6	19970.9	18549.5	19422.3	22360.2
P20290-2	Isoform 2 of Transcription factor BTF3 OS=Homo sapiens OX=9606 GN=BTF3	229.374	84	13	276	1	162	17.7	7.5	891.77	13	0	760.6	954.7	852.8	644.8	736.5	868.8
Q32MZ4-2	Isoform 2 of Leucine-rich repeat flightless-interacting protein 1 OS=Homo sapiens OX=9606 GN=LRRFIP1	229.196	44	30	138	1	784	86.4	4.65	350.51	30	0
P62917	60S ribosomal protein L8 OS=Homo sapiens OX=9606 GN=RPL8 PE=1 SV=2	228.918	58	17	441	17	257	28	11.03	1688.87	17	0	14813.9	19264.1	15747	14684.4	14901.8	15720.7
Q6IN85	Serine/threonine-protein phosphatase 4 regulatory subunit 3A OS=Homo sapiens OX=9606 GN=PPP4R3A PE=1 SV=1	228.279	37	29	170	21	833	95.3	4.94	450.94	29	12	5276.7	6971.6	6496.4	4438.8	4683	5058.2
O94973	AP-2 complex subunit alpha-2 OS=Homo sapiens OX=9606 GN=AP2A2 PE=1 SV=2	228.04	36	31	167	1	939	103.9	6.96	466.43	31	27	2387	2989.1	2773.8	3429.9	3548.5	3816.5
P52789	Hexokinase-2 OS=Homo sapiens OX=9606 GN=HK2 PE=1 SV=2	227.872	44	39	179	35	917	102.3	6.05	512.48	39	0	3709.7	4634	4289.3	4083	4203	4618.4
P20073	Annexin A7 OS=Homo sapiens OX=9606 GN=ANXA7 PE=1 SV=3	227.706	38	20	383	19	488	52.7	5.68	1174.91	20	0	13948.4	15534.3	15532.3	12060.7	12516.7	13100.5
O94973-2	Isoform 2 of AP-2 complex subunit alpha-2 OS=Homo sapiens OX=9606 GN=AP2A2	227.576	36	31	162	1	940	104	6.86	454.33	31	0
O15381	Nuclear valosin-containing protein-like OS=Homo sapiens OX=9606 GN=NVL PE=1 SV=1	227.574	45	32	120	32	856	95	6.48	338.1	32	0	3641.5	4212.8	4028.9	3150.4	3218.8	3552.7
Q9Y696	Chloride intracellular channel protein 4 OS=Homo sapiens OX=9606 GN=CLIC4 PE=1 SV=4	227.57	64	14	276	14	253	28.8	5.59	856.13	14	0	5121.6	6829.6	5946.7	13625.1	14568.4	14618.5
Q9Y4P3	Transducin beta-like protein 2 OS=Homo sapiens OX=9606 GN=TBL2 PE=1 SV=1	227.392	61	26	197	1	447	49.8	9.44	628.74	26	38	9714.4	10649.5	10618.5	6726.7	6807.9	7712
A0A7P0TA76	Long-chain-fatty-acid--CoA ligase 3 OS=Homo sapiens OX=9606 GN=ACSL3 PE=1 SV=1	227.365	47	25	254	23	712	79.6	8.46	790.04	25	2	7798.2	8986.4	8640.6	9434.9	9625.9	10336.6
O60306	RNA helicase aquarius OS=Homo sapiens OX=9606 GN=AQR PE=1 SV=4	227.264	27	38	171	38	1485	171.2	6.37	474.52	38	0	5751.2	6592.6	6408.2	5134	5405.5	5858.8
O60814	Histone H2B type 1-K OS=Homo sapiens OX=9606 GN=H2BC12 PE=1 SV=3	227.254	87	21	4156	1	126	13.9	10.32	11745.1	21	29	160745	197161	178050	95812.4	96943.6	104686
Q7L0Y3	tRNA methyltransferase 10 homolog C OS=Homo sapiens OX=9606 GN=TRMT10C PE=1 SV=2	226.803	58	23	245	23	403	47.3	9.36	783.22	23	0	9197.8	10631.4	10485.9	4971.2	5140.9	5593
P35749	Myosin-11 OS=Homo sapiens OX=9606 GN=MYH11 PE=1 SV=3	226.66	12	30	300	2	1972	227.2	5.5	905.65	30	0
A0A0U1RR07	Synaptotagmin-like protein 2 OS=Homo sapiens OX=9606 GN=SYTL2 PE=1 SV=1	226.591	28	54	112	23	2223	247.2	6.16	315.21	54	35	2623.8	3225.3	3033.5	1255	1262.1	1294.9
P48449	Lanosterol synthase OS=Homo sapiens OX=9606 GN=LSS PE=1 SV=1	226.367	51	31	276	31	732	83.3	6.61	827.56	31	0	9034	10671.5	10540.3	3496.6	3623.4	3800.6
P61011	Signal recognition particle 54 kDa protein OS=Homo sapiens OX=9606 GN=SRP54 PE=1 SV=1	226.311	54	24	249	24	504	55.7	8.75	663.87	24	0	7055.2	9488.1	8418.5	8855.1	9452.8	10322.5
A0A7I2V4G0	Heterogeneous nuclear ribonucleoprotein A3 OS=Homo sapiens OX=9606 GN=HNRNPA3 PE=1 SV=1	226.261	48	26	586	1	396	41.3	8.91	1690.09	26	0	153.7	213.7	172	176.9	172.2	199.3
A0A499FJY3	RNA-binding protein 15 OS=Homo sapiens OX=9606 GN=RBM15 PE=1 SV=1	226	47	43	183	42	925	101.3	9.96	548.05	43	1	4165.7	4764	4723.4	3675.4	3725.7	4110.2
F5H365	Protein transport protein SEC23 OS=Homo sapiens OX=9606 GN=SEC23A PE=1 SV=1	225.891	41	22	181	20	736	82.9	7.46	572.54	22	0	4409.5	5785.7	5152.6	6442.1	6812.7	7139.1
P13804	Electron transfer flavoprotein subunit alpha, mitochondrial OS=Homo sapiens OX=9606 GN=ETFA PE=1 SV=1	225.634	67	20	604	2	333	35.1	8.38	2032.28	20	25	28171.5	31009.3	30878.6	13485.1	13684.8	14423.1
P15170-3	Isoform 3 of Eukaryotic peptide chain release factor GTP-binding subunit ERF3A OS=Homo sapiens OX=9606 GN=GSPT1	224.745	42	29	233	29	637	68.7	5.33	656.56	29	0	8990.7	12261.5	10413.5	12653	13962.1	14796.4
P23634	Plasma membrane calcium-transporting ATPase 4 OS=Homo sapiens OX=9606 GN=ATP2B4 PE=1 SV=2	224.73	26	27	246	14	1241	137.8	6.6	785.76	27	0	954.2	1083.5	1059	776.6	767.6	755.1
P27695	DNA-(apurinic or apyrimidinic site) endonuclease OS=Homo sapiens OX=9606 GN=APEX1 PE=1 SV=2	224.704	68	24	272	24	318	35.5	8.12	930.17	24	0	11108.3	14977.1	12590.8	17520.8	18921.2	20294
P40818	Ubiquitin carboxyl-terminal hydrolase 8 OS=Homo sapiens OX=9606 GN=USP8 PE=1 SV=1	224.55	40	44	132	9	1118	127.4	8.51	377.53	44	40	2858.8	3990.2	3380.6	2087.9	2262.2	2281.9
Q6WCQ1-2	Isoform 2 of Myosin phosphatase Rho-interacting protein OS=Homo sapiens OX=9606 GN=MPRIP	224.378	52	46	118	1	1038	118	6.39	362.43	46	0	144.7	167.4	160.6	321.6	350.7	327.9
Q9P0L0	Vesicle-associated membrane protein-associated protein A OS=Homo sapiens OX=9606 GN=VAPA PE=1 SV=3	224.291	72	19	256	18	249	27.9	8.62	770.13	19	2	14079.3	16316.5	15336.1	15041.9	15167.8	16609.8
Q9HB71	Calcyclin-binding protein OS=Homo sapiens OX=9606 GN=CACYBP PE=1 SV=2	224.26	56	18	310	18	228	26.2	8.25	1033.46	18	0	11500.5	16742.2	13605.8	13244.3	14384	14918.5
Q6PJT7	Zinc finger CCCH domain-containing protein 14 OS=Homo sapiens OX=9606 GN=ZC3H14 PE=1 SV=1	223.794	50	29	143	29	736	82.8	7.31	465.5	29	0	6527.8	7645.2	7229.5	5376.4	5698	6231.6
Q5QNW6	Histone H2B type 2-F OS=Homo sapiens OX=9606 GN=H2BC18 PE=1 SV=3	223.591	87	20	4155	1	126	13.9	10.32	11749.7	20	1	1617.4	1655.8	1615.2	505.6	465.9	497.1
Q92947	Glutaryl-CoA dehydrogenase, mitochondrial OS=Homo sapiens OX=9606 GN=GCDH PE=1 SV=1	223.408	45	13	210	13	438	48.1	8.06	729.76	13	0	7166.4	8002.4	7857.7	3881	3975	4256.5
Q9NR09	Baculoviral IAP repeat-containing protein 6 OS=Homo sapiens OX=9606 GN=BIRC6 PE=1 SV=2	223.113	15	48	129	48	4857	529.9	6.05	349.3	48	0	2929.7	4047.3	3498.7	3307.7	3499.8	3711.5
P32004	Neural cell adhesion molecule L1 OS=Homo sapiens OX=9606 GN=L1CAM PE=1 SV=2	223.046	29	31	185	31	1257	139.9	6.24	580.03	31	0	6534.6	7492.8	7153.1	2578.4	2670.5	2746.3
P62701	40S ribosomal protein S4, X isoform OS=Homo sapiens OX=9606 GN=RPS4X PE=1 SV=2	222.772	59	23	696	23	263	29.6	10.15	2082.64	23	0	27704.1	34813.6	31208.1	28545.2	29705	33400.4
A0A494C1T9	Protein FAM83H OS=Homo sapiens OX=9606 GN=FAM83H PE=1 SV=1	222.768	39	39	124	39	1380	149	6.71	385.84	39	0	2542.7	3415.4	2919.3	2406.8	2488.7	2711.7
O75146	Huntingtin-interacting protein 1-related protein OS=Homo sapiens OX=9606 GN=HIP1R PE=1 SV=2	222.17	47	44	157	44	1068	119.3	6.67	452.83	44	0	4031.5	5409.6	4819.9	3394.5	3521.7	3717.1
Q16543	Hsp90 co-chaperone Cdc37 OS=Homo sapiens OX=9606 GN=CDC37 PE=1 SV=1	222.085	44	22	312	12	378	44.4	5.25	980.66	22	16	9789	13809.7	11499.8	15507.8	17350.4	18481.4
A0A7P0Z497	Peptidyl-prolyl cis-trans isomerase OS=Homo sapiens OX=9606 GN=PPIB PE=1 SV=1	222.003	79	22	946	22	181	20.2	9.17	2625.27	22	0	81872.6	92031.4	89921.9	45662.8	46707.7	52575
Q07021	Complement component 1 Q subcomponent-binding protein, mitochondrial OS=Homo sapiens OX=9606 GN=C1QBP PE=1 SV=1	222.001	43	9	1079	9	282	31.3	4.84	3814.47	9	0	17489.7	19727.4	18483.2	16066.1	15949	17005.2
Q32Q12	Nucleoside diphosphate kinase OS=Homo sapiens OX=9606 GN=NME1-NME2 PE=1 SV=1	221.943	76	20	627	4	292	32.6	8.48	1850.25	20	30	31732.2	47098.7	39432.4	37604.3	41473.1	43381.3
O95433	Activator of 90 kDa heat shock protein ATPase homolog 1 OS=Homo sapiens OX=9606 GN=AHSA1 PE=1 SV=1	221.77	71	22	298	22	338	38.3	5.53	937.33	22	0	7916.2	11014.2	9465	7834.9	8612.9	9132.3
O00429	Dynamin-1-like protein OS=Homo sapiens OX=9606 GN=DNM1L PE=1 SV=2	221.571	63	39	164	1	736	81.8	6.81	451.92	39	46	4090.3	5568.1	4587.2	7490.6	8197.2	8645.2
Q5T1M5	FK506-binding protein 15 OS=Homo sapiens OX=9606 GN=FKBP15 PE=1 SV=2	221.478	38	35	117	35	1219	133.5	5.2	379.21	35	0	2122.7	2992.3	2448.4	2140.9	2316.5	2365
Q9UKN8	General transcription factor 3C polypeptide 4 OS=Homo sapiens OX=9606 GN=GTF3C4 PE=1 SV=2	221.297	51	40	133	40	822	91.9	6.65	375.36	40	0	4636.5	5595	5549.7	3468.7	3664.4	3976.4
Q96RL7	Vacuolar protein sorting-associated protein 13A OS=Homo sapiens OX=9606 GN=VPS13A PE=1 SV=2	221.271	16	47	128	47	3174	360	6.33	360.53	47	0	4037.5	4725.9	4662.3	4256.1	4382.3	4814.8
P14735	Insulin-degrading enzyme OS=Homo sapiens OX=9606 GN=IDE PE=1 SV=4	221.213	38	38	177	38	1019	117.9	6.61	466.31	38	0	5009.3	6840.8	5885.7	3210.6	3352.9	3551.2
P31942	Heterogeneous nuclear ribonucleoprotein H3 OS=Homo sapiens OX=9606 GN=HNRNPH3 PE=1 SV=2	221.15	75	16	957	1	346	36.9	6.87	3026.87	16	26	20432.1	22884.4	22152.7	16030.9	16269.1	17147
Q5JTV8-3	Isoform 3 of Torsin-1A-interacting protein 1 OS=Homo sapiens OX=9606 GN=TOR1AIP1	221.105	49	27	240	1	584	66.3	8.18	761.9	27	0	455.3	558.6	495.3	252.3	246.5	247
Q02818	Nucleobindin-1 OS=Homo sapiens OX=9606 GN=NUCB1 PE=1 SV=4	220.923	64	33	215	32	461	53.8	5.25	623.02	33	1	10205.8	11745.1	11266.5	4089.9	4321.6	4535.4
Q96Q15	Serine/threonine-protein kinase SMG1 OS=Homo sapiens OX=9606 GN=SMG1 PE=1 SV=3	220.846	16	47	111	47	3661	410.2	6.46	329.1	47	0	2494.8	3310.8	2780.6	3139.3	3324.3	3532.3
Q15366-3	Isoform 3 of Poly(rC)-binding protein 2 OS=Homo sapiens OX=9606 GN=PCBP2	220.8	60	15	595	1	362	38.2	6.79	1923.08	15	14	8517.5	11950.9	10558	11121.1	11963.7	12249.7
O00203	AP-3 complex subunit beta-1 OS=Homo sapiens OX=9606 GN=AP3B1 PE=1 SV=3	220.532	40	40	169	33	1094	121.2	6.04	437.67	40	10	6214.6	8407.6	7464.4	8052.4	8654.1	9483.4
P23381	Tryptophan--tRNA ligase, cytoplasmic OS=Homo sapiens OX=9606 GN=WARS1 PE=1 SV=2	220.523	55	24	292	24	471	53.1	6.23	906.84	24	0	8345.5	11585.1	9726.6	14994.8	16416.5	16799.2
Q5JTV8	Torsin-1A-interacting protein 1 OS=Homo sapiens OX=9606 GN=TOR1AIP1 PE=1 SV=2	220.417	49	27	246	1	583	66.2	8.18	783.52	27	35	12896.9	14514.1	14373	8472.2	8665.1	9814.2
O94832	Unconventional myosin-Id OS=Homo sapiens OX=9606 GN=MYO1D PE=1 SV=2	220.007	39	36	163	34	1006	116.1	9.39	423.63	36	2	4670.4	5709.5	5505.4	3359.1	3567.2	3785.8
Q8NBS9	Thioredoxin domain-containing protein 5 OS=Homo sapiens OX=9606 GN=TXNDC5 PE=1 SV=2	220.007	65	24	321	24	432	47.6	5.97	1121.04	24	0	13737.8	15653.8	15077.1	12879.5	13143.5	14389
Q96PZ0	Pseudouridylate synthase 7 homolog OS=Homo sapiens OX=9606 GN=PUS7 PE=1 SV=2	219.733	53	32	116	32	661	75	6.37	327.76	32	0	2754.9	3809.8	3233.8	2161.8	2429	2567.4
P12532	Creatine kinase U-type, mitochondrial OS=Homo sapiens OX=9606 GN=CKMT1A PE=1 SV=1	219.379	59	21	227	21	417	47	8.34	862.74	21	0	8856.1	9951.2	9995.2	2546.9	2761.3	3017.8
P62820	Ras-related protein Rab-1A OS=Homo sapiens OX=9606 GN=RAB1A PE=1 SV=3	219.368	75	17	686	8	205	22.7	6.21	2281.01	17	0	3915.1	4392.7	4251.3	2250.5	2370	2675.5
Q13838	Spliceosome RNA helicase DDX39B OS=Homo sapiens OX=9606 GN=DDX39B PE=1 SV=1	219.266	52	25	651	10	428	49	5.67	2078.45	25	19	23693.6	28713.3	26817.4	21020.4	21357	22987.3
P25789	Proteasome subunit alpha type-4 OS=Homo sapiens OX=9606 GN=PSMA4 PE=1 SV=1	219.041	57	16	419	16	261	29.5	7.72	1426.68	16	0	12352.4	16921.6	14551.9	14116.9	15076.6	16109.4
P10253	Lysosomal alpha-glucosidase OS=Homo sapiens OX=9606 GN=GAA PE=1 SV=4	219.034	37	25	248	25	952	105.3	6	803.35	25	0	6564.6	7668.6	7383.3	4074.5	4287.2	4311
Q8N201	Integrator complex subunit 1 OS=Homo sapiens OX=9606 GN=INTS1 PE=1 SV=2	218.906	24	46	154	46	2190	244.1	6.13	431.43	46	0	4541.1	5259.2	4863.3	3323.3	3368.9	3573.2
Q92538	Golgi-specific brefeldin A-resistance guanine nucleotide exchange factor 1 OS=Homo sapiens OX=9606 GN=GBF1 PE=1 SV=2	218.763	26	38	127	38	1859	206.3	5.73	351.31	38	0	2812.4	3795.9	3258.2	3331.7	3454.8	3520.9
Q9NSD9	Phenylalanine--tRNA ligase beta subunit OS=Homo sapiens OX=9606 GN=FARSB PE=1 SV=3	218.674	61	34	258	34	589	66.1	6.84	738.13	34	0	9008	12414.2	10211.3	11166.7	11946.8	12991.3
Q9ULV4	Coronin-1C OS=Homo sapiens OX=9606 GN=CORO1C PE=1 SV=1	218.625	47	27	253	26	474	53.2	7.08	769.04	27	2	14008.5	17168.3	16322	33487.9	36530.5	41009.7
P53675	Clathrin heavy chain 2 OS=Homo sapiens OX=9606 GN=CLTCL1 PE=1 SV=2	218.611	12	22	394	1	1640	186.9	5.85	1288.22	22	0
O95714	E3 ubiquitin-protein ligase HERC2 OS=Homo sapiens OX=9606 GN=HERC2 PE=1 SV=2	218.564	16	59	110	59	4834	526.9	6.28	297.21	59	0	3433.6	4307.4	4057.9	2959	3152.5	3233.1
P61981	14-3-3 protein gamma OS=Homo sapiens OX=9606 GN=YWHAG PE=1 SV=2	218.556	69	20	525	13	247	28.3	4.89	1380.41	20	5	11585.9	15977.9	13782.7	11897.9	13173.4	14702.5
Q96E41	TBL2 protein OS=Homo sapiens OX=9606 GN=TBL2 PE=1 SV=1	218.174	63	26	189	1	446	49.5	9.2	587.06	26	0	24.7	36.3	33.1	36	36.3	28.2
Q9UBV2	Protein sel-1 homolog 1 OS=Homo sapiens OX=9606 GN=SEL1L PE=1 SV=3	217.855	49	25	163	25	794	88.7	5.39	455.18	25	0	4148.9	4758.1	4620.2	2794.5	2844	2924.4
P51148	Ras-related protein Rab-5C OS=Homo sapiens OX=9606 GN=RAB5C PE=1 SV=2	217.514	81	14	538	11	216	23.5	8.41	1738.37	14	4	9887.4	11746.5	11349.8	7349	7642.7	8325.6
A0A494C0W0	Poly(A)-specific ribonuclease PARN OS=Homo sapiens OX=9606 GN=PARN PE=1 SV=1	217.337	38	31	146	31	664	76.3	6.18	378.05	31	0	4881.5	5719.3	5548.3	4363.3	4482.2	4892.5
O43175	D-3-phosphoglycerate dehydrogenase OS=Homo sapiens OX=9606 GN=PHGDH PE=1 SV=4	217.069	47	21	302	21	533	56.6	6.71	1050.87	21	0	7462.7	10170.2	8708.2	12930.7	13687.7	14038.2
Q14240	Eukaryotic initiation factor 4A-II OS=Homo sapiens OX=9606 GN=EIF4A2 PE=1 SV=2	217.004	57	23	589	11	407	46.4	5.48	1794.25	23	0	2768	3487.2	3158.7	5861.1	6035.4	6407.3
Q13573	SNW domain-containing protein 1 OS=Homo sapiens OX=9606 GN=SNW1 PE=1 SV=1	216.959	50	24	204	24	536	61.5	9.52	621.11	24	0	8703.1	9828.4	9456.8	7039.1	7267.2	8068.8
Q15366-2	Isoform 2 of Poly(rC)-binding protein 2 OS=Homo sapiens OX=9606 GN=PCBP2	216.908	60	15	580	1	366	38.6	6.79	1874.13	15	0	176.4	203	212.7	277.8	314.2	344.4
Q9Y383	Putative RNA-binding protein Luc7-like 2 OS=Homo sapiens OX=9606 GN=LUC7L2 PE=1 SV=2	216.843	48	26	280	20	392	46.5	10.01	869.97	26	11	11203.8	13373.1	12114.1	10216.2	10761.3	11491.4
Q13618	Cullin-3 OS=Homo sapiens OX=9606 GN=CUL3 PE=1 SV=2	216.84	50	37	171	36	768	88.9	8.48	501.92	37	0	4657.2	6284.5	5618.7	5373.2	5851.8	6370.7
Q9UMX0	Ubiquilin-1 OS=Homo sapiens OX=9606 GN=UBQLN1 PE=1 SV=2	216.691	40	16	286	7	589	62.5	5.11	937.3	16	17	3702.4	4872.4	4347.4	3129.7	3305.6	3460.7
Q16881	Thioredoxin reductase 1, cytoplasmic OS=Homo sapiens OX=9606 GN=TXNRD1 PE=1 SV=3	216.467	52	23	167	22	649	70.9	7.39	496.47	23	2	6979.7	8914.6	8106.9	12645.1	13790.6	14571.8
P22087	rRNA 2'-O-methyltransferase fibrillarin OS=Homo sapiens OX=9606 GN=FBL PE=1 SV=2	216.384	54	22	499	22	321	33.8	10.18	1608.56	22	0	18460.1	20796	20880	19237.3	19780.5	22104.1
E7EX17	Eukaryotic translation initiation factor 4B OS=Homo sapiens OX=9606 GN=EIF4B PE=1 SV=1	216.341	52	39	300	39	616	69.7	5.67	902.11	39	0	12078.8	16451.1	14110.4	12417.5	13974.3	15258.6
O15067	Phosphoribosylformylglycinamidine synthase OS=Homo sapiens OX=9606 GN=PFAS PE=1 SV=4	216.267	38	35	151	35	1338	144.6	5.76	413.38	35	0	4249.6	5608.7	5001.6	7025.1	7600.7	7838.6
Q9HCE1	Helicase MOV-10 OS=Homo sapiens OX=9606 GN=MOV10 PE=1 SV=2	216.013	45	37	139	37	1003	113.6	8.82	392.44	37	0	3615.9	4562.4	4017.8	2959.6	3080.9	3240.6
P35637	RNA-binding protein FUS OS=Homo sapiens OX=9606 GN=FUS PE=1 SV=1	215.885	34	18	494	15	526	53.4	9.36	1453.99	18	3	25490.6	29233.4	28165.9	17874.7	18992.7	19865.5
P23396	40S ribosomal protein S3 OS=Homo sapiens OX=9606 GN=RPS3 PE=1 SV=2	215.789	81	22	837	3	243	26.7	9.66	2651.67	22	27	42646.5	54507.4	47512.2	45571.3	47451.9	51155.6
M0QWZ7	Seryl-tRNA synthetase OS=Homo sapiens OX=9606 GN=SARS2 PE=1 SV=1	215.604	52	21	227	21	518	58.1	8.28	763.32	21	0	6493.5	7360.5	7042.4	7107.6	7059.7	7493.6
A0MZ66	Shootin-1 OS=Homo sapiens OX=9606 GN=SHTN1 PE=1 SV=4	215.566	60	36	157	36	631	71.6	5.33	422.82	36	0	5024	7048.3	5811.5	1978.2	2063.2	2219
P53992	Protein transport protein Sec24C OS=Homo sapiens OX=9606 GN=SEC24C PE=1 SV=3	215.36	35	34	205	29	1094	118.2	7.06	653.81	34	7	7387.2	9865.7	8793.3	9646.3	10305.8	11014.6
P25786	Proteasome subunit alpha type-1 OS=Homo sapiens OX=9606 GN=PSMA1 PE=1 SV=1	215.324	69	21	283	21	263	29.5	6.61	882.89	21	0	10808.8	14345.6	12627.6	12371.4	13498.6	14578.8
Q12904	Aminoacyl tRNA synthase complex-interacting multifunctional protein 1 OS=Homo sapiens OX=9606 GN=AIMP1 PE=1 SV=2	215.232	77	20	290	19	312	34.3	8.43	923.09	20	0	9594.6	12992	10992.4	15505.9	16474.9	17568.3
P49448	Glutamate dehydrogenase 2, mitochondrial OS=Homo sapiens OX=9606 GN=GLUD2 PE=1 SV=2	214.942	48	24	331	8	558	61.4	8.46	1030.84	24	0	51.6	54.7	53.3	58.5	61	63.8
Q13177	Serine/threonine-protein kinase PAK 2 OS=Homo sapiens OX=9606 GN=PAK2 PE=1 SV=3	214.933	52	20	228	15	524	58	5.96	721.88	20	9	5172	7239.5	6201.9	5243	5635.2	5967.5
Q9UKM9	RNA-binding protein Raly OS=Homo sapiens OX=9606 GN=RALY PE=1 SV=1	214.917	60	16	273	15	306	32.4	9.17	939.82	16	2	12066.8	13394.1	13449.9	10868.9	11135.4	12639.5
Q9UBC2	Epidermal growth factor receptor substrate 15-like 1 OS=Homo sapiens OX=9606 GN=EPS15L1 PE=1 SV=1	214.75	48	31	137	31	864	94.2	5.11	399.7	31	0	3388.4	4312.2	3983.1	3174	3251.7	3465.3
P31942-2	Isoform 2 of Heterogeneous nuclear ribonucleoprotein H3 OS=Homo sapiens OX=9606 GN=HNRNPH3	214.709	77	16	950	1	331	35.2	6.87	3006.62	16	0	21.5	25.2	18.5	21.1	18.1	20.3
Q9H2U1	ATP-dependent DNA/RNA helicase DHX36 OS=Homo sapiens OX=9606 GN=DHX36 PE=1 SV=2	214.665	36	32	196	30	1008	114.7	7.68	593.33	32	2	5021.6	6270.3	5642.1	5531.4	5861.5	6136.9
P09525	Annexin A4 OS=Homo sapiens OX=9606 GN=ANXA4 PE=1 SV=4	214.557	79	30	459	29	319	35.9	6.13	1381.16	30	1	23516.4	26822.3	26743.9	16501.7	16520.2	18807.5
P13804-2	Isoform 2 of Electron transfer flavoprotein subunit alpha, mitochondrial OS=Homo sapiens OX=9606 GN=ETFA	214.553	74	19	566	1	284	30	8.57	1910.1	19	0
P12830	Cadherin-1 OS=Homo sapiens OX=9606 GN=CDH1 PE=1 SV=3	214.466	26	23	265	20	882	97.4	4.73	798.01	23	4	9619.8	11166.1	11011	3411.9	3455.9	3378.9
P21980	Protein-glutamine gamma-glutamyltransferase 2 OS=Homo sapiens OX=9606 GN=TGM2 PE=1 SV=2	214.359	37	23	133	23	687	77.3	5.22	384.33	23	0	5149.8	6364.7	5900.3	21282.3	23863.3	25294.3
P30038	Delta-1-pyrroline-5-carboxylate dehydrogenase, mitochondrial OS=Homo sapiens OX=9606 GN=ALDH4A1 PE=1 SV=3	214.092	62	29	220	29	563	61.7	8.07	744.07	29	0	8220.7	9304.7	9405.6	3960.9	4133.5	4413.5
P62495	Eukaryotic peptide chain release factor subunit 1 OS=Homo sapiens OX=9606 GN=ETF1 PE=1 SV=3	214.065	62	22	275	22	437	49	5.71	790.76	22	0	7097.3	10014.9	8575.8	9240.4	10048.1	10846.2
O76024	Wolframin OS=Homo sapiens OX=9606 GN=WFS1 PE=1 SV=2	213.961	32	28	188	28	890	100.2	8.05	548.11	28	0	5812.9	6686.6	6614	3762.6	3888.9	4013.9
Q14498-2	Isoform 2 of RNA-binding protein 39 OS=Homo sapiens OX=9606 GN=RBM39	213.878	47	22	306	20	524	58.6	10.13	913.17	22	3	16634.6	19182.9	18732.6	12074.4	12521.7	13445.4
Q14764	Major vault protein OS=Homo sapiens OX=9606 GN=MVP PE=1 SV=4	213.668	47	33	150	33	893	99.3	5.48	402.95	33	0	1323.2	1607.3	1487.3	2800.6	2901.3	3132.8
Q09161	Nuclear cap-binding protein subunit 1 OS=Homo sapiens OX=9606 GN=NCBP1 PE=1 SV=1	213.572	38	25	230	25	790	91.8	6.43	677.5	25	0	7712.9	8955.6	8698.7	4930.5	5136.6	5547.9
Q1ED39	Lysine-rich nucleolar protein 1 OS=Homo sapiens OX=9606 GN=KNOP1 PE=1 SV=1	213.379	59	30	149	30	458	51.6	9.86	514.69	30	0	5375.3	5948.6	5926.1	2997.4	3102.4	3123.3
A2ABF8	Histone-lysine N-methyltransferase EHMT2 OS=Homo sapiens OX=9606 GN=EHMT2 PE=1 SV=1	213.133	35	34	139	34	1233	135.3	6.16	430.63	34	0	3511.2	4097.6	4015.2	2149.7	2200.8	2269.5
O75955	Flotillin-1 OS=Homo sapiens OX=9606 GN=FLOT1 PE=1 SV=3	213.064	71	27	228	27	427	47.3	7.49	672.97	27	0	6726.9	7501.7	7147.1	5550.5	5740.8	5807.3
Q92576	PHD finger protein 3 OS=Homo sapiens OX=9606 GN=PHF3 PE=1 SV=3	213.008	30	46	104	46	2039	229.3	6.96	279.9	46	0	3487.2	4464	3957.5	3571.3	3740.8	4100.3
P13674	Prolyl 4-hydroxylase subunit alpha-1 OS=Homo sapiens OX=9606 GN=P4HA1 PE=1 SV=2	212.981	53	28	189	2	534	61	6.01	565.94	28	0	112.5	117	120.6	124	107.9	115.5
Q96DI7	U5 small nuclear ribonucleoprotein 40 kDa protein OS=Homo sapiens OX=9606 GN=SNRNP40 PE=1 SV=1	212.919	72	21	216	21	357	39.3	8.1	800.31	21	0	6546.1	7348.4	7023.6	5905.2	6010.8	6459.6
Q9H4A4	Aminopeptidase B OS=Homo sapiens OX=9606 GN=RNPEP PE=1 SV=2	212.838	56	27	220	27	650	72.5	5.74	677.61	27	0	8913	12664.1	10873	5675.3	6072.4	6220.1
Q9HDC9	Adipocyte plasma membrane-associated protein OS=Homo sapiens OX=9606 GN=APMAP PE=1 SV=2	212.728	56	22	330	22	416	46.5	6.16	975.4	22	0	13959.7	15833.8	15716.3	9302.5	9377.2	10413.7
A0A669KBG4	Protein Wiz OS=Homo sapiens OX=9606 GN=WIZ PE=1 SV=1	212.694	56	35	126	1	933	98.5	9.45	403.86	35	0	80.4	99.1	93.6	55.4	59.5	64.7
Q99623	Prohibitin-2 OS=Homo sapiens OX=9606 GN=PHB2 PE=1 SV=2	212.673	77	25	549	25	299	33.3	9.83	1662.75	25	0	30958	35441.7	34248.4	33323	33903.2	38246.6
Q9Y277	Voltage-dependent anion-selective channel protein 3 OS=Homo sapiens OX=9606 GN=VDAC3 PE=1 SV=1	212.581	61	14	668	8	283	30.6	8.66	1883.77	14	11	13868.1	15589	15455.6	15375.5	15647.9	17108.3
Q96KP4	Cytosolic non-specific dipeptidase OS=Homo sapiens OX=9606 GN=CNDP2 PE=1 SV=2	212.546	57	22	198	22	475	52.8	5.97	601.56	22	0	3312.8	4581.6	3966.9	2865.3	3031.2	3080.9
F5H5I6	G-rich sequence factor 1 OS=Homo sapiens OX=9606 GN=GRSF1 PE=1 SV=2	212.528	60	22	252	22	424	47.9	5.64	700.51	22	0	6393	7325.9	7118.3	5328.4	5511.2	5884.9
P29692-3	Isoform 3 of Elongation factor 1-delta OS=Homo sapiens OX=9606 GN=EEF1D	212.437	74	19	557	1	257	28.5	4.92	1897.83	19	0	84.9	112.4	99.2	251.6	269.2	297.7
Q14103-4	Isoform 4 of Heterogeneous nuclear ribonucleoprotein D0 OS=Homo sapiens OX=9606 GN=HNRNPD	212.377	55	23	358	2	287	30.7	8.41	999.06	23	0	1436	1483.5	1426	706.1	845.5	928.8
Q53GS9	U4/U6.U5 tri-snRNP-associated protein 2 OS=Homo sapiens OX=9606 GN=USP39 PE=1 SV=2	212.355	46	30	196	30	565	65.3	8.91	583.56	30	0	5591.5	6585.6	6494.8	4342.4	4481.1	4684.8
Q9P2R3	Rabankyrin-5 OS=Homo sapiens OX=9606 GN=ANKFY1 PE=1 SV=2	212.194	33	31	116	30	1169	128.3	6.1	308.86	31	1	2771.7	3733.7	3326.1	4073.6	4317.8	4505.8
Q9UBF2	Coatomer subunit gamma-2 OS=Homo sapiens OX=9606 GN=COPG2 PE=1 SV=1	211.814	46	33	147	29	871	97.6	5.81	458.05	33	0	3365.8	4584.1	4059.5	3143.6	3294.5	3415.9
P78406	mRNA export factor OS=Homo sapiens OX=9606 GN=RAE1 PE=1 SV=1	211.632	79	19	201	19	368	40.9	7.83	674.63	19	0	6247.4	7364	6890.1	5405.9	5647.3	5944.3
E5RI98	Nucleophosmin OS=Homo sapiens OX=9606 GN=NPM1 PE=1 SV=2	211.464	77	29	905	10	230	25.3	4.86	2841.44	29	22	50064	59601	54930	45475.9	47407.1	55278.7	Acetyl [N-Term]
O00232	26S proteasome non-ATPase regulatory subunit 12 OS=Homo sapiens OX=9606 GN=PSMD12 PE=1 SV=3	210.599	56	25	343	25	456	52.9	7.65	1059.09	25	0	7405.6	9971.3	8551.9	8168.5	8638.9	9190.4
Q15008	26S proteasome non-ATPase regulatory subunit 6 OS=Homo sapiens OX=9606 GN=PSMD6 PE=1 SV=1	210.587	47	24	238	1	389	45.5	5.62	660.21	24	0	1149.5	1540.4	1349	1075.4	1171.8	1162.1
Q9NVI1	Fanconi anemia group I protein OS=Homo sapiens OX=9606 GN=FANCI PE=1 SV=4	210.581	35	41	128	41	1328	149.2	6.74	384.14	41	0	5453.1	7057.8	6578.3	5400.9	5716.9	6169.1
Q5SRE5	Nucleoporin NUP188 OS=Homo sapiens OX=9606 GN=NUP188 PE=1 SV=1	210.557	24	36	107	36	1749	195.9	6.73	310.88	36	0	3352.2	3932.6	3778.6	3370.4	3450.5	3805.2
Q8IWX8	Calcium homeostasis endoplasmic reticulum protein OS=Homo sapiens OX=9606 GN=CHERP PE=1 SV=3	210.199	36	25	182	25	916	103.6	9.04	570.32	25	0	6223.4	7180.4	7063.6	4677.4	4851.1	5250.5
P49589-3	Isoform 3 of Cysteine--tRNA ligase, cytoplasmic OS=Homo sapiens OX=9606 GN=CARS1	210.143	46	35	168	35	831	94.6	6.83	443.37	35	0	4376.2	5502.6	4860.3	8783.9	9484	10025.6
E9PKG1	Protein arginine N-methyltransferase 1 OS=Homo sapiens OX=9606 GN=PRMT1 PE=1 SV=1	209.878	63	21	460	21	325	37.7	6.15	1501.71	21	0	21288.9	29203.3	25517.9	17548.6	18896.5	20080.2
P08559	Pyruvate dehydrogenase E1 component subunit alpha, somatic form, mitochondrial OS=Homo sapiens OX=9606 GN=PDHA1 PE=1 SV=3	209.675	63	23	251	23	390	43.3	8.06	800.62	23	0	12576.3	14137.2	13901.8	14261	14377	15790.8
Q14651	Plastin-1 OS=Homo sapiens OX=9606 GN=PLS1 PE=1 SV=2	209.658	45	27	130	22	629	70.2	5.41	402.7	27	0	1957.2	2719.6	2385.5	2254.5	2430.2	2434.2
O60568	Multifunctional procollagen lysine hydroxylase and glycosyltransferase LH3 OS=Homo sapiens OX=9606 GN=PLOD3 PE=1 SV=1	209.465	38	25	226	25	738	84.7	6.05	702.03	25	0	10047.1	11236.5	11045.2	5933.7	6033.2	6530.6
P49711	Transcriptional repressor CTCF OS=Homo sapiens OX=9606 GN=CTCF PE=1 SV=1	209.419	49	30	146	30	727	82.7	6.96	464.84	30	0	5484.2	6077.5	6421.9	2718	2802.7	3040.3
Q99497	Parkinson disease protein 7 OS=Homo sapiens OX=9606 GN=PARK7 PE=1 SV=2	209.292	91	19	487	19	189	19.9	6.79	1479.14	19	0	15372.9	20704.6	17102.1	15367.5	16726.8	17269.3
A0A7P0T9I9	Nicotinamide phosphoribosyltransferase OS=Homo sapiens OX=9606 GN=NAMPT PE=1 SV=1	209.275	62	26	227	26	488	55.2	6.99	721.35	26	0	7326.6	10304.8	8849	10340.6	11447	12073.1
Q9BZF1	Oxysterol-binding protein-related protein 8 OS=Homo sapiens OX=9606 GN=OSBPL8 PE=1 SV=3	209.254	38	31	164	30	889	101.1	6.96	516.85	31	1	5310.2	5981.4	5771.1	4419.2	4549.9	5065.9
G3V0I5	NADH dehydrogenase [ubiquinone] flavoprotein 1, mitochondrial OS=Homo sapiens OX=9606 GN=NDUFV1 PE=1 SV=1	209.168	65	22	353	22	457	50	8.21	1162.49	22	0	13030.3	14267.9	13743.9	8383.6	8423.2	8856.7
P49189	4-trimethylaminobutyraldehyde dehydrogenase OS=Homo sapiens OX=9606 GN=ALDH9A1 PE=1 SV=3	209.158	48	22	225	22	494	53.8	5.87	636.76	22	0	9256.1	11653	10291.5	10555.3	11017.2	11975.1
P04259	Keratin, type II cytoskeletal 6B OS=Homo sapiens OX=9606 GN=KRT6B PE=1 SV=5	209.049	37	28	1225	2	564	60	8	3203.81	28	0	37.9	335.8	62.1	69.9	79.5	124.1
Q9H0H5	Rac GTPase-activating protein 1 OS=Homo sapiens OX=9606 GN=RACGAP1 PE=1 SV=1	208.471	53	28	194	28	632	71	8.88	607.67	28	0	9095.4	10286.9	10094.6	7419.2	7892	8304.2
E7EUC7	UTP--glucose-1-phosphate uridylyltransferase OS=Homo sapiens OX=9606 GN=UGP2 PE=1 SV=1	208.421	53	23	182	23	517	57.8	8.13	494.51	23	0	3556.8	4976.8	4246.5	4350	4704.6	4890.4
P54819	Adenylate kinase 2, mitochondrial OS=Homo sapiens OX=9606 GN=AK2 PE=1 SV=2	208.276	77	19	412	19	239	26.5	7.81	1056.69	19	0	12349.5	13941.6	13489.5	11771.8	11937.9	12816.5
Q9UKX7	Nuclear pore complex protein Nup50 OS=Homo sapiens OX=9606 GN=NUP50 PE=1 SV=2	208.088	73	24	120	24	468	50.1	7.06	376.76	24	0	3639.6	4378.8	4177.5	4925.6	5090.8	5815.8
P11177	Pyruvate dehydrogenase E1 component subunit beta, mitochondrial OS=Homo sapiens OX=9606 GN=PDHB PE=1 SV=3	207.992	61	15	370	15	359	39.2	6.65	1070.26	15	0	12846.8	14392.1	14072	14340.1	14709.3	16467.5
H0Y612	E3 ubiquitin-protein ligase TRIM33 (Fragment) OS=Homo sapiens OX=9606 GN=TRIM33 PE=1 SV=1	207.734	33	26	180	3	888	98.9	7.85	554.2	26	0	861.2	1080.4	1061.3	441.7	467.5	475.4
O00148	ATP-dependent RNA helicase DDX39A OS=Homo sapiens OX=9606 GN=DDX39A PE=1 SV=2	207.709	48	23	617	8	427	49.1	5.68	1931.24	23	0	3598.8	4363	4186.1	2895.8	2977.9	3200.2
O75179	Ankyrin repeat domain-containing protein 17 OS=Homo sapiens OX=9606 GN=ANKRD17 PE=1 SV=3	207.618	20	37	113	23	2603	274.1	6.52	312.09	37	0	850.8	1098.7	957	923.2	952	1002.9
Q92804	TATA-binding protein-associated factor 2N OS=Homo sapiens OX=9606 GN=TAF15 PE=1 SV=1	207.577	39	16	312	13	592	61.8	8.02	889.13	16	0	8142.7	9044.7	9494.9	7112	7493.4	8823.1
O43719	HIV Tat-specific factor 1 OS=Homo sapiens OX=9606 GN=HTATSF1 PE=1 SV=1	207.57	47	40	208	40	755	85.8	4.4	589.62	40	0	11792.1	14665.1	13953.9	5744.3	6115	6603.4
A0AVT1	Ubiquitin-like modifier-activating enzyme 6 OS=Homo sapiens OX=9606 GN=UBA6 PE=1 SV=1	207.467	41	34	140	34	1052	117.9	6.14	398.37	34	0	3329	4481.9	3910.1	5857.3	6403.4	6510.3
Q96QK1	Vacuolar protein sorting-associated protein 35 OS=Homo sapiens OX=9606 GN=VPS35 PE=1 SV=2	207.213	37	26	212	24	796	91.6	5.49	678.02	26	2	7626.5	9848.8	8670.3	11401.7	12074.4	13136.1
E9PDP5	Ankyrin repeat and KH domain-containing protein 1 (Fragment) OS=Homo sapiens OX=9606 GN=ANKHD1 PE=1 SV=1	206.881	30	35	119	2	1565	166.6	5.01	360.68	35	0	5.5	12.2	9.6	11.8	10.8	14.8
Q5JTZ9	Alanine--tRNA ligase, mitochondrial OS=Homo sapiens OX=9606 GN=AARS2 PE=1 SV=1	206.637	41	30	119	29	985	107.3	6.27	373.8	30	1	4300	4739.9	4670.9	3809.1	3760.2	4026.3
Q9C0C2	182 kDa tankyrase-1-binding protein OS=Homo sapiens OX=9606 GN=TNKS1BP1 PE=1 SV=4	206.617	35	41	116	41	1729	181.7	4.86	341.11	41	0	1990.7	2615.6	2239.6	3661.5	3804.8	3926.3
O15031	Plexin-B2 OS=Homo sapiens OX=9606 GN=PLXNB2 PE=1 SV=3	206.344	27	41	126	40	1838	205	6.24	336.21	41	1	3550.3	4105.8	3968.8	5359.3	5553.3	6070.6
Q14692	Ribosome biogenesis protein BMS1 homolog OS=Homo sapiens OX=9606 GN=BMS1 PE=1 SV=1	206.284	33	37	160	37	1282	145.7	6.44	477.13	37	0	6405.2	7220.8	7119.9	6158	6340.1	7088.9
Q13206	Probable ATP-dependent RNA helicase DDX10 OS=Homo sapiens OX=9606 GN=DDX10 PE=1 SV=2	206.218	40	33	150	33	875	100.8	8.63	432.05	33	0	6414.2	7421.3	7043.6	8014	7984.6	8906.4
P33240	Cleavage stimulation factor subunit 2 OS=Homo sapiens OX=9606 GN=CSTF2 PE=1 SV=1	205.96	49	20	246	11	577	60.9	6.83	684.5	20	15	7823.1	9369.6	8774.7	6898.2	7084	7623.3
Q9UNM6	26S proteasome non-ATPase regulatory subunit 13 OS=Homo sapiens OX=9606 GN=PSMD13 PE=1 SV=2	205.933	60	22	281	22	376	42.9	5.81	836.64	22	0	8723.5	11521.8	10339.7	10558.2	11314.8	12393.4
O75054	Immunoglobulin superfamily member 3 OS=Homo sapiens OX=9606 GN=IGSF3 PE=2 SV=3	205.925	35	35	143	35	1194	135.1	6.07	437.45	35	0	5557.5	6306.8	6067.3	1983.3	2123.5	2124.9
P42892	Endothelin-converting enzyme 1 OS=Homo sapiens OX=9606 GN=ECE1 PE=1 SV=2	205.872	37	27	133	27	770	87.1	5.88	349.24	27	0	5520.4	6573.1	6417.6	3172.6	3278.5	3512.8
H7BXH2	Serine/threonine-protein phosphatase 6 regulatory subunit 3 OS=Homo sapiens OX=9606 GN=PPP6R3 PE=1 SV=1	205.458	40	27	122	27	827	92.4	4.63	305.15	27	0	2045.1	2818.7	2500.9	2328.5	2437.8	2493.2
P13674-2	Isoform 2 of Prolyl 4-hydroxylase subunit alpha-1 OS=Homo sapiens OX=9606 GN=P4HA1	205.454	53	28	186	2	534	60.9	6.01	549.75	28	33	8073.2	9329.6	9240	9332.2	9765.1	10644.5
Q99729-3	Isoform 3 of Heterogeneous nuclear ribonucleoprotein A/B OS=Homo sapiens OX=9606 GN=HNRNPAB	205.391	58	21	370	19	285	30.6	7.91	1214.87	21	0	15555.5	18098	17847.1	11404.1	11988.6	13560.7
Q93050-1	Isoform 2 of V-type proton ATPase 116 kDa subunit a1 OS=Homo sapiens OX=9606 GN=ATP6V0A1	205.276	22	19	145	19	831	95.7	6.65	436.57	19	0	3597.2	4284.6	4083.1	3644.9	3651.1	3996.5
P67936-2	Isoform 2 of Tropomyosin alpha-4 chain OS=Homo sapiens OX=9606 GN=TPM4	205.157	70	34	336	2	284	32.7	4.73	931.4	34	34	18051.6	24596.9	20675.3	16133.2	17946.8	19060.5
O75390	Citrate synthase, mitochondrial OS=Homo sapiens OX=9606 GN=CS PE=1 SV=2	205.041	52	18	465	13	466	51.7	8.32	1274.74	18	9	23618.9	27241.9	27547	23229.4	23729	26376.2
Q9BY44	Eukaryotic translation initiation factor 2A OS=Homo sapiens OX=9606 GN=EIF2A PE=1 SV=3	204.844	58	28	175	28	585	64.9	8.87	498.95	28	0	6158.1	8049.2	7020.5	7136.4	7806.5	8308.9
Q14202	Zinc finger MYM-type protein 3 OS=Homo sapiens OX=9606 GN=ZMYM3 PE=1 SV=2	204.668	41	43	145	1	1370	152.3	6.35	391.27	43	44	5316.7	5976.9	6004.6	2754.1	2827	2981.5
Q8N257	Histone H2B type 3-B OS=Homo sapiens OX=9606 GN=H2BU1 PE=1 SV=3	204.241	87	18	3861	2	126	13.9	10.32	11030.8	18	3	9792.4	10884.3	11074.5	6157.8	6273.6	6895.5
Q16706	Alpha-mannosidase 2 OS=Homo sapiens OX=9606 GN=MAN2A1 PE=1 SV=2	204.164	30	30	146	29	1144	131.1	7.58	433.81	30	1	6214	6834.1	7018.3	3582.8	3686.1	3926.6
O96028	Histone-lysine N-methyltransferase NSD2 OS=Homo sapiens OX=9606 GN=NSD2 PE=1 SV=1	203.966	34	42	99	41	1365	152.2	8.69	291.85	42	1	4316.4	4920.3	4831.4	3486.6	3681	4020.3
Q8WVV9	Heterogeneous nuclear ribonucleoprotein L-like OS=Homo sapiens OX=9606 GN=HNRNPLL PE=1 SV=1	203.804	62	26	146	25	542	60	7.72	468.85	26	0	4028.6	4839.4	4725.7	3056.4	3290	3498.3
P63241	Eukaryotic translation initiation factor 5A-1 OS=Homo sapiens OX=9606 GN=EIF5A PE=1 SV=2	203.754	72	14	380	7	154	16.8	5.24	1094	14	18	17507.5	24461.8	20227.3	24199.9	26607.4	27091.1
O75116	Rho-associated protein kinase 2 OS=Homo sapiens OX=9606 GN=ROCK2 PE=1 SV=4	203.556	36	50	134	45	1388	160.8	6.02	341.98	50	6	6302.9	8550.3	7410.1	7988.1	8574.2	8877.3
O60231	Pre-mRNA-splicing factor ATP-dependent RNA helicase DHX16 OS=Homo sapiens OX=9606 GN=DHX16 PE=1 SV=2	203.504	38	36	150	35	1041	119.2	6.8	438.9	36	0	4701.9	5828.9	5578.9	5207.7	5503.6	5882.3
P46063	ATP-dependent DNA helicase Q1 OS=Homo sapiens OX=9606 GN=RECQL PE=1 SV=3	203.399	43	24	139	23	649	73.4	7.88	422.54	24	1	4793.1	6274.5	5694.1	8254.9	8982	9918.5
O75362	Zinc finger protein 217 OS=Homo sapiens OX=9606 GN=ZNF217 PE=1 SV=1	203.353	41	35	102	34	1048	115.2	8.48	309.67	35	1	3770.5	4579.9	4460.7	1604.6	1747.4	1919.6
O00566	U3 small nucleolar ribonucleoprotein protein MPP10 OS=Homo sapiens OX=9606 GN=MPHOSPH10 PE=1 SV=2	202.968	40	26	151	26	681	78.8	4.86	490.93	26	0	5570.2	6197.1	6146.8	4064.7	4185.2	4667.3
P38117	Electron transfer flavoprotein subunit beta OS=Homo sapiens OX=9606 GN=ETFB PE=1 SV=3	202.926	78	21	425	21	255	27.8	8.1	1405.76	21	0	26846.5	29765.4	29878.4	12632.3	13160.5	14309.1
P08243	Asparagine synthetase [glutamine-hydrolyzing] OS=Homo sapiens OX=9606 GN=ASNS PE=1 SV=4	202.542	53	24	198	24	561	64.3	6.86	617.68	24	0	3732.5	5393.1	4653.3	5114.6	5547.9	5748.2
Q6AI08	HEAT repeat-containing protein 6 OS=Homo sapiens OX=9606 GN=HEATR6 PE=1 SV=1	202.472	36	32	126	32	1181	128.7	7.03	385.1	32	0	2581.7	3647.6	3132.7	1958.7	2176.4	2303.5
Q8WVM7	Cohesin subunit SA-1 OS=Homo sapiens OX=9606 GN=STAG1 PE=1 SV=3	202.423	29	32	126	24	1258	144.3	5.59	391.8	32	0	2300.2	2802.2	2642.6	2242.6	2279.5	2528
Q13228	Methanethiol oxidase OS=Homo sapiens OX=9606 GN=SELENBP1 PE=1 SV=2	202.332	59	26	249	26	472	52.4	6.37	741.11	26	0	3599.4	4936.8	4182.4	1386.7	1346.9	1276.5
Q96QC0	Serine/threonine-protein phosphatase 1 regulatory subunit 10 OS=Homo sapiens OX=9606 GN=PPP1R10 PE=1 SV=1	202.236	38	36	130	36	940	99	9.17	353.7	36	0	7026	7753.8	7794.1	4464.9	4574.6	5129.5
P51649	Succinate-semialdehyde dehydrogenase, mitochondrial OS=Homo sapiens OX=9606 GN=ALDH5A1 PE=1 SV=2	202.235	48	21	183	21	535	57.2	8.28	544.5	21	0	11699.2	13176.9	12787.2	4870.2	4893.1	5246.7
P22059	Oxysterol-binding protein 1 OS=Homo sapiens OX=9606 GN=OSBP PE=1 SV=1	202.196	52	33	154	31	807	89.4	7.3	478.43	33	2	4401	5908.5	5307.7	7635	8371.9	8839.8
Q14139	Ubiquitin conjugation factor E4 A OS=Homo sapiens OX=9606 GN=UBE4A PE=1 SV=2	202.107	28	30	123	30	1066	122.5	5.24	382.1	30	0	5154.4	6239	6015.7	4058.4	4278.3	4762.4
A0A6Q8PH31	Heterogeneous nuclear ribonucleoprotein R (Fragment) OS=Homo sapiens OX=9606 GN=HNRNPR PE=4 SV=1	202.053	79	22	554	1	279	31.7	8.02	1684.04	22	0	65.2	66.8	77.9	113.3	112	121.9
P08758	Annexin A5 OS=Homo sapiens OX=9606 GN=ANXA5 PE=1 SV=2	202.037	81	29	796	28	320	35.9	5.05	2575.78	29	0	25570.3	29646.8	28469.2	79543.2	80135.2	88931.2
P22570	NADPH:adrenodoxin oxidoreductase, mitochondrial OS=Homo sapiens OX=9606 GN=FDXR PE=1 SV=3	201.586	64	27	184	4	491	53.8	8.44	551.04	27	28	6807.4	7754.5	7524.8	4198.4	4310.2	4608.1
B1AK88	F-actin-capping protein subunit beta OS=Homo sapiens OX=9606 GN=CAPZB PE=1 SV=1	201.529	61	23	334	23	301	33.8	6.43	941.37	23	0	12911.9	16910.5	15280.2	14032	15084.1	16527.4
Q14202-2	Isoform 2 of Zinc finger MYM-type protein 3 OS=Homo sapiens OX=9606 GN=ZMYM3	201.36	41	43	136	1	1358	151	6.35	365.38	43	0
P50995	Annexin A11 OS=Homo sapiens OX=9606 GN=ANXA11 PE=1 SV=1	201.351	44	27	362	26	505	54.4	7.65	1166.61	27	1	11731.4	13145.4	12729.3	10507.6	10727.4	11603.3
P09104	Gamma-enolase OS=Homo sapiens OX=9606 GN=ENO2 PE=1 SV=3	201.339	61	18	828	13	434	47.2	5.03	2944.31	18	2	2593.1	3086.5	2693.9	3344.7	3735.4	3577.8
P42345	Serine/threonine-protein kinase mTOR OS=Homo sapiens OX=9606 GN=MTOR PE=1 SV=1	201.04	24	51	116	51	2549	288.7	7.17	302.51	51	0	3014.8	3777.5	3518.1	3507.4	3726	3954
P30048	Thioredoxin-dependent peroxide reductase, mitochondrial OS=Homo sapiens OX=9606 GN=PRDX3 PE=1 SV=3	201.011	44	13	545	13	256	27.7	7.78	1950.57	13	0	31414	33465.9	32850.3	16908.8	16760.6	17435.5
P06753-5	Isoform 5 of Tropomyosin alpha-3 chain OS=Homo sapiens OX=9606 GN=TPM3	200.934	62	27	450	0	248	28.9	4.75	1287.85	27	9	4132.2	5182.7	4591.8	4824.5	5259.2	5681
P23786	Carnitine O-palmitoyltransferase 2, mitochondrial OS=Homo sapiens OX=9606 GN=CPT2 PE=1 SV=2	200.685	48	31	177	31	658	73.7	8.18	509.16	31	0	8713.6	9718.1	9630	3562.4	3716.8	4001.4
P80303	Nucleobindin-2 OS=Homo sapiens OX=9606 GN=NUCB2 PE=1 SV=3	200.593	57	25	207	24	420	50.2	5.12	547.97	25	0	9394.5	10737.3	10264.7	4460.9	4766.3	4981.5
Q13283	Ras GTPase-activating protein-binding protein 1 OS=Homo sapiens OX=9606 GN=G3BP1 PE=1 SV=1	200.591	54	17	295	16	466	52.1	5.52	983.53	17	1	7697.5	9838.2	8850.2	11881.6	12813.2	13897
O60664	Perilipin-3 OS=Homo sapiens OX=9606 GN=PLIN3 PE=1 SV=3	200.457	67	25	222	25	434	47	5.44	725.22	25	0	7895.9	10402.7	9058.8	14764.3	15832.7	16714.9
E7ERS3	Zinc finger CCCH domain-containing protein 18 OS=Homo sapiens OX=9606 GN=ZC3H18 PE=1 SV=1	200.372	37	37	177	37	977	108.9	8.44	518.99	37	0	12426.7	13800.9	13575.4	6129.3	6366.3	6796.4
Q9H078-2	Isoform 2 of Caseinolytic peptidase B protein homolog OS=Homo sapiens OX=9606 GN=CLPB	200.314	44	27	255	27	677	75.4	9.01	803.17	27	0	10557.5	12052.1	11645.6	6908.2	6905.9	7154.4
Q9Y512	Sorting and assembly machinery component 50 homolog OS=Homo sapiens OX=9606 GN=SAMM50 PE=1 SV=3	200.234	54	22	228	22	469	51.9	6.9	676.43	22	0	7010	8000.6	7846.3	7324	7210.9	7836.2
Q96TA1	Protein Niban 2 OS=Homo sapiens OX=9606 GN=NIBAN2 PE=1 SV=3	199.955	49	29	123	29	746	84.1	6.19	360.98	29	0	3760.8	4715.1	4217.3	5498.8	6102.4	6426.2
Q14344	Guanine nucleotide-binding protein subunit alpha-13 OS=Homo sapiens OX=9606 GN=GNA13 PE=1 SV=2	199.859	66	24	286	20	377	44	8	821.51	24	5	15191.2	17806.7	17425.6	9300.1	9516.5	10130.6
O96005	Cleft lip and palate transmembrane protein 1 OS=Homo sapiens OX=9606 GN=CLPTM1 PE=1 SV=1	199.842	35	16	222	16	669	76	6.3	751.08	16	0	8679	9599.6	9291.5	3886.6	4011.5	4150.6
Q9H3S7	Tyrosine-protein phosphatase non-receptor type 23 OS=Homo sapiens OX=9606 GN=PTPN23 PE=1 SV=1	199.813	29	42	124	42	1636	178.9	6.92	337.26	42	0	3174.7	4063.2	3534.8	3848.8	4121.1	4241.2
Q92620	Pre-mRNA-splicing factor ATP-dependent RNA helicase PRP16 OS=Homo sapiens OX=9606 GN=DHX38 PE=1 SV=2	199.729	31	36	115	35	1227	140.4	6.54	302.25	36	1	2731	3437.8	3183.3	2215.5	2359.8	2495.1
Q13616	Cullin-1 OS=Homo sapiens OX=9606 GN=CUL1 PE=1 SV=2	199.656	45	35	162	35	776	89.6	8	441.76	35	0	6716.2	9109.6	8010.7	8945	9734.8	10629.5
P57737-3	Isoform 3 of Coronin-7 OS=Homo sapiens OX=9606 GN=CORO7	199.535	34	30	175	9	1048	114.1	6.33	604.86	30	23	6429.9	7395.8	6920.5	4919.4	5057.1	5419.2
Q7Z2K6	Endoplasmic reticulum metallopeptidase 1 OS=Homo sapiens OX=9606 GN=ERMP1 PE=1 SV=2	199.453	31	25	215	25	904	100.2	7.52	682.08	25	0	12313.2	13900.3	14167.7	4420.4	4653.3	4824.2
Q9NX58	Cell growth-regulating nucleolar protein OS=Homo sapiens OX=9606 GN=LYAR PE=1 SV=2	199.444	53	25	220	25	379	43.6	9.54	814.63	25	0	7617.4	8531	8596.2	8532.9	8718.9	9946.5
P16144-2	Isoform Beta-4A of Integrin beta-4 OS=Homo sapiens OX=9606 GN=ITGB4	199.272	31	41	143	41	1752	194.9	6.1	396.98	41	0	4098.9	4909.3	4401	2347.7	2442.9	2542
Q9HCS7	Pre-mRNA-splicing factor SYF1 OS=Homo sapiens OX=9606 GN=XAB2 PE=1 SV=2	198.878	40	33	157	33	855	99.9	6.23	477.44	33	0	4595.6	5602.8	5388.3	4924.9	5115.5	5661.9
P38606	V-type proton ATPase catalytic subunit A OS=Homo sapiens OX=9606 GN=ATP6V1A PE=1 SV=2	198.844	48	25	184	25	617	68.3	5.52	508.9	25	0	3689.9	5087.1	4551.9	5198.6	5407	5583.9
Q92769	Histone deacetylase 2 OS=Homo sapiens OX=9606 GN=HDAC2 PE=1 SV=2	198.821	39	18	300	14	488	55.3	5.91	948.13	18	0	7634	9018.5	8755.9	5631.3	5944.9	6608.8
M0R2B7	DNA polymerase OS=Homo sapiens OX=9606 GN=POLD1 PE=1 SV=1	198.666	44	43	145	42	1133	126.3	7.21	346.58	43	0	5554	7452.5	6645.8	5817.3	6316.8	6773.8
Q14247	Src substrate cortactin OS=Homo sapiens OX=9606 GN=CTTN PE=1 SV=2	198.65	50	29	208	29	550	61.5	5.4	657.51	29	0	9041.8	11594.5	10467.3	8235.6	9145.7	9709.1
P61158	Actin-related protein 3 OS=Homo sapiens OX=9606 GN=ACTR3 PE=1 SV=3	198.435	57	21	441	17	418	47.3	5.88	1601.65	21	5	11863	16134.7	13971.6	14044.3	14878.4	15398.7
Q6P1N0	Coiled-coil and C2 domain-containing protein 1A OS=Homo sapiens OX=9606 GN=CC2D1A PE=1 SV=1	198.379	46	34	127	13	951	104	8.09	388.52	34	24	4284.5	5502.3	4848.5	3136.5	3309.2	3305.9
P40818-2	Isoform 2 of Ubiquitin carboxyl-terminal hydrolase 8 OS=Homo sapiens OX=9606 GN=USP8	198.303	37	36	115	1	1012	115	8.46	331.1	36	0
P32969	60S ribosomal protein L9 OS=Homo sapiens OX=9606 GN=RPL9 PE=1 SV=1	198.155	72	12	423	12	192	21.9	9.95	1339.58	12	0	12773.8	15864.4	14313.8	14585.2	15128.7	17258
Q6ISB3	Grainyhead-like protein 2 homolog OS=Homo sapiens OX=9606 GN=GRHL2 PE=1 SV=1	197.894	59	31	141	30	625	71.1	6.44	365.78	31	1	2898.1	3351.6	3381	1166.1	1266	1349.4
Q96EY7	Pentatricopeptide repeat domain-containing protein 3, mitochondrial OS=Homo sapiens OX=9606 GN=PTCD3 PE=1 SV=3	197.884	47	24	180	24	689	78.5	6.42	604.95	24	0	3580.7	4064.3	3952.3	2840.8	2873.7	3084.8
O00515	Ladinin-1 OS=Homo sapiens OX=9606 GN=LAD1 PE=1 SV=2	197.764	54	30	163	30	517	57.1	9.67	522.53	30	0	6846.9	8307.7	7511.4	1800.3	1824.4	1954.2
Q9BZZ5-2	Isoform 2 of Apoptosis inhibitor 5 OS=Homo sapiens OX=9606 GN=API5	197.568	55	24	256	1	504	56.7	5.92	834.28	24	0	255.9	284.7	286.2	276.1	318.4	353.5
O75934	Pre-mRNA-splicing factor SPF27 OS=Homo sapiens OX=9606 GN=BCAS2 PE=1 SV=1	197.139	74	15	172	15	225	26.1	5.66	522.44	15	0	5469.2	6384.8	6025.4	4755	4894.1	5344.9
P08237	ATP-dependent 6-phosphofructokinase, muscle type OS=Homo sapiens OX=9606 GN=PFKM PE=1 SV=2	197.127	42	27	149	23	780	85.1	7.99	441.13	27	0	2712.7	3642.7	3166.6	2963.5	3187.5	3398
Q9Y6D5	Brefeldin A-inhibited guanine nucleotide-exchange protein 2 OS=Homo sapiens OX=9606 GN=ARFGEF2 PE=1 SV=3	196.955	27	42	114	26	1785	201.9	6.33	282.23	42	17	2872.1	3823.1	3275.5	3480.5	3775.7	4038.8
Q16643	Drebrin OS=Homo sapiens OX=9606 GN=DBN1 PE=1 SV=4	196.7	51	24	206	24	649	71.4	4.45	736.14	24	0	6378.1	7386.1	7043.9	13171	14004.2	15112.2
Q9NYL9	Tropomodulin-3 OS=Homo sapiens OX=9606 GN=TMOD3 PE=1 SV=1	196.598	62	20	198	18	352	39.6	5.19	618.97	20	3	5044.3	6423.1	5660	6007.8	6330	6906
G3XAF7	Breast carcinoma amplified sequence 1, isoform CRA_c OS=Homo sapiens OX=9606 GN=BCAS1 PE=1 SV=1	196.504	63	27	88	1	506	53.2	5.15	342.47	27	0
A0A7P0TA16	Serine/threonine-protein kinase VRK1 OS=Homo sapiens OX=9606 GN=VRK1 PE=1 SV=1	196.414	48	19	174	19	442	50	7.52	586.65	19	0	6228.7	7581.9	7227.4	5713.8	6096.1	6664.7
P21281	V-type proton ATPase subunit B, brain isoform OS=Homo sapiens OX=9606 GN=ATP6V1B2 PE=1 SV=3	196.348	72	25	162	25	511	56.5	5.81	471.39	25	0	2870.9	3605.3	3262.6	3535	3653.4	4014.9
O60885	Bromodomain-containing protein 4 OS=Homo sapiens OX=9606 GN=BRD4 PE=1 SV=2	196.089	25	37	125	29	1362	152.1	9.19	354.57	37	10	7065.5	7851.5	7698.7	5531.9	5731.9	6255.7
P09493-10	Isoform 10 of Tropomyosin alpha-1 chain OS=Homo sapiens OX=9606 GN=TPM1	195.963	70	31	305	1	284	32.8	4.77	827.04	31	16	9961.5	13387.5	11326.6	6360.4	6833.9	7111.8
Q99615	DnaJ homolog subfamily C member 7 OS=Homo sapiens OX=9606 GN=DNAJC7 PE=1 SV=2	195.959	59	34	155	34	494	56.4	6.96	449	34	0	5782.3	7823.6	6982.5	8478.1	9237.9	9690
A0A0B4J1R2	Propionate--CoA ligase OS=Homo sapiens OX=9606 GN=ACSS3 PE=1 SV=1	195.88	45	26	177	26	685	74.5	8.63	562.71	26	0	5624.5	6674.3	6481.9	2176.3	2227.7	2346.6
P37837	Transaldolase OS=Homo sapiens OX=9606 GN=TALDO1 PE=1 SV=2	195.711	51	22	377	22	337	37.5	6.81	1058.87	22	0	16351	24315.9	20302.1	16817.4	18428.4	19966
Q08945	FACT complex subunit SSRP1 OS=Homo sapiens OX=9606 GN=SSRP1 PE=1 SV=1	195.499	51	32	256	32	709	81	6.87	746.02	32	0	11745.3	14259.3	13704.3	14499.1	15465.1	17170.8
Q8WTW3	Conserved oligomeric Golgi complex subunit 1 OS=Homo sapiens OX=9606 GN=COG1 PE=1 SV=1	195.342	36	31	116	31	980	108.9	7.31	320.11	31	0	2411.8	3064.9	2858.6	2210.9	2376.3	2550.8
P05387	60S acidic ribosomal protein P2 OS=Homo sapiens OX=9606 GN=RPLP2 PE=1 SV=1	195.104	93	11	522	10	115	11.7	4.54	1987.6	11	2	25987.4	33685.7	27904.9	27294.3	28853.9	32072.7
P32322	Pyrroline-5-carboxylate reductase 1, mitochondrial OS=Homo sapiens OX=9606 GN=PYCR1 PE=1 SV=2	195.083	50	12	288	11	319	33.3	7.61	1010.62	12	2	7532	8671.5	8305.5	9865	10141.6	11101
Q6YN16	Hydroxysteroid dehydrogenase-like protein 2 OS=Homo sapiens OX=9606 GN=HSDL2 PE=1 SV=1	194.897	59	25	193	25	418	45.4	7.99	566.89	25	0	8019.9	9151.1	8813.5	5609.2	5632.8	6059.4
Q05397	Focal adhesion kinase 1 OS=Homo sapiens OX=9606 GN=PTK2 PE=1 SV=2	194.883	42	32	132	30	1052	119.2	6.62	385.91	32	2	3961.4	5029.7	4449.2	10292.8	11009.3	11723.6
Q9H6R4	Nucleolar protein 6 OS=Homo sapiens OX=9606 GN=NOL6 PE=1 SV=2	194.814	29	27	192	27	1146	127.5	7.64	638.08	27	0	7631.6	8439.3	8375.3	6860.5	6927.9	7485.8
Q9UNX4	WD repeat-containing protein 3 OS=Homo sapiens OX=9606 GN=WDR3 PE=1 SV=1	194.775	41	32	188	32	943	106	6.64	630.29	32	0	6975.2	8026.5	7894	6494.5	6579.4	7266.8
Q12907	Vesicular integral-membrane protein VIP36 OS=Homo sapiens OX=9606 GN=LMAN2 PE=1 SV=1	194.707	53	18	352	18	356	40.2	6.95	995.15	18	0	13071.4	14903.5	14660.7	6896	6962.8	7581.8
Q9UG63	ATP-binding cassette sub-family F member 2 OS=Homo sapiens OX=9606 GN=ABCF2 PE=1 SV=2	194.521	44	29	213	29	623	71.2	7.37	610.35	29	0	9983.3	12702.6	11190.8	12370.1	13050	13792.2
Q99590	Protein SCAF11 OS=Homo sapiens OX=9606 GN=SCAF11 PE=1 SV=2	194.486	29	35	112	34	1463	164.6	8.41	322.43	35	1	4418.9	5025.8	4853.4	2652.3	2709.7	3065.5
A0A1W2PPZ5	Transcription elongation factor A protein 1 OS=Homo sapiens OX=9606 GN=TCEA1 PE=1 SV=1	194.394	73	25	137	22	301	33.9	8.38	411.05	25	5	5304.4	6923.3	6069.8	10219	10911.1	11525
P45973	Chromobox protein homolog 5 OS=Homo sapiens OX=9606 GN=CBX5 PE=1 SV=1	194.221	65	16	253	15	191	22.2	5.86	739.19	16	1	15727.9	17380	17392.8	6330.8	6679.9	6966.6
Q9H9P8	L-2-hydroxyglutarate dehydrogenase, mitochondrial OS=Homo sapiens OX=9606 GN=L2HGDH PE=1 SV=3	194.073	58	22	236	22	463	50.3	8.15	680.21	22	0	9905.3	11230.4	10764.5	5793.4	5900.9	6052.5
O96019	Actin-like protein 6A OS=Homo sapiens OX=9606 GN=ACTL6A PE=1 SV=1	193.672	52	19	211	19	429	47.4	5.6	608.86	19	0	9937.3	11819.9	11266	6939.1	7232.5	7896.7
Q7Z434	Mitochondrial antiviral-signaling protein OS=Homo sapiens OX=9606 GN=MAVS PE=1 SV=2	193.493	68	17	115	17	540	56.5	5.52	437.24	17	0	2080.4	2598	2450.6	1986.4	2081.7	2276.7
Q9BYT8	Neurolysin, mitochondrial OS=Homo sapiens OX=9606 GN=NLN PE=1 SV=1	193.248	41	31	175	31	704	80.6	6.64	513.16	31	0	8372.4	9848.5	9379.8	6838.8	7163.9	7609.9
P21266	Glutathione S-transferase Mu 3 OS=Homo sapiens OX=9606 GN=GSTM3 PE=1 SV=3	193.147	78	21	235	20	225	26.5	5.54	668.73	21	1	6466.4	10209.3	8929.3	3079.4	3297.8	3528.1
Q93074	Mediator of RNA polymerase II transcription subunit 12 OS=Homo sapiens OX=9606 GN=MED12 PE=1 SV=4	193.064	23	39	91	34	2177	242.9	7.05	254.81	39	5	2619.6	3073.9	2909.4	1953.1	2070.9	2169.6
Q6PD62	RNA polymerase-associated protein CTR9 homolog OS=Homo sapiens OX=9606 GN=CTR9 PE=1 SV=1	193.056	31	35	150	35	1173	133.4	6.77	403.23	35	0	8659.6	10153.7	9720.6	7366.8	7738.9	8430.4
Q460N5	Protein mono-ADP-ribosyltransferase PARP14 OS=Homo sapiens OX=9606 GN=PARP14 PE=1 SV=3	192.959	31	45	87	45	1801	202.7	7.18	196.57	45	0	1342.5	1784.5	1532.2	996.9	1008.5	1055.3
Q9BZZ5	Apoptosis inhibitor 5 OS=Homo sapiens OX=9606 GN=API5 PE=1 SV=3	192.869	53	24	251	1	524	59	7.34	823.95	24	35	8996.1	11348.9	10441.9	10211.9	10748.1	11839
Q4V328	GRIP1-associated protein 1 OS=Homo sapiens OX=9606 GN=GRIPAP1 PE=1 SV=2	192.668	55	37	120	37	841	95.9	5.11	290.53	37	0	1977.4	2443.5	2195.5	2312.9	2515.1	2569.4
Q15058	Kinesin-like protein KIF14 OS=Homo sapiens OX=9606 GN=KIF14 PE=1 SV=1	192.653	33	44	114	44	1648	186.4	7.91	298.34	44	0	4723.5	5682.5	5302	4243.8	4572.1	4731.4
P54098	DNA polymerase subunit gamma-1 OS=Homo sapiens OX=9606 GN=POLG PE=1 SV=1	192.578	41	39	126	39	1239	139.5	6.9	377.78	39	0	2931.6	3399.1	3338.8	3066.9	3176.8	3319.2
E7EU96	Casein kinase II subunit alpha OS=Homo sapiens OX=9606 GN=CSNK2A1 PE=1 SV=1	192.517	48	17	225	16	385	45.3	7.94	695.72	17	1	5347.4	6676	6247.6	7488.7	7930.8	8625.2
P25685	DnaJ homolog subfamily B member 1 OS=Homo sapiens OX=9606 GN=DNAJB1 PE=1 SV=4	192.387	69	26	265	25	340	38	8.63	811.84	26	1	7893.7	10713.5	9444.1	8109.3	8660.6	9157.9
Q15061	WD repeat-containing protein 43 OS=Homo sapiens OX=9606 GN=WDR43 PE=1 SV=3	191.978	42	23	155	23	677	74.8	5.57	465.83	23	0	7850.1	9114.2	8829.5	7378.2	7324.1	8074.8
O00629	Importin subunit alpha-3 OS=Homo sapiens OX=9606 GN=KPNA4 PE=1 SV=1	191.747	45	17	216	11	521	57.9	4.96	832.7	17	0	1273.3	1617.6	1458.6	1505	1542.3	1524.8
O60832	H/ACA ribonucleoprotein complex subunit DKC1 OS=Homo sapiens OX=9606 GN=DKC1 PE=1 SV=3	191.685	54	30	261	30	514	57.6	9.42	840.78	30	0	13069.1	14737.7	14315.7	12797.4	12866.7	14129
O15446	DNA-directed RNA polymerase I subunit RPA34 OS=Homo sapiens OX=9606 GN=POLR1G PE=1 SV=1	191.657	59	18	112	18	510	55	8.51	453.99	18	0	3253.9	3716.7	3454.6	2776.8	2785.7	3013.4
P39748	Flap endonuclease 1 OS=Homo sapiens OX=9606 GN=FEN1 PE=1 SV=1	191.443	58	19	223	18	380	42.6	8.62	756.59	19	0	8807.2	12009.5	10090.4	11004.8	11705.1	12465.9
A0A0U1RQK7	Eukaryotic translation initiation factor 4 gamma 3 OS=Homo sapiens OX=9606 GN=EIF4G3 PE=1 SV=2	191.304	27	46	129	3	1774	195.2	5.62	296.93	46	36	1786.3	2397.9	2091	2508	2677.1	2867.1
A0A2R8Y5P7	Histidine--tRNA ligase OS=Homo sapiens OX=9606 GN=HARS2 PE=1 SV=1	191.264	55	25	214	18	512	57.5	8.02	563.86	25	0	6758.7	7500.6	7371.1	3286.6	3360.1	3638.3
Q9NUU7	ATP-dependent RNA helicase DDX19A OS=Homo sapiens OX=9606 GN=DDX19A PE=1 SV=1	191.237	54	25	158	4	478	53.9	6.58	476.17	25	26	4096.6	5859.4	4801.6	4742.3	5076.7	5358.6
Q9Y4E8	Ubiquitin carboxyl-terminal hydrolase 15 OS=Homo sapiens OX=9606 GN=USP15 PE=1 SV=3	191.029	37	36	129	35	981	112.3	5.22	298.95	36	1	3488.9	4974.9	4259.3	4151.7	4515.8	4843.3
Q9BZJ0	Crooked neck-like protein 1 OS=Homo sapiens OX=9606 GN=CRNKL1 PE=1 SV=4	190.805	35	32	167	32	848	100.4	8	444.76	32	0	5326.9	6356	6050.4	3511.6	3705.3	3962.5
A0A7P0TA85	Basigin OS=Homo sapiens OX=9606 GN=BSG PE=1 SV=1	190.701	56	12	231	12	266	29	5.64	754.78	12	0	10796.7	12387.2	11474.7	16257.6	16641.2	17891.7
E9PK25	Cofilin, non-muscle isoform OS=Homo sapiens OX=9606 GN=CFL1 PE=1 SV=1	190.548	60	19	669	14	204	22.7	8.34	2273.78	19	5	29004.6	43096.2	35502.5	31407.9	36612	39067.5
Q15477	Helicase SKI2W OS=Homo sapiens OX=9606 GN=SKIV2L PE=1 SV=3	190.459	33	31	110	31	1246	137.7	6.06	327.98	31	0	2462.5	2909.3	2509.1	2707.3	2798.4	3007.8
Q96FV9	THO complex subunit 1 OS=Homo sapiens OX=9606 GN=THOC1 PE=1 SV=1	190.387	48	24	170	24	657	75.6	4.98	497.95	24	0	5609.5	6227.4	6171.3	5022.3	5200.6	5639.4
P78316	Nucleolar protein 14 OS=Homo sapiens OX=9606 GN=NOP14 PE=1 SV=3	190.379	34	32	152	32	857	97.6	7.58	481.73	32	0	6539.7	7433	7287.7	5142.1	5298.3	5805.8
Q99567	Nuclear pore complex protein Nup88 OS=Homo sapiens OX=9606 GN=NUP88 PE=1 SV=2	190.348	39	26	187	26	741	83.5	5.69	591.27	26	0	6593.4	8145.9	7543	7191	7308.4	7857.4
A1L0T0	2-hydroxyacyl-CoA lyase 2 OS=Homo sapiens OX=9606 GN=ILVBL PE=1 SV=2	190.319	50	22	145	22	632	67.8	8.15	521.24	22	0	4508.3	5317	5088.5	3971.1	4095.1	4217.2
A0A2R8Y5V9	Tropomyosin alpha-4 chain OS=Homo sapiens OX=9606 GN=TPM4 PE=1 SV=1	190.192	69	30	334	6	248	28.6	4.7	947.2	30	1	3434.6	4706.6	3888	2268.7	2443.8	2536.5
Q9HC35	Echinoderm microtubule-associated protein-like 4 OS=Homo sapiens OX=9606 GN=EML4 PE=1 SV=3	190.126	38	30	115	30	981	108.8	6.4	361.55	30	0	4673.6	6451.9	5526.8	7669.7	8077.8	8616.5
A0A3B3ITW3	ATP-binding cassette sub-family D member 3 OS=Homo sapiens OX=9606 GN=ABCD3 PE=1 SV=2	190.045	40	26	239	26	659	75.4	9.39	725.48	26	0	11903	13504.7	13280.8	6298.6	6409.8	6709.4
C9JE98	Nuclear receptor corepressor 2 OS=Homo sapiens OX=9606 GN=NCOR2 PE=1 SV=1	189.664	21	41	92	37	2458	267.9	7.83	257.52	41	5	2224.8	2692.2	2526	1815.4	1924	2015
Q9Y2W2	WW domain-binding protein 11 OS=Homo sapiens OX=9606 GN=WBP11 PE=1 SV=1	189.457	43	26	162	26	641	70	8.38	492.66	26	0	8878.5	9886	9453.7	7220	7517.7	8429.7
Q9H2M9	Rab3 GTPase-activating protein non-catalytic subunit OS=Homo sapiens OX=9606 GN=RAB3GAP2 PE=1 SV=1	189.28	27	35	115	34	1393	155.9	5.62	314.59	35	1	4320.1	5591.9	5141.7	6741.1	7094.7	7774.1
P17066	Heat shock 70 kDa protein 6 OS=Homo sapiens OX=9606 GN=HSPA6 PE=1 SV=2	189.195	27	18	796	2	643	71	6.14	2436.63	18	0
Q15758	Neutral amino acid transporter B(0) OS=Homo sapiens OX=9606 GN=SLC1A5 PE=1 SV=2	189.092	30	14	353	14	541	56.6	5.48	1213.62	14	0	8247.6	9747	9700.2	8225.2	8271.9	9093.6
Q562R1	Beta-actin-like protein 2 OS=Homo sapiens OX=9606 GN=ACTBL2 PE=1 SV=2	189.045	46	17	1495	9	376	42	5.59	4172.96	17	0	1085.9	1372.6	1260.7	1128.2	1251.7	1331.5
P08865	40S ribosomal protein SA OS=Homo sapiens OX=9606 GN=RPSA PE=1 SV=4	189.007	54	15	555	14	295	32.8	4.87	2395.17	15	0	11813.9	15094.7	13296.8	13578.3	13937.5	14643.3
Q92925	SWI/SNF-related matrix-associated actin-dependent regulator of chromatin subfamily D member 2 OS=Homo sapiens OX=9606 GN=SMARCD2 PE=1 SV=3	188.596	46	23	197	19	531	58.9	9.64	662.61	23	6	6413.8	7414.3	6996.8	3940.1	4066.1	4272.3
Q9Y697	Cysteine desulfurase, mitochondrial OS=Homo sapiens OX=9606 GN=NFS1 PE=1 SV=3	188.554	59	21	172	21	457	50.2	8.31	476.32	21	0	3014.2	3500.9	3320.9	2787.5	2836.4	3002.4
P07195	L-lactate dehydrogenase B chain OS=Homo sapiens OX=9606 GN=LDHB PE=1 SV=2	188.55	45	19	232	16	334	36.6	6.05	720.53	19	0	8376.8	10326.5	9826.9	44145	48459.5	50718.6
Q7L2J0	7SK snRNA methylphosphate capping enzyme OS=Homo sapiens OX=9606 GN=MEPCE PE=1 SV=1	188.29	57	28	149	28	689	74.3	9.57	549.75	28	0	4199.8	4874.7	4765.9	2398	2558.8	2689.9
J3KN67	Tropomyosin alpha-3 chain OS=Homo sapiens OX=9606 GN=TPM3 PE=1 SV=1	188.144	64	32	390	6	285	33.2	4.77	944.38	32	18	10082.3	13648.7	11609.4	12612.2	14109.7	15191.6
P29692-4	Isoform 4 of Elongation factor 1-delta OS=Homo sapiens OX=9606 GN=EEF1D	188.131	70	18	461	1	262	29.1	5.03	1518.54	18	0
Q13740-2	Isoform 2 of CD166 antigen OS=Homo sapiens OX=9606 GN=ALCAM	188.114	45	25	144	25	570	63.6	7.3	451.74	25	0	4285.1	5053.4	4713.8	6735.7	6852.6	7555.7
Q12769	Nuclear pore complex protein Nup160 OS=Homo sapiens OX=9606 GN=NUP160 PE=1 SV=3	187.872	25	29	153	29	1436	162	5.5	478.37	29	0	4258.4	5021.5	4845.7	4498.4	4622.1	5089.9
P42356	Phosphatidylinositol 4-kinase alpha OS=Homo sapiens OX=9606 GN=PI4KA PE=1 SV=4	187.803	24	40	89	40	2102	236.7	7.06	256.4	40	0	2541.3	3144.1	2850	1947.6	2053	2187.6
Q96RS6	NudC domain-containing protein 1 OS=Homo sapiens OX=9606 GN=NUDCD1 PE=1 SV=2	187.702	41	22	194	22	583	66.7	5.11	527.17	22	0	5660.3	7769.5	6665.3	7468.2	8044.6	8386.7
E9PL09	40S ribosomal protein S3 OS=Homo sapiens OX=9606 GN=RPS3 PE=1 SV=1	187.701	82	20	685	1	231	25.4	9.7	2065.51	20	0	64.6	70.5	69.7	62.5	63.4	60.6
A0A0U1RQJ2	Dystonin OS=Homo sapiens OX=9606 GN=DST PE=1 SV=2	187.52	20	48	81	1	2676	304.4	5.74	192.62	48	0	50.6	56.6	65.4	44.6	47.8	57.1
O95292	Vesicle-associated membrane protein-associated protein B/C OS=Homo sapiens OX=9606 GN=VAPB PE=1 SV=3	187.503	65	17	271	16	243	27.2	7.3	816.49	17	0	15156.2	17037.5	16761.5	8946	9271.6	10576
P09211	Glutathione S-transferase P OS=Homo sapiens OX=9606 GN=GSTP1 PE=1 SV=2	187.224	70	12	271	12	210	23.3	5.64	927.12	12	0	7341.1	8820.9	8177.4	33058	37001.1	37256.1
P29966	Myristoylated alanine-rich C-kinase substrate OS=Homo sapiens OX=9606 GN=MARCKS PE=1 SV=4	187.154	54	16	231	15	332	31.5	4.45	865.71	16	2	5790.6	7125.1	6255.8	11113.1	11325.6	11288.8
Q9Y3T9	Nucleolar complex protein 2 homolog OS=Homo sapiens OX=9606 GN=NOC2L PE=1 SV=4	186.872	27	24	272	24	749	84.9	5.62	881.94	24	0	11121.4	12322.3	12573.9	10335.6	10523.1	11946.1
Q9P265	Disco-interacting protein 2 homolog B OS=Homo sapiens OX=9606 GN=DIP2B PE=1 SV=3	186.806	27	33	110	30	1576	171.4	8.09	303.25	33	3	3502.9	5113.4	4093.4	2749.2	2978.7	3171.4
P55809	Succinyl-CoA:3-ketoacid coenzyme A transferase 1, mitochondrial OS=Homo sapiens OX=9606 GN=OXCT1 PE=1 SV=1	186.655	47	20	196	20	520	56.1	7.46	528.42	20	0	9295.8	10183.7	10221.5	5053.2	5108.1	5489.4
Q9BQ39	ATP-dependent RNA helicase DDX50 OS=Homo sapiens OX=9606 GN=DDX50 PE=1 SV=1	186.634	44	30	198	27	737	82.5	9.17	611.2	30	0	3845.3	4291.8	4374.2	3623.7	3753.7	4277.6
Q8WXF1	Paraspeckle component 1 OS=Homo sapiens OX=9606 GN=PSPC1 PE=1 SV=1	186.423	54	24	212	23	523	58.7	6.67	632.87	24	0	10318.1	11798.7	11549.1	7337.2	7732.6	8705.4
Q9BPX3	Condensin complex subunit 3 OS=Homo sapiens OX=9606 GN=NCAPG PE=1 SV=1	186.397	31	30	119	30	1015	114.3	5.59	294.9	30	0	4119.8	5384.7	4700.7	5419	5773	6145.5
P56182	Ribosomal RNA processing protein 1 homolog A OS=Homo sapiens OX=9606 GN=RRP1 PE=1 SV=1	186.336	41	23	284	23	461	52.8	9.33	901.68	23	0	14132.1	15779.3	15496.9	9193.1	9191.9	10115.5
Q9H6T3	RNA polymerase II-associated protein 3 OS=Homo sapiens OX=9606 GN=RPAP3 PE=1 SV=2	186.08	55	31	121	31	665	75.7	6.84	323.62	31	0	3451.4	4657.3	4068.8	4533.1	4836.5	5187.9
Q07864	DNA polymerase epsilon catalytic subunit A OS=Homo sapiens OX=9606 GN=POLE PE=1 SV=5	185.861	20	41	94	41	2286	261.4	6.39	247.12	41	0	2529.5	3152.1	2944.4	2113.3	2248	2417.8
Q96SB3	Neurabin-2 OS=Homo sapiens OX=9606 GN=PPP1R9B PE=1 SV=3	185.706	42	28	120	27	817	89.3	4.97	399.58	28	1	4277.1	4896.6	4646	3304.1	3418.2	3640.2
Q9C0C9	(E3-independent) E2 ubiquitin-conjugating enzyme OS=Homo sapiens OX=9606 GN=UBE2O PE=1 SV=3	185.55	33	34	132	34	1292	141.2	5.12	369.74	34	0	3820.4	4913.6	4305.7	3543.9	3755.9	3894.7
Q6P1J9	Parafibromin OS=Homo sapiens OX=9606 GN=CDC73 PE=1 SV=1	185.433	51	31	165	31	531	60.5	9.61	456.92	31	0	9410.9	10980.1	10610.4	8347.2	8688	9536.2
O15270	Serine palmitoyltransferase 2 OS=Homo sapiens OX=9606 GN=SPTLC2 PE=1 SV=1	185.417	59	30	184	30	562	62.9	7.78	567.45	30	0	7386.9	8599.2	8620.6	4839	4837.6	5317.4
Q9UBE0	SUMO-activating enzyme subunit 1 OS=Homo sapiens OX=9606 GN=SAE1 PE=1 SV=1	185.294	71	22	240	22	346	38.4	5.3	751.35	22	0	7627.7	10916.9	8966.2	9116.6	9717	10266.6
Q15269	Periodic tryptophan protein 2 homolog OS=Homo sapiens OX=9606 GN=PWP2 PE=2 SV=2	184.81	30	24	220	2	919	102.4	6.15	687.68	24	0	152.1	168.1	160	186.8	175.2	201.9
Q9UNE7	E3 ubiquitin-protein ligase CHIP OS=Homo sapiens OX=9606 GN=STUB1 PE=1 SV=2	184.782	69	27	198	27	303	34.8	5.87	569.08	27	0	8741.1	11811.7	9877.5	8248.7	8761.8	9360.2
Q9BT78	COP9 signalosome complex subunit 4 OS=Homo sapiens OX=9606 GN=COPS4 PE=1 SV=1	184.773	75	24	183	24	406	46.2	5.83	572.3	24	0	5880.8	7829.8	6975.6	6558.4	7074.2	7387.3
P55010	Eukaryotic translation initiation factor 5 OS=Homo sapiens OX=9606 GN=EIF5 PE=1 SV=2	184.742	44	23	174	22	431	49.2	5.58	508.18	23	1	5586.8	7720.5	6477.2	5717.6	6157.1	6595.1
P31947	14-3-3 protein sigma OS=Homo sapiens OX=9606 GN=SFN PE=1 SV=1	184.741	72	20	409	15	248	27.8	4.74	1138.37	20	0	8048.7	11128.9	9490.8	15814.7	18171.6	19482.3
Q06124-1	Isoform 2 of Tyrosine-protein phosphatase non-receptor type 11 OS=Homo sapiens OX=9606 GN=PTPN11	184.569	58	33	125	33	597	68.4	7.3	330.07	33	0	4501.5	6081	5268.8	6842.2	7520.5	7812.3
P35237	Serpin B6 OS=Homo sapiens OX=9606 GN=SERPINB6 PE=1 SV=3	184.521	54	16	181	15	376	42.6	5.27	526.64	16	1	3977.6	5349.5	4638.2	4702.6	5187.5	5405.3
E7EUI6	Integrin beta OS=Homo sapiens OX=9606 GN=ITGB1 PE=1 SV=2	183.992	29	24	214	24	801	88.7	5.44	617.56	24	0	10749.1	12332.7	11950.7	11979.9	12187.6	13875.2
O94905	Erlin-2 OS=Homo sapiens OX=9606 GN=ERLIN2 PE=1 SV=1	183.934	55	21	202	16	339	37.8	5.62	583.32	21	5	7886.2	8622.7	8354.7	7514.4	7518.8	8361.9
Q15008-4	Isoform 4 of 26S proteasome non-ATPase regulatory subunit 6 OS=Homo sapiens OX=9606 GN=PSMD6	183.827	42	24	195	1	442	51.9	6.74	545.24	24	34	7927.8	10759.8	9497.3	7496.4	8001.3	8603.6
Q8TD30	Alanine aminotransferase 2 OS=Homo sapiens OX=9606 GN=GPT2 PE=1 SV=1	183.805	52	20	119	20	523	57.9	7.71	341.1	20	0	1994.7	2640.3	2350.6	2330.2	2330.9	2365
Q9Y2L1	Exosome complex exonuclease RRP44 OS=Homo sapiens OX=9606 GN=DIS3 PE=1 SV=2	183.781	37	30	134	30	958	108.9	7.14	418.45	30	0	3881.7	4922.8	4494	6497.5	7017.1	7609.1
Q13438	Protein OS-9 OS=Homo sapiens OX=9606 GN=OS9 PE=1 SV=1	183.637	51	31	125	4	667	75.5	4.87	382.84	31	33	5311.9	5831.1	5812.3	3576.1	3697	3926.3
Q13561	Dynactin subunit 2 OS=Homo sapiens OX=9606 GN=DCTN2 PE=1 SV=4	183.586	62	21	229	21	401	44.2	5.21	757.88	21	0	5651.1	7513.4	6488.2	8007.5	8699.5	9045.6
Q10713	Mitochondrial-processing peptidase subunit alpha OS=Homo sapiens OX=9606 GN=PMPCA PE=1 SV=2	183.454	44	22	251	22	525	58.2	6.92	726.11	22	0	12086.5	13801.3	13344.5	9408.1	9619.2	10473.1
Q9UNZ2	NSFL1 cofactor p47 OS=Homo sapiens OX=9606 GN=NSFL1C PE=1 SV=2	183.426	68	22	157	22	370	40.5	5.1	472.39	22	0	3715.9	4814.3	4295.2	8222.6	9264.8	9832.5
Q86Y56	Dynein axonemal assembly factor 5 OS=Homo sapiens OX=9606 GN=DNAAF5 PE=1 SV=4	183.371	43	29	145	29	855	93.5	6.42	428.38	29	0	3170.7	4217.6	3710.5	3486.5	3652.2	3908.4
A0A0A0MSA7	Eukaryotic translation initiation factor 4 gamma 3 OS=Homo sapiens OX=9606 GN=EIF4G3 PE=1 SV=1	183.218	27	44	126	1	1621	180.4	5.48	293.4	44	0
Q9Y3F4	Serine-threonine kinase receptor-associated protein OS=Homo sapiens OX=9606 GN=STRAP PE=1 SV=1	183.097	65	20	226	20	350	38.4	5.12	698.61	20	0	8103.9	10959.7	9376.7	11442.9	12391.7	13115.8
Q9BXW7	Haloacid dehalogenase-like hydrolase domain-containing 5 OS=Homo sapiens OX=9606 GN=HDHD5 PE=1 SV=1	182.721	49	14	200	14	423	46.3	8.13	668.45	14	0	4637.9	5494.2	5299.9	3757.4	3884.7	4318.2
Q9H7Z7	Prostaglandin E synthase 2 OS=Homo sapiens OX=9606 GN=PTGES2 PE=1 SV=1	182.676	51	20	199	20	377	41.9	9.16	695.07	20	0	10104.7	12004.2	11373.5	6499.5	6517	6832.5
P16989	Y-box-binding protein 3 OS=Homo sapiens OX=9606 GN=YBX3 PE=1 SV=4	182.629	63	17	380	3	372	40.1	9.77	1202.11	17	12	1903.2	2280.8	2021.9	1815.3	1967.1	1985.6
P49755	Transmembrane emp24 domain-containing protein 10 OS=Homo sapiens OX=9606 GN=TMED10 PE=1 SV=2	182.56	51	14	832	14	219	25	7.44	2914.58	14	0	19185.5	21997.4	20930.4	10766.4	10977	11478
Q9H8H0	Nucleolar protein 11 OS=Homo sapiens OX=9606 GN=NOL11 PE=1 SV=1	182.559	37	24	194	24	719	81.1	6.07	627.47	24	0	7332.9	8552	8286.7	6921.2	6965.5	7590.4
O60318	Germinal-center associated nuclear protein OS=Homo sapiens OX=9606 GN=MCM3AP PE=1 SV=2	182.446	22	29	94	29	1980	218.3	6.39	299.74	29	0	1944.2	2300.3	2229.9	1818.8	1874.2	1898.9
P98194	Calcium-transporting ATPase type 2C member 1 OS=Homo sapiens OX=9606 GN=ATP2C1 PE=1 SV=3	182.361	38	26	112	1	919	100.5	6.74	333.47	26	0
Q5SSJ5	Heterochromatin protein 1-binding protein 3 OS=Homo sapiens OX=9606 GN=HP1BP3 PE=1 SV=1	182.322	44	27	233	27	553	61.2	9.67	612.25	27	0	14029.3	15648.1	15771.7	8907.3	9093.1	9682.4
Q9Y6X9	ATPase MORC2 OS=Homo sapiens OX=9606 GN=MORC2 PE=1 SV=2	182.321	37	36	120	35	1032	117.8	8.38	362.05	36	1	3431.7	4243.3	4075.1	2308.9	2479.8	2716.4
Q14254	Flotillin-2 OS=Homo sapiens OX=9606 GN=FLOT2 PE=1 SV=2	182.277	56	23	200	23	428	47	5.25	633.51	23	0	6682.8	7588.6	7401.4	4485.8	4582.7	4948.7
P55036	26S proteasome non-ATPase regulatory subunit 4 OS=Homo sapiens OX=9606 GN=PSMD4 PE=1 SV=1	182.223	46	15	260	5	377	40.7	4.79	835.61	15	21	5995.4	8027.7	7036.2	5990.9	6327	6816.9
P04899	Guanine nucleotide-binding protein G(i) subunit alpha-2 OS=Homo sapiens OX=9606 GN=GNAI2 PE=1 SV=3	182.212	60	17	276	10	355	40.4	5.54	868.2	17	7	9805.9	11740.1	11038.4	13215.2	13403.2	14328.6
Q9H9B1	Histone-lysine N-methyltransferase EHMT1 OS=Homo sapiens OX=9606 GN=EHMT1 PE=1 SV=4	182.176	37	33	118	33	1298	141.4	5.76	356.57	33	0	4307.6	4917.7	4786	2285	2219.3	2493.2
O15213	WD repeat-containing protein 46 OS=Homo sapiens OX=9606 GN=WDR46 PE=1 SV=3	182.163	50	28	161	16	610	68	9.67	565.96	28	13	5252.3	5895.2	5732.9	4505.4	4495.3	4720.5
P43897	Elongation factor Ts, mitochondrial OS=Homo sapiens OX=9606 GN=TSFM PE=1 SV=2	182.15	58	17	318	17	325	35.4	8.38	1136.35	17	0	14670.7	17100.5	16174	10742	10968.6	11790
Q3LXA3	Triokinase/FMN cyclase OS=Homo sapiens OX=9606 GN=TKFC PE=1 SV=2	182.132	53	23	149	23	575	58.9	7.49	493.3	23	0	2698.5	3864.6	3315.8	1865.5	1952	2003.9
O14802	DNA-directed RNA polymerase III subunit RPC1 OS=Homo sapiens OX=9606 GN=POLR3A PE=1 SV=2	182.071	30	37	98	36	1390	155.5	8.48	290.14	37	0	3965.5	4679.1	4364.4	4107	4521.4	4684.6
P10155	60 kDa SS-A/Ro ribonucleoprotein OS=Homo sapiens OX=9606 GN=RO60 PE=1 SV=2	181.906	49	26	153	26	538	60.6	8.03	414.1	26	0	6159.8	8423.3	7195.2	6269.6	6752.6	6951.6
A0A7P0T954	Cullin-4B OS=Homo sapiens OX=9606 GN=CUL4B PE=1 SV=1	181.888	35	37	146	26	933	106.8	8.37	408.35	37	13	3814.4	5149.8	4810.1	4551.3	4893	5321
O14744	Protein arginine N-methyltransferase 5 OS=Homo sapiens OX=9606 GN=PRMT5 PE=1 SV=4	181.83	41	27	210	27	637	72.6	6.29	648.19	27	0	6386.9	8539	7442.4	9554.7	10024.1	10608.9
Q3ZCM7	Tubulin beta-8 chain OS=Homo sapiens OX=9606 GN=TUBB8 PE=1 SV=2	181.829	32	13	850	2	444	49.7	4.89	2187.57	13	0	230.3	313	244.2	281.1	296.7	287.1
Q96CS3	FAS-associated factor 2 OS=Homo sapiens OX=9606 GN=FAF2 PE=1 SV=2	181.779	46	19	256	19	445	52.6	5.62	852.85	19	0	7975.8	9200.6	8821.6	6802.8	6861.6	7665
Q9UPT8	Zinc finger CCCH domain-containing protein 4 OS=Homo sapiens OX=9606 GN=ZC3H4 PE=1 SV=3	181.505	29	24	121	24	1303	140.2	6.27	392.17	24	0	4081.4	4770.9	4583.3	3172.5	3339.8	3513.7
Q15291	Retinoblastoma-binding protein 5 OS=Homo sapiens OX=9606 GN=RBBP5 PE=1 SV=2	181.504	46	21	121	2	538	59.1	5.1	394.93	21	31	4144.1	4990.3	4825.6	3345.3	3554.2	3935.9
Q76FK4	Nucleolar protein 8 OS=Homo sapiens OX=9606 GN=NOL8 PE=1 SV=1	181.471	31	36	103	36	1167	131.5	7.09	320.92	36	0	4177.2	4745.8	4749.9	2475.6	2496.5	2736
Q9NVH0	Exonuclease 3'-5' domain-containing protein 2 OS=Homo sapiens OX=9606 GN=EXD2 PE=1 SV=2	181.429	53	28	125	28	621	70.3	8.32	387.28	28	0	3730.9	4188.7	4168.9	2448.8	2492.7	2661.2
Q9UBB9	Tuftelin-interacting protein 11 OS=Homo sapiens OX=9606 GN=TFIP11 PE=1 SV=1	181.346	38	26	86	26	837	96.8	5.67	222.45	26	0	3809	4501.2	4392.7	3345.9	3416.8	3737.7
Q13823	Nucleolar GTP-binding protein 2 OS=Homo sapiens OX=9606 GN=GNL2 PE=1 SV=1	181.312	37	31	175	31	731	83.6	9.25	488.42	31	0	7057.7	7863.6	7661.1	5816.3	5875.1	6507.8
O00425	Insulin-like growth factor 2 mRNA-binding protein 3 OS=Homo sapiens OX=9606 GN=IGF2BP3 PE=1 SV=2	181.308	46	26	72	23	579	63.7	8.87	194.73	26	0	2935.2	3572.4	3357.3	15150	15744.1	17399.4
Q8IZL8	Proline-, glutamic acid- and leucine-rich protein 1 OS=Homo sapiens OX=9606 GN=PELP1 PE=1 SV=2	181.302	24	18	189	18	1130	119.6	4.34	631.64	18	0	7111.1	8254.9	8167.2	6358.8	6626.8	7350.4
D6RER5	Septin OS=Homo sapiens OX=9606 GN=SEPTIN11 PE=1 SV=1	181.222	52	20	151	9	432	49.8	6.68	452.23	20	17	4727.2	6271.3	5517.2	5977.7	6558.6	7142.6
Q68CP9	AT-rich interactive domain-containing protein 2 OS=Homo sapiens OX=9606 GN=ARID2 PE=1 SV=2	181.206	28	39	103	39	1835	197.3	7.42	288.86	39	0	2266.7	2612.8	2486	1344.9	1351.9	1388.5
C9JIZ6	Prosaposin OS=Homo sapiens OX=9606 GN=PSAP PE=1 SV=2	181.072	47	25	242	25	527	58.4	5.17	645.62	25	0	10147.1	12190.2	12338.1	6778.5	7533	7702.4
Q8N7H5	RNA polymerase II-associated factor 1 homolog OS=Homo sapiens OX=9606 GN=PAF1 PE=1 SV=2	180.977	48	24	139	24	531	59.9	4.63	383.84	24	0	4891.8	6035.7	5646.4	4000.2	4266	4732.1
Q8TAT6	Nuclear protein localization protein 4 homolog OS=Homo sapiens OX=9606 GN=NPLOC4 PE=1 SV=3	180.957	50	26	157	26	608	68.1	6.38	451.63	26	0	5512.3	7251.2	6510.7	5926.4	6182.2	6563.6
P31937	3-hydroxyisobutyrate dehydrogenase, mitochondrial OS=Homo sapiens OX=9606 GN=HIBADH PE=1 SV=2	180.917	59	13	143	13	336	35.3	8.13	477.88	13	0	4219.5	4649	4641	2782.7	2864.9	3158.1
Q13011	Delta(3,5)-Delta(2,4)-dienoyl-CoA isomerase, mitochondrial OS=Homo sapiens OX=9606 GN=ECH1 PE=1 SV=2	180.746	59	15	664	15	328	35.8	8	1918.85	15	0	19485.8	22327.8	21514.1	10778.7	11118.4	11484.9
Q9UMR2	ATP-dependent RNA helicase DDX19B OS=Homo sapiens OX=9606 GN=DDX19B PE=1 SV=1	180.598	51	23	156	2	479	53.9	6.3	475.4	23	0	358.5	457	373.4	504.1	539.6	577.6
A0A096LPI6	Utp12 domain-containing protein (Fragment) OS=Homo sapiens OX=9606 PE=4 SV=2	180.382	66	18	345	17	279	30.5	7.87	1388.42	18	0	12878.6	14588.1	13590.2	5351.5	5409.7	5663.9
J3KR97	Tubulin-specific chaperone D OS=Homo sapiens OX=9606 GN=TBCD PE=1 SV=1	180.361	38	33	95	33	1230	136.5	6.34	282.1	33	0	2821.4	3835.4	3274.1	1944.9	2023.3	2116.4
O95235	Kinesin-like protein KIF20A OS=Homo sapiens OX=9606 GN=KIF20A PE=1 SV=1	180.174	44	32	127	32	890	100.2	6.92	392.24	32	0	3820.1	4524.7	4323.8	2722	2900	2970.5
Q7L576	Cytoplasmic FMR1-interacting protein 1 OS=Homo sapiens OX=9606 GN=CYFIP1 PE=1 SV=1	180.134	30	35	148	17	1253	145.1	6.9	427.89	35	23	4889.1	6265.4	5823.6	5237.8	5673.9	6213.4
P38432	Coilin OS=Homo sapiens OX=9606 GN=COIL PE=1 SV=1	180.015	40	23	164	23	576	62.6	9.07	460.46	23	0	4916.7	5433.8	5390.2	3551.1	3717	3950.1
Q96CW1	AP-2 complex subunit mu OS=Homo sapiens OX=9606 GN=AP2M1 PE=1 SV=2	180.004	53	22	275	22	435	49.6	9.54	712.76	22	0	7664.9	9623.5	9192.6	7348.5	7886.4	8443.1
P21912	Succinate dehydrogenase [ubiquinone] iron-sulfur subunit, mitochondrial OS=Homo sapiens OX=9606 GN=SDHB PE=1 SV=3	179.861	54	18	187	18	280	31.6	8.76	570.86	18	0	9197.6	10339.3	10498.7	9248.9	9469.7	10459.7
O43837	Isocitrate dehydrogenase [NAD] subunit beta, mitochondrial OS=Homo sapiens OX=9606 GN=IDH3B PE=1 SV=2	179.672	55	19	195	19	385	42.2	8.46	656.41	19	0	7655.7	8573	8406.8	7723.6	7876.9	8685.2
Q9H0B6	Kinesin light chain 2 OS=Homo sapiens OX=9606 GN=KLC2 PE=1 SV=1	179.661	51	30	132	22	622	68.9	7.15	395.67	30	1	1914.2	2616.2	2289.3	2220.2	2365.1	2393
P30405	Peptidyl-prolyl cis-trans isomerase F, mitochondrial OS=Homo sapiens OX=9606 GN=PPIF PE=1 SV=1	179.566	65	13	349	11	207	22	9.38	1296.39	13	0	13201.8	14040.4	13729	13853.3	14507	15872.7
P61160	Actin-related protein 2 OS=Homo sapiens OX=9606 GN=ACTR2 PE=1 SV=1	179.505	38	14	351	14	394	44.7	6.74	1013.04	14	0	8952.9	12040.4	10511	10270.6	10904.9	11284.5
P07737	Profilin-1 OS=Homo sapiens OX=9606 GN=PFN1 PE=1 SV=2	179.483	75	13	745	10	140	15	8.27	2339.5	13	5	28225.5	38554.8	33669.1	37550.9	44227.8	48760.1
Q9UKL0	REST corepressor 1 OS=Homo sapiens OX=9606 GN=RCOR1 PE=1 SV=2	179.231	41	18	232	14	485	53.3	7.03	720	18	5	6175.5	7484.6	7155.7	4130.1	4325.3	4521.4
Q14444	Caprin-1 OS=Homo sapiens OX=9606 GN=CAPRIN1 PE=1 SV=2	179.22	33	19	192	19	709	78.3	5.25	553.84	19	0	8562.6	11249.1	9600.9	10183.4	10929	12372.2
Q53H12	Acylglycerol kinase, mitochondrial OS=Homo sapiens OX=9606 GN=AGK PE=1 SV=2	179.172	65	20	169	20	422	47.1	8.09	554.65	20	0	7220	7884	7713.2	7277.1	7289.5	7903.5
Q9BSC4	Nucleolar protein 10 OS=Homo sapiens OX=9606 GN=NOL10 PE=1 SV=1	179.013	45	27	110	27	688	80.3	8.46	317.97	27	0	6234.7	6795.6	6815.8	5574.2	5736.7	6537
A0A7P0T9W6	2'-5' oligoadenylate synthase OS=Homo sapiens OX=9606 GN=OAS3 PE=1 SV=1	178.952	36	33	127	33	1061	118.5	8.44	320.89	33	0	2426.9	3182.3	2889.8	1252.2	1254.2	1358.5
P61106	Ras-related protein Rab-14 OS=Homo sapiens OX=9606 GN=RAB14 PE=1 SV=4	178.832	85	16	318	15	215	23.9	6.21	1120.99	16	0	10256.9	12283	11509.9	7429.3	7731.4	8252
E9PKD5	26S proteasome regulatory subunit 6A (Fragment) OS=Homo sapiens OX=9606 GN=PSMC3 PE=1 SV=2	178.821	66	21	213	1	311	34.6	5.34	622.39	21	0	120.9	141.5	134.1	275.3	287	289.2
Q9Y4C8	Probable RNA-binding protein 19 OS=Homo sapiens OX=9606 GN=RBM19 PE=1 SV=3	178.757	32	31	140	31	960	107.3	6.54	382.49	31	0	6696.7	7259.1	7313	4864.8	4954.1	5195.2
Q9Y6D6	Brefeldin A-inhibited guanine nucleotide-exchange protein 1 OS=Homo sapiens OX=9606 GN=ARFGEF1 PE=1 SV=2	178.7	22	37	117	21	1849	208.6	5.85	306.03	37	0	1673.4	2220.6	1947.4	2281.9	2393.3	2618.9
Q13523	Serine/threonine-protein kinase PRP4 homolog OS=Homo sapiens OX=9606 GN=PRPF4B PE=1 SV=3	178.635	29	28	145	28	1007	116.9	10.26	388.68	28	0	6513	7281.6	7017.8	5238.2	5354	5864.6
Q9P2N5	RNA-binding protein 27 OS=Homo sapiens OX=9606 GN=RBM27 PE=1 SV=2	178.598	30	28	141	27	1060	118.6	9.19	412.79	28	3	4637.2	5660.1	5353.8	4065.9	4189.2	4589.2
Q9Y446	Plakophilin-3 OS=Homo sapiens OX=9606 GN=PKP3 PE=1 SV=1	178.562	41	31	180	31	797	87	9.32	548.65	31	0	4030.9	5040.8	4530.1	3938	4120	4246.4
P82933	28S ribosomal protein S9, mitochondrial OS=Homo sapiens OX=9606 GN=MRPS9 PE=1 SV=2	178.392	52	24	137	24	396	45.8	9.51	423.82	24	0	5778.5	6208.7	6232.1	4160.2	4244.9	4786.5
Q14C86	GTPase-activating protein and VPS9 domain-containing protein 1 OS=Homo sapiens OX=9606 GN=GAPVD1 PE=1 SV=2	178.347	26	31	175	31	1478	164.9	5.22	466.34	31	0	4653.5	6457.1	5317.4	5759.8	6137.8	6401.7
A0A7I2YQF8	Eukaryotic translation initiation factor 3 subunit I OS=Homo sapiens OX=9606 GN=EIF3I PE=1 SV=1	178.333	58	15	235	15	362	40.5	5.64	688.15	15	0	7795.2	10318.7	9207.6	10966.8	12191.4	13247.5
Q8WXI9	Transcriptional repressor p66-beta OS=Homo sapiens OX=9606 GN=GATAD2B PE=1 SV=1	178.313	50	25	142	23	593	65.2	9.7	409.84	25	0	4573.3	5423.3	5288.5	3835.3	4064.4	4462.1
Q9UNF1	Melanoma-associated antigen D2 OS=Homo sapiens OX=9606 GN=MAGED2 PE=1 SV=2	178.188	51	25	146	24	606	64.9	9.32	412.19	25	1	6398.9	8638.1	7534.6	6314.3	6958.1	7445.7
A0A0B4J2E5	Utp12 domain-containing protein OS=Homo sapiens OX=9606 GN=LOC102724159 PE=1 SV=1	178.055	30	24	216	2	919	102.4	6.2	690.45	24	29	7754.5	8621.3	8377.7	6992.7	6921	7484.4
P05166	Propionyl-CoA carboxylase beta chain, mitochondrial OS=Homo sapiens OX=9606 GN=PCCB PE=1 SV=3	178.014	49	19	135	19	539	58.2	7.64	400.03	19	0	3258.5	3707.4	3654.4	2071.2	2176.7	2240
P48163	NADP-dependent malic enzyme OS=Homo sapiens OX=9606 GN=ME1 PE=1 SV=1	177.766	47	21	133	21	572	64.1	6.13	376.96	21	0	4859.7	7071.4	5701.6	2918.5	3172.1	3348.1
O00411	DNA-directed RNA polymerase, mitochondrial OS=Homo sapiens OX=9606 GN=POLRMT PE=1 SV=2	177.765	30	27	100	27	1230	138.5	8.98	338.13	27	0	2879.1	3347.3	3196.2	3006.3	3152.8	3400.1
Q13724	Mannosyl-oligosaccharide glucosidase OS=Homo sapiens OX=9606 GN=MOGS PE=1 SV=5	177.682	36	27	162	27	837	91.9	8.9	459.44	27	0	7352.4	8283	8261.6	5318.3	5545.5	5852.1
Q709C8	Vacuolar protein sorting-associated protein 13C OS=Homo sapiens OX=9606 GN=VPS13C PE=1 SV=1	177.513	14	39	98	39	3753	422.1	6.83	244.41	39	0	2404.7	2971.5	2602.8	1973.4	2136.8	2136.8
Q13136	Liprin-alpha-1 OS=Homo sapiens OX=9606 GN=PPFIA1 PE=1 SV=1	177.414	33	34	94	24	1202	135.7	6.29	262.76	34	10	2675.7	3353.5	2971	2703.8	2850.6	2849.3
Q01105	Protein SET OS=Homo sapiens OX=9606 GN=SET PE=1 SV=3	177.226	46	17	398	5	290	33.5	4.32	1301.52	17	20	17758.3	24605	21299.8	15850.8	17119.7	19007.9
H0Y993	DEK oncogene (DNA binding), isoform CRA_b OS=Homo sapiens OX=9606 GN=DEK PE=1 SV=2	177.206	42	23	266	23	380	43.2	8.56	752.18	23	0	12902	15440.5	15038.6	17484.5	18192.7	20420.5
Q9Y2U8	Inner nuclear membrane protein Man1 OS=Homo sapiens OX=9606 GN=LEMD3 PE=1 SV=2	177.185	42	28	104	28	911	99.9	7.55	289.04	28	0	3605.8	3919.5	3820.8	2906.7	2953.2	3088.6
O95373	Importin-7 OS=Homo sapiens OX=9606 GN=IPO7 PE=1 SV=1	177.118	26	23	150	23	1038	119.4	4.82	524.57	23	0	4347.7	5958.9	5092.2	7957.9	8662.6	9387.2
F5H5P2	2-oxoisovalerate dehydrogenase subunit alpha OS=Homo sapiens OX=9606 PE=3 SV=1	177.093	54	20	103	20	479	54.2	6.43	290.05	20	0	3338.9	3695.9	3659.6	2288.3	2453.3	2482.6
Q5T9A4	ATPase family AAA domain-containing protein 3B OS=Homo sapiens OX=9606 GN=ATAD3B PE=1 SV=1	177.041	43	31	225	6	648	72.5	9.2	694.75	31	0	1458.2	1612.6	1619	2615.4	2617.7	2829.6
Q9UJU6-3	Isoform 3 of Drebrin-like protein OS=Homo sapiens OX=9606 GN=DBNL	176.93	49	17	167	1	439	49	5.05	498.58	17	31	2658	3753	3126	2576.5	2821.3	2916.2
P52294	Importin subunit alpha-5 OS=Homo sapiens OX=9606 GN=KPNA1 PE=1 SV=3	176.855	39	22	135	14	538	60.2	5.01	421.93	22	11	3883.9	5041.3	4528.2	5022.7	5266.3	5641.2
Q9BQS8	FYVE and coiled-coil domain-containing protein 1 OS=Homo sapiens OX=9606 GN=FYCO1 PE=1 SV=3	176.683	26	32	91	32	1478	166.9	4.92	244.73	32	0	1402.1	1798.2	1578.9	1871.6	1923.8	1972
P62906	60S ribosomal protein L10a OS=Homo sapiens OX=9606 GN=RPL10A PE=1 SV=2	176.683	58	16	446	16	217	24.8	9.94	1385.25	16	0	28813.9	36109.9	31952.1	29456.6	30427.7	33253.6
O94925-3	Isoform 3 of Glutaminase kidney isoform, mitochondrial OS=Homo sapiens OX=9606 GN=GLS	176.662	38	19	119	3	598	65.4	7.88	380.47	19	23	5387.9	6227.1	5976.6	8662.6	8738.9	9741.6
Q8N1G0	Zinc finger protein 687 OS=Homo sapiens OX=9606 GN=ZNF687 PE=1 SV=1	176.615	36	30	99	30	1237	129.4	8.19	309.53	30	0	4380	4852.3	4890.9	2019.6	2106.7	2292.4
P98194-4	Isoform 4 of Calcium-transporting ATPase type 2C member 1 OS=Homo sapiens OX=9606 GN=ATP2C1	176.595	37	26	111	0	903	98.7	6.61	327.52	26	31	2104.1	2435.7	2347.7	2185.2	2225.6	2421.9
Q7KZI7-16	Isoform 16 of Serine/threonine-protein kinase MARK2 OS=Homo sapiens OX=9606 GN=MARK2	176.589	44	29	144	2	724	81.2	9.57	417.96	29	38	4025.3	4926.8	4797	3934.7	4105.7	4310.6
P06756	Integrin alpha-V OS=Homo sapiens OX=9606 GN=ITGAV PE=1 SV=2	176.325	34	30	132	30	1048	116	5.68	372.09	30	0	5896.2	6499.3	6437.4	3876	4117.4	4293.8
Q9UJU6	Drebrin-like protein OS=Homo sapiens OX=9606 GN=DBNL PE=1 SV=1	176.268	50	17	168	1	430	48.2	5.05	501.35	17	0	15.3	27.7	23.7	10.1	12.8	15.8
Q15031	Probable leucine--tRNA ligase, mitochondrial OS=Homo sapiens OX=9606 GN=LARS2 PE=1 SV=2	175.946	39	28	109	28	903	101.9	8.22	302.08	28	0	3292.9	3589.3	3629.2	2297.6	2375.9	2496.3
P0DP25	Calmodulin-3 OS=Homo sapiens OX=9606 GN=CALM3 PE=1 SV=1	175.778	83	14	642	5	149	16.8	4.22	2254.54	14	14	35109.3	46200.3	39137.5	27462.9	30303.9	32869.5
Q9NSI6-2	Isoform B of Bromodomain and WD repeat-containing protein 1 OS=Homo sapiens OX=9606 GN=BRWD1	175.561	20	40	87	37	2269	257.1	8.4	205.8	40	2	1424.6	1556.5	1538.7	578	556.9	519.6
Q6P1M0	Long-chain fatty acid transport protein 4 OS=Homo sapiens OX=9606 GN=SLC27A4 PE=1 SV=1	175.522	38	22	157	20	643	72	8.47	485.39	22	3	3216.7	3626.1	3571.6	2929.4	3018.5	3179.6
P98194-3	Isoform 3 of Calcium-transporting ATPase type 2C member 1 OS=Homo sapiens OX=9606 GN=ATP2C1	175.517	38	26	111	1	923	101.1	6.4	329.9	26	0
O60884	DnaJ homolog subfamily A member 2 OS=Homo sapiens OX=9606 GN=DNAJA2 PE=1 SV=1	175.385	46	18	251	18	412	45.7	6.48	712.91	18	0	7523.9	9690.2	8695.7	11408.6	12111.7	12895.9
Q9H1B7	Probable E3 ubiquitin-protein ligase IRF2BPL OS=Homo sapiens OX=9606 GN=IRF2BPL PE=1 SV=1	175.359	50	25	117	22	796	82.6	8.24	364.75	25	3	2449.3	3238.2	2987.1	1384.5	1471.7	1429.3
Q9H2G2	STE20-like serine/threonine-protein kinase OS=Homo sapiens OX=9606 GN=SLK PE=1 SV=1	175.309	31	40	109	2	1235	142.6	5.15	315.84	40	42	4093.8	5404	4750.7	5507.1	6053.1	6324.1
P30040	Endoplasmic reticulum resident protein 29 OS=Homo sapiens OX=9606 GN=ERP29 PE=1 SV=4	175.028	60	16	562	16	261	29	7.31	1711.99	16	0	23276.9	26223.6	25482.5	15905.9	15918.3	17383.6
P17301	Integrin alpha-2 OS=Homo sapiens OX=9606 GN=ITGA2 PE=1 SV=1	174.902	28	23	97	3	1181	129.2	5.31	297.15	23	26	2200.8	2593.2	2520.4	1170.4	1173.9	1218.1
Q9Y6Y8	SEC23-interacting protein OS=Homo sapiens OX=9606 GN=SEC23IP PE=1 SV=1	174.777	34	31	158	31	1000	111	5.54	438.19	31	0	5724.2	7850.4	6583.6	4530.4	4833.1	5074.3
P07686	Beta-hexosaminidase subunit beta OS=Homo sapiens OX=9606 GN=HEXB PE=1 SV=3	174.66	37	22	257	21	556	63.1	6.76	677.69	22	1	16269.1	18800.8	19173.1	9913.3	10156.8	11137.9
Q15291-2	Isoform 2 of Retinoblastoma-binding protein 5 OS=Homo sapiens OX=9606 GN=RBBP5	174.637	46	20	122	1	500	55	4.96	387.84	20	0
Q96D46	60S ribosomal export protein NMD3 OS=Homo sapiens OX=9606 GN=NMD3 PE=1 SV=1	174.593	54	25	151	25	503	57.6	7.14	416.91	25	0	6014.2	7883.9	7202.6	6744.8	6970.9	7828
Q99848	Probable rRNA-processing protein EBP2 OS=Homo sapiens OX=9606 GN=EBNA1BP2 PE=1 SV=2	174.518	50	18	248	18	306	34.8	10.1	818	18	0	15972.9	17522.3	17331.1	13222.1	13291.6	14631.4
O75439	Mitochondrial-processing peptidase subunit beta OS=Homo sapiens OX=9606 GN=PMPCB PE=1 SV=2	174.401	47	20	237	19	489	54.3	6.83	759.36	20	0	7997.7	8835.2	8698.5	5317.9	5523.6	5826
P51116	Fragile X mental retardation syndrome-related protein 2 OS=Homo sapiens OX=9606 GN=FXR2 PE=1 SV=2	174.335	51	31	194	26	673	74.2	6.23	575.61	31	4	3571.5	4518.1	4047.5	4984.1	5337.7	5623.1
Q9Y3Z3	Deoxynucleoside triphosphate triphosphohydrolase SAMHD1 OS=Homo sapiens OX=9606 GN=SAMHD1 PE=1 SV=2	174.213	58	30	117	30	626	72.2	7.14	319.25	30	0	2841.4	3841.6	3343	4051.5	4351.1	4569.8
B5MCF9	Pescadillo homolog OS=Homo sapiens OX=9606 GN=PES1 PE=1 SV=1	173.908	47	29	187	29	571	66	7.5	567.84	29	0	11461.1	13259.3	13165.7	10431.2	10640.5	11899
P22061	Protein-L-isoaspartate(D-aspartate) O-methyltransferase OS=Homo sapiens OX=9606 GN=PCMT1 PE=1 SV=4	173.867	72	14	185	14	227	24.6	7.21	681.94	14	0	7146	8825.9	8052.4	9350.9	10106.9	10703.1
O14646	Chromodomain-helicase-DNA-binding protein 1 OS=Homo sapiens OX=9606 GN=CHD1 PE=1 SV=2	173.75	25	38	100	31	1710	196.6	7.14	260.15	38	9	2088.5	2548.5	2476.4	1795.3	1938.8	2072.2
Q9Y4G6	Talin-2 OS=Homo sapiens OX=9606 GN=TLN2 PE=1 SV=4	173.749	15	33	118	18	2542	271.4	5.57	326.94	33	1	2344.2	4748.7	2532.8	2470	2497.5	3137.7
P40763	Signal transducer and activator of transcription 3 OS=Homo sapiens OX=9606 GN=STAT3 PE=1 SV=2	173.651	46	30	91	30	770	88	6.3	261.85	30	0	2715.4	3710.8	3194.3	3196.3	3466.7	3698.2
A0AV96	RNA-binding protein 47 OS=Homo sapiens OX=9606 GN=RBM47 PE=1 SV=2	173.593	49	22	158	22	593	64.1	7.68	507.67	22	0	2061.9	2515.3	2311.3	1058.9	1074.4	1095.9
P47755	F-actin-capping protein subunit alpha-2 OS=Homo sapiens OX=9606 GN=CAPZA2 PE=1 SV=3	173.544	70	13	232	11	286	32.9	5.85	712.4	13	0	1612.1	2061.6	1838.6	1442.1	1544.9	1586.7
O75306	NADH dehydrogenase [ubiquinone] iron-sulfur protein 2, mitochondrial OS=Homo sapiens OX=9606 GN=NDUFS2 PE=1 SV=2	173.305	48	18	249	18	463	52.5	7.55	712.32	18	0	5939.7	6730.3	6733.7	5282.8	5353.5	5941.1
Q9BZH6	WD repeat-containing protein 11 OS=Homo sapiens OX=9606 GN=WDR11 PE=1 SV=1	173.195	31	29	120	29	1224	136.6	6.92	268.69	29	0	2851.5	3457.4	3165.2	2341.8	2384.1	2397.4
P62136	Serine/threonine-protein phosphatase PP1-alpha catalytic subunit OS=Homo sapiens OX=9606 GN=PPP1CA PE=1 SV=1	173.065	60	17	298	4	330	37.5	6.33	1026.23	17	17	12901	15857.8	14740.6	13559.1	14412.8	15269.5
O75746	Calcium-binding mitochondrial carrier protein Aralar1 OS=Homo sapiens OX=9606 GN=SLC25A12 PE=1 SV=2	172.917	44	29	162	18	678	74.7	8.38	515.75	29	0	3049.1	3645.6	3461.2	3856.6	3888.8	4349.9
O60684	Importin subunit alpha-7 OS=Homo sapiens OX=9606 GN=KPNA6 PE=1 SV=1	172.753	39	20	165	10	536	60	4.98	500.34	20	5	2921.5	3663.6	3314.3	3324.8	3547.2	3900.3
Q15691	Microtubule-associated protein RP/EB family member 1 OS=Homo sapiens OX=9606 GN=MAPRE1 PE=1 SV=3	172.697	61	14	197	12	268	30	5.14	629.81	14	2	5606.9	7656.6	6471	10930.7	12063.4	12836.7
P04632	Calpain small subunit 1 OS=Homo sapiens OX=9606 GN=CAPNS1 PE=1 SV=1	172.652	78	12	157	12	268	28.3	5.2	482.44	12	0	3872.6	5170	4851.3	4507.4	4955.3	5178.1
A0A7P0TBA9	Interferon-induced, double-stranded RNA-activated protein kinase OS=Homo sapiens OX=9606 GN=EIF2AK2 PE=1 SV=1	172.639	44	22	188	22	541	61	8.54	506.22	22	0	5612	7371.2	6550	5290.2	5477.4	5841.9
Q96S55	ATPase WRNIP1 OS=Homo sapiens OX=9606 GN=WRNIP1 PE=1 SV=2	172.486	42	21	116	21	665	72.1	6.1	309.35	21	0	1827.4	2382.7	2092.3	1344	1419.3	1505.2
Q9Y6D9	Mitotic spindle assembly checkpoint protein MAD1 OS=Homo sapiens OX=9606 GN=MAD1L1 PE=1 SV=2	172.445	51	37	114	37	718	83	5.92	358.75	37	0	4212.4	4842.1	4564.1	4333.1	4467.8	4681.2
O95340	Bifunctional 3'-phosphoadenosine 5'-phosphosulfate synthase 2 OS=Homo sapiens OX=9606 GN=PAPSS2 PE=1 SV=2	172.406	38	22	129	19	614	69.5	8.03	357.69	22	3	5816.2	6974	6097.5	7072.6	7351.7	7613.9
O15254	Peroxisomal acyl-coenzyme A oxidase 3 OS=Homo sapiens OX=9606 GN=ACOX3 PE=1 SV=2	172.351	50	24	143	24	700	77.6	7.25	414.44	24	0	4108.1	4393.5	4357.1	1396.5	1425.5	1441.1
Q7Z4W1	L-xylulose reductase OS=Homo sapiens OX=9606 GN=DCXR PE=1 SV=2	172.32	77	14	182	14	244	25.9	8.1	582.97	14	0	8781.3	10520.2	9849.8	3828.8	3950.1	4232.5
P30533	Alpha-2-macroglobulin receptor-associated protein OS=Homo sapiens OX=9606 GN=LRPAP1 PE=1 SV=1	172.063	57	29	261	29	357	41.4	8.78	759.63	29	0	14198.4	15974.8	15181.7	6477.3	6795.3	7573.3
Q12797	Aspartyl/asparaginyl beta-hydroxylase OS=Homo sapiens OX=9606 GN=ASPH PE=1 SV=3	171.99	38	23	215	23	758	85.8	5.01	694.37	23	0	5323.7	6409.8	5907	27637.9	27110.9	29748.7
Q2TAY7	WD40 repeat-containing protein SMU1 OS=Homo sapiens OX=9606 GN=SMU1 PE=1 SV=2	171.915	50	23	233	23	513	57.5	7.18	656.46	23	0	11260.7	12256.6	12051.1	8053.5	8561.8	9203.8
Q92766	Ras-responsive element-binding protein 1 OS=Homo sapiens OX=9606 GN=RREB1 PE=1 SV=3	171.863	30	36	75	36	1687	181.3	6.98	243.04	36	0	2198.2	2539.8	2405.8	1418.1	1428.5	1468.5
Q9H089	Large subunit GTPase 1 homolog OS=Homo sapiens OX=9606 GN=LSG1 PE=1 SV=2	171.762	45	28	130	28	658	75.2	6.38	353.18	28	0	5463.7	6404.3	6181.8	5342.7	5564.6	6094.6
Q08345	Epithelial discoidin domain-containing receptor 1 OS=Homo sapiens OX=9606 GN=DDR1 PE=1 SV=1	171.715	33	25	134	25	913	101.1	6.83	446.38	25	0	2867.6	3251.2	3061	1218.6	1300	1303.7
Q8IYB3	Serine/arginine repetitive matrix protein 1 OS=Homo sapiens OX=9606 GN=SRRM1 PE=1 SV=2	171.679	25	22	128	21	904	102.3	11.84	400.05	22	1	8635.3	9922.9	9944.6	5821.4	6039.7	6599.5
Q8TCJ2	Dolichyl-diphosphooligosaccharide--protein glycosyltransferase subunit STT3B OS=Homo sapiens OX=9606 GN=STT3B PE=1 SV=1	171.622	21	25	202	24	826	93.6	8.91	548.3	25	2	14744.1	16644.7	16894.9	8725	8794	9747.7
E9PB61	THO complex subunit 4 OS=Homo sapiens OX=9606 GN=ALYREF PE=1 SV=1	171.582	48	11	504	11	264	27.5	11.05	1681.87	11	0	15098.2	17103.6	16754.2	10552.9	10755.7	11657
P49257	Protein ERGIC-53 OS=Homo sapiens OX=9606 GN=LMAN1 PE=1 SV=2	171.528	45	22	197	22	510	57.5	6.77	677.39	22	0	5689.5	6547.5	6337.1	6262.8	6411.6	7247.4
Q96KM6	Zinc finger protein 512B OS=Homo sapiens OX=9606 GN=ZNF512B PE=1 SV=1	171.505	46	34	112	34	892	97.2	9.83	362.09	34	0	5843.4	6087.5	6175.7	2306.6	2321.2	2496
A0A494C108	Protein KRI1 homolog OS=Homo sapiens OX=9606 GN=KRI1 PE=1 SV=1	171.452	39	25	175	25	709	83.2	5.17	556.3	25	0	6776.6	7736.8	7482.9	7542.6	7667.6	8409.7
Q5T3I0	G patch domain-containing protein 4 OS=Homo sapiens OX=9606 GN=GPATCH4 PE=1 SV=2	171.434	51	26	121	26	446	50.4	9.63	396.53	26	0	4889.3	5595.1	5582.2	2660.9	2771.4	2990.6
Q9NR45	Sialic acid synthase OS=Homo sapiens OX=9606 GN=NANS PE=1 SV=2	171.37	61	17	218	17	359	40.3	6.74	637.08	17	0	5937.8	8096.6	6801.2	5241.5	5544.7	5677.6
Q6NZY4	Zinc finger CCHC domain-containing protein 8 OS=Homo sapiens OX=9606 GN=ZCCHC8 PE=1 SV=2	171.324	49	25	116	25	707	78.5	4.87	302.82	25	0	2668.2	3297.4	3076.1	4082.8	4223.6	4558.1
Q13464	Rho-associated protein kinase 1 OS=Homo sapiens OX=9606 GN=ROCK1 PE=1 SV=1	171.202	36	47	100	41	1354	158.1	5.9	264.25	47	1	2301.2	3104.4	2705.9	2629.3	2845.5	2876.2
Q14807	Kinesin-like protein KIF22 OS=Homo sapiens OX=9606 GN=KIF22 PE=1 SV=5	171.175	44	22	83	22	665	73.2	9.45	288.68	22	0	2594.2	2976.2	2883.5	2237.4	2390.8	2566.4
P39687	Acidic leucine-rich nuclear phosphoprotein 32 family member A OS=Homo sapiens OX=9606 GN=ANP32A PE=1 SV=1	171.125	49	20	452	13	249	28.6	4.09	1278.82	20	10	13486	18851.9	16417.4	20200	22294.3	24289.2
Q9BWF3	RNA-binding protein 4 OS=Homo sapiens OX=9606 GN=RBM4 PE=1 SV=1	171.079	60	19	298	4	364	40.3	7.08	854.83	19	22	10620.7	12408.4	12510.4	6571.8	6733.1	7344.3
Q6Y7W6	GRB10-interacting GYF protein 2 OS=Homo sapiens OX=9606 GN=GIGYF2 PE=1 SV=1	171.046	25	28	111	27	1299	150	5.54	349.14	28	0	3625.6	4796.4	4353.2	3926.9	4092.8	4513
K7ER90	Eukaryotic translation initiation factor 3 subunit G (Fragment) OS=Homo sapiens OX=9606 GN=EIF3G PE=1 SV=1	171.002	52	15	237	1	227	25.4	5.49	828.15	15	0	68.2	97.4	74.6	110.9	99.7	124
O95994	Anterior gradient protein 2 homolog OS=Homo sapiens OX=9606 GN=AGR2 PE=1 SV=1	170.839	76	13	366	12	175	20	9	831.38	13	2	4713.2	5301.1	5234.5	1602.1	1542	1629.3
O60502	Protein O-GlcNAcase OS=Homo sapiens OX=9606 GN=OGA PE=1 SV=2	170.833	42	26	111	26	916	102.8	4.91	334.54	26	0	3350.1	4807.7	3994	3966.1	4335.9	4552.3
P30837	Aldehyde dehydrogenase X, mitochondrial OS=Homo sapiens OX=9606 GN=ALDH1B1 PE=1 SV=3	170.596	43	22	135	19	517	57.2	6.8	410.2	22	3	7558	8207.6	8144.9	6864.6	6847.3	7544.1
Q9NRR5	Ubiquilin-4 OS=Homo sapiens OX=9606 GN=UBQLN4 PE=1 SV=2	170.432	36	15	232	11	601	63.8	5.22	758.77	15	0	803.2	1016.4	960.9	615.3	635.7	666.7
P48637	Glutathione synthetase OS=Homo sapiens OX=9606 GN=GSS PE=1 SV=1	170.269	52	21	156	12	474	52.4	5.92	439.48	21	11	4315.3	5953.2	5108.6	5901.4	6607.4	6982.3
P05114	Non-histone chromosomal protein HMG-14 OS=Homo sapiens OX=9606 GN=HMGN1 PE=1 SV=3	170.223	61	13	242	13	100	10.7	9.6	869.39	13	0	16320.9	19835.7	18415.7	5392.7	5438	6197.5
P28066	Proteasome subunit alpha type-5 OS=Homo sapiens OX=9606 GN=PSMA5 PE=1 SV=3	170.145	63	12	393	12	241	26.4	4.79	1287.08	12	0	9117.8	12707.1	10703.3	10425.4	11071	11517.6
Q13769	THO complex subunit 5 homolog OS=Homo sapiens OX=9606 GN=THOC5 PE=1 SV=2	170.058	44	26	133	13	683	78.5	6.87	366.57	26	15	4648.1	5262.9	5378.6	3937.8	3987.7	4381.6
Q9H2G2-2	Isoform 2 of STE20-like serine/threonine-protein kinase OS=Homo sapiens OX=9606 GN=SLK	169.837	30	39	108	1	1204	138.9	5.1	308.67	39	0	183.2	234	196.5	451.9	497	530.3
O75976	Carboxypeptidase D OS=Homo sapiens OX=9606 GN=CPD PE=1 SV=2	169.82	27	31	100	31	1380	152.8	6.05	287.33	31	0	2187.7	2659.9	2502.1	1529.6	1599.3	1683.8
P51608	Methyl-CpG-binding protein 2 OS=Homo sapiens OX=9606 GN=MECP2 PE=1 SV=1	169.707	59	24	114	17	486	52.4	9.95	313.77	24	8	4748.5	5308.4	5351.8	3279.7	3320.9	3634.3
P15559-3	Isoform 3 of NAD(P)H dehydrogenase [quinone] 1 OS=Homo sapiens OX=9606 GN=NQO1	169.681	58	20	243	20	236	26.3	8.75	777.89	20	0	11469.9	16488.8	13885.9	6421.9	6972.2	7305.4
Q9H3P7	Golgi resident protein GCP60 OS=Homo sapiens OX=9606 GN=ACBD3 PE=1 SV=4	169.636	59	18	118	18	528	60.6	5.06	379.93	18	0	1464.3	1813.6	1700.2	1527.5	1598.5	1707.8
J3KTL2	Serine/arginine-rich splicing factor 1 OS=Homo sapiens OX=9606 GN=SRSF1 PE=1 SV=1	169.493	60	23	606	22	253	28.3	10.08	1825.07	23	1	41445.1	46422.3	46628.6	27437.8	28535.9	31999.7
Q8IY37	Probable ATP-dependent RNA helicase DHX37 OS=Homo sapiens OX=9606 GN=DHX37 PE=1 SV=1	169.487	34	33	116	33	1157	129.5	8.1	332.34	33	0	4047.9	5146	4528.3	2750.8	2789.6	2975
Q14137	Ribosome biogenesis protein BOP1 OS=Homo sapiens OX=9606 GN=BOP1 PE=1 SV=2	169.454	36	24	185	24	746	83.6	6.19	576.77	24	0	7940.5	8769.3	8678.2	6316.4	6508.7	7207.4
Q9Y5Q9	General transcription factor 3C polypeptide 3 OS=Homo sapiens OX=9606 GN=GTF3C3 PE=1 SV=1	169.248	32	24	135	24	886	101.2	5.07	388.24	24	0	3708.8	4366.7	4295.6	2112.9	2183	2185.1
Q92615	La-related protein 4B OS=Homo sapiens OX=9606 GN=LARP4B PE=1 SV=3	169.243	42	27	174	11	738	80.5	6.92	502.15	27	16	5492.6	6874.7	6130	8333.2	8881.1	9506.7
P61224	Ras-related protein Rap-1b OS=Homo sapiens OX=9606 GN=RAP1B PE=1 SV=1	169.204	79	13	280	4	184	20.8	5.78	843.39	13	11	11131	12651	12398.8	11388.3	11754.3	13128.7
Q14534	Squalene monooxygenase OS=Homo sapiens OX=9606 GN=SQLE PE=1 SV=3	169.03	45	20	152	20	574	63.9	8.63	496.84	20	0	6828.9	7579.5	7582.1	2303.4	2425.3	2481.8
P36507	Dual specificity mitogen-activated protein kinase kinase 2 OS=Homo sapiens OX=9606 GN=MAP2K2 PE=1 SV=1	169	47	18	139	8	400	44.4	6.55	405.28	18	15	3567.8	4920.7	4220.7	5339	5773.7	6065.9
Q969X6	U3 small nucleolar RNA-associated protein 4 homolog OS=Homo sapiens OX=9606 GN=UTP4 PE=1 SV=1	168.934	39	23	163	23	686	76.8	8.85	459.07	23	0	5200.7	5973.6	5957.8	5019.8	5177.9	5803.2
Q9H361	Polyadenylate-binding protein 3 OS=Homo sapiens OX=9606 GN=PABPC3 PE=1 SV=2	168.901	33	23	375	3	631	70	9.67	951.93	23	0	1030.2	1384.7	1318.4	1338.2	1384.3	1684.2	Acetyl [N-Term]
P07942	Laminin subunit beta-1 OS=Homo sapiens OX=9606 GN=LAMB1 PE=1 SV=2	168.84	24	38	94	38	1786	197.9	4.94	272.39	38	0	3667.4	4094.5	3846.6	4349.2	4421.6	4629.2
Q9BW92	Threonine--tRNA ligase, mitochondrial OS=Homo sapiens OX=9606 GN=TARS2 PE=1 SV=1	168.731	41	24	174	24	718	81	7.3	519.95	24	0	5002.9	5541.6	5614.5	2351.9	2454.3	2740
J3QQX3	NADPH:adrenodoxin oxidoreductase, mitochondrial OS=Homo sapiens OX=9606 GN=FDXR PE=1 SV=2	168.717	58	24	166	1	463	50.6	8.59	501.24	24	0
P62241	40S ribosomal protein S8 OS=Homo sapiens OX=9606 GN=RPS8 PE=1 SV=2	168.666	52	12	774	12	208	24.2	10.32	2397.22	12	0	34821.5	44508	38897.2	36565.4	37835.6	40490.7
Q92888	Rho guanine nucleotide exchange factor 1 OS=Homo sapiens OX=9606 GN=ARHGEF1 PE=1 SV=2	168.639	37	30	123	30	912	102.4	5.66	325.93	30	0	3572.3	4874.9	4188.6	5694.1	6174.9	6144.5
J3KPG5	Bromodomain adjacent to zinc finger domain protein 2A OS=Homo sapiens OX=9606 GN=BAZ2A PE=1 SV=1	168.569	22	31	84	31	1875	207.9	6.64	253.98	31	0	2064.8	2354.4	2409.4	1966.8	2073.8	2205.7
Q9Y4W2	Ribosomal biogenesis protein LAS1L OS=Homo sapiens OX=9606 GN=LAS1L PE=1 SV=2	168.519	45	27	140	27	734	83	4.73	475.89	27	0	5030.9	5828.8	5805.1	3985	4058	4552.6
Q9P275	Ubiquitin carboxyl-terminal hydrolase 36 OS=Homo sapiens OX=9606 GN=USP36 PE=1 SV=4	168.481	39	37	97	37	1123	122.8	9.7	280.29	37	0	4900.4	5644.1	5385.9	4360.2	4456.8	4678.8
P39019	40S ribosomal protein S19 OS=Homo sapiens OX=9606 GN=RPS19 PE=1 SV=2	168.445	76	20	411	20	145	16.1	10.32	1214.85	20	0	26794.4	33095.6	29644.5	24184.5	25420.3	27461.9
A0A6Q8PHA5	Histidine--tRNA ligase, cytoplasmic OS=Homo sapiens OX=9606 GN=HARS1 PE=1 SV=1	168.4	66	31	212	24	473	53.4	7.2	552.72	31	8	8629.2	11847.8	10294.1	9412.8	10414.7	11313.4
P41091	Eukaryotic translation initiation factor 2 subunit 3 OS=Homo sapiens OX=9606 GN=EIF2S3 PE=1 SV=3	168.364	54	21	178	21	472	51.1	8.4	507.7	21	0	9271.7	12088.2	10451.5	13420.5	14243.3	15603.7
P05141	ADP/ATP translocase 2 OS=Homo sapiens OX=9606 GN=SLC25A5 PE=1 SV=7	168.167	58	23	844	8	298	32.8	9.69	2476.92	23	19	56067.5	66901.3	63855.5	31011.4	32076.4	34324.9
O95613	Pericentrin OS=Homo sapiens OX=9606 GN=PCNT PE=1 SV=4	168.1	13	39	87	39	3336	377.8	5.55	247.88	39	0	3705.1	4663	4199.3	6384.3	6611.8	7060
Q96G03	Phosphoglucomutase-2 OS=Homo sapiens OX=9606 GN=PGM2 PE=1 SV=4	168.089	38	28	126	28	612	68.2	6.73	347.9	28	0	4323.9	6133.8	5046.8	4186	4574.2	4784.3
Q16836	Hydroxyacyl-coenzyme A dehydrogenase, mitochondrial OS=Homo sapiens OX=9606 GN=HADH PE=1 SV=3	168.077	62	19	210	19	314	34.3	8.85	626.15	19	0	17008.3	17993.7	18135.7	6686.8	6844.8	7498
Q8NFA0	Ubiquitin carboxyl-terminal hydrolase 32 OS=Homo sapiens OX=9606 GN=USP32 PE=1 SV=1	167.984	27	36	130	22	1604	181.5	6.44	348.9	36	14	3118.5	4238.4	3794.1	2093.2	2282.6	2403.3
Q16719	Kynureninase OS=Homo sapiens OX=9606 GN=KYNU PE=1 SV=1	167.781	45	21	123	21	465	52.3	7.03	350.63	21	0	3781.7	5524.2	4632.7	1645.7	1738.9	1737.6
E9PC69	Non-specific serine/threonine protein kinase OS=Homo sapiens OX=9606 GN=MARK2 PE=1 SV=3	167.776	43	28	142	1	778	86.6	9.64	413.08	28	0
Q5QJE6	Deoxynucleotidyltransferase terminal-interacting protein 2 OS=Homo sapiens OX=9606 GN=DNTTIP2 PE=1 SV=2	167.751	45	26	127	26	756	84.4	6.16	396.32	26	0	3306.8	3635.8	3588.6	3296	3300.4	3716.4
O43823	A-kinase anchor protein 8 OS=Homo sapiens OX=9606 GN=AKAP8 PE=1 SV=1	167.709	44	26	126	26	692	76.1	5.15	373.89	26	0	5656	6466.7	6208.1	4997.7	5260.8	5737.2
Q7Z460-4	Isoform 4 of CLIP-associating protein 1 OS=Homo sapiens OX=9606 GN=CLASP1	167.615	29	37	98	33	1477	163	8.53	242.28	37	6	3679.7	4664.8	4046.6	4943.5	5211.1	5462.8
A0A087X0M4	Kanadaptin OS=Homo sapiens OX=9606 GN=SLC4A1AP PE=1 SV=1	167.41	48	28	100	28	742	82.8	5.1	348.59	28	0	3624.3	4723.5	4389.7	2120.8	2221.5	2371.9
P62140	Serine/threonine-protein phosphatase PP1-beta catalytic subunit OS=Homo sapiens OX=9606 GN=PPP1CB PE=1 SV=3	167.395	53	15	318	4	327	37.2	6.19	1071.55	15	0	2219	2760.6	2570.9	2455.8	2483.9	2649.2
O43149	Zinc finger ZZ-type and EF-hand domain-containing protein 1 OS=Homo sapiens OX=9606 GN=ZZEF1 PE=1 SV=6	167.244	17	40	77	40	2961	330.9	5.95	187.9	40	0	808.2	1051.8	918.9	695.8	708.9	744.9
P62879	Guanine nucleotide-binding protein G(I)/G(S)/G(T) subunit beta-2 OS=Homo sapiens OX=9606 GN=GNB2 PE=1 SV=3	167.205	58	14	396	6	340	37.3	6	1466.19	14	2	3308.5	4003	3727.6	2159.5	2245.5	2313.2
Q14527	Helicase-like transcription factor OS=Homo sapiens OX=9606 GN=HLTF PE=1 SV=2	167.195	37	36	99	36	1009	113.9	8.6	257.51	36	0	4847.8	5943	5254.4	3701.4	3960.2	4175.1
Q9ULI0	ATPase family AAA domain-containing protein 2B OS=Homo sapiens OX=9606 GN=ATAD2B PE=1 SV=3	166.582	27	34	109	29	1458	164.8	6.8	292.71	34	0	2958.9	3313.5	3322.4	1014.9	1042.3	1077.3
O43852	Calumenin OS=Homo sapiens OX=9606 GN=CALU PE=1 SV=2	166.569	63	22	208	4	315	37.1	4.64	704.14	22	22	7595.2	8831.2	8480.3	14349.9	14782.6	17023.5
Q14997	Proteasome activator complex subunit 4 OS=Homo sapiens OX=9606 GN=PSME4 PE=1 SV=2	166.503	18	29	110	29	1843	211.2	6.9	305.3	29	0	1786.4	2457.7	2107.3	1782.5	1916.1	2059.3
Q96HE7	ERO1-like protein alpha OS=Homo sapiens OX=9606 GN=ERO1A PE=1 SV=2	166.407	51	20	203	19	468	54.4	5.68	627.34	20	1	8501.7	10032.7	9698.2	7626.7	7955	8799.7
Q9Y5J1	U3 small nucleolar RNA-associated protein 18 homolog OS=Homo sapiens OX=9606 GN=UTP18 PE=1 SV=3	166.405	48	21	149	21	556	62	8.76	508.99	21	0	5942	6709.3	6566.4	4948.6	4969.6	5535.9
P28070	Proteasome subunit beta type-4 OS=Homo sapiens OX=9606 GN=PSMB4 PE=1 SV=4	166.072	60	11	273	11	264	29.2	5.97	821.69	11	0	5521.5	7010.6	6270.7	5795	6365.5	6999.8
H0YDU8	Serine/threonine-protein phosphatase (Fragment) OS=Homo sapiens OX=9606 GN=PPP5C PE=1 SV=1	166.056	52	23	119	23	485	55.2	6.2	340.09	23	0	5370.2	7361.8	6391	7232.6	8084.5	8378.1
Q14694	Ubiquitin carboxyl-terminal hydrolase 10 OS=Homo sapiens OX=9606 GN=USP10 PE=1 SV=2	166.038	43	26	154	26	798	87.1	5.31	489.33	26	0	7165.5	9471.8	8250.8	7609.7	7890.9	8665.5
Q8WTT2	Nucleolar complex protein 3 homolog OS=Homo sapiens OX=9606 GN=NOC3L PE=1 SV=1	166.024	35	28	122	28	800	92.5	9.17	350.7	28	0	5597.4	6364.2	6397.4	6613.9	6764.7	7647.5
P05165	Propionyl-CoA carboxylase alpha chain, mitochondrial OS=Homo sapiens OX=9606 GN=PCCA PE=1 SV=4	165.886	50	31	127	31	728	80	7.52	337.32	31	0	3593.7	3948.7	4010.4	2323.4	2338	2452.1
Q7Z417	Nuclear fragile X mental retardation-interacting protein 2 OS=Homo sapiens OX=9606 GN=NUFIP2 PE=1 SV=1	165.879	46	23	92	23	695	76.1	8.7	281.63	23	0	2266.8	2862.5	2561.8	1933.4	2125.8	2202.8
O60749	Sorting nexin-2 OS=Homo sapiens OX=9606 GN=SNX2 PE=1 SV=2	165.836	49	23	158	21	519	58.4	5.12	451.24	23	2	4789.6	6527.2	5796.5	6927.1	7502	7960.8
Q9Y3P9	Rab GTPase-activating protein 1 OS=Homo sapiens OX=9606 GN=RABGAP1 PE=1 SV=3	165.805	32	31	122	29	1069	121.7	5.25	340.57	31	4	2884.8	3901.8	3445.6	2746.5	2957.3	3010.8
P17812	CTP synthase 1 OS=Homo sapiens OX=9606 GN=CTPS1 PE=1 SV=2	165.547	44	27	155	24	591	66.6	6.46	496.38	27	5	5827.4	8113.5	6872.7	12019.1	13387.2	14359.4
P62753	40S ribosomal protein S6 OS=Homo sapiens OX=9606 GN=RPS6 PE=1 SV=1	165.348	56	19	429	19	249	28.7	10.84	1361.81	19	0	26496.1	31830.3	28637	25263.2	26557.6	29409.3
A0A2R8YHD2	Tropomyosin alpha-4 chain (Fragment) OS=Homo sapiens OX=9606 GN=TPM4 PE=1 SV=2	165.331	67	29	256	0	248	28.7	4.65	734.75	29	0
Q14166	Tubulin--tyrosine ligase-like protein 12 OS=Homo sapiens OX=9606 GN=TTLL12 PE=1 SV=2	165.256	48	24	128	24	644	74.4	5.53	404.13	24	0	3262.5	4279	3722.2	4383.4	4691.1	4715.9
O15269	Serine palmitoyltransferase 1 OS=Homo sapiens OX=9606 GN=SPTLC1 PE=1 SV=1	165.22	40	22	218	22	473	52.7	6.01	712.34	22	0	7488.2	8554.9	8366.1	4646.1	4733.7	5114.2
Q06203	Amidophosphoribosyltransferase OS=Homo sapiens OX=9606 GN=PPAT PE=1 SV=1	164.901	52	23	116	23	517	57.4	6.76	318	23	0	3012.3	4118	3529.1	5106.9	5569.1	5675.7
Q13617	Cullin-2 OS=Homo sapiens OX=9606 GN=CUL2 PE=1 SV=2	164.893	36	25	127	25	745	86.9	6.92	356.46	25	0	3763.7	5145.4	4591.5	5345	5856	6160.8
Q15435	Protein phosphatase 1 regulatory subunit 7 OS=Homo sapiens OX=9606 GN=PPP1R7 PE=1 SV=1	164.89	53	19	107	19	360	41.5	4.91	255.18	19	0	1712.7	2297.8	1943.4	1736.4	1873.1	1958.2
A0A0C4DFX9	Negative elongation factor A OS=Homo sapiens OX=9606 GN=NELFA PE=1 SV=1	164.807	49	18	105	18	539	58.5	9.26	323.15	18	0	3652.5	4745.1	4326.8	2916.5	3121.3	3422
O43592	Exportin-T OS=Homo sapiens OX=9606 GN=XPOT PE=1 SV=2	164.716	35	25	132	25	962	109.9	5.39	357.7	25	0	3148.2	4361.8	3863.9	3454.3	3702.8	3926.1
Q8IXI1	Mitochondrial Rho GTPase 2 OS=Homo sapiens OX=9606 GN=RHOT2 PE=1 SV=2	164.706	46	19	189	17	618	68.1	5.86	643.16	19	3	6783.5	7856.3	7287.4	4940.9	5038.3	5168.2
P18615	Negative elongation factor E OS=Homo sapiens OX=9606 GN=NELFE PE=1 SV=3	164.666	58	19	114	19	380	43.2	9.33	344.55	19	0	2527.8	3163.6	3006.8	2844.1	3079.4	3434.3
P06753-4	Isoform 4 of Tropomyosin alpha-3 chain OS=Homo sapiens OX=9606 GN=TPM3	164.546	53	24	320	1	247	28.8	4.77	1071.46	24	0
P11172	Uridine 5'-monophosphate synthase OS=Homo sapiens OX=9606 GN=UMPS PE=1 SV=1	164.381	61	29	124	29	480	52.2	7.24	338.49	29	0	5531.3	7096.8	6540.5	7645.2	8380.1	9106
P67775	Serine/threonine-protein phosphatase 2A catalytic subunit alpha isoform OS=Homo sapiens OX=9606 GN=PPP2CA PE=1 SV=1	164.326	59	14	257	2	309	35.6	5.54	862.78	14	0	926.2	1383.6	1119.3	915.7	1020.4	1003.1
O95232	Luc7-like protein 3 OS=Homo sapiens OX=9606 GN=LUC7L3 PE=1 SV=2	164.258	45	21	163	21	432	51.4	9.79	482.99	21	0	8645.1	10079.5	9666.7	7053.9	7440.8	8322.3
Q8TED0	U3 small nucleolar RNA-associated protein 15 homolog OS=Homo sapiens OX=9606 GN=UTP15 PE=1 SV=3	164.242	53	25	147	25	518	58.4	9.11	471.8	25	0	7699.9	8848.1	8944.6	7389.7	7560.6	8357.8
P16152	Carbonyl reductase [NADPH] 1 OS=Homo sapiens OX=9606 GN=CBR1 PE=1 SV=3	164.204	70	15	215	13	277	30.4	8.32	754.88	15	2	5560.9	7605.4	6635.2	7117.6	7792.4	7967
Q15738	Sterol-4-alpha-carboxylate 3-dehydrogenase, decarboxylating OS=Homo sapiens OX=9606 GN=NSDHL PE=1 SV=2	164.1	53	19	234	19	373	41.9	8.06	692.75	19	0	13323.8	15082.1	14763	7326.9	7420.9	7978
P13798	Acylamino-acid-releasing enzyme OS=Homo sapiens OX=9606 GN=APEH PE=1 SV=4	163.908	43	23	126	23	732	81.2	5.48	368.06	23	0	2749.5	3916.7	3427.8	2560.5	2810.9	2838.2
Q71RC2	La-related protein 4 OS=Homo sapiens OX=9606 GN=LARP4 PE=1 SV=3	163.798	37	22	112	22	724	80.5	6.61	326.51	22	0	4896.2	6060.7	5482	4799.7	4992.1	5260.3
Q8NFW8	N-acylneuraminate cytidylyltransferase OS=Homo sapiens OX=9606 GN=CMAS PE=1 SV=2	163.743	54	22	107	22	434	48.3	7.93	341.41	22	0	4720.5	5669.9	5492.1	3352.8	3629.4	4004.2
O94901-9	Isoform 8 of SUN domain-containing protein 1 OS=Homo sapiens OX=9606 GN=SUN1	163.706	40	29	120	28	916	101.9	7.31	382.41	29	1	4549.7	5213	5203.3	4277.7	4356.7	4901.3
Q99536	Synaptic vesicle membrane protein VAT-1 homolog OS=Homo sapiens OX=9606 GN=VAT1 PE=1 SV=2	163.7	44	12	207	12	393	41.9	6.29	694.18	12	0	6005.1	7956	6857.1	11449.6	12030.2	12436.8
F8W7U3	WASH complex subunit 2A OS=Homo sapiens OX=9606 GN=WASHC2A PE=1 SV=1	163.697	35	29	91	7	1253	136.8	4.82	282.91	29	23	3091.6	4130.2	3603.7	4773.3	5324.1	5612.9
P34896	Serine hydroxymethyltransferase, cytosolic OS=Homo sapiens OX=9606 GN=SHMT1 PE=1 SV=1	163.449	59	22	115	21	483	53	7.71	281	22	0	1504.3	2038.9	1797.7	1229.7	1368.8	1393.1
O15144	Actin-related protein 2/3 complex subunit 2 OS=Homo sapiens OX=9606 GN=ARPC2 PE=1 SV=1	163.436	57	21	196	21	300	34.3	7.36	551.14	21	0	7103.2	9648.1	8612.1	7675.2	8207.4	8947.3
P05386	60S acidic ribosomal protein P1 OS=Homo sapiens OX=9606 GN=RPLP1 PE=1 SV=1	163.418	68	4	143	3	114	11.5	4.32	659.26	4	0	1412.5	2114	1627.4	2276.3	2269	2103
Q9BVK6	Transmembrane emp24 domain-containing protein 9 OS=Homo sapiens OX=9606 GN=TMED9 PE=1 SV=2	163.413	47	14	381	11	235	27.3	8.02	1380.91	14	6	9107.7	10202.1	9935.3	4832.3	5002.3	5602.4
Q15397	Pumilio homolog 3 OS=Homo sapiens OX=9606 GN=PUM3 PE=1 SV=3	163.361	42	28	177	28	648	73.5	9.64	442.34	28	0	8128.7	9487.4	9263	8721.5	8742.1	9808.3
P48147	Prolyl endopeptidase OS=Homo sapiens OX=9606 GN=PREP PE=1 SV=2	163.294	51	31	148	31	710	80.6	5.86	352.16	31	0	4436.5	6044.6	5061.3	4352.9	4715.8	4756.7
Q99543	DnaJ homolog subfamily C member 2 OS=Homo sapiens OX=9606 GN=DNAJC2 PE=1 SV=4	163.17	44	26	112	26	621	72	8.7	322.14	26	0	3387.6	4627.9	3801.2	2667.4	2962.9	3153.8
Q9ULT8	E3 ubiquitin-protein ligase HECTD1 OS=Homo sapiens OX=9606 GN=HECTD1 PE=1 SV=3	162.964	20	37	84	37	2610	289.2	5.35	220.02	37	0	970.7	1361.6	1119.4	936.4	985.2	993.5
A0A2R8Y855	SWI/SNF-related matrix-associated actin-dependent regulator of chromatin subfamily E member 1 OS=Homo sapiens OX=9606 GN=SMARCE1 PE=1 SV=1	162.935	64	23	163	22	367	41.8	5.83	535.35	23	0	6678	7769.8	7290.2	4676.9	4890.7	5196.6
E9PSI1	Transmembrane 9 superfamily member OS=Homo sapiens OX=9606 PE=3 SV=1	162.783	33	25	187	15	815	92.3	6.23	500.86	25	13	5898.8	7133.6	6657.4	3902.9	3964.4	4139.5
O95163	Elongator complex protein 1 OS=Homo sapiens OX=9606 GN=ELP1 PE=1 SV=3	162.697	26	26	93	26	1332	150.2	5.94	275.01	26	0	1348.5	1763.4	1508.3	1806.6	1915.8	1992.1
P61026	Ras-related protein Rab-10 OS=Homo sapiens OX=9606 GN=RAB10 PE=1 SV=1	162.489	70	15	211	12	200	22.5	8.38	665.8	15	1	8136.4	9393.4	8962.8	5438	5642.9	6411.8
O14818	Proteasome subunit alpha type-7 OS=Homo sapiens OX=9606 GN=PSMA7 PE=1 SV=1	162.477	70	21	312	15	248	27.9	8.46	945.44	21	6	11262.8	15775.8	13578.5	12554.2	13477.8	15352.5
E7ETU9	Procollagen-lysine 5-dioxygenase OS=Homo sapiens OX=9606 GN=PLOD2 PE=1 SV=1	162.459	37	24	151	24	703	81.1	6.65	410.93	24	0	4633.1	5193.3	5130	4397.3	4461.2	4801.7
P40222	Alpha-taxilin OS=Homo sapiens OX=9606 GN=TXLNA PE=1 SV=3	162.346	57	30	111	30	546	61.9	6.52	352.39	30	0	2796.1	3733.8	3236	4354.1	4852.4	5284.8
Q13438-7	Isoform 7 of Protein OS-9 OS=Homo sapiens OX=9606 GN=OS9	162.313	49	28	111	1	613	69.3	4.82	346.39	28	0
Q52LJ0	Protein FAM98B OS=Homo sapiens OX=9606 GN=FAM98B PE=1 SV=2	162.231	41	13	142	10	433	45.5	8.69	481.99	13	6	3098.4	4019.2	3613.2	4180	4378.3	4713.4
P28074	Proteasome subunit beta type-5 OS=Homo sapiens OX=9606 GN=PSMB5 PE=1 SV=3	162.193	63	13	305	13	263	28.5	6.92	945.7	13	0	8992.5	11478.4	10127.8	9273.5	9796.7	10278.8
Q15050	Ribosome biogenesis regulatory protein homolog OS=Homo sapiens OX=9606 GN=RRS1 PE=1 SV=2	162.123	55	23	177	23	365	41.2	10.7	503.03	23	0	10099.4	11206.3	11019.2	8113	8185.2	8963.1
Q9Y224	RNA transcription, translation and transport factor protein OS=Homo sapiens OX=9606 GN=RTRAF PE=1 SV=1	162.121	73	17	185	17	244	28.1	6.65	513.16	17	0	6637.3	8583.3	7949.9	8388	9025.2	9864.6
G3V599	Melanoma inhibitory activity protein 2 OS=Homo sapiens OX=9606 GN=MIA2 PE=1 SV=1	162.057	24	31	103	21	1339	151.6	4.7	318.4	31	12	4737.9	5391.7	5218.9	4390.6	4486	4923.4
O14908	PDZ domain-containing protein GIPC1 OS=Homo sapiens OX=9606 GN=GIPC1 PE=1 SV=2	162.034	53	15	140	15	333	36	6.28	466.22	15	0	3920.8	5280.5	4581.5	3846.5	3945.2	4023.8
Q8IWA4	Mitofusin-1 OS=Homo sapiens OX=9606 GN=MFN1 PE=1 SV=3	162.01	36	25	97	24	741	84.1	6.33	308.4	25	0	2885.3	3284.6	3182.9	2233.5	2293.6	2399.1
P20339	Ras-related protein Rab-5A OS=Homo sapiens OX=9606 GN=RAB5A PE=1 SV=2	161.876	83	14	310	10	215	23.6	8.15	834.07	14	1	2705.7	3322.6	3049.1	1994.3	2030.4	2119.8
P00491	Purine nucleoside phosphorylase OS=Homo sapiens OX=9606 GN=PNP PE=1 SV=2	161.723	73	17	215	17	289	32.1	6.95	695.61	17	0	5601.3	7625.6	6538.7	9025	9969.3	10384.5
Q9Y6Q5-2	Isoform 2 of AP-1 complex subunit mu-2 OS=Homo sapiens OX=9606 GN=AP1M2	161.622	53	22	160	1	425	48.2	7.91	450.75	22	0
P21283	V-type proton ATPase subunit C 1 OS=Homo sapiens OX=9606 GN=ATP6V1C1 PE=1 SV=4	161.595	63	26	162	25	382	43.9	7.46	429.99	26	1	4732.1	6707.5	5602.9	4917.2	5272.3	5641.2
Q9UKV8	Protein argonaute-2 OS=Homo sapiens OX=9606 GN=AGO2 PE=1 SV=3	161.308	44	31	84	25	859	97.1	9.19	213.69	31	9	2474.7	3113.7	2910.7	3772.6	4095.1	4483.6
Q9Y6X8	Zinc fingers and homeoboxes protein 2 OS=Homo sapiens OX=9606 GN=ZHX2 PE=1 SV=1	161.243	40	31	86	30	837	92.3	6.86	273.4	31	1	2531.5	2995.7	2901	1677.5	1795.3	1924.5
Q4G176	Malonate--CoA ligase ACSF3, mitochondrial OS=Homo sapiens OX=9606 GN=ACSF3 PE=1 SV=3	161.238	56	30	107	29	576	64.1	8.37	310.48	30	1	6198.3	7054.8	6898.2	3585.1	3613.7	4022.6
Q92688	Acidic leucine-rich nuclear phosphoprotein 32 family member B OS=Homo sapiens OX=9606 GN=ANP32B PE=1 SV=1	161.215	43	16	380	9	251	28.8	4.06	1150.62	16	0	7406	11380.4	9555	5639.2	6036.1	6425.1
Q9Y2Z4	Tyrosine--tRNA ligase, mitochondrial OS=Homo sapiens OX=9606 GN=YARS2 PE=1 SV=2	161.198	49	22	127	22	477	53.2	8.98	418.22	22	0	6632.2	7460.3	7415.3	7881.6	8045	8874.5
O00151	PDZ and LIM domain protein 1 OS=Homo sapiens OX=9606 GN=PDLIM1 PE=1 SV=4	161.135	66	15	119	15	329	36	7.02	332.98	15	0	2769.4	3652	3210.9	3442.3	3739.8	3858
Q9Y262	Eukaryotic translation initiation factor 3 subunit L OS=Homo sapiens OX=9606 GN=EIF3L PE=1 SV=1	160.283	39	22	322	22	564	66.7	6.34	1009.54	22	0	10226.1	13844.7	12195.8	13618.2	14555.4	16165.4
P29317	Ephrin type-A receptor 2 OS=Homo sapiens OX=9606 GN=EPHA2 PE=1 SV=2	160.177	33	27	90	24	976	108.2	6.23	255.98	27	1	4124.3	5067.9	4672.3	12651.6	13285.1	14348.1
O94925	Glutaminase kidney isoform, mitochondrial OS=Homo sapiens OX=9606 GN=GLS PE=1 SV=1	160.167	33	18	104	2	669	73.4	7.77	326.53	18	0
O15357	Phosphatidylinositol 3,4,5-trisphosphate 5-phosphatase 2 OS=Homo sapiens OX=9606 GN=INPPL1 PE=1 SV=2	160.143	29	28	119	28	1258	138.5	6.54	370.16	28	0	3081.8	4362.6	3731.8	3045.7	3358.6	3478.8
Q8NB90	ATPase family protein 2 homolog OS=Homo sapiens OX=9606 GN=SPATA5 PE=1 SV=3	160.12	37	27	108	26	893	97.8	5.66	290.67	27	0	2481.5	3243	2898.5	3591.1	3818.1	4187.6
Q66K14	TBC1 domain family member 9B OS=Homo sapiens OX=9606 GN=TBC1D9B PE=1 SV=3	160.037	33	33	88	31	1250	140.4	5.25	254.04	33	2	3474.6	4705.3	4125.2	3130.1	3276.7	3403.5
Q96RT1	Erbin OS=Homo sapiens OX=9606 GN=ERBIN PE=1 SV=2	160.037	30	33	62	33	1412	158.2	5.5	170.78	33	0	1818.5	2057.7	1917.6	2874.5	3020.7	3255
Q9BX40	Protein LSM14 homolog B OS=Homo sapiens OX=9606 GN=LSM14B PE=1 SV=1	159.806	57	16	145	3	385	42	9.69	447.51	16	22	5617.5	7241	6389.7	3352.9	3494.9	3459.5
P00533	Epidermal growth factor receptor OS=Homo sapiens OX=9606 GN=EGFR PE=1 SV=2	159.694	28	29	56	28	1210	134.2	6.68	155.51	29	1	2788	3338.3	3160.7	10034.8	10427.2	11247.1
Q9NP58	ATP-binding cassette sub-family B member 6 OS=Homo sapiens OX=9606 GN=ABCB6 PE=1 SV=1	159.564	31	18	139	17	842	93.8	8.48	470.58	18	1	2580.4	2850.6	2815.9	1455.3	1509.3	1490.5
O95671	Probable bifunctional dTTP/UTP pyrophosphatase/methyltransferase protein OS=Homo sapiens OX=9606 GN=ASMTL PE=1 SV=3	159.488	48	25	133	25	621	68.8	6.07	398.45	25	0	3194.1	4392.5	3695.7	1580.5	1665.5	1671.7
P83916	Chromobox protein homolog 1 OS=Homo sapiens OX=9606 GN=CBX1 PE=1 SV=1	159.406	76	17	308	16	185	21.4	4.93	985.07	17	3	13028.4	14035.4	14157.4	5812.7	6129.1	6509.8
Q9P0M6	Core histone macro-H2A.2 OS=Homo sapiens OX=9606 GN=MACROH2A2 PE=1 SV=3	159.396	53	17	185	15	372	40	9.69	651.38	17	0	8251.6	8859	8982.7	3956.5	3976.5	4251.2
Q49A26	Putative oxidoreductase GLYR1 OS=Homo sapiens OX=9606 GN=GLYR1 PE=1 SV=4	159.223	51	22	111	7	553	60.5	9.17	322.11	22	24	2139	2413.3	2392.6	1507	1514.1	1708.8
Q9BTV4	Transmembrane protein 43 OS=Homo sapiens OX=9606 GN=TMEM43 PE=1 SV=1	159.094	57	22	213	22	400	44.8	8.13	712.03	22	0	8630.4	9834.7	9724.4	7711.5	7674.1	8326.1
Q96JM3	Chromosome alignment-maintaining phosphoprotein 1 OS=Homo sapiens OX=9606 GN=CHAMP1 PE=1 SV=2	159.087	45	32	110	32	812	89	8.44	327.21	32	0	4135	4767.6	4594.8	3615.4	3715.1	3980.1
O94804	Serine/threonine-protein kinase 10 OS=Homo sapiens OX=9606 GN=STK10 PE=1 SV=1	158.972	33	29	92	28	968	112.1	6.95	257.03	29	0	2184.8	2827.2	2403.5	3649.8	3827.9	3922.8
P63092-4	Isoform 4 of Guanine nucleotide-binding protein G(s) subunit alpha isoforms short OS=Homo sapiens OX=9606 GN=GNAS	158.858	59	21	305	1	395	45.7	5.82	1000.44	21	0	341.9	342	372.6	186.9	181.3	205.4
A0A0J9YWL0	Beta/gamma crystallin domain-containing protein 1 OS=Homo sapiens OX=9606 GN=CRYBG1 PE=1 SV=1	158.802	26	37	73	37	2131	231.6	5.81	192.51	37	0	2496.8	3282.3	2818.7	1017.3	1077.2	1114.9
Q9Y6M1	Insulin-like growth factor 2 mRNA-binding protein 2 OS=Homo sapiens OX=9606 GN=IGF2BP2 PE=1 SV=2	158.762	46	25	87	24	599	66.1	8.46	251.07	25	0	3659.3	4403.3	4104.2	14791.6	15183.6	16392.8
Q96EY1	DnaJ homolog subfamily A member 3, mitochondrial OS=Homo sapiens OX=9606 GN=DNAJA3 PE=1 SV=2	158.727	40	17	226	2	480	52.5	9.26	769.24	17	25	6474.1	7461.3	7135.4	5674.9	5757.8	6225.3
A0A0G2JJD3	Alpha/beta hydrolase domain-containing protein 16A OS=Homo sapiens OX=9606 GN=ABHD16A PE=1 SV=1	158.576	42	25	125	25	601	67.5	8.84	335.59	25	0	3218	3689.9	3428.2	2084.8	2209.6	2209.9
O14979	Heterogeneous nuclear ribonucleoprotein D-like OS=Homo sapiens OX=9606 GN=HNRNPDL PE=1 SV=3	158.561	43	21	265	20	420	46.4	9.57	817.85	21	0	9865	10925.2	10937.9	9315.1	9734	11080
Q12768	WASH complex subunit 5 OS=Homo sapiens OX=9606 GN=WASHC5 PE=1 SV=1	158.513	27	31	92	31	1159	134.2	6.98	241.79	31	0	1886.6	2480.2	2214.6	2512.2	2700.6	2823.5
Q9BSH4	Translational activator of cytochrome c oxidase 1 OS=Homo sapiens OX=9606 GN=TACO1 PE=1 SV=1	158.446	48	16	162	16	297	32.5	8.13	580.74	16	0	6828.9	7746.6	7496.3	4394.5	4459.9	4759
P50895	Basal cell adhesion molecule OS=Homo sapiens OX=9606 GN=BCAM PE=1 SV=2	158.361	46	23	135	23	628	67.4	5.81	395.47	23	0	5069.8	5871.6	5874.8	2911.2	3049.1	3047.6
Q14318-2	Isoform 2 of Peptidyl-prolyl cis-trans isomerase FKBP8 OS=Homo sapiens OX=9606 GN=FKBP8	158.339	44	15	334	1	413	44.6	4.84	1100.05	15	0	106	110.7	120.2	79	70	63.1
P36873	Serine/threonine-protein phosphatase PP1-gamma catalytic subunit OS=Homo sapiens OX=9606 GN=PPP1CC PE=1 SV=1	158.335	55	16	269	3	323	37	6.54	964.1	16	0	40.2	51.6	47.5	65.2	61.9	81.3
P08574	Cytochrome c1, heme protein, mitochondrial OS=Homo sapiens OX=9606 GN=CYC1 PE=1 SV=3	158.324	50	10	569	10	325	35.4	9	1802.73	10	0	14662.9	16807.5	15576	16606	16950.5	17489.5
Q96BP3	Peptidylprolyl isomerase domain and WD repeat-containing protein 1 OS=Homo sapiens OX=9606 GN=PPWD1 PE=1 SV=1	158.256	46	27	115	27	646	73.5	7.15	317.93	27	0	4847.2	5864.1	5664.7	5332.5	5562.8	5962.6
Q2NL82	Pre-rRNA-processing protein TSR1 homolog OS=Homo sapiens OX=9606 GN=TSR1 PE=1 SV=1	158.225	29	21	99	21	804	91.8	7.42	274.82	21	0	3904.1	4956.4	4564.1	4587.5	4847.6	5355.2
P63092	Guanine nucleotide-binding protein G(s) subunit alpha isoforms short OS=Homo sapiens OX=9606 GN=GNAS PE=1 SV=1	158.158	59	21	305	1	394	45.6	5.82	1000.2	21	26	10296.5	11787.2	11727.9	7094.7	7395	8097.5
Q16204	Coiled-coil domain-containing protein 6 OS=Homo sapiens OX=9606 GN=CCDC6 PE=1 SV=2	158.135	44	21	182	21	474	53.3	7.34	507.88	21	0	4302	5986.8	4958.3	3832.9	4089	4300.5
Q5TCU3	Tropomyosin beta chain OS=Homo sapiens OX=9606 GN=TPM2 PE=1 SV=1	158.117	57	25	234	6	284	32.8	4.68	680.6	25	0	641.7	703.5	647.2	2682.1	2893.1	3095.5
Q7Z3B4	Nucleoporin p54 OS=Homo sapiens OX=9606 GN=NUP54 PE=1 SV=2	158.068	50	22	180	22	507	55.4	7.02	577.56	22	0	5397.4	6446.6	6299.1	5515.1	5527.3	6347.3
Q96AC1	Fermitin family homolog 2 OS=Homo sapiens OX=9606 GN=FERMT2 PE=1 SV=1	158.022	38	20	89	18	680	77.8	6.7	274.77	20	2	2844	3881.7	3196	6757.6	7395.9	7468.3
Q9UHG3	Prenylcysteine oxidase 1 OS=Homo sapiens OX=9606 GN=PCYOX1 PE=1 SV=3	158.02	49	20	196	20	505	56.6	6.18	609.82	20	0	9582.7	11186	10976.8	5527	5648.6	5904
Q6ZRS2	Helicase SRCAP OS=Homo sapiens OX=9606 GN=SRCAP PE=1 SV=3	157.986	13	34	97	34	3230	343.3	5.96	268.36	34	0	2853.8	3291.8	3203.3	2258.7	2266.7	2405.2
P53701	Holocytochrome c-type synthase OS=Homo sapiens OX=9606 GN=HCCS PE=1 SV=1	157.927	54	14	119	14	268	30.6	6.68	371.91	14	0	3699.9	4193	4014.5	3618	3693.3	3922
P16989-2	Isoform 2 of Y-box-binding protein 3 OS=Homo sapiens OX=9606 GN=YBX3	157.914	69	16	361	2	303	31.9	9.66	1109.28	16	0	363.1	463.6	424.6	327.5	363.4	438
Q4G0J3	La-related protein 7 OS=Homo sapiens OX=9606 GN=LARP7 PE=1 SV=1	157.908	44	29	105	29	582	66.9	9.55	297.7	29	0	2517.6	3045.7	2936.1	3194.8	3307.7	3675.9
P15880	40S ribosomal protein S2 OS=Homo sapiens OX=9606 GN=RPS2 PE=1 SV=2	157.874	58	17	502	17	293	31.3	10.24	1485.24	17	0	28367.8	36622.1	31171.2	29798.4	31038.7	32916.8
O00186	Syntaxin-binding protein 3 OS=Homo sapiens OX=9606 GN=STXBP3 PE=1 SV=2	157.817	44	27	145	27	592	67.7	7.8	421.24	27	0	5252.1	6288.1	5990.8	4440.8	4512.2	4900.5
Q96P70	Importin-9 OS=Homo sapiens OX=9606 GN=IPO9 PE=1 SV=3	157.801	25	21	95	21	1041	115.9	4.81	280.14	21	0	2288.4	3153.4	2643.6	2640.2	2847.6	3049.8
A0A804HJG7	CLIP-associating protein 2 OS=Homo sapiens OX=9606 GN=CLASP2 PE=4 SV=1	157.797	30	36	67	32	1506	164.8	8.25	180.1	36	0	2290.9	2969.8	2614.2	2584.9	2755.7	2987.9
A0A7I2V2Y9	Acyl-CoA-binding domain-containing protein 5 OS=Homo sapiens OX=9606 GN=ACBD5 PE=1 SV=1	157.691	39	20	144	20	501	55.9	5.12	377.69	20	0	5332.1	6208.8	5959.9	1945.4	2050.3	2141.2
Q05655	Protein kinase C delta type OS=Homo sapiens OX=9606 GN=PRKCD PE=1 SV=2	157.685	40	26	150	26	676	77.5	7.75	416.7	26	0	2691.2	3584.5	3165.8	2459.2	2547.8	2696.9
P40925	Malate dehydrogenase, cytoplasmic OS=Homo sapiens OX=9606 GN=MDH1 PE=1 SV=4	157.645	48	16	353	16	334	36.4	7.36	977.11	16	0	13500.1	18829.3	16091.1	15539	17109.6	17749.1
Q96EY1-2	Isoform 2 of DnaJ homolog subfamily A member 3, mitochondrial OS=Homo sapiens OX=9606 GN=DNAJA3	157.566	45	16	221	1	453	49.6	9.39	779.91	16	0	130.7	152.3	145	118.1	111.2	127.3
Q13185	Chromobox protein homolog 3 OS=Homo sapiens OX=9606 GN=CBX3 PE=1 SV=4	157.406	66	15	485	13	183	20.8	5.33	1586.32	15	0	21534.2	24368.8	24053.2	7453.8	7977	8736.5
A0A2U3TZN6	Peripheral plasma membrane protein CASK OS=Homo sapiens OX=9606 GN=CASK PE=1 SV=1	157.382	34	27	107	27	880	100.1	6.35	300.07	27	0	2923.7	3521.1	3338.1	1730.7	1823.3	1963.8
Q9BW19	Kinesin-like protein KIFC1 OS=Homo sapiens OX=9606 GN=KIFC1 PE=1 SV=2	157.181	46	29	109	29	673	73.7	8.98	357.32	29	0	3376.6	4181.3	3861.6	5215.1	5449.7	5975.9
Q9UJC3	Protein Hook homolog 1 OS=Homo sapiens OX=9606 GN=HOOK1 PE=1 SV=2	157.034	43	31	83	29	728	84.6	5.15	223.05	31	2	2144.4	2865	2469.8	1882.4	1882.5	1924.3
Q9ULA0	Aspartyl aminopeptidase OS=Homo sapiens OX=9606 GN=DNPEP PE=1 SV=2	157.025	48	20	126	20	485	53.4	7.58	379.85	20	0	3439.9	4736.7	4101.7	1956.7	2099	2155.6
P62805	Histone H4 OS=Homo sapiens OX=9606 GN=H4C1 PE=1 SV=2	157.017	77	15	1869	15	103	11.4	11.36	5250.63	15	0	114825	136044	132840	61685.8	63212.4	72549.6
Q01970	1-phosphatidylinositol 4,5-bisphosphate phosphodiesterase beta-3 OS=Homo sapiens OX=9606 GN=PLCB3 PE=1 SV=2	156.938	31	30	95	30	1234	138.7	5.9	272.68	30	0	3324.5	4093.5	3874.8	4621.8	4813.8	5006.3
Q96A49	Synapse-associated protein 1 OS=Homo sapiens OX=9606 GN=SYAP1 PE=1 SV=1	156.683	58	21	95	21	352	39.9	4.53	322.88	21	0	2585.5	3606.6	3060.2	2185	2346.2	2460.7
Q96T51	RUN and FYVE domain-containing protein 1 OS=Homo sapiens OX=9606 GN=RUFY1 PE=1 SV=2	156.63	46	30	106	28	708	79.8	5.74	299.08	30	2	2361.5	3044.9	2674.6	2775.2	2926.9	3145
P12236	ADP/ATP translocase 3 OS=Homo sapiens OX=9606 GN=SLC25A6 PE=1 SV=4	156.544	68	22	554	4	298	32.8	9.74	1517.36	22	6	12387.5	13907.3	13860.6	9958.9	10141.8	11031.8
Q5TH69	Brefeldin A-inhibited guanine nucleotide-exchange protein 3 OS=Homo sapiens OX=9606 GN=ARFGEF3 PE=1 SV=3	156.457	21	36	75	36	2177	240.5	5.82	199.19	36	0	869.3	1253.5	1067.6	474.9	487.9	542.4
A0A2R8Y4Y7	Paraplegin OS=Homo sapiens OX=9606 GN=SPG7 PE=1 SV=1	156.441	36	26	100	26	751	83.6	7.9	280.88	26	0	4449	4975.9	4840.5	4827.1	4774.2	5123.6
P62714	Serine/threonine-protein phosphatase 2A catalytic subunit beta isoform OS=Homo sapiens OX=9606 GN=PPP2CB PE=1 SV=1	156.43	59	14	227	2	309	35.6	5.43	767.82	14	22	4715.1	6170.8	5472.4	5789.2	6194.4	6406.5
Q16630	Cleavage and polyadenylation specificity factor subunit 6 OS=Homo sapiens OX=9606 GN=CPSF6 PE=1 SV=2	156.395	35	20	187	20	551	59.2	7.15	606.24	20	0	9350	10869.8	10317.2	6811.2	7178.6	7628.8
Q9Y6Q5	AP-1 complex subunit mu-2 OS=Homo sapiens OX=9606 GN=AP1M2 PE=1 SV=4	156.38	52	22	164	1	423	48.1	8.22	455.91	22	27	3686.5	5035.4	4497.4	1881.8	1968.1	2217.7
Q6P4Q7	Metal transporter CNNM4 OS=Homo sapiens OX=9606 GN=CNNM4 PE=1 SV=3	156.366	32	24	132	18	775	86.6	6.07	374.34	24	8	3662.9	4281.1	4190.6	1893.8	1905.6	1968.7
Q9Y6G9	Cytoplasmic dynein 1 light intermediate chain 1 OS=Homo sapiens OX=9606 GN=DYNC1LI1 PE=1 SV=3	156.362	45	21	119	21	523	56.5	6.42	371.06	21	0	5014.7	6830.6	5742.6	7200.5	7650.9	8201.1
O14686	Histone-lysine N-methyltransferase 2D OS=Homo sapiens OX=9606 GN=KMT2D PE=1 SV=2	156.34	10	36	71	36	5537	593	5.58	177.32	36	0	1182.3	1450	1337.8	1530	1636.2	1740.9
Q13308	Inactive tyrosine-protein kinase 7 OS=Homo sapiens OX=9606 GN=PTK7 PE=1 SV=2	156.217	35	28	106	28	1070	118.3	7.09	347.04	28	0	1827.4	2148	2067.8	2319.5	2450.4	2689.2
Q9Y5L0	Transportin-3 OS=Homo sapiens OX=9606 GN=TNPO3 PE=1 SV=3	156.159	36	27	115	27	923	104.1	5.57	346.71	27	0	3682.2	5065.6	4518.8	5788.6	6198.3	6413.7
Q14318	Peptidyl-prolyl cis-trans isomerase FKBP8 OS=Homo sapiens OX=9606 GN=FKBP8 PE=1 SV=2	156.135	44	15	333	1	412	44.5	4.84	1098.04	15	21	9219.1	11330.7	10255.3	7084.6	7380.1	7633.3
Q9NQR4	Omega-amidase NIT2 OS=Homo sapiens OX=9606 GN=NIT2 PE=1 SV=1	156.061	66	18	185	18	276	30.6	7.21	561.89	18	0	5654.3	6815.8	6328.6	3096.1	3315.4	3421.8
Q96EE3	Nucleoporin SEH1 OS=Homo sapiens OX=9606 GN=SEH1L PE=1 SV=3	156.011	76	21	115	21	360	39.6	8.09	393.84	21	0	3015.8	3565.1	3446	3206.1	3252.2	3524.8
Q70UQ0-4	Isoform 4 of Inhibitor of nuclear factor kappa-B kinase-interacting protein OS=Homo sapiens OX=9606 GN=IKBIP	155.921	46	22	135	16	377	43.1	4.92	397	22	8	5723.6	6640.1	6513.5	16341	16686.7	19002.7
E7EVJ4	Double-stranded RNA-binding protein Staufen homolog 2 OS=Homo sapiens OX=9606 GN=STAU2 PE=1 SV=1	155.908	59	24	95	21	511	56.3	9.7	286.12	24	0	2188.3	2759.3	2374	2255.5	2349.9	2472.6
Q5T8P6-2	Isoform 2 of RNA-binding protein 26 OS=Homo sapiens OX=9606 GN=RBM26	155.895	28	27	101	1	983	111	9.07	290.19	27	0	12.5	14.3	9.8	23.1	26.3	21.8
Q16576	Histone-binding protein RBBP7 OS=Homo sapiens OX=9606 GN=RBBP7 PE=1 SV=1	155.894	46	17	225	1	425	47.8	5.05	718.1	17	0	1282.8	1566.2	1423.5	882.9	935.5	948.8
Q96HP0	Dedicator of cytokinesis protein 6 OS=Homo sapiens OX=9606 GN=DOCK6 PE=1 SV=3	155.657	20	37	91	25	2047	229.4	6.74	232.1	37	13	1662.2	2041.9	1891.1	966.4	991.9	1012.6
P35249	Replication factor C subunit 4 OS=Homo sapiens OX=9606 GN=RFC4 PE=1 SV=2	155.631	60	21	145	21	363	39.7	8.02	479.96	21	0	5752.4	7077.5	6618.4	7209.1	7543.7	8135.5
P21399	Cytoplasmic aconitate hydratase OS=Homo sapiens OX=9606 GN=ACO1 PE=1 SV=3	155.545	36	26	89	26	889	98.3	6.68	240.24	26	0	3059.7	4007.2	3558.3	4509.8	4829.9	5185.5
Q96KG9	N-terminal kinase-like protein OS=Homo sapiens OX=9606 GN=SCYL1 PE=1 SV=1	155.443	33	24	100	24	808	89.6	6.3	300.92	24	0	2577.7	3540.1	3103.5	2853.4	3095.2	3278.8
O96013	Serine/threonine-protein kinase PAK 4 OS=Homo sapiens OX=9606 GN=PAK4 PE=1 SV=1	155.435	52	22	121	6	591	64	9.73	356.03	22	21	2939.1	3798.9	3270	2906.2	3034.6	3274.7
Q9BYG3	MKI67 FHA domain-interacting nucleolar phosphoprotein OS=Homo sapiens OX=9606 GN=NIFK PE=1 SV=1	155.26	51	17	157	17	293	34.2	9.88	485.36	17	0	5577.9	6362.3	6285.4	5838.7	5912.8	6436.7
Q14562	ATP-dependent RNA helicase DHX8 OS=Homo sapiens OX=9606 GN=DHX8 PE=1 SV=1	155.258	30	31	105	29	1220	139.2	8.32	271.89	31	0	3412.8	4078	3954.3	3040.8	3224.9	3430.6
Q8WWY3	U4/U6 small nuclear ribonucleoprotein Prp31 OS=Homo sapiens OX=9606 GN=PRPF31 PE=1 SV=2	155.177	46	20	140	20	499	55.4	5.78	443.41	20	0	5625.7	6646.1	6594.3	5290.6	5522.8	6138.1
P47985	Cytochrome b-c1 complex subunit Rieske, mitochondrial OS=Homo sapiens OX=9606 GN=UQCRFS1 PE=1 SV=2	155.163	64	17	334	17	274	29.6	8.32	1226.41	17	0	10163.4	11579	11396.8	7350.3	7508.1	7936.6
Q5T8P6	RNA-binding protein 26 OS=Homo sapiens OX=9606 GN=RBM26 PE=1 SV=3	155.04	27	27	99	0	1007	113.5	9.16	282.3	27	27	3010.5	3598.3	3446.1	4553.1	4815.9	5477.1
Q8IWI9	MAX gene-associated protein OS=Homo sapiens OX=9606 GN=MGA PE=1 SV=4	155.037	16	39	65	38	3065	336	6.9	192.28	39	1	1312	1553.2	1465.9	517.2	538.6	531.8
Q15717	ELAV-like protein 1 OS=Homo sapiens OX=9606 GN=ELAVL1 PE=1 SV=2	155.007	51	14	269	13	326	36.1	9.17	792.98	14	3	15067.2	16766.5	16723.2	15519.8	15949.4	18017.6
O75822	Eukaryotic translation initiation factor 3 subunit J OS=Homo sapiens OX=9606 GN=EIF3J PE=1 SV=2	154.929	52	17	156	16	258	29	4.83	438.16	17	1	7756.8	10321	8819.9	11901.7	13166.8	14205.4
Q14677-3	Isoform 3 of Clathrin interactor 1 OS=Homo sapiens OX=9606 GN=CLINT1	154.826	34	22	170	1	643	70.3	6.58	515.59	22	0
Q8IXT5	RNA-binding protein 12B OS=Homo sapiens OX=9606 GN=RBM12B PE=1 SV=2	154.811	42	36	125	36	1001	118	6.81	338.79	36	0	6651.2	7499.5	7465.1	5507.2	5533.4	5897.1
O43399-7	Isoform 7 of Tumor protein D54 OS=Homo sapiens OX=9606 GN=TPD52L2	154.777	66	16	336	4	229	24.8	6.42	1178.78	16	14	12809.7	17101.8	14140	15778.2	16719.3	17609.6
Q8WXA9-2	Isoform 2 of Splicing regulatory glutamine/lysine-rich protein 1 OS=Homo sapiens OX=9606 GN=SREK1	154.737	36	18	124	18	624	71.6	10.2	436.24	18	0	5769	6663.4	6497.8	4301	4350.2	4776.4
Q9NTZ6	RNA-binding protein 12 OS=Homo sapiens OX=9606 GN=RBM12 PE=1 SV=1	154.666	27	23	138	23	932	97.3	8.63	364.05	23	0	4590.9	5957.4	5362.8	6271.9	6701.8	7089.2
H0YJG4	Chromodomain-helicase-DNA-binding protein 8 (Fragment) OS=Homo sapiens OX=9606 GN=CHD8 PE=1 SV=2	154.608	20	34	109	1	1815	207.7	6.48	297.87	34	0
Q13148	TAR DNA-binding protein 43 OS=Homo sapiens OX=9606 GN=TARDBP PE=1 SV=1	154.534	50	14	183	14	414	44.7	6.19	510.08	14	0	7553	8650.4	8736.3	6014.6	6165.1	6898.1
Q92879	CUGBP Elav-like family member 1 OS=Homo sapiens OX=9606 GN=CELF1 PE=1 SV=2	154.476	32	15	146	9	486	52	8.46	465.01	15	6	7950.8	9450.6	9088.9	6667.9	6998.2	7487.9	Acetyl [N-Term]
Q92805	Golgin subfamily A member 1 OS=Homo sapiens OX=9606 GN=GOLGA1 PE=1 SV=3	154.367	45	32	107	32	767	88.1	5.27	295.43	32	0	2559	3050.2	2763.9	1711.2	1772.9	1838.2
Q08257	Quinone oxidoreductase OS=Homo sapiens OX=9606 GN=CRYZ PE=1 SV=1	154.315	69	18	145	18	329	35.2	8.44	461.46	18	0	5925.7	7350.4	7153.3	8263	8362.6	9346
Q9NUQ9	CYFIP-related Rac1 interactor B OS=Homo sapiens OX=9606 GN=CYRIB PE=1 SV=1	154.235	59	16	161	16	324	36.7	6.06	435.4	16	0	3133.7	3861.5	3475.9	6809.5	7533.7	7817.4
P51398	28S ribosomal protein S29, mitochondrial OS=Homo sapiens OX=9606 GN=DAP3 PE=1 SV=1	154.157	39	18	148	8	398	45.5	8.88	498.51	18	14	5286.2	5929.3	5773.9	3881.7	3896.1	4253.7
P82650	28S ribosomal protein S22, mitochondrial OS=Homo sapiens OX=9606 GN=MRPS22 PE=1 SV=1	153.893	58	21	194	21	360	41.3	7.9	571.3	21	0	8034.7	9002.7	8741.7	6790.2	6957.2	7692.6
P54760	Ephrin type-B receptor 4 OS=Homo sapiens OX=9606 GN=EPHB4 PE=1 SV=2	153.81	39	30	98	24	987	108.2	6.9	286.06	30	7	2367.7	2665.2	2583.2	830.5	838.8	881.8
Q14257	Reticulocalbin-2 OS=Homo sapiens OX=9606 GN=RCN2 PE=1 SV=1	153.657	44	14	267	14	317	36.9	4.4	1012.56	14	0	6972.7	7999.6	7191.8	4694.8	4700.5	5135.2
F8W0G4	Poly(rC)-binding protein 2 (Fragment) OS=Homo sapiens OX=9606 GN=PCBP2 PE=1 SV=1	153.505	75	9	475	1	158	16.6	7.77	1532.46	9	0
P16422	Epithelial cell adhesion molecule OS=Homo sapiens OX=9606 GN=EPCAM PE=1 SV=2	153.459	48	14	361	14	314	34.9	7.46	1340.43	14	0	13325.6	15203.3	14242.3	3604	3781.8	4016.3
O95758-1	Isoform 1 of Polypyrimidine tract-binding protein 3 OS=Homo sapiens OX=9606 GN=PTBP3	153.319	43	16	162	12	521	56.5	9.22	440.73	16	0	861.3	1027.6	976.9	835.2	863.9	950.5
Q6UN15	Pre-mRNA 3'-end-processing factor FIP1 OS=Homo sapiens OX=9606 GN=FIP1L1 PE=1 SV=1	153.31	36	17	103	17	594	66.5	5.59	320.66	17	0	3303.2	3803.6	3691.3	3325.7	3424.2	3872.9
O75376	Nuclear receptor corepressor 1 OS=Homo sapiens OX=9606 GN=NCOR1 PE=1 SV=2	153.244	15	32	71	28	2440	270	7.11	205.54	32	0	724.8	834.8	824.8	779.4	831.8	901.5
A0A5H1ZRP4	Negative elongation factor B OS=Homo sapiens OX=9606 GN=NELFB PE=1 SV=1	153.226	36	24	128	23	628	70	6.04	391.57	24	0	4390.2	5637.2	5014.2	4606	4952.4	5247.4
Q96I25	Splicing factor 45 OS=Homo sapiens OX=9606 GN=RBM17 PE=1 SV=1	153.213	55	24	164	23	401	44.9	5.97	452.28	24	0	6468.1	7378.1	7050.1	4854.1	4992.6	5596.1
Q9UBS4	DnaJ homolog subfamily B member 11 OS=Homo sapiens OX=9606 GN=DNAJB11 PE=1 SV=1	153.098	38	15	264	15	358	40.5	6.18	842.85	15	0	6705.1	7680.9	7527	5646.4	5691.9	6464.9
Q9BW27	Nuclear pore complex protein Nup85 OS=Homo sapiens OX=9606 GN=NUP85 PE=1 SV=1	153.055	33	19	148	19	656	75	5.55	480.26	19	0	5695.2	6739.1	6502.4	6525.8	6665.7	7125.5
Q92917	G-patch domain and KOW motifs-containing protein OS=Homo sapiens OX=9606 GN=GPKOW PE=1 SV=2	152.946	56	20	117	20	476	52.2	6.15	365.66	20	0	3659.3	4599.6	4270.8	4587.9	4967.2	5293.9
Q9HCU4	Cadherin EGF LAG seven-pass G-type receptor 2 OS=Homo sapiens OX=9606 GN=CELSR2 PE=1 SV=1	152.934	18	37	67	36	2923	317.3	5.31	188.6	37	1	2363.1	2823.1	2680.2	1260.5	1354.5	1433.9
Q5T4U5	Medium-chain specific acyl-CoA dehydrogenase, mitochondrial OS=Homo sapiens OX=9606 GN=ACADM PE=1 SV=1	152.782	50	24	164	24	454	50.2	7.8	512.25	24	0	9415.5	10188.3	9940.8	9410.9	9416.2	10212.5
Q53Z42	HLA class I antigen OS=Homo sapiens OX=9606 GN=HLA-A PE=1 SV=1	152.599	60	21	184	12	365	40.9	6.99	543.2	21	9	5574.5	6417	6148.9	2789.2	2910.9	3049.2
P62979	Ubiquitin-40S ribosomal protein S27a OS=Homo sapiens OX=9606 GN=RPS27A PE=1 SV=2	152.583	69	15	1136	1	156	18	9.64	3678.91	15	19	56999.6	71951.5	66397	41260	44594.8	50277.4
O94762	ATP-dependent DNA helicase Q5 OS=Homo sapiens OX=9606 GN=RECQL5 PE=1 SV=2	152.568	42	33	89	33	991	108.8	8.56	238.64	33	0	3357	4160.2	3972.7	2514.1	2617.6	2701.5
Q8IU81	Interferon regulatory factor 2-binding protein 1 OS=Homo sapiens OX=9606 GN=IRF2BP1 PE=1 SV=1	152.497	66	29	88	29	584	61.6	8.18	267.1	29	0	2709.7	3598.2	3392.4	1842.6	1953.9	2153.6
E7ESP4	Integrin alpha-2 OS=Homo sapiens OX=9606 GN=ITGA2 PE=1 SV=1	152.497	31	21	82	1	942	102.8	5.15	266.75	21	0
Q14746	Conserved oligomeric Golgi complex subunit 2 OS=Homo sapiens OX=9606 GN=COG2 PE=1 SV=1	152.402	41	24	91	24	738	83.2	6.62	260.29	24	0	1415.5	1706.6	1658.9	1395.4	1440.3	1538.6
P55036-2	Isoform Rpn10E of 26S proteasome non-ATPase regulatory subunit 4 OS=Homo sapiens OX=9606 GN=PSMD4	152.368	53	12	216	2	268	28.6	6.09	639.12	12	0
Q6ZNB6	NF-X1-type zinc finger protein NFXL1 OS=Homo sapiens OX=9606 GN=NFXL1 PE=1 SV=2	152.33	44	30	72	30	911	101.3	8.41	244.36	30	0	2416.7	2826.9	2709.3	3598.6	3701.4	3922.3
Q16762	Thiosulfate sulfurtransferase OS=Homo sapiens OX=9606 GN=TST PE=1 SV=4	152.185	57	13	225	13	297	33.4	7.25	730.9	13	0	9195.3	10320.6	10470.2	3485.8	3541.8	3686.2
P00918	Carbonic anhydrase 2 OS=Homo sapiens OX=9606 GN=CA2 PE=1 SV=2	152.159	64	14	147	14	260	29.2	7.4	385.91	14	0	1277.3	1760.1	1559.5	1740.9	1819.5	1886.5
Q14677	Clathrin interactor 1 OS=Homo sapiens OX=9606 GN=CLINT1 PE=1 SV=1	152.154	32	22	170	1	625	68.2	6.42	517.52	22	29	5723.8	7494.7	6611.2	6564	7045.7	7327.4
Q14966-6	Isoform 6 of Zinc finger protein 638 OS=Homo sapiens OX=9606 GN=ZNF638	152.149	37	29	92	1	918	104	9.63	265.07	29	0
Q9UMS6-2	Isoform 2 of Synaptopodin-2 OS=Homo sapiens OX=9606 GN=SYNPO2	152.044	32	25	79	25	1261	136.3	8.79	234.87	25	0	2225	2884.1	2524.3	945.4	976.1	1024.5
Q16555	Dihydropyrimidinase-related protein 2 OS=Homo sapiens OX=9606 GN=DPYSL2 PE=1 SV=1	151.912	51	20	111	18	572	62.3	6.38	338.93	20	4	1542.9	2025.5	1811.8	2372.2	2524.5	2473
A0A6Q8PFJ4	Mitofusin-2 OS=Homo sapiens OX=9606 GN=MFN2 PE=1 SV=1	151.849	33	27	100	26	808	91.7	7.56	283.79	27	1	2579.5	3096.5	2854.1	2136.4	2219.3	2400.2
Q9ULH0-4	Isoform 4 of Kinase D-interacting substrate of 220 kDa OS=Homo sapiens OX=9606 GN=KIDINS220	151.593	26	33	77	1	1752	194.4	6.74	210.83	33	0
Q8IYB8	ATP-dependent RNA helicase SUPV3L1, mitochondrial OS=Homo sapiens OX=9606 GN=SUPV3L1 PE=1 SV=1	151.588	37	25	137	25	786	87.9	7.99	438.85	25	0	4489.2	5195.6	5107.5	5186	5215.8	5680.6
Q9Y3L5	Ras-related protein Rap-2c OS=Homo sapiens OX=9606 GN=RAP2C PE=1 SV=1	151.513	68	13	181	6	183	20.7	4.94	510.05	13	8	5897.2	6655.5	6363.3	2299	2454	2522.1
O43847	Nardilysin OS=Homo sapiens OX=9606 GN=NRDC PE=1 SV=3	151.48	25	28	103	28	1151	131.6	4.98	256.93	28	0	2456.9	3462.2	3065.4	3554.9	3811.3	4011.7
Q9P2D1	Chromodomain-helicase-DNA-binding protein 7 OS=Homo sapiens OX=9606 GN=CHD7 PE=1 SV=3	151.425	15	36	80	27	2997	335.7	6.34	209.53	36	2	1919.6	2172.1	2168.3	1673.5	1655.5	1798.7
P49959	Double-strand break repair protein MRE11 OS=Homo sapiens OX=9606 GN=MRE11 PE=1 SV=3	151.285	33	24	127	24	708	80.5	5.9	347.59	24	0	3146	4056.8	3674.4	3842.6	3945.3	4157.7
P13861	cAMP-dependent protein kinase type II-alpha regulatory subunit OS=Homo sapiens OX=9606 GN=PRKAR2A PE=1 SV=2	151.277	59	19	158	17	404	45.5	5.07	444.24	19	4	4969.2	6131.3	5560.5	4733.9	4880.8	5247.5
Q96N67	Dedicator of cytokinesis protein 7 OS=Homo sapiens OX=9606 GN=DOCK7 PE=1 SV=4	151.256	19	35	86	31	2140	242.4	6.8	218.44	35	1	2106	2651.6	2331.4	2346.3	2476.4	2641.4
Q6NXG1-2	Isoform 2 of Epithelial splicing regulatory protein 1 OS=Homo sapiens OX=9606 GN=ESRP1	151.154	48	21	150	2	608	67.6	6.76	482.13	21	26	5471.6	7068.6	6606.7	1929.9	2061.4	2129.3
Q86XL3	Ankyrin repeat and LEM domain-containing protein 2 OS=Homo sapiens OX=9606 GN=ANKLE2 PE=1 SV=4	151.135	46	33	103	33	938	104.1	7.09	293.56	33	0	2482.2	2983.3	2767.1	2721.3	2715.1	2944.6
A0A7I2V5J8	Nucleophosmin OS=Homo sapiens OX=9606 GN=NPM1 PE=1 SV=1	151.067	75	21	720	0	201	22.2	4.63	2470.13	21	0							Acetyl [N-Term]
Q16576-2	Isoform 2 of Histone-binding protein RBBP7 OS=Homo sapiens OX=9606 GN=RBBP7	151.02	42	17	196	1	469	52.3	5.27	653.16	17	23	11695.7	14383.1	13374.8	7654.4	8109.4	8987.9
Q7Z4V5	Hepatoma-derived growth factor-related protein 2 OS=Homo sapiens OX=9606 GN=HDGFL2 PE=1 SV=1	150.937	38	25	132	23	671	74.3	7.49	405.78	25	0	4106	5052.5	4717.4	4927	5296.5	5536.3
Q15785	Mitochondrial import receptor subunit TOM34 OS=Homo sapiens OX=9606 GN=TOMM34 PE=1 SV=2	150.855	61	20	117	20	309	34.5	8.98	348.93	20	0	3561.3	4910	4255.6	6749.6	7254.9	7826.2
Q9UKD2	mRNA turnover protein 4 homolog OS=Homo sapiens OX=9606 GN=MRTO4 PE=1 SV=2	150.671	60	19	218	19	239	27.5	8.29	663.02	19	0	10829.7	13110.2	12495.8	10792.2	10991.6	12158.4
P35232	Prohibitin OS=Homo sapiens OX=9606 GN=PHB PE=1 SV=1	150.648	73	18	648	18	272	29.8	5.76	2137.14	18	0	24728	26998.5	26793.5	23870	24075.2	26809.9
Q16401	26S proteasome non-ATPase regulatory subunit 5 OS=Homo sapiens OX=9606 GN=PSMD5 PE=1 SV=3	150.569	53	20	122	20	504	56.2	5.48	358.31	20	0	3167.3	4399.8	3775	3990.9	4233.4	4537.7
Q16134	Electron transfer flavoprotein-ubiquinone oxidoreductase, mitochondrial OS=Homo sapiens OX=9606 GN=ETFDH PE=1 SV=2	150.539	47	24	123	24	617	68.5	7.55	403.93	24	0	5127.1	5489.8	5245.4	4144	4159.4	4419
P63092-2	Isoform Gnas-2 of Guanine nucleotide-binding protein G(s) subunit alpha isoforms short OS=Homo sapiens OX=9606 GN=GNAS	150.347	58	20	280	1	380	44.2	6.29	835.64	20	0	696	794.5	750.1	478.1	502.1	480
Q01105-2	Isoform 2 of Protein SET OS=Homo sapiens OX=9606 GN=SET	150.346	41	14	378	2	277	32.1	4.22	1220.36	14	0
A0A7P0T9J6	Sphingomyelin phosphodiesterase 4 OS=Homo sapiens OX=9606 GN=SMPD4 PE=1 SV=1	150.245	31	25	143	1	844	94.9	8.31	438.08	25	0	150.2	168.1	161.4	166.4	151.9	157.8
Q9HCU5	Prolactin regulatory element-binding protein OS=Homo sapiens OX=9606 GN=PREB PE=1 SV=2	150.144	63	17	144	17	417	45.4	7.88	513.68	17	0	4102.1	4852.8	4636.8	3635.2	3723.1	3859.4
Q8IY18	Structural maintenance of chromosomes protein 5 OS=Homo sapiens OX=9606 GN=SMC5 PE=1 SV=2	150.078	29	32	83	32	1101	128.7	8.38	216.47	32	0	2683.7	3331.8	3170.9	2482.1	2573.7	2801.7
Q9NYH9	U3 small nucleolar RNA-associated protein 6 homolog OS=Homo sapiens OX=9606 GN=UTP6 PE=1 SV=2	150.074	44	28	124	28	597	70.1	7.28	361.22	28	0	4580	4930.8	4975.8	4125.9	4111.6	4598.5
P00966	Argininosuccinate synthase OS=Homo sapiens OX=9606 GN=ASS1 PE=1 SV=2	150.041	48	21	184	21	412	46.5	8.02	537.39	21	0	11436.9	17001	14051.6	3670.7	3896.6	4043.7
Q9Y232	Chromodomain Y-like protein OS=Homo sapiens OX=9606 GN=CDYL PE=1 SV=2	150.023	42	22	100	22	598	66.4	9.45	315.8	22	0	4021.4	4711	4657.7	2892.2	2976.2	3154.6
Q9H223	EH domain-containing protein 4 OS=Homo sapiens OX=9606 GN=EHD4 PE=1 SV=1	149.974	54	22	130	18	541	61.1	6.76	341.56	22	5	2593.3	3380.2	2947.3	2861	3068.4	3124.3
P67870	Casein kinase II subunit beta OS=Homo sapiens OX=9606 GN=CSNK2B PE=1 SV=1	149.973	49	8	204	8	215	24.9	5.55	631.67	8	0	4061.5	4976.9	4577.6	5139.3	5408.6	5665.2
Q9HCD5	Nuclear receptor coactivator 5 OS=Homo sapiens OX=9606 GN=NCOA5 PE=1 SV=2	149.736	49	22	82	22	579	65.5	9.6	218	22	0	3691	4061.8	4187	2885.5	3021.8	3366.6
Q96L73	Histone-lysine N-methyltransferase, H3 lysine-36 specific OS=Homo sapiens OX=9606 GN=NSD1 PE=1 SV=1	149.468	18	39	62	38	2696	296.5	8.03	167.43	39	0	781.7	896.6	884.6	558.4	540.6	549.4
Q9UIQ6	Leucyl-cystinyl aminopeptidase OS=Homo sapiens OX=9606 GN=LNPEP PE=1 SV=3	149.399	27	23	98	23	1025	117.3	5.73	300.71	23	0	2799.6	3392.5	3293	3141	3143.8	3295.1
Q92552	28S ribosomal protein S27, mitochondrial OS=Homo sapiens OX=9606 GN=MRPS27 PE=1 SV=3	149.347	44	20	156	20	414	47.6	6.18	489.9	20	0	6901.2	7860.7	7626.2	5251.6	5344	5800.6
P21127	Cyclin-dependent kinase 11B OS=Homo sapiens OX=9606 GN=CDK11B PE=1 SV=4	149.337	33	32	144	4	795	92.6	5.54	380.06	32	32	7079.3	8361.6	8434.1	5259	5565.7	6238
P20340-2	Isoform 2 of Ras-related protein Rab-6A OS=Homo sapiens OX=9606 GN=RAB6A	149.285	57	15	346	1	208	23.5	5.54	1023.11	15	0	1633.7	1909.9	1771.1	1165.6	1175.5	1237.6
O15143	Actin-related protein 2/3 complex subunit 1B OS=Homo sapiens OX=9606 GN=ARPC1B PE=1 SV=3	149.254	48	17	122	16	372	40.9	8.35	476.11	17	1	4179.8	5703.2	5018.6	3810.5	4094	4142
A0A3B3ITE7	[Histone H3]-trimethyl-L-lysine(4) demethylase OS=Homo sapiens OX=9606 GN=KDM5B PE=1 SV=1	149.032	25	34	84	31	1505	171.1	6.86	200.29	34	4	2221.7	2662.2	2487.7	1264	1310.6	1360.5
Q16222	UDP-N-acetylhexosamine pyrophosphorylase OS=Homo sapiens OX=9606 GN=UAP1 PE=1 SV=3	148.994	39	18	128	17	522	58.7	6.33	450.04	18	1	4316	5362.2	4859.3	19868.6	21840.5	22625.1
Q9Y394	Dehydrogenase/reductase SDR family member 7 OS=Homo sapiens OX=9606 GN=DHRS7 PE=1 SV=1	148.828	47	16	176	16	339	38.3	8.32	493.14	16	0	4340.6	5079.1	4741	3873.6	3813.2	4139.4
Q13451	Peptidyl-prolyl cis-trans isomerase FKBP5 OS=Homo sapiens OX=9606 GN=FKBP5 PE=1 SV=2	148.788	60	24	108	24	457	51.2	5.9	341.52	24	0	3682.8	4849.5	4217.8	3028.9	3194.9	3359.5
J3KNI1	Component of oligomeric Golgi complex 4 OS=Homo sapiens OX=9606 GN=COG4 PE=1 SV=1	148.751	37	24	122	24	789	89.4	5.21	333.09	24	0	2583.6	3300	2886.4	2060.6	2100.3	2111.4
P08754	Guanine nucleotide-binding protein G(i) subunit alpha-3 OS=Homo sapiens OX=9606 GN=GNAI3 PE=1 SV=3	148.712	44	14	302	7	354	40.5	5.69	936.36	14	0	5021.9	5893.1	5422.2	3615.8	3781.8	3849.1
Q8WUA4	General transcription factor 3C polypeptide 2 OS=Homo sapiens OX=9606 GN=GTF3C2 PE=1 SV=2	148.559	29	20	80	20	911	100.6	7.31	207.38	20	0	2167.9	2531.9	2497.6	1370.6	1455.7	1617.9
P51003	Poly(A) polymerase alpha OS=Homo sapiens OX=9606 GN=PAPOLA PE=1 SV=4	148.483	38	23	111	22	745	82.8	7.37	310.84	23	1	2013.9	2854.9	2405.2	2229.5	2407	2571.6
Q9UHB7	AF4/FMR2 family member 4 OS=Homo sapiens OX=9606 GN=AFF4 PE=1 SV=1	148.326	28	24	69	24	1163	127.4	9.31	194.8	24	0	1158.5	1310.1	1274	998.6	1056.6	1137.7
P00387	NADH-cytochrome b5 reductase 3 OS=Homo sapiens OX=9606 GN=CYB5R3 PE=1 SV=3	148.308	69	16	167	16	301	34.2	7.59	566.9	16	0	4858.7	5480.7	5232	5658.5	5642.7	6190.7
J3KP36	WASH complex subunit 2C OS=Homo sapiens OX=9606 GN=WASHC2C PE=1 SV=3	148.199	33	26	82	4	1262	137.9	4.77	243.32	26	0	36.3	52.7	41.5	114.2	106.1	98.5
O43815	Striatin OS=Homo sapiens OX=9606 GN=STRN PE=1 SV=4	148.168	48	26	102	25	780	86.1	5.27	304.98	26	1	2078.3	2574.5	2446.5	2162.5	2208.2	2293.1	Acetyl [N-Term]
Q02878	60S ribosomal protein L6 OS=Homo sapiens OX=9606 GN=RPL6 PE=1 SV=3	148.165	51	19	336	19	288	32.7	10.58	955.1	19	0	26604	33672.4	29191.5	24831.8	24807.1	28234.2
Q96QD9	UAP56-interacting factor OS=Homo sapiens OX=9606 GN=FYTTD1 PE=1 SV=3	148.108	60	18	116	18	318	35.8	11.78	365.38	18	0	6022.8	6904.8	6818.5	3858.5	4088.7	4595.3
Q8NC60	Nitric oxide-associated protein 1 OS=Homo sapiens OX=9606 GN=NOA1 PE=1 SV=2	147.998	41	22	99	22	698	78.4	8.66	283.5	22	0	4323.7	5051.2	4857.5	3750.1	3860.3	4191.7
P06493	Cyclin-dependent kinase 1 OS=Homo sapiens OX=9606 GN=CDK1 PE=1 SV=3	147.995	63	17	195	15	297	34.1	8.4	616.19	17	1	6025	8564.8	6850.3	9348	10330.2	10912.3
Q9BZF9	Uveal autoantigen with coiled-coil domains and ankyrin repeats OS=Homo sapiens OX=9606 GN=UACA PE=1 SV=2	147.897	28	38	78	38	1416	162.4	7.03	212.34	38	0	4132.7	5031.1	4491.7	5929.6	6300.7	6872.1
P23443	Ribosomal protein S6 kinase beta-1 OS=Homo sapiens OX=9606 GN=RPS6KB1 PE=1 SV=2	147.89	47	20	109	19	525	59.1	6.65	367.16	20	0	2983.1	4239.2	3481.7	1407.3	1448.2	1426.9
O14647	Chromodomain-helicase-DNA-binding protein 2 OS=Homo sapiens OX=9606 GN=CHD2 PE=1 SV=2	147.761	17	31	90	24	1828	211.2	8.1	241.66	31	0	3164.2	3583.7	3545.4	3127.8	3199	3571.6
P30044	Peroxiredoxin-5, mitochondrial OS=Homo sapiens OX=9606 GN=PRDX5 PE=1 SV=4	147.662	66	12	286	12	214	22.1	8.7	856.7	12	0	12274	15109.1	14377.7	15305.3	16201.7	17917.6
Q9NXE4	Sphingomyelin phosphodiesterase 4 OS=Homo sapiens OX=9606 GN=SMPD4 PE=1 SV=3	147.649	30	25	142	1	866	97.7	8.27	431.64	25	28	5746.8	6887.1	6707.6	5978.6	6116.9	6857.4
E7ESC6	Exportin-7 OS=Homo sapiens OX=9606 GN=XPO7 PE=1 SV=1	147.578	31	27	94	27	1088	124	6.48	306.73	27	0	1640.7	2232.7	1949.5	1846.9	1992	2154.2
Q9H1A4	Anaphase-promoting complex subunit 1 OS=Homo sapiens OX=9606 GN=ANAPC1 PE=1 SV=1	147.549	21	32	71	32	1944	216.4	6.3	191.16	32	0	1249.9	1630.8	1475.4	1219.8	1330.6	1336.4
O75151	Lysine-specific demethylase PHF2 OS=Homo sapiens OX=9606 GN=PHF2 PE=1 SV=4	147.44	30	27	91	25	1096	120.7	9.17	272.55	27	2	3137.6	3592	3601.7	1217.3	1274.5	1311
P63092-3	Isoform 3 of Guanine nucleotide-binding protein G(s) subunit alpha isoforms short OS=Homo sapiens OX=9606 GN=GNAS	147.395	58	20	269	1	379	44.2	6.29	792.13	20	0	624.6	753.8	694	510.6	518.6	510.3
O94855	Protein transport protein Sec24D OS=Homo sapiens OX=9606 GN=SEC24D PE=1 SV=2	147.387	26	24	110	23	1032	112.9	7.25	277.09	24	0	2806.6	3798.6	3277.1	3801.3	4125.4	4381.7
Q9Y295	Developmentally-regulated GTP-binding protein 1 OS=Homo sapiens OX=9606 GN=DRG1 PE=1 SV=1	147.214	54	19	126	18	367	40.5	8.9	362.05	19	1	2013	2634	2273.1	1823.8	2012.2	2074.4
Q96IR7	4-hydroxyphenylpyruvate dioxygenase-like protein OS=Homo sapiens OX=9606 GN=HPDL PE=1 SV=1	147.153	61	14	123	14	371	39.4	7.03	433.01	14	0	3777.1	4248.7	4294.6	2968.3	3172.4	3471.5
Q07666	KH domain-containing, RNA-binding, signal transduction-associated protein 1 OS=Homo sapiens OX=9606 GN=KHDRBS1 PE=1 SV=1	147.142	35	14	239	12	443	48.2	8.66	825.78	14	3	10215.9	12285.3	11494.1	9157.4	9504.3	10450.3
Q9UKF6	Cleavage and polyadenylation specificity factor subunit 3 OS=Homo sapiens OX=9606 GN=CPSF3 PE=1 SV=1	147.063	40	23	102	23	684	77.4	5.6	315.59	23	0	3354.2	4086.1	3810.5	3505.6	3566.4	3916.6
Q9P2I0	Cleavage and polyadenylation specificity factor subunit 2 OS=Homo sapiens OX=9606 GN=CPSF2 PE=1 SV=2	147.017	43	28	127	28	782	88.4	5.11	343.95	28	0	3936.8	4725.3	4546.2	3631.3	3672.8	3880.1
C9JRZ6	MICOS complex subunit MIC19 OS=Homo sapiens OX=9606 GN=CHCHD3 PE=1 SV=2	147.01	63	20	353	20	232	26.7	7.75	1085.16	20	0	15871.1	17378.2	17361.7	13022.3	13275	14678.3
Q9Y5K5-3	Isoform 3 of Ubiquitin carboxyl-terminal hydrolase isozyme L5 OS=Homo sapiens OX=9606 GN=UCHL5	147	56	14	164	1	328	37.5	5.4	493.93	14	19	3364.4	4486	3997.4	3918	4101.3	4344
Q7Z5K2	Wings apart-like protein homolog OS=Homo sapiens OX=9606 GN=WAPL PE=1 SV=1	146.926	32	32	76	32	1190	132.9	5.44	215.74	32	0	3561.8	4403.9	4122.5	3553.7	3712.8	3907.1
Q9BZE1	39S ribosomal protein L37, mitochondrial OS=Homo sapiens OX=9606 GN=MRPL37 PE=1 SV=2	146.903	52	23	135	23	423	48.1	8.59	426.47	23	0	7146.4	7862.8	7736.8	4837.8	4982.7	5365.4
Q86SF2	N-acetylgalactosaminyltransferase 7 OS=Homo sapiens OX=9606 GN=GALNT7 PE=1 SV=1	146.871	43	23	117	23	657	75.3	7.11	309.51	23	0	4303.9	4774.1	4769.9	1642.7	1699.4	1746
O15382	Branched-chain-amino-acid aminotransferase, mitochondrial OS=Homo sapiens OX=9606 GN=BCAT2 PE=1 SV=2	146.848	42	13	151	13	392	44.3	8.65	482.08	13	0	6695.5	7564.5	7268.5	3837.3	3891.7	4011
P25398	40S ribosomal protein S12 OS=Homo sapiens OX=9606 GN=RPS12 PE=1 SV=3	146.835	67	11	256	11	132	14.5	7.21	830.05	11	0	10808.2	13821	12136.1	12098.2	13107.3	14007.1
Q9ULH0	Kinase D-interacting substrate of 220 kDa OS=Homo sapiens OX=9606 GN=KIDINS220 PE=1 SV=3	146.825	26	33	76	1	1771	196.4	6.62	208.24	33	38	1576.9	1953.2	1828	1197.8	1219.5	1358.7
Q99747	Gamma-soluble NSF attachment protein OS=Homo sapiens OX=9606 GN=NAPG PE=1 SV=1	146.683	54	17	144	17	312	34.7	5.41	423.64	17	0	5108.3	5912.4	5509.8	4992.3	5153.5	5478.7
Q9H0L4	Cleavage stimulation factor subunit 2 tau variant OS=Homo sapiens OX=9606 GN=CSTF2T PE=1 SV=1	146.67	40	17	193	8	616	64.4	7.25	526.71	17	0	582.2	667.1	617	888.6	906.4	915.3
P42694	Probable helicase with zinc finger domain OS=Homo sapiens OX=9606 GN=HELZ PE=1 SV=2	146.65	17	30	69	30	1942	218.8	7.42	183.31	30	0	1748	2241.1	2044.1	1566.8	1661.8	1685.7
O43852-4	Isoform 4 of Calumenin OS=Homo sapiens OX=9606 GN=CALU	146.639	54	19	163	1	323	38.1	4.58	521.04	19	0	175.6	206	182.3	352.7	369.3	430.6
Q9Y6E2	Basic leucine zipper and W2 domain-containing protein 2 OS=Homo sapiens OX=9606 GN=BZW2 PE=1 SV=1	146.62	45	22	231	20	419	48.1	6.68	738.94	22	0	8422	11953.1	10187.5	8542.2	9422.4	10178.2
A0A087WY31	YTH domain-containing family protein 3 OS=Homo sapiens OX=9606 GN=YTHDF3 PE=1 SV=1	146.61	36	17	131	9	588	64.5	8.24	367.45	17	7	2337.8	3063.5	2619.4	4497.8	4778.8	4932
Q9HAV7	GrpE protein homolog 1, mitochondrial OS=Homo sapiens OX=9606 GN=GRPEL1 PE=1 SV=2	146.359	67	18	252	18	217	24.3	8.12	799.63	18	0	13868	15109.7	14645.8	11051	11262.8	12531.6
P19174-2	Isoform 2 of 1-phosphatidylinositol 4,5-bisphosphate phosphodiesterase gamma-1 OS=Homo sapiens OX=9606 GN=PLCG1	146.292	30	31	78	31	1291	148.6	6.05	198.4	31	0	1436.8	1956.3	1679	2118.5	2283.4	2351.9
Q9NRZ9	Lymphoid-specific helicase OS=Homo sapiens OX=9606 GN=HELLS PE=1 SV=1	146.226	33	26	88	26	838	97	7.93	230.77	26	0	3040.4	3808.8	3442	2345.5	2495.9	2648
Q9Y5K5	Ubiquitin carboxyl-terminal hydrolase isozyme L5 OS=Homo sapiens OX=9606 GN=UCHL5 PE=1 SV=3	146.092	57	14	155	1	329	37.6	5.33	465.17	14	0	32.4	43.2	30.4	36	35.1	34.1
Q96S66	Chloride channel CLIC-like protein 1 OS=Homo sapiens OX=9606 GN=CLCC1 PE=1 SV=1	146.084	47	23	93	23	551	62	5.55	265.02	23	0	2459.3	2834.5	2731.8	1235.5	1223.8	1260.7
Q96HC4	PDZ and LIM domain protein 5 OS=Homo sapiens OX=9606 GN=PDLIM5 PE=1 SV=5	146.032	48	23	91	23	596	63.9	8.21	252.8	23	0	3068	3808.5	3343.5	7455.6	8137.9	8082.2
Q10471	Polypeptide N-acetylgalactosaminyltransferase 2 OS=Homo sapiens OX=9606 GN=GALNT2 PE=1 SV=1	145.942	45	25	110	24	571	64.7	8.35	261.82	25	2	4509.1	4911.4	4965.6	3991.7	4106	4688.8
A0A087X0H9	RNA-binding protein 26 OS=Homo sapiens OX=9606 GN=RBM26 PE=1 SV=1	145.878	26	26	96	1	1009	113.7	9.16	268.79	26	0
Q16777	Histone H2A type 2-C OS=Homo sapiens OX=9606 GN=H2AC20 PE=1 SV=4	145.805	50	12	960	3	129	14	10.9	2432.03	12	2	19361	17219.3	18954.3	5881.5	5980.7	6818.1
Q9NVV4	Poly(A) RNA polymerase, mitochondrial OS=Homo sapiens OX=9606 GN=MTPAP PE=1 SV=1	145.55	42	23	97	23	582	66.1	9.04	308.77	23	0	4011.5	4687	4830.8	3663.9	3787.9	4312.1
Q9NYY8	FAST kinase domain-containing protein 2, mitochondrial OS=Homo sapiens OX=9606 GN=FASTKD2 PE=1 SV=1	145.51	30	22	127	22	710	81.4	8.05	360.84	22	0	3393.2	3952.9	3809.3	1900.9	1997.7	2096.9
Q8NCA5	Protein FAM98A OS=Homo sapiens OX=9606 GN=FAM98A PE=1 SV=2	145.48	31	12	166	9	518	55.2	8.95	637.57	12	0	3579.1	4711.9	4146.2	4136	4361.3	4500.4
Q9NXF1	Testis-expressed protein 10 OS=Homo sapiens OX=9606 GN=TEX10 PE=1 SV=2	145.468	35	30	111	30	929	105.6	9.36	349.13	30	0	2981.1	3462.8	3463.7	2834.4	2995.8	3357.9
Q9UI08	Ena/VASP-like protein OS=Homo sapiens OX=9606 GN=EVL PE=1 SV=2	145.401	58	20	92	19	416	44.6	8.84	206.6	20	0	474.1	641	566	180.5	186.1	174.9
Q96KP1	Exocyst complex component 2 OS=Homo sapiens OX=9606 GN=EXOC2 PE=1 SV=1	145.23	29	27	99	27	924	104	6.9	258.33	27	0	2125.2	2822.9	2470.2	2365.5	2483	2565.7
Q8TDN6	Ribosome biogenesis protein BRX1 homolog OS=Homo sapiens OX=9606 GN=BRIX1 PE=1 SV=2	145.2	60	21	108	21	353	41.4	9.92	356.49	21	0	4071	4456.8	4523.3	3596	3624.6	3934.7
Q01831	DNA repair protein complementing XP-C cells OS=Homo sapiens OX=9606 GN=XPC PE=1 SV=4	145.195	27	22	118	22	940	105.9	8.9	379.49	22	0	6264.3	7074.9	6958.5	2534	2590.1	2681.5
O14964	Hepatocyte growth factor-regulated tyrosine kinase substrate OS=Homo sapiens OX=9606 GN=HGS PE=1 SV=1	145.09	35	25	143	25	777	86.1	6.16	365.49	25	0	5457.8	7025.5	6265.8	6219.6	6616.7	7147.1
Q9NRY4	Rho GTPase-activating protein 35 OS=Homo sapiens OX=9606 GN=ARHGAP35 PE=1 SV=3	145.075	25	29	74	29	1499	170.4	6.64	195.57	29	0	1847.8	2339.2	2086.3	1668.8	1732.6	1658.8
Q14004	Cyclin-dependent kinase 13 OS=Homo sapiens OX=9606 GN=CDK13 PE=1 SV=2	145.074	28	37	76	3	1512	164.8	9.69	215.07	37	37	3324.7	3958.5	3876.9	2507.3	2678.4	2817
Q9Y624	Junctional adhesion molecule A OS=Homo sapiens OX=9606 GN=F11R PE=1 SV=1	145.041	62	15	173	15	299	32.6	7.9	470.91	15	0	6790.1	7867.1	7629.9	3282.7	3347.8	3392.3
Q96AQ6	Pre-B-cell leukemia transcription factor-interacting protein 1 OS=Homo sapiens OX=9606 GN=PBXIP1 PE=1 SV=1	145.033	35	22	113	22	731	80.6	5.33	334.87	22	0	3440.6	3912.1	3815.9	2210.6	2268.5	2233.2
B7ZLQ5	Probable global transcription activator SNF2L1 OS=Homo sapiens OX=9606 GN=SMARCA1 PE=1 SV=1	145.023	23	27	139	13	1070	124.2	8.4	378.84	27	0	272.5	330.2	308.1	655.6	681.8	758.9
P21964	Catechol O-methyltransferase OS=Homo sapiens OX=9606 GN=COMT PE=1 SV=2	144.982	62	15	184	15	271	30	5.47	644.02	15	0	4609.4	6219.3	5119.7	4200.6	4413	4639.6
P98160	Basement membrane-specific heparan sulfate proteoglycan core protein OS=Homo sapiens OX=9606 GN=HSPG2 PE=1 SV=4	144.877	11	35	61	35	4391	468.5	6.51	158.35	35	0	671	734.7	744	318.3	318.1	355.5
P16949	Stathmin OS=Homo sapiens OX=9606 GN=STMN1 PE=1 SV=3	144.787	76	23	160	22	149	17.3	5.97	435.22	23	1	8471.7	11129.3	9593.3	14488.1	18288.1	19565.2
Q96SB4	SRSF protein kinase 1 OS=Homo sapiens OX=9606 GN=SRPK1 PE=1 SV=2	144.686	33	24	105	18	655	74.3	6.16	267.69	24	7	4275.6	5255	4832.9	4422.7	4704.7	4970.1
O00487	26S proteasome non-ATPase regulatory subunit 14 OS=Homo sapiens OX=9606 GN=PSMD14 PE=1 SV=1	144.68	57	14	133	14	310	34.6	6.52	388.59	14	0	5340.2	7078.6	6025.6	5820.8	6061.4	6327.7
P51648	Aldehyde dehydrogenase family 3 member A2 OS=Homo sapiens OX=9606 GN=ALDH3A2 PE=1 SV=1	144.519	33	17	164	16	485	54.8	7.88	478.9	17	1	6877.5	8118.3	7844.9	2788.6	2853.4	3021.4
Q08380	Galectin-3-binding protein OS=Homo sapiens OX=9606 GN=LGALS3BP PE=1 SV=1	144.396	39	18	191	18	585	65.3	5.27	541.81	18	0	4442.4	5101.7	4985.4	3506	3608.1	3843.4
Q14232	Translation initiation factor eIF-2B subunit alpha OS=Homo sapiens OX=9606 GN=EIF2B1 PE=1 SV=1	144.332	63	19	152	19	305	33.7	7.33	475.15	19	0	2286.5	3285.9	2818.7	2876.6	3129.4	3374.1
Q9UNS1	Protein timeless homolog OS=Homo sapiens OX=9606 GN=TIMELESS PE=1 SV=2	144.31	28	27	88	27	1208	138.6	5.4	254.9	27	0	2318.6	3081.1	2697	2302.6	2507.8	2554.9
Q9NY27	Serine/threonine-protein phosphatase 4 regulatory subunit 2 OS=Homo sapiens OX=9606 GN=PPP4R2 PE=1 SV=3	144.293	57	19	93	19	417	46.9	4.54	267.61	19	0	1880.8	2643	2220.7	1243.6	1268.4	1488.7
P60900	Proteasome subunit alpha type-6 OS=Homo sapiens OX=9606 GN=PSMA6 PE=1 SV=1	144.282	59	15	273	15	246	27.4	6.76	839.45	15	0	10345.5	13846.6	12444.2	11267.4	12428	13048
Q9H0S4	Probable ATP-dependent RNA helicase DDX47 OS=Homo sapiens OX=9606 GN=DDX47 PE=1 SV=1	144.24	45	17	141	17	455	50.6	9.1	446.39	17	0	4814.8	5511.8	5392.5	4246.2	4289	4649.8
Q9HCM4	Band 4.1-like protein 5 OS=Homo sapiens OX=9606 GN=EPB41L5 PE=1 SV=3	144.11	33	17	137	3	733	81.8	6.58	460.14	17	20	4838.7	5633.1	5363	3348.4	3392.8	3523
A0A7I2YQG2	Ribosomal protein L19 OS=Homo sapiens OX=9606 GN=RPL19 PE=1 SV=1	144.08	42	13	343	13	216	25.7	11.27	995.08	13	0	11249	13406.4	12464	11591.9	11567	12520.5
Q96Q11	CCA tRNA nucleotidyltransferase 1, mitochondrial OS=Homo sapiens OX=9606 GN=TRNT1 PE=1 SV=2	144.045	50	20	160	20	434	50.1	8.1	511.41	20	0	6695.6	8298.2	7764.5	5380.1	5536.1	5877.9
Q86UK7	E3 ubiquitin-protein ligase ZNF598 OS=Homo sapiens OX=9606 GN=ZNF598 PE=1 SV=1	143.835	48	27	83	3	904	98.6	8.4	263.76	27	26	2416.8	2966.9	2722.1	3860.7	4136.9	4157.4
Q13162	Peroxiredoxin-4 OS=Homo sapiens OX=9606 GN=PRDX4 PE=1 SV=1	143.831	65	14	328	11	271	30.5	6.29	1168.32	14	0	11707.7	13162.8	13021.5	8646	8898.3	9500.7
Q8N8A6	ATP-dependent RNA helicase DDX51 OS=Homo sapiens OX=9606 GN=DDX51 PE=1 SV=3	143.799	47	23	113	23	666	72.4	8.16	383.16	23	0	3191.2	3663.1	3582.3	2001.2	2115.5	2094.9
Q9H501	ESF1 homolog OS=Homo sapiens OX=9606 GN=ESF1 PE=1 SV=1	143.568	34	27	88	27	851	98.7	5.11	263.67	27	0	5133.6	5612.6	5627.6	3809	3905.6	4228.8
P61019	Ras-related protein Rab-2A OS=Homo sapiens OX=9606 GN=RAB2A PE=1 SV=1	143.504	64	13	292	5	212	23.5	6.54	953.47	13	9	11281.9	13140.5	12819.1	13169	13676.7	15101.6
Q12846	Syntaxin-4 OS=Homo sapiens OX=9606 GN=STX4 PE=1 SV=2	143.474	58	13	114	13	297	34.2	6.28	343.67	13	0	3855.9	4347.1	4153.6	3268.6	3452.7	3662
Q14571	Inositol 1,4,5-trisphosphate receptor type 2 OS=Homo sapiens OX=9606 GN=ITPR2 PE=1 SV=2	143.334	16	41	78	31	2701	307.9	6.43	221.45	41	2	2702.2	3082.1	3103.3	1970	1993.2	2250.9
O95716	Ras-related protein Rab-3D OS=Homo sapiens OX=9606 GN=RAB3D PE=1 SV=1	143.327	60	13	228	6	219	24.3	4.93	638.32	13	8	4845.1	5679.3	5567.6	1330.1	1291	1339.3
P51570	Galactokinase OS=Homo sapiens OX=9606 GN=GALK1 PE=1 SV=1	143.261	66	23	138	23	392	42.2	6.46	470.49	23	0	3232.2	4346	3845.5	3665.3	3987.9	4187.9
Q14146	Unhealthy ribosome biogenesis protein 2 homolog OS=Homo sapiens OX=9606 GN=URB2 PE=1 SV=2	143.232	21	27	103	27	1524	170.4	7.31	290.49	27	0	3889.7	4336.5	4301.6	2949.2	2997.5	3064
P49454	Centromere protein F OS=Homo sapiens OX=9606 GN=CENPF PE=1 SV=3	143.217	15	43	64	43	3114	357.3	5.1	157.84	43	0	2830.9	3297.1	3125	1936.5	2074.1	2249.1
Q9BYD6	39S ribosomal protein L1, mitochondrial OS=Homo sapiens OX=9606 GN=MRPL1 PE=1 SV=2	143.132	50	15	147	15	325	36.9	8.78	457.64	15	0	5941.3	6587	6448.3	5428.1	5302.1	5911.8
Q6P1N9	Putative deoxyribonuclease TATDN1 OS=Homo sapiens OX=9606 GN=TATDN1 PE=1 SV=2	143.13	60	17	146	16	297	33.6	6.96	426.29	17	1	6395.8	7875.3	7326.3	4881.7	5064.7	5192
A0A3B3IUB5	Minor histocompatibility antigen H13 OS=Homo sapiens OX=9606 GN=HM13 PE=1 SV=1	143.114	24	13	204	13	420	46.3	8.03	616.47	13	0	8379.9	9467.3	9015.3	7266.1	7126.7	7711
Q9BY77	Polymerase delta-interacting protein 3 OS=Homo sapiens OX=9606 GN=POLDIP3 PE=1 SV=2	143.092	54	21	78	3	421	46.1	9.99	280.46	21	23	2673.6	2990.9	2893.8	2928	3093.6	3522.6
A0A0C4DFM1	Transmembrane 9 superfamily member OS=Homo sapiens OX=9606 GN=TM9SF4 PE=1 SV=1	143.078	31	18	124	18	625	72.5	6.65	342.83	18	0	3165.3	3593.1	3553.4	3139.1	3238.4	3441.3
A0A286YFF7	Palmitoyl-protein hydrolase 1 OS=Homo sapiens OX=9606 GN=PPT1 PE=1 SV=1	143.008	44	12	150	12	335	37.1	6.52	520.74	12	0	6569	7405.7	6921.9	3841.9	3968.1	4204.3
A0A7I2V4V1	Peptidyl-prolyl cis-trans isomerase OS=Homo sapiens OX=9606 GN=PPIA PE=1 SV=1	142.919	100	7	456	2	60	6.4	6.49	1528.46	7	0	460.8	679.7	624.3	420.3	461.3	559.1
O60361	Putative nucleoside diphosphate kinase OS=Homo sapiens OX=9606 GN=NME2P1 PE=5 SV=1	142.845	66	9	428	1	137	15.5	8.57	1296.44	9	0	457.6	674.2	588.9	660.4	777.6	861.4
Q9NZL9	Methionine adenosyltransferase 2 subunit beta OS=Homo sapiens OX=9606 GN=MAT2B PE=1 SV=1	142.798	49	14	99	14	334	37.5	7.36	330.01	14	0	2401.7	3238.5	2838	3582.2	3877.4	4156
Q8NI35	InaD-like protein OS=Homo sapiens OX=9606 GN=PATJ PE=1 SV=3	142.783	21	29	68	28	1801	196.2	4.94	199.72	29	1	650.5	766	724.2	261.9	234.1	245.1
Q9NTK5	Obg-like ATPase 1 OS=Homo sapiens OX=9606 GN=OLA1 PE=1 SV=2	142.764	53	19	131	19	396	44.7	7.81	355.1	19	0	5330.5	7416.6	6156	7234.9	7910.1	8551.4
O43252	Bifunctional 3'-phosphoadenosine 5'-phosphosulfate synthase 1 OS=Homo sapiens OX=9606 GN=PAPSS1 PE=1 SV=2	142.7	38	21	114	18	624	70.8	6.86	364.22	21	0	2736.1	3844.7	3198.7	3805.6	4089.7	4172.5
P50213	Isocitrate dehydrogenase [NAD] subunit alpha, mitochondrial OS=Homo sapiens OX=9606 GN=IDH3A PE=1 SV=1	142.674	44	18	211	18	366	39.6	6.92	642.01	18	0	12684.1	14378.1	14055.7	10222.7	10556.7	11575.5
P40938	Replication factor C subunit 3 OS=Homo sapiens OX=9606 GN=RFC3 PE=1 SV=2	142.499	61	18	97	18	356	40.5	8.34	323.11	18	0	2960	3562.4	3277.8	2851.9	3028.6	3180.3
P15531	Nucleoside diphosphate kinase A OS=Homo sapiens OX=9606 GN=NME1 PE=1 SV=1	142.393	70	11	509	1	152	17.1	6.19	1534.45	11	0	3086.2	4405.9	3708.3	3065.7	3353.6	3388.5
O14787-2	Isoform 2 of Transportin-2 OS=Homo sapiens OX=9606 GN=TNPO2	142.353	27	22	148	11	887	100.3	4.98	430.82	22	0	1855.8	2481.3	2151.7	1791.5	1900.7	2008.4
Q9UK61	Protein TASOR OS=Homo sapiens OX=9606 GN=TASOR PE=1 SV=3	142.243	29	40	71	40	1670	188.9	5.8	178.18	40	0	1747.7	2046.6	2008.1	2801.1	2985.9	3222.1
Q15042	Rab3 GTPase-activating protein catalytic subunit OS=Homo sapiens OX=9606 GN=RAB3GAP1 PE=1 SV=3	142.226	31	26	100	26	981	110.5	5.55	282.29	26	0	2028.2	2699.8	2346.7	3165.8	3401.7	3491
Q9H6W3	Ribosomal oxygenase 1 OS=Homo sapiens OX=9606 GN=RIOX1 PE=1 SV=2	142.223	49	23	89	23	641	71	6.46	313.71	23	0	1727.5	1962.7	1861.2	986.3	1014.7	1010.9
Q86V15	Zinc finger protein castor homolog 1 OS=Homo sapiens OX=9606 GN=CASZ1 PE=1 SV=4	142.159	23	25	58	25	1759	189.9	7.03	172.36	25	0	354.1	375	374.5	160.2	162.2	164.4
Q9BWD1	Acetyl-CoA acetyltransferase, cytosolic OS=Homo sapiens OX=9606 GN=ACAT2 PE=1 SV=2	142.152	60	15	79	15	397	41.3	6.92	279.52	15	0	1933.8	2822.3	2315.1	1941.8	2067.9	2143.8
Q9BXS5	AP-1 complex subunit mu-1 OS=Homo sapiens OX=9606 GN=AP1M1 PE=1 SV=3	142.136	55	20	125	16	423	48.6	7.3	351.47	20	0	3364.3	4653.1	4166	4298.7	4520.7	4948.9
O43824	Putative GTP-binding protein 6 OS=Homo sapiens OX=9606 GN=GTPBP6 PE=1 SV=4	142	44	18	114	18	516	56.9	9.42	346.35	18	0	4891.8	5542.8	5196.9	2442.5	2490.4	2642.6
Q13501	Sequestosome-1 OS=Homo sapiens OX=9606 GN=SQSTM1 PE=1 SV=1	141.896	57	13	115	13	440	47.7	5.22	394.1	13	0	2236.8	2789.5	2397.4	2660.7	2768	2833.2
P46109	Crk-like protein OS=Homo sapiens OX=9606 GN=CRKL PE=1 SV=1	141.874	57	14	126	14	303	33.8	6.74	368.32	14	0	2341.1	3052.6	2692.2	3061.2	3345	3480.8
Q8IWZ8	SURP and G-patch domain-containing protein 1 OS=Homo sapiens OX=9606 GN=SUGP1 PE=1 SV=2	141.625	42	22	89	22	645	72.4	7.61	280.6	22	0	2829	3307.9	3155.1	2292.1	2444.6	2595.8
Q9UI10	Translation initiation factor eIF-2B subunit delta OS=Homo sapiens OX=9606 GN=EIF2B4 PE=1 SV=2	141.472	50	20	100	1	523	57.5	9.38	331.77	20	0	18.6	18.3	14.2	28.1	25.9	24.2
Q9UKM7	Endoplasmic reticulum mannosyl-oligosaccharide 1,2-alpha-mannosidase OS=Homo sapiens OX=9606 GN=MAN1B1 PE=1 SV=2	141.453	35	17	125	17	699	79.5	7.72	417.68	17	0	3174.4	3537	3473	2257.9	2288.8	2416.8
Q9HCM4-2	Isoform 2 of Band 4.1-like protein 5 OS=Homo sapiens OX=9606 GN=EPB41L5	141.452	45	17	137	3	505	57.8	9.1	459.24	17	0	433.3	555.9	507.6	200	187.9	172.4
O60244	Mediator of RNA polymerase II transcription subunit 14 OS=Homo sapiens OX=9606 GN=MED14 PE=1 SV=2	141.366	25	27	89	26	1454	160.5	8.73	267.75	27	1	1992.2	2449.3	2310.5	2185.4	2244.5	2457.8
Q9NZT2	Opioid growth factor receptor OS=Homo sapiens OX=9606 GN=OGFR PE=1 SV=3	141.303	40	19	102	19	677	73.3	4.84	356.28	19	0	2229.1	2876.6	2568.5	1839.2	1900.3	2019.5
Q9H993	Damage-control phosphatase ARMT1 OS=Homo sapiens OX=9606 GN=ARMT1 PE=1 SV=1	141.233	42	17	146	17	441	51.1	5.76	444.33	17	0	2746.6	4555	4041.8	1635.8	1724.5	1778
P04626	Receptor tyrosine-protein kinase erbB-2 OS=Homo sapiens OX=9606 GN=ERBB2 PE=1 SV=1	141.221	27	25	80	22	1255	137.8	5.91	222.27	25	2	1737.5	1973.9	1954.4	1140.9	1213.1	1193.4
Q9UI10-3	Isoform 3 of Translation initiation factor eIF-2B subunit delta OS=Homo sapiens OX=9606 GN=EIF2B4	141.201	50	20	98	1	522	57.4	9.38	319.78	20	23	2784.5	3743.9	3246.6	3881.8	4261.1	4342.3
Q8N2F6-2	Isoform 2 of Armadillo repeat-containing protein 10 OS=Homo sapiens OX=9606 GN=ARMC10	141.103	40	9	88	1	308	33.8	6.79	301.91	9	0	263.6	311.8	277	124.8	119.8	99.8
A0A7I2V409	Non-specific serine/threonine protein kinase OS=Homo sapiens OX=9606 GN=MARK3 PE=1 SV=1	141.043	41	27	113	14	796	88.8	9.42	287.16	27	5	448.5	590.3	542.7	433.6	461.9	502.6
Q13596	Sorting nexin-1 OS=Homo sapiens OX=9606 GN=SNX1 PE=1 SV=3	140.92	45	22	141	20	522	59	5.15	420.64	22	0	3742.2	5029	4315.3	4848.6	5219.9	5531.7
P20340	Ras-related protein Rab-6A OS=Homo sapiens OX=9606 GN=RAB6A PE=1 SV=3	140.795	57	15	218	1	208	23.6	5.54	582.63	15	20	7016	8045.5	7705.1	5001.1	5247.3	5507.6
Q15059	Bromodomain-containing protein 3 OS=Homo sapiens OX=9606 GN=BRD3 PE=1 SV=1	140.777	35	25	92	18	726	79.5	9.36	262.83	25	0	883.9	1067.7	1050.2	721.6	740.8	725.1
Q9P015	39S ribosomal protein L15, mitochondrial OS=Homo sapiens OX=9606 GN=MRPL15 PE=1 SV=1	140.709	58	17	187	17	296	33.4	10.01	535.74	17	0	6932.3	7931	7613	5978.2	6038.8	6464.5
F6TB26	Tudor and KH domain-containing protein OS=Homo sapiens OX=9606 GN=TDRKH PE=1 SV=1	140.64	39	22	134	22	605	66.9	5.08	413.74	22	0	5094.6	5588.7	5469.3	2496.7	2496.9	2632.8
Q9BQ70	Transcription factor 25 OS=Homo sapiens OX=9606 GN=TCF25 PE=1 SV=1	140.587	43	24	117	24	676	76.6	6.35	317.12	24	0	2654	3507.4	3192.3	2088.3	2227.9	2413.8
P46977	Dolichyl-diphosphooligosaccharide--protein glycosyltransferase subunit STT3A OS=Homo sapiens OX=9606 GN=STT3A PE=1 SV=2	140.456	20	19	225	18	705	80.5	8.07	626.55	19	0	11113	12318.5	12730	10422.3	10539.9	12281.6
Q9UM47	Neurogenic locus notch homolog protein 3 OS=Homo sapiens OX=9606 GN=NOTCH3 PE=1 SV=2	140.385	16	32	65	29	2321	243.5	5.39	184.75	32	3	2013.4	2349.6	2344.2	1173	1269.7	1262.1
P30260	Cell division cycle protein 27 homolog OS=Homo sapiens OX=9606 GN=CDC27 PE=1 SV=2	140.332	30	22	106	22	824	91.8	7.02	289.77	22	0	4950.7	6134.4	5614.1	4851.4	5082.1	5354.6
P32119	Peroxiredoxin-2 OS=Homo sapiens OX=9606 GN=PRDX2 PE=1 SV=5	140.288	74	15	392	14	198	21.9	5.97	1262.16	15	0	15373.5	21532.5	17553.4	7484.6	8086.8	8472.2
Q96L92	Sorting nexin-27 OS=Homo sapiens OX=9606 GN=SNX27 PE=1 SV=2	140.253	48	20	119	20	541	61.2	6.49	382.48	20	0	1873.8	2494.8	2148.8	1716.2	1669	1714.3
X6RM59	5'-nucleotidase OS=Homo sapiens OX=9606 GN=NT5C3A PE=1 SV=1	140.244	51	17	140	17	331	37.4	6.87	345.46	17	0	2911.9	3570.2	3463.8	1823.2	1870.8	1950
P43121	Cell surface glycoprotein MUC18 OS=Homo sapiens OX=9606 GN=MCAM PE=1 SV=2	140.237	38	23	53	23	646	71.6	5.76	164.81	23	0	2139.1	2680.1	2436.3	9142.6	9211	9681.9
Q5T200	Zinc finger CCCH domain-containing protein 13 OS=Homo sapiens OX=9606 GN=ZC3H13 PE=1 SV=1	140.235	20	34	77	34	1668	196.5	9.42	216.29	34	0	2634.5	2992.4	2977.1	2171.9	2191.8	2481.4
Q9UBL3	Set1/Ash2 histone methyltransferase complex subunit ASH2 OS=Homo sapiens OX=9606 GN=ASH2L PE=1 SV=1	140.22	49	26	109	26	628	68.7	5.69	308.26	26	0	3645.5	4166.5	4081.1	2866.2	3045.3	3267.4
Q8ND04	Protein SMG8 OS=Homo sapiens OX=9606 GN=SMG8 PE=1 SV=1	140.165	36	26	82	25	991	109.6	7.68	216.48	26	0	2110.5	2861.8	2486.2	2798.6	2949.1	3017.3
Q9NRW7	Vacuolar protein sorting-associated protein 45 OS=Homo sapiens OX=9606 GN=VPS45 PE=1 SV=1	140.143	50	29	132	29	570	65	8.24	325.62	29	0	6634.4	7860.8	7544.4	3385.5	3535.5	3693
Q86TU7	Actin-histidine N-methyltransferase OS=Homo sapiens OX=9606 GN=SETD3 PE=1 SV=1	140.054	45	23	83	23	594	67.2	5.96	222.47	23	0	2076.7	2651.3	2211.4	1794.6	1948.5	2142.3
Q9NXG2	THUMP domain-containing protein 1 OS=Homo sapiens OX=9606 GN=THUMPD1 PE=1 SV=2	139.928	50	20	116	20	353	39.3	7.88	331.96	20	0	3914	5500.4	4812.7	5188.8	5723.9	6211.2
Q9H9Y6	DNA-directed RNA polymerase I subunit RPA2 OS=Homo sapiens OX=9606 GN=POLR1B PE=1 SV=2	139.916	26	28	124	28	1135	128.1	7.83	324.02	28	0	5151.5	5842.8	5862.8	5216.9	5369.4	6039
Q4G0N4	NAD kinase 2, mitochondrial OS=Homo sapiens OX=9606 GN=NADK2 PE=1 SV=2	139.888	50	19	125	19	442	49.4	8.18	378.72	19	0	4429.9	4984.5	4965.9	3029.2	2988.2	3152.7
Q9Y5B6	PAX3- and PAX7-binding protein 1 OS=Homo sapiens OX=9606 GN=PAXBP1 PE=1 SV=2	139.797	28	22	80	22	917	104.7	5.68	184.1	22	0	1700.5	1989	1935.4	1705.2	1755.2	1892.4
P52732	Kinesin-like protein KIF11 OS=Homo sapiens OX=9606 GN=KIF11 PE=1 SV=2	139.783	34	33	84	33	1056	119.1	5.64	221.29	33	0	2547.2	3316.7	2844.4	3989.9	4435	4508.8
Q8N335	Glycerol-3-phosphate dehydrogenase 1-like protein OS=Homo sapiens OX=9606 GN=GPD1L PE=1 SV=1	139.702	62	21	177	20	351	38.4	7.02	497.51	21	1	6184	8294.6	7151.8	2440.6	2543.3	2710.5
Q9UIJ7	GTP:AMP phosphotransferase AK3, mitochondrial OS=Homo sapiens OX=9606 GN=AK3 PE=1 SV=4	139.646	77	18	183	18	227	25.6	9.16	557.35	18	0	12747.7	14134.6	13869.7	13785.5	13853.9	15382.3
P62834	Ras-related protein Rap-1A OS=Homo sapiens OX=9606 GN=RAP1A PE=1 SV=1	139.622	79	13	189	4	184	21	6.67	571.65	13	0	2268.8	2832.9	2558.2	1589	1597.9	1711.8
O75947	ATP synthase subunit d, mitochondrial OS=Homo sapiens OX=9606 GN=ATP5PD PE=1 SV=3	139.556	86	15	279	15	161	18.5	5.3	807.03	15	0	20855.7	21719	22020.7	8609.4	8872	9694.1
P54709	Sodium/potassium-transporting ATPase subunit beta-3 OS=Homo sapiens OX=9606 GN=ATP1B3 PE=1 SV=1	139.426	62	15	139	15	279	31.5	8.35	454.59	15	0	6402.2	7323.8	7258.4	7392.2	7604.8	8991.5
P16278	Beta-galactosidase OS=Homo sapiens OX=9606 GN=GLB1 PE=1 SV=2	139.296	25	14	246	14	677	76	6.57	739.76	14	0	9159.9	10446	10250.2	5256.5	5355.6	5558.3
Q99797	Mitochondrial intermediate peptidase OS=Homo sapiens OX=9606 GN=MIPEP PE=1 SV=2	139.204	36	25	117	25	713	80.6	7.05	303.82	25	0	2812.5	3267.7	3133.7	1708.4	1731.6	1891.1
A0A7I2V2U6	Methenyltetrahydrofolate cyclohydrolase OS=Homo sapiens OX=9606 GN=MTHFD2 PE=1 SV=1	139.134	55	14	172	13	324	35.2	7.94	552.06	14	1	5969	6843	6715.6	5187.3	5334.7	5992
Q9GZR2	RNA exonuclease 4 OS=Homo sapiens OX=9606 GN=REXO4 PE=1 SV=2	139.041	60	25	81	25	422	46.6	9.77	214.51	25	0	5724.4	6542.9	6421.8	5719.1	5777.3	6234.2
Q96CN9	GRIP and coiled-coil domain-containing protein 1 OS=Homo sapiens OX=9606 GN=GCC1 PE=1 SV=1	139.029	41	32	79	32	775	87.8	5.45	212.76	32	0	1752.2	2169.2	2015.8	1045.7	1098.1	1102.9
P01111	GTPase NRas OS=Homo sapiens OX=9606 GN=NRAS PE=1 SV=1	138.974	70	11	176	3	189	21.2	5.17	503.1	11	1	4473.2	4980.4	4983.1	1752.1	1827.3	1950.2
P46782	40S ribosomal protein S5 OS=Homo sapiens OX=9606 GN=RPS5 PE=1 SV=4	138.963	51	13	319	13	204	22.9	9.72	905.75	13	0	15393	19475.2	16464.4	13338.8	13747.6	15244.9
P12235	ADP/ATP translocase 1 OS=Homo sapiens OX=9606 GN=SLC25A4 PE=1 SV=4	138.831	60	19	388	3	298	33	9.76	1021.2	19	0	1357.1	1600.8	1667.8	1347.6	1426.7	1617.3
Q53EL6	Programmed cell death protein 4 OS=Homo sapiens OX=9606 GN=PDCD4 PE=1 SV=2	138.818	55	21	107	21	469	51.7	5.21	324.85	21	0	3273.4	4161.1	3686.6	2401.8	2577.7	2609
Q9UPY3	Endoribonuclease Dicer OS=Homo sapiens OX=9606 GN=DICER1 PE=1 SV=3	138.783	20	31	67	31	1922	218.5	5.68	174.56	31	0	1582.2	2098.1	1836.4	1130.6	1179.3	1259.1
Q6NUQ4	Transmembrane protein 214 OS=Homo sapiens OX=9606 GN=TMEM214 PE=1 SV=2	138.782	35	23	123	23	689	77.1	9.14	339.29	23	0	6796.6	7632.2	7390.1	6007.7	6117.3	6397.8
A0A5F9ZHN7	Phosphatidylinositol-3-phosphatase SAC1 OS=Homo sapiens OX=9606 GN=SACM1L PE=1 SV=1	138.768	35	21	103	21	609	69.4	7.12	288.8	21	0	3939.6	4531.3	4586.9	2713.6	2764.5	3054.4
Q8N8S7	Protein enabled homolog OS=Homo sapiens OX=9606 GN=ENAH PE=1 SV=2	138.698	38	24	105	23	591	66.5	6.93	277.62	24	1	5567.1	7291.4	6452.7	6062.1	6430.3	6917.2
Q9BZK7	F-box-like/WD repeat-containing protein TBL1XR1 OS=Homo sapiens OX=9606 GN=TBL1XR1 PE=1 SV=1	138.698	53	18	113	12	514	55.6	5.55	351.51	18	7	2257.5	2715.4	2525.6	2237.1	2405.8	2508.4
Q9Y6U3	Adseverin OS=Homo sapiens OX=9606 GN=SCIN PE=1 SV=4	138.692	41	23	61	23	715	80.4	5.71	208.45	23	0	628.3	792.9	730.3	341.5	365.2	396.3
A0A7I2V539	Glycylpeptide N-tetradecanoyltransferase OS=Homo sapiens OX=9606 GN=NMT1 PE=1 SV=1	138.679	39	17	132	13	494	56.5	7.59	389.94	17	9	3048	3907.9	3476.8	6574.3	7111.6	7625.3
F5GWT4	Non-specific serine/threonine protein kinase OS=Homo sapiens OX=9606 GN=WNK1 PE=1 SV=1	138.64	19	36	84	24	2134	225.4	6.44	222.61	36	12	4071.3	5470	4738.6	8287.1	8951.2	9373.5
Q02809	Procollagen-lysine,2-oxoglutarate 5-dioxygenase 1 OS=Homo sapiens OX=9606 GN=PLOD1 PE=1 SV=2	138.638	38	23	108	22	727	83.5	6.95	315.85	23	1	4101.7	4649.7	4587.6	7455.3	7626.9	8475.8
P50579	Methionine aminopeptidase 2 OS=Homo sapiens OX=9606 GN=METAP2 PE=1 SV=1	138.615	42	15	152	2	478	52.9	5.82	436.48	15	20	2851.5	3879.8	3276.3	3847.6	4156.9	4299.1
P54727	UV excision repair protein RAD23 homolog B OS=Homo sapiens OX=9606 GN=RAD23B PE=1 SV=1	138.415	54	15	202	13	409	43.1	4.84	598.06	15	2	6157.8	8116.8	7185.5	4556	4957.7	5201.9
O43684	Mitotic checkpoint protein BUB3 OS=Homo sapiens OX=9606 GN=BUB3 PE=1 SV=1	138.398	42	12	143	12	328	37.1	6.84	454.94	12	0	6776.5	8386.5	7910.7	7463	8038.7	8951.5
P49848	Transcription initiation factor TFIID subunit 6 OS=Homo sapiens OX=9606 GN=TAF6 PE=1 SV=1	138.394	38	22	80	22	677	72.6	8.6	254.65	22	0	3547.6	4436	4067.2	2317.1	2403.7	2543.3
Q08AM6	Protein VAC14 homolog OS=Homo sapiens OX=9606 GN=VAC14 PE=1 SV=1	138.335	39	23	98	23	782	87.9	6.13	263.21	23	0	2165.8	2800.8	2327	1853.2	1957.7	2034.4
A0A590UJK3	Sarcolemmal membrane-associated protein OS=Homo sapiens OX=9606 GN=SLMAP PE=1 SV=1	138.27	39	32	82	31	842	96.8	5.38	241.63	32	1	3555.4	4101.8	3885.5	4225.8	4348.8	4750.6
K7ER00	Phenylalanine--tRNA ligase OS=Homo sapiens OX=9606 GN=FARSA PE=1 SV=1	138.265	38	19	174	19	548	62.4	7.84	482.84	19	0	4321	5672.9	5005.9	5365.7	5788.5	6162.5
F6T1Q0	2',5'-phosphodiesterase 12 OS=Homo sapiens OX=9606 GN=PDE12 PE=1 SV=1	138.16	54	18	83	18	472	52.1	7.84	228.36	18	0	1858.2	2270.1	2092.7	2886.9	3038.7	3336.7
O60524	Nuclear export mediator factor NEMF OS=Homo sapiens OX=9606 GN=NEMF PE=1 SV=4	138.156	28	27	73	27	1076	122.9	6.35	217.34	27	0	2797.4	3554.4	3255.7	2966.4	3187.1	3484.1
Q8WXG6-4	Isoform 4 of MAP kinase-activating death domain protein OS=Homo sapiens OX=9606 GN=MADD	138.056	22	28	62	1	1565	173.3	6.13	181.1	28	0
Q8TDI0	Chromodomain-helicase-DNA-binding protein 5 OS=Homo sapiens OX=9606 GN=CHD5 PE=1 SV=1	138.049	12	21	183	2	1954	222.9	6.15	586.24	21	0	246.7	283.2	259.6	172.5	171.8	148.6
Q8NCN5	Pyruvate dehydrogenase phosphatase regulatory subunit, mitochondrial OS=Homo sapiens OX=9606 GN=PDPR PE=1 SV=2	138.047	32	28	100	28	879	99.3	6.35	256.29	28	0	4738.5	5284	5414.5	3481.2	3471.3	3878.6
P40937	Replication factor C subunit 5 OS=Homo sapiens OX=9606 GN=RFC5 PE=1 SV=1	137.911	60	19	158	19	340	38.5	7.2	417.81	19	0	2837.6	3573.4	3324	3878.8	4027	4276.8
Q9NW64	Pre-mRNA-splicing factor RBM22 OS=Homo sapiens OX=9606 GN=RBM22 PE=1 SV=1	137.857	45	19	123	19	420	46.9	8.54	307.52	19	0	5151.1	5834.9	5790.7	4901.1	5149.6	5635.6
A0A0A0MRB5	MAP kinase-activating death domain protein OS=Homo sapiens OX=9606 GN=MADD PE=1 SV=1	137.782	22	28	63	1	1588	176.4	6.13	180.99	28	30	639.8	865.3	760.9	541	563.3	606.8
Q9UH62	Armadillo repeat-containing X-linked protein 3 OS=Homo sapiens OX=9606 GN=ARMCX3 PE=1 SV=1	137.729	46	16	111	16	379	42.5	8.37	240.24	16	0	3138.3	3753	3613.5	3574.1	3720.8	3862.9
Q15599	Na(+)/H(+) exchange regulatory cofactor NHE-RF2 OS=Homo sapiens OX=9606 GN=SLC9A3R2 PE=1 SV=2	137.713	66	19	100	2	337	37.4	7.93	355.41	19	20	2745.3	3322.3	3023.8	4329.8	4499.8	4653.9
Q9H6F5	Coiled-coil domain-containing protein 86 OS=Homo sapiens OX=9606 GN=CCDC86 PE=1 SV=1	137.703	51	19	109	19	360	40.2	10.33	371.73	19	0	7023.1	8072.8	7846.5	6567.9	6606.7	7221.5
E5RJR5	S-phase kinase-associated protein 1 OS=Homo sapiens OX=9606 GN=SKP1 PE=1 SV=1	137.614	81	15	124	15	163	18.7	4.7	436.32	15	0	5971.8	8195.6	7197.9	4899	5466.1	5600
Q15418	Ribosomal protein S6 kinase alpha-1 OS=Homo sapiens OX=9606 GN=RPS6KA1 PE=1 SV=2	137.557	49	29	81	18	735	82.7	7.83	242.92	29	16	2097.2	2901	2441.4	2810.8	3056.6	3216.7
P61006	Ras-related protein Rab-8A OS=Homo sapiens OX=9606 GN=RAB8A PE=1 SV=1	137.524	65	14	238	7	207	23.7	9.07	676.71	14	6	6681.2	7818.7	7730.4	4594.8	4868.3	5383.2
Q9UL03	Integrator complex subunit 6 OS=Homo sapiens OX=9606 GN=INTS6 PE=1 SV=1	137.501	40	25	63	23	887	100.3	8.62	199.29	25	2	2527.9	2946.4	2860.6	2233.1	2336.5	2509.6
Q96AY3	Peptidyl-prolyl cis-trans isomerase FKBP10 OS=Homo sapiens OX=9606 GN=FKBP10 PE=1 SV=1	137.445	38	19	118	18	582	64.2	5.62	388.96	19	0	1959.4	2421.4	2240.1	7758.3	7914.1	8343.2
P20618	Proteasome subunit beta type-1 OS=Homo sapiens OX=9606 GN=PSMB1 PE=1 SV=2	137.258	50	13	197	13	241	26.5	8.13	623.8	13	0	6081.7	7904	7000	6178.9	6678.9	6978.5
O75396	Vesicle-trafficking protein SEC22b OS=Homo sapiens OX=9606 GN=SEC22B PE=1 SV=5	137.257	48	12	329	12	215	24.7	8.51	1025.53	12	0	12172.6	13466.8	13028.7	8513.8	8518.6	9261.1
Q96IZ0	PRKC apoptosis WT1 regulator protein OS=Homo sapiens OX=9606 GN=PAWR PE=1 SV=1	137.187	55	14	68	14	340	36.5	5.41	273.79	14	0	1389.4	1879.7	1523.1	1420.5	1571.9	1683.3
Q9Y613	FH1/FH2 domain-containing protein 1 OS=Homo sapiens OX=9606 GN=FHOD1 PE=1 SV=3	137.139	32	27	82	27	1164	126.5	6.39	230.11	27	0	2960.3	3985.4	3368.1	3071.7	3255.8	3362.8
Q9UKS6	Protein kinase C and casein kinase substrate in neurons protein 3 OS=Homo sapiens OX=9606 GN=PACSIN3 PE=1 SV=2	137.11	49	22	157	21	424	48.5	6.18	483.97	22	1	6136.8	6824.4	6427.7	3313	3502.1	3759.7
Q9NQ29	Putative RNA-binding protein Luc7-like 1 OS=Homo sapiens OX=9606 GN=LUC7L PE=1 SV=1	137.065	41	18	154	12	371	43.7	9.92	477.29	18	0	3353.1	4111.9	3789.3	3230.9	3398.4	3596.1
Q9UQ88	Cyclin-dependent kinase 11A OS=Homo sapiens OX=9606 GN=CDK11A PE=1 SV=4	137.019	31	29	125	1	783	91.3	5.36	328.4	29	0	103.8	137.1	134.4	104.3	112.7	114.5
J3KRX5	60S ribosomal protein L17 (Fragment) OS=Homo sapiens OX=9606 GN=RPL17 PE=1 SV=1	136.953	66	13	288	12	174	20.2	10.1	866.41	13	0	13275.5	16194.6	14243.4	13392.9	13767.5	15469.6
Q9H8H2	Probable ATP-dependent RNA helicase DDX31 OS=Homo sapiens OX=9606 GN=DDX31 PE=1 SV=2	136.902	30	26	104	26	851	94	9.99	308.33	26	0	4455.4	5159.4	4999.5	4424.4	4548.8	5067.8
P51553	Isocitrate dehydrogenase [NAD] subunit gamma, mitochondrial OS=Homo sapiens OX=9606 GN=IDH3G PE=1 SV=1	136.884	47	12	122	12	393	42.8	8.5	456.54	12	0	3263	3701.4	3557.1	2314.6	2347.2	2516
Q9Y2Z0	Protein SGT1 homolog OS=Homo sapiens OX=9606 GN=SUGT1 PE=1 SV=3	136.807	67	24	129	24	365	41	5.16	334.96	24	0	3246.8	4180.3	3619.4	7193.2	7868	8410.7
Q7Z4S6	Kinesin-like protein KIF21A OS=Homo sapiens OX=9606 GN=KIF21A PE=1 SV=2	136.798	24	29	61	28	1674	187.1	6.42	161.16	29	1	2302.5	3025	2561.6	2367.5	2593.5	2682.5
P55263	Adenosine kinase OS=Homo sapiens OX=9606 GN=ADK PE=1 SV=2	136.789	62	19	120	19	362	40.5	6.7	332.58	19	0	4395	6367.3	5415.8	6850	7591.6	8017.5
Q8IYQ7	Threonine synthase-like 1 OS=Homo sapiens OX=9606 GN=THNSL1 PE=1 SV=2	136.769	36	23	98	23	743	83	7.12	289.85	23	0	2483.3	2864.8	2730.2	1263.5	1325.3	1411.7
Q13217	DnaJ homolog subfamily C member 3 OS=Homo sapiens OX=9606 GN=DNAJC3 PE=1 SV=1	136.683	40	24	119	24	504	57.5	6.15	324.5	24	0	7610.4	8476.6	8320.5	5615.6	5742.6	6657.2
P30050	60S ribosomal protein L12 OS=Homo sapiens OX=9606 GN=RPL12 PE=1 SV=1	136.678	68	11	463	11	165	17.8	9.42	1638.81	11	0	16146.9	19867.7	18110.4	17058.7	17733.1	19507.9
H3BPG6	RING-type E3 ubiquitin transferase OS=Homo sapiens OX=9606 GN=ZNF598 PE=1 SV=1	136.509	46	25	81	1	904	98.7	8.31	254.98	25	0	97.5	104.6	103	110.1	119.6	117.6
Q8N6T3	ADP-ribosylation factor GTPase-activating protein 1 OS=Homo sapiens OX=9606 GN=ARFGAP1 PE=1 SV=2	136.498	49	17	84	17	406	44.6	5.66	294.31	17	0	2923	3596.1	3134.1	3301.7	3470.2	3819.6
P35520	Cystathionine beta-synthase OS=Homo sapiens OX=9606 GN=CBS PE=1 SV=2	136.441	50	23	103	23	551	60.5	6.65	290.92	23	0	2635.6	3810.1	3139.5	4935.8	5262.6	5447.1
A0A384DVU0	Patatin-like phospholipase domain-containing protein 6 OS=Homo sapiens OX=9606 GN=PNPLA6 PE=1 SV=1	136.422	28	29	61	29	1365	149.8	7.81	176.91	29	0	2075	2390.9	2311.8	3321.2	3289.7	3563.8
Q9UHQ9	NADH-cytochrome b5 reductase 1 OS=Homo sapiens OX=9606 GN=CYB5R1 PE=1 SV=1	136.402	67	17	145	17	305	34.1	9.38	438.2	17	0	8272.3	9466.6	9162.6	4598.5	4693.4	5052.9
Q9H8Y8	Golgi reassembly-stacking protein 2 OS=Homo sapiens OX=9606 GN=GORASP2 PE=1 SV=3	136.364	38	16	128	15	452	47.1	4.82	340.42	16	1	6942.8	8262.5	7651.5	4711.3	5032.8	5364
Q9HD45	Transmembrane 9 superfamily member 3 OS=Homo sapiens OX=9606 GN=TM9SF3 PE=1 SV=2	136.257	19	18	129	18	589	67.8	7.21	338.37	18	0	6263.4	7048.2	6932.4	4537.6	4602.9	5168.9
Q9NYV4	Cyclin-dependent kinase 12 OS=Homo sapiens OX=9606 GN=CDK12 PE=1 SV=2	136.243	23	30	76	25	1490	164.1	9.44	220.83	30	0	3708.9	4423.7	4293.6	3863.9	4039.7	4435.2
Q14004-2	Isoform 2 of Cyclin-dependent kinase 13 OS=Homo sapiens OX=9606 GN=CDK13	136.201	28	35	72	1	1452	158.3	9.7	205.61	35	0
Q15833	Syntaxin-binding protein 2 OS=Homo sapiens OX=9606 GN=STXBP2 PE=1 SV=2	136.177	46	24	85	23	593	66.4	6.55	258.78	24	1	3293	4095.8	3891.8	4137.2	4419.9	4826.6
Q02750	Dual specificity mitogen-activated protein kinase kinase 1 OS=Homo sapiens OX=9606 GN=MAP2K1 PE=1 SV=2	136.152	36	14	125	9	393	43.4	6.62	339.63	14	0	1863.3	2539	2243.1	3417.7	3809.3	4158.5
P06865	Beta-hexosaminidase subunit alpha OS=Homo sapiens OX=9606 GN=HEXA PE=1 SV=2	135.974	33	19	173	18	529	60.7	5.16	450.62	19	0	7546.6	8495.6	8617.7	4653.4	4793.1	5171.2
Q9BY77-2	Isoform 2 of Polymerase delta-interacting protein 3 OS=Homo sapiens OX=9606 GN=POLDIP3	135.828	53	19	70	1	392	42.9	9.91	251.84	19	0
Q13151	Heterogeneous nuclear ribonucleoprotein A0 OS=Homo sapiens OX=9606 GN=HNRNPA0 PE=1 SV=1	135.801	58	15	356	13	305	30.8	9.29	1121.69	15	0	14932.8	16515.3	16213.2	9504.5	9710	10696.6
D3YTB1	60S ribosomal protein L32 (Fragment) OS=Homo sapiens OX=9606 GN=RPL32 PE=1 SV=1	135.646	57	10	244	10	133	15.6	11.44	614.11	10	0	12218.8	15207.8	13633.8	12092.3	12466.3	13361
I3L4C2	Brain-specific angiogenesis inhibitor 1-associated protein 2 OS=Homo sapiens OX=9606 GN=BAIAP2 PE=1 SV=1	135.558	47	23	87	23	553	61.3	8.94	254.69	23	0	2911.9	3760.4	3363.3	2346.2	2458.5	2625.8
Q49A26-5	Isoform 5 of Putative oxidoreductase GLYR1 OS=Homo sapiens OX=9606 GN=GLYR1	135.494	51	16	89	1	472	51.5	8.27	262.43	16	0
P39656	Dolichyl-diphosphooligosaccharide--protein glycosyltransferase 48 kDa subunit OS=Homo sapiens OX=9606 GN=DDOST PE=1 SV=4	135.404	45	16	400	16	456	50.8	6.55	1186.55	16	0	16506.6	18320.9	17809.2	12247.2	12248.2	13635.3
P23368	NAD-dependent malic enzyme, mitochondrial OS=Homo sapiens OX=9606 GN=ME2 PE=1 SV=1	135.377	42	19	76	18	584	65.4	7.61	239.37	19	1	2530.9	2926.4	2782	4149.3	4146	4381.8
P61964	WD repeat-containing protein 5 OS=Homo sapiens OX=9606 GN=WDR5 PE=1 SV=1	135.152	63	15	179	14	334	36.6	8.27	539.55	15	1	6960.2	8484.8	7928.4	6345.9	6655	7436.6
P07996	Thrombospondin-1 OS=Homo sapiens OX=9606 GN=THBS1 PE=1 SV=2	135.083	26	26	74	6	1170	129.3	4.94	191.58	26	24	3243.8	3649	3670.1	5130.8	5518.7	5726
Q9UBQ7	Glyoxylate reductase/hydroxypyruvate reductase OS=Homo sapiens OX=9606 GN=GRHPR PE=1 SV=1	135.049	58	15	132	15	328	35.6	7.39	414.92	15	0	4104.7	5100.1	4524.3	5629.7	5683.2	5848.4
Q7L7L0	Histone H2A type 3 OS=Homo sapiens OX=9606 GN=H2AW PE=1 SV=3	135.047	51	11	906	4	130	14.1	11.05	2279.59	11	0	8902	8560.1	9566.1	3980	4071.7	4268.8
Q9Y606	tRNA pseudouridine synthase A OS=Homo sapiens OX=9606 GN=PUS1 PE=1 SV=3	135.007	52	26	115	17	427	47.4	8.41	323.94	26	11	3942.9	4639.9	4406.9	2780.6	2842.2	3060.6
P41229	Lysine-specific demethylase 5C OS=Homo sapiens OX=9606 GN=KDM5C PE=1 SV=2	134.988	21	27	75	17	1560	175.6	5.58	199.91	27	7	1489.2	1894	1680.7	881.7	904.3	896.5
Q96HW7	Integrator complex subunit 4 OS=Homo sapiens OX=9606 GN=INTS4 PE=1 SV=2	134.976	33	27	78	27	963	108.1	6.44	226.84	27	0	2549	2949.5	2859.2	1725.5	1847.9	1883.6
A0A5F9ZHW5	Ataxin-2 OS=Homo sapiens OX=9606 GN=ATXN2 PE=1 SV=1	134.976	26	25	71	23	1178	127.1	8.97	205.7	25	0	2571.1	3227.1	2912.3	5153.8	5630.9	6139.3
A0A0A0MQW0	Myelin expression factor 2 OS=Homo sapiens OX=9606 GN=MYEF2 PE=1 SV=1	134.971	51	26	102	26	576	61.9	8.75	254.06	26	0	7131.3	7741.8	7838	5259.2	5223	5710.8
P31350	Ribonucleoside-diphosphate reductase subunit M2 OS=Homo sapiens OX=9606 GN=RRM2 PE=1 SV=1	134.962	49	16	102	14	389	44.8	5.38	294.95	16	4	2354.8	3512.8	2986.5	2085.4	2272.9	2367.1
B7ZC06	Golgin subfamily A member 2 (Fragment) OS=Homo sapiens OX=9606 GN=GOLGA2 PE=1 SV=2	134.946	44	20	92	1	461	51.9	6.11	274.77	20	0
O43663	Protein regulator of cytokinesis 1 OS=Homo sapiens OX=9606 GN=PRC1 PE=1 SV=2	134.921	39	27	145	26	620	71.6	6.68	402.95	27	1	5224.4	6181.6	5813.6	4683.7	4959.2	5215.4
O00330	Pyruvate dehydrogenase protein X component, mitochondrial OS=Homo sapiens OX=9606 GN=PDHX PE=1 SV=3	134.857	45	20	132	20	501	54.1	8.66	394.44	20	0	5964.4	6606.9	6464.4	7274.9	7401.1	8072.7
O43399-3	Isoform 3 of Tumor protein D54 OS=Homo sapiens OX=9606 GN=TPD52L2	134.82	65	13	317	1	209	22.5	6.7	1127.53	13	0	926.6	1163.9	1003.2	981.4	1021	987.2
O15347	High mobility group protein B3 OS=Homo sapiens OX=9606 GN=HMGB3 PE=1 SV=4	134.745	43	11	161	10	200	23	8.37	472.02	11	0	4975.3	6768.1	5829.2	2831.1	3144.5	3424.3
O14950	Myosin regulatory light chain 12B OS=Homo sapiens OX=9606 GN=MYL12B PE=1 SV=2	134.68	71	12	267	5	172	19.8	4.84	742.52	12	15	7869.1	10139.5	9058.2	13330.4	14642.3	15790.2
Q9ULL5	Proline-rich protein 12 OS=Homo sapiens OX=9606 GN=PRR12 PE=1 SV=3	134.671	19	26	46	25	2036	210.9	7.87	147.5	26	1	1382.4	1548.2	1491.7	758.5	769.3	831.7
P24539	ATP synthase F(0) complex subunit B1, mitochondrial OS=Homo sapiens OX=9606 GN=ATP5PB PE=1 SV=2	134.621	38	12	202	12	256	28.9	9.36	662.28	12	0	11378.2	12436.4	12400.5	4846.2	4981.2	5366.1
Q86UE8	Serine/threonine-protein kinase tousled-like 2 OS=Homo sapiens OX=9606 GN=TLK2 PE=1 SV=2	134.604	31	23	95	15	772	87.6	8.41	299.61	23	9	4540.9	6028.8	5306.2	3062.1	3182	3348
O60508	Pre-mRNA-processing factor 17 OS=Homo sapiens OX=9606 GN=CDC40 PE=1 SV=1	134.546	50	23	88	23	579	65.5	7.06	235.62	23	0	2830.5	3148.9	3204.8	1811.5	1804.4	1979.1
Q68E01-2	Isoform 2 of Integrator complex subunit 3 OS=Homo sapiens OX=9606 GN=INTS3	134.482	24	20	102	20	1042	117.9	5.8	343.78	20	0	3789.9	4680.1	4518.6	3175.5	3369.1	3645.5
A0A0D9SGE8	PHD finger protein 6 OS=Homo sapiens OX=9606 GN=PHF6 PE=1 SV=1	134.439	47	15	137	15	366	41.3	8.68	334.76	15	0	3499.6	4163.8	3937.7	4427.8	4611.2	4974.3
O00754	Lysosomal alpha-mannosidase OS=Homo sapiens OX=9606 GN=MAN2B1 PE=1 SV=3	134.417	27	21	83	21	1011	113.7	7.28	238.01	21	0	3311.2	3723	3645.1	2514.2	2556.9	2780.2
O43264	Centromere/kinetochore protein zw10 homolog OS=Homo sapiens OX=9606 GN=ZW10 PE=1 SV=3	134.311	39	25	94	25	779	88.8	6.27	249.05	25	0	2422.1	3013.5	2743.6	3065.1	3209.3	3335.5
O95361	Tripartite motif-containing protein 16 OS=Homo sapiens OX=9606 GN=TRIM16 PE=1 SV=3	134.214	48	22	93	22	564	63.9	5.49	252.39	22	0	686.9	940.9	808.8	455.2	469.5	464.3
E7EQY4	Metastasis-associated protein MTA3 OS=Homo sapiens OX=9606 GN=MTA3 PE=1 SV=1	134.161	38	18	151	10	514	58.7	8.21	351.66	18	0	2020.6	2323.9	2374.5	1245.3	1362.2	1474.6
P48047	ATP synthase subunit O, mitochondrial OS=Homo sapiens OX=9606 GN=ATP5PO PE=1 SV=1	134.077	72	13	223	13	213	23.3	9.96	775.69	13	0	13766.9	15716.2	15422.3	7438.6	7501.8	8270
X6RLT1	Negative elongation factor C/D (Fragment) OS=Homo sapiens OX=9606 GN=NELFCD PE=1 SV=1	134.054	39	17	108	17	593	66.5	5.07	321.36	17	0	2574.9	3504.9	3071.2	2272.6	2450	2566.6
A0A2U3TZN9	Epithelial splicing regulatory protein 1 OS=Homo sapiens OX=9606 GN=ESRP1 PE=1 SV=1	134.043	47	20	145	1	604	67.2	6.64	461.87	20	0
Q5JSZ5	Protein PRRC2B OS=Homo sapiens OX=9606 GN=PRRC2B PE=1 SV=2	134.023	18	31	65	29	2229	242.8	8.34	189.14	31	0	2015.4	2545.7	2328.4	2574.5	2741.3	2900.9
O95861	3'(2'),5'-bisphosphate nucleotidase 1 OS=Homo sapiens OX=9606 GN=BPNT1 PE=1 SV=1	133.986	48	13	133	3	308	33.4	5.69	399.9	13	14	2394.6	3211.1	2806.4	3249.6	3507.7	3734.4
A0A2R8YH03	Protein TASOR 2 OS=Homo sapiens OX=9606 GN=TASOR2 PE=1 SV=1	133.847	15	32	65	32	2645	293.4	5.95	184.09	32	0	3057.7	3587	3399	2097	2223.6	2313.1
A3KN83	Protein strawberry notch homolog 1 OS=Homo sapiens OX=9606 GN=SBNO1 PE=1 SV=1	133.644	29	26	79	22	1393	154.2	7.88	195.28	26	4	1417.4	2008.1	1750.7	1418.2	1565.3	1600.6
O94913	Pre-mRNA cleavage complex 2 protein Pcf11 OS=Homo sapiens OX=9606 GN=PCF11 PE=1 SV=3	133.604	21	30	77	6	1555	172.9	8.48	225.57	30	27	3392.8	3993.9	3926.3	3544.8	3834.7	4155.5
E9PHA2	Condensin complex subunit 2 OS=Homo sapiens OX=9606 GN=NCAPH PE=1 SV=1	133.469	35	20	88	20	730	81.5	5.06	275.77	20	0	2749.4	3598	3191.8	3010	3235.7	3431.6
Q9UKY7	Protein CDV3 homolog OS=Homo sapiens OX=9606 GN=CDV3 PE=1 SV=1	133.381	78	17	95	17	258	27.3	6.4	376.75	17	0	3240.4	4219.2	3518.2	6410.7	7428.2	7875.4
O15297	Protein phosphatase 1D OS=Homo sapiens OX=9606 GN=PPM1D PE=1 SV=1	133.375	44	22	82	18	605	66.6	8.94	263.78	22	4	3291.1	3791	3654.2	1137.4	1243.5	1228.3
Q9UNS2	COP9 signalosome complex subunit 3 OS=Homo sapiens OX=9606 GN=COPS3 PE=1 SV=3	133.343	39	14	110	14	423	47.8	6.65	354.62	14	0	4368.2	5966.1	5360.4	5087.5	5631.5	6030.5
O00505	Importin subunit alpha-4 OS=Homo sapiens OX=9606 GN=KPNA3 PE=1 SV=2	133.315	45	17	126	11	521	57.8	4.94	353.17	17	7	3318.6	4329.1	3987	4475.8	4745.8	5253.4
P28482	Mitogen-activated protein kinase 1 OS=Homo sapiens OX=9606 GN=MAPK1 PE=1 SV=3	133.312	56	18	96	14	360	41.4	6.98	270.51	18	9	2311.8	3167.7	2698.3	2799.9	3008.9	2956.7
P62987	Ubiquitin-60S ribosomal protein L40 OS=Homo sapiens OX=9606 GN=UBA52 PE=1 SV=2	133.278	59	12	999	1	128	14.7	9.83	2991.51	12	0	885.5	1155.4	1044.8	829	882	909
Q8N684	Cleavage and polyadenylation specificity factor subunit 7 OS=Homo sapiens OX=9606 GN=CPSF7 PE=1 SV=1	133.174	46	20	159	20	471	52	8	445.29	20	0	5041.2	6006.6	5817.8	4352.8	4512.9	5086.4
Q8N573	Oxidation resistance protein 1 OS=Homo sapiens OX=9606 GN=OXR1 PE=1 SV=2	133.048	30	20	65	20	874	97.9	5.47	186.47	20	0	950	1343.2	1161	816.2	838.4	819.3
P61204	ADP-ribosylation factor 3 OS=Homo sapiens OX=9606 GN=ARF3 PE=1 SV=2	132.888	53	9	265	6	181	20.6	7.43	773	9	5	9000.6	12275.6	11053.1	9746.6	10407.3	11324.6
Q96K76-4	Isoform 4 of Ubiquitin carboxyl-terminal hydrolase 47 OS=Homo sapiens OX=9606 GN=USP47	132.86	26	31	79	31	1355	154.6	5.06	189.43	31	0	1134.7	1495.8	1285.9	1424.5	1556	1632.5
Q9H1E3	Nuclear ubiquitous casein and cyclin-dependent kinase substrate 1 OS=Homo sapiens OX=9606 GN=NUCKS1 PE=1 SV=1	132.832	58	19	131	19	243	27.3	5.08	450.12	19	0	2977.7	4401.8	3404.8	1474.4	1597.5	1646
Q15599-2	Isoform 2 of Na(+)/H(+) exchange regulatory cofactor NHE-RF2 OS=Homo sapiens OX=9606 GN=SLC9A3R2	132.81	65	18	95	1	326	36.1	8.21	339.17	18	0
P41743	Protein kinase C iota type OS=Homo sapiens OX=9606 GN=PRKCI PE=1 SV=2	132.793	45	18	94	16	596	68.2	5.85	321.27	18	2	892.8	1126.9	1061	1063	1084	1118.3
Q14165	Malectin OS=Homo sapiens OX=9606 GN=MLEC PE=1 SV=1	132.785	53	16	201	16	292	32.2	5.41	644.19	16	0	10511.1	11477.6	11237	8095.8	8051	8790.2
P55327-3	Isoform 3 of Tumor protein D52 OS=Homo sapiens OX=9606 GN=TPD52	132.779	60	13	131	13	248	26.4	6.34	445.81	13	0	3112.4	4215.5	3644.2	4083.3	4351.8	4418.6
P62280	40S ribosomal protein S11 OS=Homo sapiens OX=9606 GN=RPS11 PE=1 SV=3	132.72	59	16	296	16	158	18.4	10.3	999.41	16	0	21055.2	26417.7	23512.5	20455.6	21332.5	23130.9
Q9Y450	HBS1-like protein OS=Homo sapiens OX=9606 GN=HBS1L PE=1 SV=1	132.697	46	26	76	23	684	75.4	6.61	198.5	26	3	3793.4	4962.8	4492.2	5095.3	5500.6	5939.1
Q9GZL7	Ribosome biogenesis protein WDR12 OS=Homo sapiens OX=9606 GN=WDR12 PE=1 SV=2	132.69	60	21	130	21	423	47.7	5.9	413.47	21	0	7666	8639	8377.2	6070.7	6230.4	6855.8
X6RLX0	ELKS/Rab6-interacting/CAST family member 1 OS=Homo sapiens OX=9606 GN=ERC1 PE=1 SV=1	132.683	30	29	71	29	1120	128.4	5.97	183.18	29	0	2985.6	3714.5	3348.2	5426.5	5639.6	5786.9
Q01085-2	Isoform 2 of Nucleolysin TIAR OS=Homo sapiens OX=9606 GN=TIAL1	132.645	42	16	128	12	392	43.4	7.99	352.28	16	7	7318.9	8594.9	8546	4583.9	4986.5	5531.7
A0A3F2YNW7	AT-rich interactive domain-containing protein 1B OS=Homo sapiens OX=9606 GN=ARID1B PE=1 SV=1	132.612	11	23	77	20	2332	245.3	6.86	191.2	23	0	1486.1	1720.3	1636.2	1417.6	1485.3	1587.3
Q9NVH2	Integrator complex subunit 7 OS=Homo sapiens OX=9606 GN=INTS7 PE=1 SV=1	132.584	31	21	57	21	962	106.8	8.02	152.87	21	0	1569.7	1901.4	1834.4	1594.9	1651.2	1746.9
Q9HCH5	Synaptotagmin-like protein 2 OS=Homo sapiens OX=9606 GN=SYTL2 PE=1 SV=3	132.552	38	32	70	0	934	104.9	8	193.79	32	1
Q9GZV4	Eukaryotic translation initiation factor 5A-2 OS=Homo sapiens OX=9606 GN=EIF5A2 PE=1 SV=3	132.552	42	9	256	2	153	16.8	5.58	741.88	9	0	164.7	221.8	199.6	395.1	445.8	498.5
P62829	60S ribosomal protein L23 OS=Homo sapiens OX=9606 GN=RPL23 PE=1 SV=1	132.528	79	11	398	11	140	14.9	10.51	1167.81	11	0	16053.4	20582.9	18205	19336.7	20357.8	21585.7
Q9Y2T2	AP-3 complex subunit mu-1 OS=Homo sapiens OX=9606 GN=AP3M1 PE=1 SV=1	132.495	64	18	70	15	418	46.9	6.93	178.28	18	3	952.9	1342.4	1115.2	1247.5	1326.1	1387.8
U3KQT1	S-formylglutathione hydrolase OS=Homo sapiens OX=9606 GN=ESD PE=1 SV=2	132.493	65	12	118	12	262	29	7.33	379.33	12	0	2876.5	4100.6	3348.7	3711.5	4130.6	4277.9
A0A6Q8PFA6	Kinesin-like protein OS=Homo sapiens OX=9606 GN=KIF2A PE=1 SV=1	132.331	43	25	98	23	687	78	6.68	270.67	25	3	2714.1	3353.2	3095.4	2638.1	2829.6	3003
Q13155	Aminoacyl tRNA synthase complex-interacting multifunctional protein 2 OS=Homo sapiens OX=9606 GN=AIMP2 PE=1 SV=2	132.299	55	13	128	13	320	35.3	8.22	397.91	13	0	3985.8	5491.3	4695.8	5366.8	5738.7	6223.5
P42696	RNA-binding protein 34 OS=Homo sapiens OX=9606 GN=RBM34 PE=1 SV=2	132.262	54	28	113	28	430	48.5	10.11	367.18	28	0	5075.2	5782.3	5632.5	4419.3	4564.2	4909.1
P49006	MARCKS-related protein OS=Homo sapiens OX=9606 GN=MARCKSL1 PE=1 SV=2	132.195	87	12	224	11	195	19.5	4.67	898.8	12	0	9646.2	11456.9	10446.3	6068.8	6288.7	6401.8
F8W785	Golgi integral membrane protein 4 OS=Homo sapiens OX=9606 GN=GOLIM4 PE=1 SV=1	132.151	33	24	81	24	668	78.7	4.74	248.1	24	0	2434.9	2610.5	2633.5	570.5	586.1	591.4
P36542	ATP synthase subunit gamma, mitochondrial OS=Homo sapiens OX=9606 GN=ATP5F1C PE=1 SV=1	132.067	42	15	325	1	298	33	9.22	783.83	15	0	42.1	65.3	57.1	50.6	48.7	40.1
Q9UKJ3	G patch domain-containing protein 8 OS=Homo sapiens OX=9606 GN=GPATCH8 PE=1 SV=2	131.948	25	31	56	31	1502	164.1	8.66	154.51	31	0	1944	2287.8	2208	2098.4	2228.6	2489
P26373	60S ribosomal protein L13 OS=Homo sapiens OX=9606 GN=RPL13 PE=1 SV=4	131.908	55	20	341	19	211	24.2	11.65	859.05	20	0	20445.2	23826.2	22043.2	18242.7	18630.3	20612.6
Q9BTT6	Leucine-rich repeat-containing protein 1 OS=Homo sapiens OX=9606 GN=LRRC1 PE=1 SV=1	131.816	50	18	134	16	524	59.2	5.02	434.72	18	0	1095.9	1192	1161.8	617.6	613.4	637.5
Q9H0R6	Glutamyl-tRNA(Gln) amidotransferase subunit A, mitochondrial OS=Homo sapiens OX=9606 GN=QRSL1 PE=1 SV=2	131.723	47	19	78	19	528	57.4	5.68	208.46	19	0	2021.3	2273.2	2187.7	1779.1	1826.8	1961.5
Q96DB5	Regulator of microtubule dynamics protein 1 OS=Homo sapiens OX=9606 GN=RMDN1 PE=1 SV=1	131.691	53	21	175	19	314	35.8	8.5	576.6	21	1	4873.3	5488.8	5337.5	2650.8	2770.3	3025
G3V2A3	Tubulin beta chain (Fragment) OS=Homo sapiens OX=9606 GN=TUBB3 PE=1 SV=1	131.631	57	8	378	1	189	20.6	5.17	1161.14	8	0
Q969S9	Ribosome-releasing factor 2, mitochondrial OS=Homo sapiens OX=9606 GN=GFM2 PE=1 SV=1	131.575	33	22	88	22	779	86.5	6.51	264.22	22	0	3486.7	3855	3843.1	3285.2	3466.4	3806.5
Q6PJG6	BRCA1-associated ATM activator 1 OS=Homo sapiens OX=9606 GN=BRAT1 PE=1 SV=2	131.57	42	23	90	23	821	88.1	5.27	268.15	23	0	1741.3	2391.7	2057.5	1715.6	1822.6	1910.4
Q15428	Splicing factor 3A subunit 2 OS=Homo sapiens OX=9606 GN=SF3A2 PE=1 SV=2	131.564	31	12	112	12	464	49.2	9.64	320.39	12	0	4044.5	4674.8	4598.3	3664.9	3952.8	4481.3	Acetyl [N-Term]
Q16720	Plasma membrane calcium-transporting ATPase 3 OS=Homo sapiens OX=9606 GN=ATP2B3 PE=1 SV=3	131.557	11	14	154	1	1220	134.1	5.62	475.41	14	0	17.6	20.3	20.8	15.3	11.7	11.9
Q92522	Histone H1.10 OS=Homo sapiens OX=9606 GN=H1-10 PE=1 SV=1	131.548	53	16	314	16	213	22.5	10.76	945.29	16	0	23220.5	24796.5	25428.2	8085.5	8218	8609.6
Q9UBB4	Ataxin-10 OS=Homo sapiens OX=9606 GN=ATXN10 PE=1 SV=1	131.474	44	19	89	19	475	53.5	5.25	246.75	19	0	1237.4	1685.3	1476	2215.5	2438.2	2487.6
K7EQJ5	40S ribosomal protein S15 OS=Homo sapiens OX=9606 GN=RPS15 PE=1 SV=2	131.392	43	5	331	5	141	16.6	10.46	817.02	5	0	10475.5	13587.6	11275.9	10133.2	10455.6	11331.7
Q15648	Mediator of RNA polymerase II transcription subunit 1 OS=Homo sapiens OX=9606 GN=MED1 PE=1 SV=4	131.391	25	28	65	28	1581	168.4	8.73	172.86	28	0	1402.3	1505.7	1508.2	1252	1367.9	1388.9
P62316	Small nuclear ribonucleoprotein Sm D2 OS=Homo sapiens OX=9606 GN=SNRPD2 PE=1 SV=1	131.199	62	8	369	8	118	13.5	9.91	1236.76	8	0	17261.6	19700.1	19492.5	13582.8	13702	15081
P50402	Emerin OS=Homo sapiens OX=9606 GN=EMD PE=1 SV=1	131.187	61	15	196	15	254	29	5.5	568.99	15	0	6337.4	7619.7	6910.9	4867.7	4958.8	5189
P22830	Ferrochelatase, mitochondrial OS=Homo sapiens OX=9606 GN=FECH PE=1 SV=2	131.159	52	19	111	19	423	47.8	8.73	345.83	19	0	3682.6	4212	4055.8	1913.1	1943.9	1961.1
Q9HBR0	Putative sodium-coupled neutral amino acid transporter 10 OS=Homo sapiens OX=9606 GN=SLC38A10 PE=1 SV=2	131.114	33	29	66	29	1119	119.7	5.73	183.23	29	0	1878.2	2187.7	2052.2	811.2	815.7	747.9
Q04721	Neurogenic locus notch homolog protein 2 OS=Homo sapiens OX=9606 GN=NOTCH2 PE=1 SV=3	131.077	14	27	63	24	2471	265.2	5.14	183.03	27	1	2150	2559.7	2348.5	2168.6	2337.6	2435.3
Q92785	Zinc finger protein ubi-d4 OS=Homo sapiens OX=9606 GN=DPF2 PE=1 SV=2	131.057	53	18	105	17	391	44.1	6.33	359.74	18	1	2579.4	3092.5	3058.4	2162	2220.3	2460.3
H7BYY1	Tropomyosin 1 (Alpha), isoform CRA_m OS=Homo sapiens OX=9606 GN=TPM1 PE=1 SV=1	131.042	57	21	226	1	248	28.7	4.82	649.04	21	3	1495.5	2063.8	1716.2	751.2	822.8	840.8
A0A087X1Z3	Proteasome activator complex subunit 2 OS=Homo sapiens OX=9606 GN=PSME2 PE=1 SV=1	131.035	53	15	231	15	254	29.1	6.71	628.13	15	0	4991.8	7030.8	5881.2	4272.5	4540.2	4805.4
P04424	Argininosuccinate lyase OS=Homo sapiens OX=9606 GN=ASL PE=1 SV=4	130.96	47	21	103	15	464	51.6	6.48	276.2	21	8	2337	3123	2657.9	3349.3	3546.4	3577.7
Q96A65	Exocyst complex component 4 OS=Homo sapiens OX=9606 GN=EXOC4 PE=1 SV=1	130.949	29	25	100	25	974	110.4	6.49	300.99	25	0	2885.1	3741.6	3274.2	3173.7	3376.3	3497.9
Q09028	Histone-binding protein RBBP4 OS=Homo sapiens OX=9606 GN=RBBP4 PE=1 SV=3	130.866	48	17	228	9	425	47.6	4.89	730.9	17	0	4117.5	4933.4	4601.6	3448.1	3613.7	3755.9
O95394	Phosphoacetylglucosamine mutase OS=Homo sapiens OX=9606 GN=PGM3 PE=1 SV=1	130.837	39	20	129	20	542	59.8	6.25	331.76	20	0	3874.6	4860.3	4227.6	6239.2	6739.8	7052.3
Q92696	Geranylgeranyl transferase type-2 subunit alpha OS=Homo sapiens OX=9606 GN=RABGGTA PE=1 SV=2	130.824	41	21	86	21	567	65	5.67	260.28	21	0	1883	2550.2	2226.2	2442.1	2610.1	2721.9
Q14CX7	N-alpha-acetyltransferase 25, NatB auxiliary subunit OS=Homo sapiens OX=9606 GN=NAA25 PE=1 SV=1	130.797	30	28	114	28	972	112.2	6.64	312.24	28	0	3352.2	4327.7	3945.5	5058.5	5493.9	5844.2
Q5JSH3	WD repeat-containing protein 44 OS=Homo sapiens OX=9606 GN=WDR44 PE=1 SV=1	130.781	37	28	62	28	913	101.3	5.45	144.02	28	0	1966.3	2563.9	2289.2	2621.2	2877	2911.9
Q9NZJ7	Mitochondrial carrier homolog 1 OS=Homo sapiens OX=9606 GN=MTCH1 PE=1 SV=1	130.684	34	15	119	15	389	41.5	9.32	327.61	15	0	3451.8	3811.4	3846.2	3297.6	3292.9	3577.7
Q7Z333	Probable helicase senataxin OS=Homo sapiens OX=9606 GN=SETX PE=1 SV=4	130.669	16	34	50	33	2677	302.7	7.17	139.87	34	1	1596.2	1909.2	1853.8	1009.1	1086.1	1195.3
Q99805	Transmembrane 9 superfamily member 2 OS=Homo sapiens OX=9606 GN=TM9SF2 PE=1 SV=1	130.649	27	14	121	14	663	75.7	7.44	367.74	14	0	2381	2764.2	2696.6	1358.9	1347.7	1390.9
Q8IWB9	Testis-expressed protein 2 OS=Homo sapiens OX=9606 GN=TEX2 PE=1 SV=2	130.588	30	26	91	26	1127	125.2	6.01	259.42	26	0	3999.5	4640.4	4310.7	3521.1	3554.5	3775.6
Q9HCH5-6	Isoform 4 of Synaptotagmin-like protein 2 OS=Homo sapiens OX=9606 GN=SYTL2	130.58	38	32	69	1	910	102.5	7.96	195.44	32	0
Q9BPW8	Protein NipSnap homolog 1 OS=Homo sapiens OX=9606 GN=NIPSNAP1 PE=1 SV=1	130.476	46	15	164	13	284	33.3	9.31	475.91	15	4	6986.1	7573.3	7544.8	3469	3423.4	3738.5
Q969Z0	FAST kinase domain-containing protein 4 OS=Homo sapiens OX=9606 GN=TBRG4 PE=1 SV=1	130.458	40	21	144	21	631	70.7	7.42	466.64	21	0	7505.9	8285.8	8334.2	4511.4	4555.5	4835.7
P82094	TATA element modulatory factor OS=Homo sapiens OX=9606 GN=TMF1 PE=1 SV=2	130.404	32	31	72	31	1093	122.8	4.92	178.05	31	0	2388.7	2902.3	2678.4	1512.5	1551.1	1675.6
P16104	Histone H2AX OS=Homo sapiens OX=9606 GN=H2AX PE=1 SV=2	130.384	58	15	675	7	143	15.1	10.74	1724.52	15	14	34876.5	45303.2	40208	17596.5	18011.5	21132.9
O43148	mRNA cap guanine-N7 methyltransferase OS=Homo sapiens OX=9606 GN=RNMT PE=1 SV=1	130.338	36	23	81	23	476	54.8	6.61	213.19	23	0	2297.9	2765.7	2603.7	3873.9	4153.9	4508.9
P50552	Vasodilator-stimulated phosphoprotein OS=Homo sapiens OX=9606 GN=VASP PE=1 SV=3	130.025	44	16	97	16	380	39.8	8.94	267.08	16	0	2102.3	2739.5	2382.5	2973.9	3211.8	3481.9
Q92599	Septin-8 OS=Homo sapiens OX=9606 GN=SEPTIN8 PE=1 SV=4	129.926	37	15	130	12	483	55.7	6.28	376.31	15	0	1754.1	2222.4	2019.9	1439.8	1571.5	1671.8
Q92665	28S ribosomal protein S31, mitochondrial OS=Homo sapiens OX=9606 GN=MRPS31 PE=1 SV=3	129.921	44	18	109	18	395	45.3	9.29	363.68	18	0	2948	3213	3108.3	2085.9	2076.7	2363.6
Q9NZM3	Intersectin-2 OS=Homo sapiens OX=9606 GN=ITSN2 PE=1 SV=3	129.9	23	34	65	29	1697	193.3	8.12	176.14	34	5	1541.6	1920.1	1803.7	1889.1	1946.8	2103.8
[truncated: 7,195 more rows]

## Sheet: TMT 6-plex MCF-7 PR
Accession	Description	Sum PEP Score	Coverage [%]	# Peptides	# PSMs	# Unique Peptides	# AAs	MW [kDa]	calc. pI	Score Sequest HT: Sequest HT	# Peptides (by Search Engine): Sequest HT	# Razor Peptides	raw Abundance, 126, MCF-7	raw Abundance, 127, MCF-7	raw Abundance, 128, MCF-7	raw Abundance, 129, MCF-7/PR	raw Abundance, 130, MCF-7/PR	raw Abundance, 131, MCF-7/PR	Modifications
Q09666	Neuroblast differentiation-associated protein AHNAK OS=Homo sapiens OX=9606 GN=AHNAK PE=1 SV=2	3400.48	81	325	4424	322	5890	628.7	6.15	13330.4	325	3	235863	223197	221691	293960	276355	294638
Q15149-3	Isoform 3 of Plectin OS=Homo sapiens OX=9606 GN=PLEC	2400.33	68	333	3177	4	4570	517.7	5.74	9976.73	333	0	1414.1	1349.6	1380.6	1855.1	1928.2	2005.9
Q15149	Plectin OS=Homo sapiens OX=9606 GN=PLEC PE=1 SV=3	2382.68	67	334	3161	3	4684	531.5	5.96	9903.76	334	391	193038	184608	184112	261824	250825	262457
Q15149-8	Isoform 8 of Plectin OS=Homo sapiens OX=9606 GN=PLEC	2380.49	68	332	3161	2	4525	513.4	5.76	9906.12	332	0	1642.7	1634.8	1532.9	2420.4	2314.6	2268.9
Q15149-4	Isoform 4 of Plectin OS=Homo sapiens OX=9606 GN=PLEC	2377.31	68	332	3156	2	4547	515.9	5.8	9881.63	332	0
Q15149-5	Isoform 5 of Plectin OS=Homo sapiens OX=9606 GN=PLEC	2372.2	68	331	3151	1	4547	516	5.78	9877.38	331	0	248.8	219.7	228.3	179	215.4	160.5
P21333-2	Isoform 2 of Filamin-A OS=Homo sapiens OX=9606 GN=FLNA	1910.17	74	163	3411	103	2639	279.8	6.05	11781.9	163	88	252414	249032	245121	356090	337780	369236
Q14204	Cytoplasmic dynein 1 heavy chain 1 OS=Homo sapiens OX=9606 GN=DYNC1H1 PE=1 SV=5	1870.36	53	238	1885	238	4646	532.1	6.4	5353.51	238	0	139753	139196	135738	172160	167220	178014
P78527	DNA-dependent protein kinase catalytic subunit OS=Homo sapiens OX=9606 GN=PRKDC PE=1 SV=3	1807.87	47	199	2626	199	4128	468.8	7.12	8104.38	199	0	147193	136119	142634	138444	135098	142414
O75369	Filamin-B OS=Homo sapiens OX=9606 GN=FLNB PE=1 SV=2	1753.92	77	154	2161	1	2602	278	5.73	6995.13	154	0	993.9	944.8	955.7	960.6	1031.2	1076.9
O75369-8	Isoform 8 of Filamin-B OS=Homo sapiens OX=9606 GN=FLNB	1701.11	75	154	2117	1	2633	281.5	5.71	6838.82	154	213	102839	100575	98681.5	117250	111442	119775
P35579	Myosin-9 OS=Homo sapiens OX=9606 GN=MYH9 PE=1 SV=4	1584.87	65	153	2548	123	1960	226.4	5.6	8281.78	153	49	123923	121332	119935	170777	165593	179156
P49327	Fatty acid synthase OS=Homo sapiens OX=9606 GN=FASN PE=1 SV=3	1448.42	61	122	3405	121	2511	273.3	6.44	11343.1	122	1	193095	203402	190977	229721	224159	239358
Q14315	Filamin-C OS=Homo sapiens OX=9606 GN=FLNC PE=1 SV=3	1437.03	68	152	1589	132	2725	290.8	5.97	5516.97	152	1
Q13813	Spectrin alpha chain, non-erythrocytic 1 OS=Homo sapiens OX=9606 GN=SPTAN1 PE=1 SV=3	1361.71	67	163	1380	4	2472	284.4	5.35	4410.43	163	229	88990.9	84172.3	85080.3	95259.6	92514.9	98826.6
Q13813-3	Isoform 3 of Spectrin alpha chain, non-erythrocytic 1 OS=Homo sapiens OX=9606 GN=SPTAN1	1347.36	67	160	1359	0	2452	282.1	5.34	4354.03	160	0
A0A0D9SF54	Spectrin alpha chain, non-erythrocytic 1 OS=Homo sapiens OX=9606 GN=SPTAN1 PE=1 SV=1	1342.42	67	160	1345	1	2457	282.7	5.34	4308.49	160	1	607	565.7	584.2	574.6	575.9	624.2
Q14980	Nuclear mitotic apparatus protein 1 OS=Homo sapiens OX=9606 GN=NUMA1 PE=1 SV=2	1305.56	72	150	1527	1	2115	238.1	5.78	5199.15	150	186	109561	95801.7	100409	90151.1	84162.6	88948
Q14980-2	Isoform 2 of Nuclear mitotic apparatus protein 1 OS=Homo sapiens OX=9606 GN=NUMA1	1303.46	72	150	1525	1	2101	236.4	5.8	5191.24	150	0	1058.6	920.8	958.9	798.9	756.5	836.2
A0A087WVQ6	Clathrin heavy chain OS=Homo sapiens OX=9606 GN=CLTC PE=1 SV=1	1297.97	59	91	2909	70	1679	191.9	5.69	10089.4	91	29	151293	147530	147961	184506	183082	193219
P46013	Proliferation marker protein Ki-67 OS=Homo sapiens OX=9606 GN=MKI67 PE=1 SV=2	1290.24	67	184	1166	20	3256	358.5	9.45	3694.52	184	205	121052	106377	110565	63148.9	59916	62955.4
P05783	Keratin, type I cytoskeletal 18 OS=Homo sapiens OX=9606 GN=KRT18 PE=1 SV=2	1276.29	96	63	15175	7	430	48	5.45	57324.7	63	107	862711	906728	803259	744688	748245	771161
P12270	Nucleoprotein TPR OS=Homo sapiens OX=9606 GN=TPR PE=1 SV=3	1210.89	58	156	1303	155	2363	267.1	5.02	4169.21	156	1	88669.5	79065.9	80379.9	65524.8	62874.5	65261.6
Q9Y490	Talin-1 OS=Homo sapiens OX=9606 GN=TLN1 PE=1 SV=3	1188.06	68	134	1024	120	2541	269.6	6.07	3079.7	134	18	48236.2	48540.1	46832.4	56601.3	54970.4	58140.8
P46013-2	Isoform Short of Proliferation marker protein Ki-67 OS=Homo sapiens OX=9606 GN=MKI67	1186.2	68	165	1086	1	2896	319.2	9.51	3470.43	165	0	372	293	334.7	164.5	172.7	166.5
P10809	60 kDa heat shock protein, mitochondrial OS=Homo sapiens OX=9606 GN=HSPD1 PE=1 SV=2	1177.52	87	65	7375	65	573	61	5.87	28069.5	65	0	312069	270262	285109	177076	180089	186959
P58107	Epiplakin OS=Homo sapiens OX=9606 GN=EPPK1 PE=1 SV=3	1165.07	68	153	1340	145	5088	555.3	5.62	4411.34	153	0	72630.5	69762.6	68554.3	89516.2	87507.7	91287.9
A0A804HIG4	Leucine-rich PPR motif-containing protein, mitochondrial OS=Homo sapiens OX=9606 GN=LRPPRC PE=4 SV=1	1147.18	69	95	2422	3	1369	155	5.94	7300.18	95	165	156700	140128	148304	102372	101168	102724
P15924	Desmoplakin OS=Homo sapiens OX=9606 GN=DSP PE=1 SV=3	1126.33	59	183	1003	183	2871	331.6	6.81	2962.15	183	0	69946.5	69537.3	67910	94151.5	89196.6	94988.6
Q6P2Q9	Pre-mRNA-processing-splicing factor 8 OS=Homo sapiens OX=9606 GN=PRPF8 PE=1 SV=2	1107.42	51	106	1381	106	2335	273.4	8.84	4414.77	106	0	70917.2	62894.8	66152.5	56743.9	55725.3	57515.7
Q8WXH0	Nesprin-2 OS=Homo sapiens OX=9606 GN=SYNE2 PE=1 SV=3	1101.81	37	225	629	223	6885	795.9	5.36	1748.09	225	2	45078.5	41380.6	43118	39919.7	39014.9	40554.4
A0A804HLG8	Leucine-rich PPR motif-containing protein, mitochondrial OS=Homo sapiens OX=9606 GN=LRPPRC PE=4 SV=1	1099.89	67	93	2344	1	1400	158.5	6.18	7069.08	93	0	86.7	66.4	71.1	64.8	62.5	61
Q01082	Spectrin beta chain, non-erythrocytic 1 OS=Homo sapiens OX=9606 GN=SPTBN1 PE=1 SV=2	1037.93	62	137	962	12	2364	274.4	5.57	2827.59	137	170	57633.3	54722.7	54807.3	56736.9	55767.2	58500.8
P11142	Heat shock cognate 71 kDa protein OS=Homo sapiens OX=9606 GN=HSPA8 PE=1 SV=1	966.581	76	63	3591	22	646	70.9	5.52	11962.4	63	87	245749	243598	237882	255131	245608	266862
F8W1U3	Keratin, type II cytoskeletal 8 (Fragment) OS=Homo sapiens OX=9606 GN=KRT8 PE=1 SV=1	958.422	83	46	8686	1	289	32.5	6.89	25953.9	46	0
F8VZY9	Keratin, type I cytoskeletal 18 OS=Homo sapiens OX=9606 GN=KRT18 PE=1 SV=1	944.688	95	57	11169	1	391	43.7	5.35	40229.4	57	0	559.2	484.9	524.2	726	760.5	783.8
Q01082-3	Isoform 2 of Spectrin beta chain, non-erythrocytic 1 OS=Homo sapiens OX=9606 GN=SPTBN1	933.27	62	125	878	1	2155	251.2	5.53	2598.06	125	0	76	64.1	76.4	70.4	82.4	84.6
O43707	Alpha-actinin-4 OS=Homo sapiens OX=9606 GN=ACTN4 PE=1 SV=2	930.694	73	69	2552	6	911	104.8	5.44	8437.67	69	109	162972	158134	160467	235222	227531	248904
Q9NZM1-6	Isoform 6 of Myoferlin OS=Homo sapiens OX=9606 GN=MYOF	928.534	61	120	1102	115	2048	233.3	6.21	3237.79	120	6	71619	65970.5	68165.8	85770.9	83636.4	87107.7
Q08211	ATP-dependent RNA helicase A OS=Homo sapiens OX=9606 GN=DHX9 PE=1 SV=4	925.132	59	71	2110	70	1270	140.9	6.84	7678.24	71	1	96728.6	85909.9	90518.7	67159.5	66209.2	68454.7
P38646	Stress-70 protein, mitochondrial OS=Homo sapiens OX=9606 GN=HSPA9 PE=1 SV=2	920.65	73	67	3543	64	679	73.6	6.16	12366.4	67	4	292486	246328	269413	192222	196048	200603
P46940	Ras GTPase-activating-like protein IQGAP1 OS=Homo sapiens OX=9606 GN=IQGAP1 PE=1 SV=1	917.538	56	81	1165	76	1657	189.1	6.48	3637.23	81	6	64386.5	62057.9	62035	77354.1	75831.1	80726.6
Q7Z6Z7	E3 ubiquitin-protein ligase HUWE1 OS=Homo sapiens OX=9606 GN=HUWE1 PE=1 SV=3	915.833	36	130	653	90	4374	481.6	5.22	1939.34	130	53	35695.4	36581.1	35570.6	42175.4	40974.3	44100.1
Q14789	Golgin subfamily B member 1 OS=Homo sapiens OX=9606 GN=GOLGB1 PE=1 SV=2	913.166	57	163	613	2	3259	375.8	5	1751.45	163	195	45034	41139.1	41568	46448	45164.2	47211.4
Q14789-2	Isoform 2 of Golgin subfamily B member 1 OS=Homo sapiens OX=9606 GN=GOLGB1	909.653	56	162	614	1	3269	376.9	5	1749.32	162	0	170.5	156.4	156.9	365.6	337.1	345.9
P08238	Heat shock protein HSP 90-beta OS=Homo sapiens OX=9606 GN=HSP90AB1 PE=1 SV=4	894.671	72	68	4536	42	724	83.2	5.03	15298.5	68	39	289445	294810	280145	329575	328571	352899
P12814	Alpha-actinin-1 OS=Homo sapiens OX=9606 GN=ACTN1 PE=1 SV=2	884.24	72	62	1979	40	892	103	5.41	6520.14	62	4	50523.5	49048.2	49523	59107.3	58384.3	63018.1
A0A2U3TZM0	DNA helicase OS=Homo sapiens OX=9606 GN=CHD4 PE=1 SV=1	871.68	54	102	865	5	1902	216.7	6	2652.6	102	158	67151.2	61231.7	64457.3	58253.1	56965.5	60704.9
Q12906-7	Isoform 7 of Interleukin enhancer-binding factor 3 OS=Homo sapiens OX=9606 GN=ILF3	861.153	71	57	1511	33	898	95.7	8.81	4693.6	57	44	97534.1	86524.4	90934	79239.6	78169.3	80399.6
Q92616	eIF-2-alpha kinase activator GCN1 OS=Homo sapiens OX=9606 GN=GCN1 PE=1 SV=6	860.108	49	123	755	123	2671	292.6	7.47	2270.29	123	0	55013.8	55304.7	53788.9	61754.9	60076.5	64179.7
O75643	U5 small nuclear ribonucleoprotein 200 kDa helicase OS=Homo sapiens OX=9606 GN=SNRNP200 PE=1 SV=2	846.768	49	101	1181	101	2136	244.4	6.06	3727.27	101	0	77455	71805.9	73405.8	63457.5	61399.6	63972.2
H7C144	Alpha-actinin-4 OS=Homo sapiens OX=9606 GN=ACTN4 PE=1 SV=2	843.27	71	66	2328	3	906	104.3	5.5	7705.48	66	0	942	749.8	944.2	1379.4	1336.8	1481.8
P07900	Heat shock protein HSP 90-alpha OS=Homo sapiens OX=9606 GN=HSP90AA1 PE=1 SV=5	839.346	71	66	5077	35	732	84.6	5.02	16224	66	9	157252	158224	152194	219700	212149	233001
Q9P2E9	Ribosome-binding protein 1 OS=Homo sapiens OX=9606 GN=RRBP1 PE=1 SV=5	835.062	76	96	909	38	1410	152.4	8.6	2906.23	96	75	76778.6	69681.6	72802.5	100408	93384.2	100471
A0A2R8YFD8	DNA helicase OS=Homo sapiens OX=9606 GN=CHD4 PE=1 SV=1	826.441	51	98	839	1	1903	216.7	5.85	2571.12	98	0	27	37.1	32.6	24.8	30	25.6
Q02880-2	Isoform Beta-1 of DNA topoisomerase 2-beta OS=Homo sapiens OX=9606 GN=TOP2B	808.686	58	100	1017	84	1621	182.5	8.06	2962.4	100	30	73445	64450.7	67975.2	55087.4	53536.2	54884.7
P55072	Transitional endoplasmic reticulum ATPase OS=Homo sapiens OX=9606 GN=VCP PE=1 SV=4	801.47	74	61	2059	61	806	89.3	5.26	6677.31	61	0	101518	94945.1	97163.5	94520.9	95361.7	98848.6
P06733	Alpha-enolase OS=Homo sapiens OX=9606 GN=ENO1 PE=1 SV=2	792.945	88	44	4417	39	434	47.1	7.39	16137	44	7	232117	241684	228747	340013	342706	373134
P49792	E3 SUMO-protein ligase RanBP2 OS=Homo sapiens OX=9606 GN=RANBP2 PE=1 SV=2	791.968	45	129	563	91	3224	358	6.2	1618.73	129	46	35249.1	32862.3	33367.2	31397.5	30158.2	31985
P35580	Myosin-10 OS=Homo sapiens OX=9606 GN=MYH10 PE=1 SV=3	781.973	55	114	847	86	1976	228.9	5.54	2480.6	114	9	36843.9	34590.9	35203.5	43046.5	41513.7	45033.3
Q86UP2	Kinectin OS=Homo sapiens OX=9606 GN=KTN1 PE=1 SV=1	767.49	73	107	715	106	1357	156.2	5.64	2324.18	107	1	49274.4	45806.3	46068.6	41721.1	39743.2	42576.3
A0A0G2JIW1	Heat shock 70 kDa protein 1B OS=Homo sapiens OX=9606 GN=HSPA1B PE=1 SV=1	760.499	76	56	2414	24	642	70.1	5.66	7914.44	56	43	99170.1	99255.8	98272.5	137066	132686	143366
P11021	Endoplasmic reticulum chaperone BiP OS=Homo sapiens OX=9606 GN=HSPA5 PE=1 SV=2	735.586	68	55	2655	52	654	72.3	5.16	8991.46	55	0	156776	136150	144417	168814	163763	173201
P13639	Elongation factor 2 OS=Homo sapiens OX=9606 GN=EEF2 PE=1 SV=4	735.366	71	60	1979	59	858	95.3	6.83	5749.58	60	1	124615	130662	125617	165652	164220	180552
P52272	Heterogeneous nuclear ribonucleoprotein M OS=Homo sapiens OX=9606 GN=HNRNPM PE=1 SV=3	734.753	72	54	1399	26	730	77.5	8.7	4137.88	54	70	94496.2	86339	89276.8	74502.1	71782.2	75189.5
Q7Z406-6	Isoform 6 of Myosin-14 OS=Homo sapiens OX=9606 GN=MYH14	720.194	54	111	684	3	2003	228.5	5.6	2069.13	111	117	40018.9	38655.4	38651.3	50036.8	49128	50632.6
P14625	Endoplasmin OS=Homo sapiens OX=9606 GN=HSP90B1 PE=1 SV=1	717.866	62	65	2939	63	803	92.4	4.84	9938	65	0	155998	138892	145541	138365	138546	142107
Q9UQE7	Structural maintenance of chromosomes protein 3 OS=Homo sapiens OX=9606 GN=SMC3 PE=1 SV=2	709.171	57	85	771	85	1217	141.5	7.18	2415.86	85	0	61037.4	55450.8	57503.3	47413	45544.2	47027.5
P04406	Glyceraldehyde-3-phosphate dehydrogenase OS=Homo sapiens OX=9606 GN=GAPDH PE=1 SV=3	708.022	85	30	3379	29	335	36	8.46	11418.5	30	2	184366	184314	177877	295774	291339	311983
O75533	Splicing factor 3B subunit 1 OS=Homo sapiens OX=9606 GN=SF3B1 PE=1 SV=3	707.515	61	65	1075	65	1304	145.7	7.09	3512.06	65	0	73153.8	64857.7	68351.4	55034.2	53022.4	55796.6
P11388	DNA topoisomerase 2-alpha OS=Homo sapiens OX=9606 GN=TOP2A PE=1 SV=3	705.813	53	82	999	66	1531	174.3	8.72	2880.46	82	0	44580.4	39382.2	41305.5	26628.4	26415.8	26733.1
Q14683	Structural maintenance of chromosomes protein 1A OS=Homo sapiens OX=9606 GN=SMC1A PE=1 SV=2	703.677	68	98	778	95	1233	143.1	7.64	2286.65	98	3	72402.1	65547.7	66971.5	54600.8	52582.8	54677.3
P14618	Pyruvate kinase PKM OS=Homo sapiens OX=9606 GN=PKM PE=1 SV=4	702.94	75	45	4002	5	531	57.9	7.84	14330.1	45	0	11797.2	12377.1	11749.8	20665.6	21894.8	23503.8
P34932	Heat shock 70 kDa protein 4 OS=Homo sapiens OX=9606 GN=HSPA4 PE=1 SV=4	700.589	78	58	760	55	840	94.3	5.19	2175.81	58	7	48263.4	48023	47907.1	64628.9	62234.3	68220.1
Q7Z406	Myosin-14 OS=Homo sapiens OX=9606 GN=MYH14 PE=1 SV=2	698.745	54	109	670	1	1995	227.7	5.6	2005.27	109	0	225.5	227.3	241.9	476	463.6	469.3
P20700	Lamin-B1 OS=Homo sapiens OX=9606 GN=LMNB1 PE=1 SV=2	690.298	83	62	1698	55	586	66.4	5.16	5308.24	62	7	112677	97108.3	102517	85204.2	80920.5	83974.3
P05023	Sodium/potassium-transporting ATPase subunit alpha-1 OS=Homo sapiens OX=9606 GN=ATP1A1 PE=1 SV=1	684.402	52	55	1595	36	1023	112.8	5.49	5174.78	55	35	94533.1	84169.3	87451.2	99713.4	96414.7	99479.1
A0A6Q8PFJ0	Prelamin-A/C OS=Homo sapiens OX=9606 GN=LMNA PE=1 SV=1	679.764	72	73	1719	3	729	80.9	8.27	5407.27	73	95	125223	108684	114950	102065	99865.6	101727
A0A804F6T5	Pyruvate kinase PKM OS=Homo sapiens OX=9606 GN=PKM PE=4 SV=1	677.419	72	45	3674	1	566	61.6	7.68	12806	45	68	175074	182679	173074	293434	295402	319422
P27708	CAD protein OS=Homo sapiens OX=9606 GN=CAD PE=1 SV=3	673.188	46	80	596	75	2225	242.8	6.46	1973.82	80	5	25724.6	26193.3	25044.3	26849.6	26606.4	27926
P35221	Catenin alpha-1 OS=Homo sapiens OX=9606 GN=CTNNA1 PE=1 SV=1	670.538	68	54	756	41	906	100	6.29	2450.04	54	19	41386	38032.4	39811.9	38771.5	37879.8	40449.8
Q9NYU2	UDP-glucose:glycoprotein glucosyltransferase 1 OS=Homo sapiens OX=9606 GN=UGGT1 PE=1 SV=3	669.487	45	58	923	56	1555	177.1	5.63	2685.28	58	2	43906.4	38337.5	40649.5	36658.4	36286.4	37189.1
P07814	Bifunctional glutamate/proline--tRNA ligase OS=Homo sapiens OX=9606 GN=EPRS1 PE=1 SV=5	666.471	51	74	646	73	1512	170.5	7.33	2027.29	74	1	40674.6	41751.3	39553.4	38114.1	37004.9	39930.5
Q9NR30	Nucleolar RNA helicase 2 OS=Homo sapiens OX=9606 GN=DDX21 PE=1 SV=5	666.17	68	61	1045	58	783	87.3	9.28	3606.97	61	5	76239.3	65189.5	69560	45753.9	45127.6	46601.9
P68371	Tubulin beta-4B chain OS=Homo sapiens OX=9606 GN=TUBB4B PE=1 SV=1	664.251	73	28	2456	1	445	49.8	4.89	7157.82	28	10	28783.1	30060.4	28861.1	54519.8	53941.3	57460.3
P09874	Poly [ADP-ribose] polymerase 1 OS=Homo sapiens OX=9606 GN=PARP1 PE=1 SV=4	653.088	56	64	1076	64	1014	113	8.88	3521.24	64	0	88724.4	76657.8	78971.8	50928	50384.1	51339.5
P07437	Tubulin beta chain OS=Homo sapiens OX=9606 GN=TUBB PE=1 SV=2	650.792	75	29	2583	5	444	49.6	4.89	7708.18	29	66	131818	137913	130484	184800	184694	196027
P14866	Heterogeneous nuclear ribonucleoprotein L OS=Homo sapiens OX=9606 GN=HNRNPL PE=1 SV=2	640.148	64	32	1272	5	589	64.1	8.22	4417.92	32	66	70887.7	62397.1	66870.6	60388.4	59123.4	62527.2
P16615	Sarcoplasmic/endoplasmic reticulum calcium ATPase 2 OS=Homo sapiens OX=9606 GN=ATP2A2 PE=1 SV=1	634.161	48	51	1287	32	1042	114.7	5.34	4177.56	51	34	81838.4	73286.7	76678.2	72744.2	71849.7	74375
P02545-2	Isoform C of Prelamin-A/C OS=Homo sapiens OX=9606 GN=LMNA	634.003	86	71	1627	1	572	65.1	6.84	4983.84	71	0	208.9	196.3	212.3	252.5	227.6	214.7
Q5T4S7	E3 ubiquitin-protein ligase UBR4 OS=Homo sapiens OX=9606 GN=UBR4 PE=1 SV=1	632.4	26	110	371	110	5183	573.5	6.04	1033.2	110	0	22183.1	22142.2	21690.5	27181.5	26409.1	28416.4
P08670	Vimentin OS=Homo sapiens OX=9606 GN=VIM PE=1 SV=4	631.921	83	52	1530	46	466	53.6	5.12	4372.95	52	6	414.3	384.2	386.2	293.6	298.1	291.9
H3BTN5	Pyruvate kinase (Fragment) OS=Homo sapiens OX=9606 GN=PKM PE=1 SV=1	627.665	78	42	3483	1	485	53	6.84	12123.7	42	0	60.6	70.1	63	79.8	93.5	94.3
O15020	Spectrin beta chain, non-erythrocytic 2 OS=Homo sapiens OX=9606 GN=SPTBN2 PE=1 SV=3	625.135	50	101	435	90	2390	271.2	6.11	1386.56	101	0	22544.3	20677.8	21843.5	23367	22446.1	23612.6
P04075-2	Isoform 2 of Fructose-bisphosphate aldolase A OS=Homo sapiens OX=9606 GN=ALDOA	622.655	82	36	3243	29	418	45.2	8.25	11619.3	36	9	194905	193243	190336	301774	300413	324943
Q16891-2	Isoform 2 of MICOS complex subunit MIC60 OS=Homo sapiens OX=9606 GN=IMMT	622.095	71	54	994	2	747	82.6	6.57	3469.62	54	82	84390.8	71228.2	74644.9	53409.6	51353.6	51934.4
P22314	Ubiquitin-like modifier-activating enzyme 1 OS=Homo sapiens OX=9606 GN=UBA1 PE=1 SV=3	621.333	57	48	1150	37	1058	117.8	5.76	3670.96	48	14	58091.8	58843.8	56601.5	76680.9	76678.1	80005.8
P31948	Stress-induced-phosphoprotein 1 OS=Homo sapiens OX=9606 GN=STIP1 PE=1 SV=1	614.402	70	56	990	56	543	62.6	6.8	2782.39	56	0	79930.3	80478.3	76352.1	115100	111146	119187
Q16891-4	Isoform 4 of MICOS complex subunit MIC60 OS=Homo sapiens OX=9606 GN=IMMT	613.453	71	54	974	2	757	83.5	6.57	3342.41	54	0	836.3	740.8	739.3	617.6	643.8	644.1
P23246	Splicing factor, proline- and glutamine-rich OS=Homo sapiens OX=9606 GN=SFPQ PE=1 SV=2	610.616	57	40	1128	39	707	76.1	9.44	3225.86	40	1	93047.4	81360.3	84485	62038.8	58329.9	60603.8
A0A0U1RRM4	Polypyrimidine tract-binding protein 1 OS=Homo sapiens OX=9606 GN=PTBP1 PE=1 SV=1	606.398	57	25	926	3	588	62.4	9.1	3088.72	25	64	38729.3	35646.9	36712.4	32235.3	31586.6	32938.1
P55265	Double-stranded RNA-specific adenosine deaminase OS=Homo sapiens OX=9606 GN=ADAR PE=1 SV=4	604.505	57	67	769	67	1226	136	8.65	2200.76	67	0	55947.4	48341.7	51303.4	53515	51420.8	54247.5
Q04637	Eukaryotic translation initiation factor 4 gamma 1 OS=Homo sapiens OX=9606 GN=EIF4G1 PE=1 SV=4	603.711	49	74	725	1	1599	175.4	5.33	2082.82	74	98	56737.4	56297.3	54807.4	65384.7	62877.7	68888.1
Q04637-8	Isoform 8 of Eukaryotic translation initiation factor 4 gamma 1 OS=Homo sapiens OX=9606 GN=EIF4G1	602.997	49	74	724	1	1600	175.5	5.33	2080.21	74	0	225.4	223.2	220.9	216.8	210.6	189.8
P06576	ATP synthase subunit beta, mitochondrial OS=Homo sapiens OX=9606 GN=ATP5F1B PE=1 SV=3	597.684	83	35	1910	20	529	56.5	5.4	6145.01	35	33	105213	93713.6	98134.5	78165.7	78181	80074.2
Q9NU22	Midasin OS=Homo sapiens OX=9606 GN=MDN1 PE=1 SV=2	596.999	23	109	405	109	5596	632.4	5.68	1151.68	109	0	23298.6	20775.7	22235	14708.4	14859.3	15021.5
A0A494C039	Hypoxia up-regulated protein 1 OS=Homo sapiens OX=9606 GN=HYOU1 PE=1 SV=1	592.874	63	56	1057	1	1000	111.3	5.22	3447.37	56	0	587	503.1	542.3	279	293.4	269.5
P18206	Vinculin OS=Homo sapiens OX=9606 GN=VCL PE=1 SV=4	592.754	67	76	630	76	1134	123.7	5.66	1927.56	76	0	36446	36057.8	35068	40200.7	39172.3	41264.1
A0A024R4E5	High density lipoprotein binding protein (Vigilin), isoform CRA_a OS=Homo sapiens OX=9606 GN=HDLBP PE=1 SV=1	589.13	59	68	685	68	1268	141.4	6.87	2048.53	68	0	47446.4	43935.3	44116.3	48130.8	45932.2	49291.1
Q9Y4L1	Hypoxia up-regulated protein 1 OS=Homo sapiens OX=9606 GN=HYOU1 PE=1 SV=1	588.902	63	56	1054	1	999	111.3	5.22	3441.49	56	82	70874.4	61885.7	64559.4	58016.6	57445.4	59267.5
Q00839	Heterogeneous nuclear ribonucleoprotein U OS=Homo sapiens OX=9606 GN=HNRNPU PE=1 SV=6	583.276	53	53	1587	5	825	90.5	6	5307.97	53	76	149091	125096	134229	88887.9	86789.9	89960.3
P53621	Coatomer subunit alpha OS=Homo sapiens OX=9606 GN=COPA PE=1 SV=2	581.316	63	70	589	70	1224	138.3	7.66	1712.79	70	0	41245	40735.2	41108	63488.7	60913.5	66074.4
Q92598	Heat shock protein 105 kDa OS=Homo sapiens OX=9606 GN=HSPH1 PE=1 SV=1	580.012	61	51	662	47	858	96.8	5.39	2175.8	51	3	38770	38395.4	38871.4	59691.3	57347.6	62530.9
O60313-2	Isoform 2 of Dynamin-like 120 kDa protein, mitochondrial OS=Homo sapiens OX=9606 GN=OPA1	578.402	57	62	615	62	997	115.8	7.87	1835.87	62	0	43629.6	37830.7	40136.4	34622.6	33914.1	34939.9
P68104	Elongation factor 1-alpha 1 OS=Homo sapiens OX=9606 GN=EEF1A1 PE=1 SV=1	577.276	76	30	1660	17	462	50.1	9.01	5798.26	30	23	91892.7	100116	90278.6	125050	122221	138291
Q13263	Transcription intermediary factor 1-beta OS=Homo sapiens OX=9606 GN=TRIM28 PE=1 SV=5	577.141	66	39	1193	39	835	88.5	5.77	3777.41	39	0	94369.3	89548.3	91031.6	73014.3	69505.9	74380.2
A8MXP9	Matrin-3 OS=Homo sapiens OX=9606 GN=MATR3 PE=1 SV=1	576.759	56	58	952	34	895	99.9	6.04	3061.14	58	40	86505.5	74915.4	80111	64356.2	62253.7	65121.9
Q13885	Tubulin beta-2A chain OS=Homo sapiens OX=9606 GN=TUBB2A PE=1 SV=1	570.356	66	25	2068	1	445	49.9	4.89	5811.77	25	0	205.8	178.3	193.9	234.6	246.7	253.3
P13667	Protein disulfide-isomerase A4 OS=Homo sapiens OX=9606 GN=PDIA4 PE=1 SV=2	568.374	64	49	1627	2	645	72.9	5.07	5659.09	49	66	119260	101518	110398	86264.9	84340.8	87759.8
Q9BVA1	Tubulin beta-2B chain OS=Homo sapiens OX=9606 GN=TUBB2B PE=1 SV=1	565.039	67	26	2061	2	445	49.9	4.89	5784.9	26	7	2315.1	2326.3	2344.2	3410.1	3486.7	3748.7
A0A2R8Y793	Actin, cytoplasmic 1 (Fragment) OS=Homo sapiens OX=9606 GN=ACTB PE=1 SV=1	561.67	86	27	6849	12	309	34.1	5.17	25555.9	27	0	203118	196294	195606	231413	238627	256287
A0A590UJG2	Microtubule-actin cross-linking factor 1, isoforms 1/2/3/5 OS=Homo sapiens OX=9606 GN=MACF1 PE=1 SV=1	558.156	30	135	285	93	5379	614.5	5.36	757.09	135	45	17666.5	16361.2	16973	23945.5	23392.5	24438.2
Q02218	2-oxoglutarate dehydrogenase, mitochondrial OS=Homo sapiens OX=9606 GN=OGDH PE=1 SV=3	557.678	57	54	636	45	1023	115.9	6.86	2053.62	54	9	40092.5	35714	37352.8	35664.6	35635.6	36502.8
A0A7P0TA35	Protein disulfide-isomerase OS=Homo sapiens OX=9606 GN=P4HB PE=1 SV=1	556.069	73	50	2028	5	542	61	5.01	6088.11	50	71	155409	136427	144250	138558	132326	140034
A0A1W2PPS1	Heterogeneous nuclear ribonucleoprotein U OS=Homo sapiens OX=9606 GN=HNRNPU PE=1 SV=1	551.622	52	50	1537	2	804	88.3	5.78	5146.59	50	0	810	623.3	791.7	476.1	389.3	425
P42166	Lamina-associated polypeptide 2, isoform alpha OS=Homo sapiens OX=9606 GN=TMPO PE=1 SV=2	551.292	74	45	738	30	694	75.4	7.66	2718.64	45	22	38574.6	34192.9	36486.4	34705.2	34061.6	35395.7
A0A499FI48	Protein disulfide-isomerase OS=Homo sapiens OX=9606 GN=PDIA4 PE=1 SV=1	550.215	64	48	1581	1	646	73	5.07	5484.45	48	0	314.9	302	318	250.9	236.1	255.5
Q13439	Golgin subfamily A member 4 OS=Homo sapiens OX=9606 GN=GOLGA4 PE=1 SV=1	547.706	52	122	370	105	2230	261	5.39	1037.7	122	18	28529.2	26651.1	27004.4	31132.7	29258.3	31221
Q7KZF4	Staphylococcal nuclease domain-containing protein 1 OS=Homo sapiens OX=9606 GN=SND1 PE=1 SV=1	547.553	63	60	1016	60	910	101.9	7.17	3389.62	60	0	71641.3	65975.7	65996.8	52460.4	51801.6	52829.4
A0A3B3ITJ4	Heterogeneous nuclear ribonucleoprotein L (Fragment) OS=Homo sapiens OX=9606 GN=HNRNPL PE=1 SV=1	547.239	66	30	1229	3	537	59.2	7.11	4158.37	30	0	2982.6	3019.9	2680.7	2213.1	2171.3	2180.4
Q13435	Splicing factor 3B subunit 2 OS=Homo sapiens OX=9606 GN=SF3B2 PE=1 SV=2	545.322	53	54	702	54	895	100.2	5.67	2252.67	54	0	49618.4	44032.2	44902.6	35509.6	33827.5	35459.6
Q14690	Protein RRP5 homolog OS=Homo sapiens OX=9606 GN=PDCD11 PE=1 SV=3	544.517	40	76	478	76	1871	208.6	8.87	1492.04	76	0	41778	36497.8	37926.8	26919.9	26155.4	27655.7
P13010	X-ray repair cross-complementing protein 5 OS=Homo sapiens OX=9606 GN=XRCC5 PE=1 SV=3	543.834	67	43	1094	43	732	82.7	5.81	3596.54	43	0	51681.4	48150.1	48542	46528.3	45802	47897.3
A0A0C4DG89	RNA helicase OS=Homo sapiens OX=9606 GN=DDX46 PE=1 SV=1	543.069	54	65	729	1	1032	117.4	9.29	2255.83	65	0	300.7	252	269.1	223.6	226	245.8
P49588	Alanine--tRNA ligase, cytoplasmic OS=Homo sapiens OX=9606 GN=AARS1 PE=1 SV=2	542.819	62	55	716	55	968	106.7	5.53	2101.03	55	0	63731.1	63901.3	61462.8	76230.7	74955.2	81157.3
P33176	Kinesin-1 heavy chain OS=Homo sapiens OX=9606 GN=KIF5B PE=1 SV=1	541.785	69	67	525	52	963	109.6	6.51	1543.82	67	21	31427.1	31174.5	31018.8	49263.8	47808.7	53022.2
Q9UQ35	Serine/arginine repetitive matrix protein 2 OS=Homo sapiens OX=9606 GN=SRRM2 PE=1 SV=2	539.063	32	72	521	72	2752	299.4	12.06	1694.39	72	0	32062.2	28586.9	29794.8	25800.3	24395.9	26234.4
A6NLN1	Polypyrimidine tract-binding protein 1 OS=Homo sapiens OX=9606 GN=PTBP1 PE=1 SV=4	537.145	58	25	897	3	527	56.5	9.38	2963.42	25	0	680.6	628.7	626.4	408.9	374.2	355.9
Q15075	Early endosome antigen 1 OS=Homo sapiens OX=9606 GN=EEA1 PE=1 SV=2	537.025	63	94	390	93	1411	162.4	5.68	1184.02	94	1	33664.9	32388.6	31957.2	41137.5	38011.8	42538.9
P25705	ATP synthase subunit alpha, mitochondrial OS=Homo sapiens OX=9606 GN=ATP5F1A PE=1 SV=1	535.518	67	44	2621	44	553	59.7	9.13	8470.59	44	0	184349	161470	166256	129050	127996	130184
Q15393	Splicing factor 3B subunit 3 OS=Homo sapiens OX=9606 GN=SF3B3 PE=1 SV=4	531.688	53	53	852	53	1217	135.5	5.26	2526.82	53	0	57296.7	52871.5	54085.8	45707.2	44076	46644
Q14573	Inositol 1,4,5-trisphosphate receptor type 3 OS=Homo sapiens OX=9606 GN=ITPR3 PE=1 SV=2	531.627	34	80	371	71	2671	303.9	6.48	1035.59	80	9	25667.3	23416.1	24647.5	26200.5	25697	26575.4
Q7L014	Probable ATP-dependent RNA helicase DDX46 OS=Homo sapiens OX=9606 GN=DDX46 PE=1 SV=2	529.112	54	65	721	1	1031	117.3	9.29	2229.22	65	92	50397.8	48340.2	48209.9	39930.2	37824.6	40764.2
P78371	T-complex protein 1 subunit beta OS=Homo sapiens OX=9606 GN=CCT2 PE=1 SV=4	526.162	78	40	1118	40	535	57.5	6.46	3529.69	40	0	65026.8	65692.5	63507.6	75490.4	73924.7	78557.1
H0YFD6	Enoyl-CoA hydratase OS=Homo sapiens OX=9606 GN=HADHA PE=1 SV=2	525.891	65	45	1087	45	792	86.3	9.1	3635.79	45	0	73244.9	63119.8	68863.5	64622.7	63674.4	67335.7
Q9Y5B9	FACT complex subunit SPT16 OS=Homo sapiens OX=9606 GN=SUPT16H PE=1 SV=1	525.005	51	58	679	58	1047	119.8	5.66	1920.7	58	0	44378.6	40975.3	42051.5	35279.3	34413.8	35828.5
P17844	Probable ATP-dependent RNA helicase DDX5 OS=Homo sapiens OX=9606 GN=DDX5 PE=1 SV=1	521.993	68	50	1261	38	614	69.1	8.92	3773.54	50	15	100332	90188.1	94460.5	70983.7	69008.6	71476.5
P51659	Peroxisomal multifunctional enzyme type 2 OS=Homo sapiens OX=9606 GN=HSD17B4 PE=1 SV=3	520.216	60	38	883	1	736	79.6	8.84	3110.45	38	66	51499.1	45892.8	48535.7	41441.5	41201.3	41828.1
Q14152	Eukaryotic translation initiation factor 3 subunit A OS=Homo sapiens OX=9606 GN=EIF3A PE=1 SV=1	519.594	60	92	490	92	1382	166.5	6.79	1358.21	92	0	41036.5	39500.9	39092.1	44022.1	41765.5	44472.5
A2A274	Aconitate hydratase, mitochondrial OS=Homo sapiens OX=9606 GN=ACO2 PE=1 SV=1	516.804	57	46	820	46	805	87.8	7.37	2755.31	46	0	45678.2	40565.1	42792.5	36940.4	36334.9	37125.5
A0A804HK65	Peroxisomal multifunctional enzyme type 2 OS=Homo sapiens OX=9606 GN=HSD17B4 PE=4 SV=1	513.184	62	38	888	1	712	77.2	8.95	3113.68	38	0	3414.4	3112.5	3685	2084.4	1968	2055.1
Q14697	Neutral alpha-glucosidase AB OS=Homo sapiens OX=9606 GN=GANAB PE=1 SV=3	513.019	48	45	1109	2	944	106.8	6.14	3466.41	45	0	3740.4	2880.6	3242.4	3725.5	4034	4641.5
H7BZ94	Protein disulfide-isomerase OS=Homo sapiens OX=9606 GN=P4HB PE=1 SV=2	512.92	77	46	1727	1	464	52.5	4.87	5245.51	46	0	151.4	129.2	146.2	111.2	125.5	114.3
F5H2F4	C-1-tetrahydrofolate synthase, cytoplasmic OS=Homo sapiens OX=9606 GN=MTHFD1 PE=1 SV=2	512.891	58	55	1010	53	964	104.6	7.59	3272.31	55	3	57296.5	60214.3	56926.7	74198.3	73153.7	78614.1
Q9P2E9-3	Isoform 2 of Ribosome-binding protein 1 OS=Homo sapiens OX=9606 GN=RRBP1	511.375	67	60	596	2	977	108.6	5.5	1949.1	60	0	134.1	124.8	127.5	146.2	137.3	145.9
A0A7I2YQ88	Polyadenylate-binding protein OS=Homo sapiens OX=9606 GN=PABPC1 PE=1 SV=1	509.873	71	40	1007	12	633	70.3	9.47	2839.5	40	51	68427.8	68496.3	65740.1	68570.3	67496.1	69748.6	Acetyl [N-Term]
O60841	Eukaryotic translation initiation factor 5B OS=Homo sapiens OX=9606 GN=EIF5B PE=1 SV=4	509.553	45	64	383	63	1220	138.7	5.49	1288.05	64	1	29366.5	29370.8	27656.7	31417.4	30511.7	32238.2
A0A7I2V3F3	Nucleolin OS=Homo sapiens OX=9606 GN=NCL PE=1 SV=1	508.187	60	67	2419	67	695	74.8	4.67	7244.83	67	0	226575	206663	212204	160146	160087	168120
P11387	DNA topoisomerase 1 OS=Homo sapiens OX=9606 GN=TOP1 PE=1 SV=2	504.657	59	61	912	56	765	90.7	9.31	2587.63	61	8	93434.2	80757.9	86430.8	76641.1	75225.8	78744.4
Q8WYP5	Protein ELYS OS=Homo sapiens OX=9606 GN=AHCTF1 PE=1 SV=3	503.877	39	73	293	73	2266	252.3	6.6	956.45	73	0	13994.3	12192.6	13036.6	9587.7	9413.7	9603.1
Q9BQG0	Myb-binding protein 1A OS=Homo sapiens OX=9606 GN=MYBBP1A PE=1 SV=2	501.073	45	57	615	57	1328	148.8	9.28	1983.55	57	0	43688	39027.8	40471.2	25408	25086.5	25155.4
Q12789	General transcription factor 3C polypeptide 1 OS=Homo sapiens OX=9606 GN=GTF3C1 PE=1 SV=4	500.664	42	82	388	82	2109	238.7	7.3	1137.07	82	0	25792.5	23970	24768	23301.5	22748.9	23899.1
P48643	T-complex protein 1 subunit epsilon OS=Homo sapiens OX=9606 GN=CCT5 PE=1 SV=1	500.143	77	40	827	39	541	59.6	5.66	2614.88	40	1	42376	42524.2	41103.5	51901.6	50392.6	54870.9
Q92900	Regulator of nonsense transcripts 1 OS=Homo sapiens OX=9606 GN=UPF1 PE=1 SV=2	498.771	57	53	501	52	1129	124.3	6.61	1676.78	53	1	27957.8	26949.1	26651.3	28803.7	28577.3	30072.8
P24928	DNA-directed RNA polymerase II subunit RPB1 OS=Homo sapiens OX=9606 GN=POLR2A PE=1 SV=2	498.507	39	75	363	75	1970	217	7.37	1031.16	75	0	28123	24506.3	25833.2	22763	21775.5	22982.6
P49411	Elongation factor Tu, mitochondrial OS=Homo sapiens OX=9606 GN=TUFM PE=1 SV=2	497.8	73	33	1402	33	452	49.5	7.61	4915.04	33	0	103021	88724.5	93700.7	74473.9	73802.2	74776.3
P22626	Heterogeneous nuclear ribonucleoproteins A2/B1 OS=Homo sapiens OX=9606 GN=HNRNPA2B1 PE=1 SV=2	496.956	77	36	1983	32	353	37.4	8.95	6581.16	36	4	150489	130807	136049	106771	101187	102854
P53396	ATP-citrate synthase OS=Homo sapiens OX=9606 GN=ACLY PE=1 SV=3	496.614	56	59	699	2	1101	120.8	7.33	2102.03	59	83	38561.5	40292.9	37798.3	45147.1	43745.9	46380.5
Q14697-2	Isoform 2 of Neutral alpha-glucosidase AB OS=Homo sapiens OX=9606 GN=GANAB	494.678	47	45	1083	2	966	109.4	6.24	3340.93	45	66	51774.5	48571	49024.9	46146	45358.5	47612.1
P30101	Protein disulfide-isomerase A3 OS=Homo sapiens OX=9606 GN=PDIA3 PE=1 SV=4	493.953	72	45	1292	36	505	56.7	6.35	4167.61	45	12	94782.4	81323	85771.5	74928.3	73287.7	76840.8
Q8TEM1	Nuclear pore membrane glycoprotein 210 OS=Homo sapiens OX=9606 GN=NUP210 PE=1 SV=3	493.511	37	58	555	58	1887	205	6.81	1803.25	58	0	36711.4	31052.2	33328.3	24193.9	23600.9	23977.7
P78347	General transcription factor II-I OS=Homo sapiens OX=9606 GN=GTF2I PE=1 SV=2	492.82	59	56	557	55	998	112.3	6.39	1792.83	56	2	32140.4	31889.3	32793.4	30392.1	29586.7	31615.3
A0A0A0MRM8	Unconventional myosin-6 OS=Homo sapiens OX=9606 GN=MYO6 PE=1 SV=1	492.542	55	71	465	3	1253	144.9	8.56	1331.28	71	95	38016.7	36553.6	36991.1	53105.2	51365.7	55636.7
O00468-6	Isoform 6 of Agrin OS=Homo sapiens OX=9606 GN=AGRN	490.149	47	66	392	66	2045	214.7	6.4	1162.15	66	0	25115.1	22970	24165.2	41578.5	39826.6	42066.3
Q01813	ATP-dependent 6-phosphofructokinase, platelet type OS=Homo sapiens OX=9606 GN=PFKP PE=1 SV=2	489.723	61	40	752	35	784	85.5	7.55	2177.93	40	10	48551.8	48907.5	47871.6	76918	74224.9	81480.1
P25205	DNA replication licensing factor MCM3 OS=Homo sapiens OX=9606 GN=MCM3 PE=1 SV=3	488.431	71	57	796	57	808	90.9	5.77	2520.23	57	0	37889.4	35099.3	35456.4	31258.6	31110.8	32082.3
P50991	T-complex protein 1 subunit delta OS=Homo sapiens OX=9606 GN=CCT4 PE=1 SV=4	488.217	77	39	746	38	539	57.9	7.83	2489.48	39	0	39119.2	38649.3	36582.2	43902.8	43080	45821.8
P53396-2	Isoform 2 of ATP-citrate synthase OS=Homo sapiens OX=9606 GN=ACLY	487.543	57	58	689	1	1091	119.7	7.33	2073.6	58	0	266.8	242	251.4	258.5	265.8	275.4
A0A7I2V5Y7	Non-POU domain-containing octamer-binding protein OS=Homo sapiens OX=9606 GN=NONO PE=1 SV=1	486.279	70	36	1468	34	476	54.8	8.78	4313.24	36	1	84558.5	77254.6	78412.7	60915.4	59755.7	61693.8
Q10567-3	Isoform C of AP-1 complex subunit beta-1 OS=Homo sapiens OX=9606 GN=AP1B1	484.899	50	44	538	1	939	103.5	5.16	1638.77	44	0	328.9	305.3	339.4	592.3	508.5	616.2
A0A590UJ40	Unconventional myosin-6 OS=Homo sapiens OX=9606 GN=MYO6 PE=1 SV=1	483.49	54	70	456	2	1294	149.5	8.48	1285.65	70	0	69.4	64.6	67.9	60.4	68.6	61.2
Q71U36	Tubulin alpha-1A chain OS=Homo sapiens OX=9606 GN=TUBA1A PE=1 SV=1	482.2	67	29	2836	2	451	50.1	5.06	10309.5	29	11	36717.9	36824.2	36242.1	44330.8	46277.1	47908.7
H0Y4W2	Transformation/transcription domain-associated protein OS=Homo sapiens OX=9606 GN=TRRAP PE=1 SV=2	479.587	28	91	282	91	3873	438.6	8.12	790.44	91	0	19374.8	17774.2	18218.9	15197.6	15135.6	15015.5
Q92896-2	Isoform 2 of Golgi apparatus protein 1 OS=Homo sapiens OX=9606 GN=GLG1	478.491	54	63	492	62	1203	137.1	6.9	1462.84	63	1	32551.4	29095.1	30147.8	35796.9	34601.7	36795.9
P61978-2	Isoform 2 of Heterogeneous nuclear ribonucleoprotein K OS=Homo sapiens OX=9606 GN=HNRNPK	476.645	68	35	1345	2	464	51	5.33	4506.8	35	0	686.4	626.2	672.3	528.2	611.2	625
Q10567	AP-1 complex subunit beta-1 OS=Homo sapiens OX=9606 GN=AP1B1 PE=1 SV=2	475.299	49	44	535	1	949	104.6	5.06	1624.62	44	50	21890.7	22377.3	21422.1	26001.4	25973.7	26833.9
P00558	Phosphoglycerate kinase 1 OS=Homo sapiens OX=9606 GN=PGK1 PE=1 SV=3	474.378	83	35	1426	30	417	44.6	8.1	4410.77	35	7	102591	103972	100550	171331	166500	182694
P53618	Coatomer subunit beta OS=Homo sapiens OX=9606 GN=COPB1 PE=1 SV=3	473.541	47	41	506	41	953	107.1	6.05	1646.8	41	0	31792.4	30736.3	31233.1	42059.7	40050.3	43394.9
P50990	T-complex protein 1 subunit theta OS=Homo sapiens OX=9606 GN=CCT8 PE=1 SV=4	472.533	78	40	1058	40	548	59.6	5.6	3100.03	40	0	76741.1	77659.8	74091	78965.3	76439.2	81714.5
Q05639	Elongation factor 1-alpha 2 OS=Homo sapiens OX=9606 GN=EEF1A2 PE=1 SV=1	472.461	75	29	1003	16	463	50.4	9.03	2931.25	29	0	35736.1	36797.7	35225.5	54281.7	53356.9	59521.2
Q29RF7	Sister chromatid cohesion protein PDS5 homolog A OS=Homo sapiens OX=9606 GN=PDS5A PE=1 SV=1	470.23	46	62	360	56	1337	150.7	7.91	1172.68	62	0	16108	15071	15844	13213	12698.9	13378.5
A0A3B3IT92	DNA replication licensing factor MCM4 OS=Homo sapiens OX=9606 GN=MCM4 PE=1 SV=1	469.893	54	47	682	1	904	100.7	6.95	2329.64	47	66	38889.9	36614.6	37474.2	31011.3	30260	31585.5
P33991	DNA replication licensing factor MCM4 OS=Homo sapiens OX=9606 GN=MCM4 PE=1 SV=5	468.876	56	47	683	1	863	96.5	6.74	2328.98	47	0	198	176.6	201.3	175.9	173.7	180.9
Q8WUM4	Programmed cell death 6-interacting protein OS=Homo sapiens OX=9606 GN=PDCD6IP PE=1 SV=1	468.196	65	52	498	52	868	96	6.52	1509.71	52	0	30650.8	30636.3	30442.5	41714	40240.1	45177.9
Q9BSJ8-2	Isoform 2 of Extended synaptotagmin-1 OS=Homo sapiens OX=9606 GN=ESYT1	467.677	51	49	641	1	1114	123.9	5.78	2278.94	49	0	641.4	589.7	632.8	561	585.1	549.2
P12956	X-ray repair cross-complementing protein 6 OS=Homo sapiens OX=9606 GN=XRCC6 PE=1 SV=2	466.687	61	47	981	47	609	69.8	6.64	3272.66	47	0	57006.6	55748.4	56763.3	56038.3	54313	58547
P49368	T-complex protein 1 subunit gamma OS=Homo sapiens OX=9606 GN=CCT3 PE=1 SV=4	465.168	72	45	679	45	545	60.5	6.49	2027.27	45	0	38569.2	39284.6	38141.3	45767.1	44696.8	47689.6
Q5UIP0	Telomere-associated protein RIF1 OS=Homo sapiens OX=9606 GN=RIF1 PE=1 SV=2	465.128	36	79	292	79	2472	274.3	5.52	875.11	79	0	24691.6	22364.5	23467.7	17601.5	16690.2	17941.1
P60842	Eukaryotic initiation factor 4A-I OS=Homo sapiens OX=9606 GN=EIF4A1 PE=1 SV=1	464.716	64	28	1110	13	406	46.1	5.48	3383.59	28	21	49111.3	51790.1	48450.1	59217.5	58608.3	61606.8
Q92945	Far upstream element-binding protein 2 OS=Homo sapiens OX=9606 GN=KHSRP PE=1 SV=4	464.632	66	42	687	17	711	73.1	7.3	2251.43	42	44	36151.5	33458.7	34208.2	33275.3	31690.3	33252.5
P18583-5	Isoform D of Protein SON OS=Homo sapiens OX=9606 GN=SON	464.399	33	61	308	14	2459	266.9	5.73	876.34	61	67	17773.7	15736.4	16615.7	12988.9	12100.9	12681.1
Q16531	DNA damage-binding protein 1 OS=Homo sapiens OX=9606 GN=DDB1 PE=1 SV=1	463.086	53	54	691	54	1140	126.9	5.26	2014.39	54	0	49672.8	45960.9	46805.1	47011.1	45144.6	47510.5
A5YKK6	CCR4-NOT transcription complex subunit 1 OS=Homo sapiens OX=9606 GN=CNOT1 PE=1 SV=2	462.133	37	81	395	2	2376	266.8	7.11	1168.2	81	95	24878.7	23564.4	23516.3	26384.7	25799.7	26752.9
F5H5D3	Tubulin alpha chain OS=Homo sapiens OX=9606 GN=TUBA1C PE=1 SV=1	460.885	60	30	2039	5	519	57.7	5.07	6706.19	30	42	107043	111847	106213	165942	164926	183140
Q86VP6	Cullin-associated NEDD8-dissociated protein 1 OS=Homo sapiens OX=9606 GN=CAND1 PE=1 SV=2	460.261	50	57	568	51	1230	136.3	5.78	1710.96	57	9	38947.7	40442.6	38463.4	52417.6	50423.7	54873.6
Q9BTC0	Death-inducer obliterator 1 OS=Homo sapiens OX=9606 GN=DIDO1 PE=1 SV=5	459.888	46	83	278	83	2240	243.7	7.88	858.42	83	0	18891	16928.9	17467.6	14239.3	13735.2	14433.8
P31939	Bifunctional purine biosynthesis protein ATIC OS=Homo sapiens OX=9606 GN=ATIC PE=1 SV=3	459.349	83	44	713	44	592	64.6	6.71	2344.36	44	0	34082.9	33819.8	33722.4	42019.7	42598.3	46686.3
Q9BSJ8	Extended synaptotagmin-1 OS=Homo sapiens OX=9606 GN=ESYT1 PE=1 SV=1	459.169	50	50	647	2	1104	122.8	5.83	2288.4	50	63	50060.9	44126.7	46667.3	42287.8	42410.2	43538.7
P67809	Y-box-binding protein 1 OS=Homo sapiens OX=9606 GN=YBX1 PE=1 SV=3	458.565	63	25	925	19	324	35.9	9.88	3085.18	25	10	60051.5	56270.6	55918.9	53138	56552.9	59717.9
O94906	Pre-mRNA-processing factor 6 OS=Homo sapiens OX=9606 GN=PRPF6 PE=1 SV=1	457.795	64	60	532	60	941	106.9	8.25	1563.93	60	0	48868	43123.3	44354.7	35678.8	34603.1	35343.6
P19367	Hexokinase-1 OS=Homo sapiens OX=9606 GN=HK1 PE=1 SV=3	454.212	55	53	800	47	917	102.4	6.8	2331.57	53	8	50432	46115.3	48483.2	55249.9	54303.6	55280.3
P49736	DNA replication licensing factor MCM2 OS=Homo sapiens OX=9606 GN=MCM2 PE=1 SV=4	453.945	61	49	797	49	904	101.8	5.52	2723.58	49	0	32936.8	31066.2	31379.6	28399	28170.8	29365.8
O00567	Nucleolar protein 56 OS=Homo sapiens OX=9606 GN=NOP56 PE=1 SV=4	453.072	72	41	657	41	594	66	9.19	2205.14	41	0	38019.5	33163.1	35475	30073	30085	30594.4
A5YKK6-2	Isoform 2 of CCR4-NOT transcription complex subunit 1 OS=Homo sapiens OX=9606 GN=CNOT1	452.931	37	80	392	1	2371	266.2	7.05	1152.35	80	0
Q12931	Heat shock protein 75 kDa, mitochondrial OS=Homo sapiens OX=9606 GN=TRAP1 PE=1 SV=3	452.56	67	42	1120	41	704	80.1	8.21	4179.95	42	0	66861.7	55619.5	59582	44182	44620.6	45103.8
O60506	Heterogeneous nuclear ribonucleoprotein Q OS=Homo sapiens OX=9606 GN=SYNCRIP PE=1 SV=2	451.226	58	35	1118	2	623	69.6	8.59	3787.25	35	39	53325.9	47802.5	49546.7	45487.7	44818.1	46700.9
Q8TAQ2	SWI/SNF complex subunit SMARCC2 OS=Homo sapiens OX=9606 GN=SMARCC2 PE=1 SV=1	451.202	43	63	404	2	1214	132.8	5.69	1306.33	63	0	1392.4	1204.2	1301.1	2111.1	2153.5	2418.4
P27797	Calreticulin OS=Homo sapiens OX=9606 GN=CALR PE=1 SV=1	451.03	73	31	1549	7	417	48.1	4.44	5248.01	31	34	101157	90838.2	93224.2	99603	101739	108749
P17987	T-complex protein 1 subunit alpha OS=Homo sapiens OX=9606 GN=TCP1 PE=1 SV=1	450.459	78	33	690	33	556	60.3	6.11	2109.59	33	0	32755.2	32526.4	31801.5	35394.3	34292.5	36658.7
Q02790	Peptidyl-prolyl cis-trans isomerase FKBP4 OS=Homo sapiens OX=9606 GN=FKBP4 PE=1 SV=3	449.407	74	34	836	34	459	51.8	5.43	2512.18	34	0	63768.3	64152.1	61742.9	93902.1	91551	96073.6
Q99459	Cell division cycle 5-like protein OS=Homo sapiens OX=9606 GN=CDC5L PE=1 SV=2	449.381	66	49	472	49	802	92.2	8.18	1472.24	49	0	26427.6	22011.5	23266.6	20199.8	19530.8	19467.7
O60264	SWI/SNF-related matrix-associated actin-dependent regulator of chromatin subfamily A member 5 OS=Homo sapiens OX=9606 GN=SMARCA5 PE=1 SV=1	449.281	50	62	605	48	1052	121.8	8.09	1841.58	62	17	47985.2	42700.2	44910.5	38324.3	37462.1	39344.8
P63010	AP-2 complex subunit beta OS=Homo sapiens OX=9606 GN=AP2B1 PE=1 SV=1	448.272	55	45	459	26	937	104.5	5.38	1408.53	45	27	33911	33490.5	33035.7	41624.1	40151.2	43690.2
P51610	Host cell factor 1 OS=Homo sapiens OX=9606 GN=HCFC1 PE=1 SV=2	447.693	33	49	410	1	2035	208.6	7.46	1375.62	49	0	545.3	529.8	508.8	489.5	487	491.9
A0A2R8Y7Q1	Nucleosome-remodeling factor subunit BPTF OS=Homo sapiens OX=9606 GN=BPTF PE=1 SV=1	447.465	29	79	300	11	2965	330.6	6.1	836.02	79	84	22753.2	20806.1	21698.5	17781.7	16663.3	17585
Q99460	26S proteasome non-ATPase regulatory subunit 1 OS=Homo sapiens OX=9606 GN=PSMD1 PE=1 SV=2	446.851	55	45	416	45	953	105.8	5.39	1184.03	45	0	22358.6	21662.1	21788.8	24762.2	24187.4	26235.2
A6NEM2	Host cell factor 1 OS=Homo sapiens OX=9606 GN=HCFC1 PE=1 SV=2	445.795	33	51	406	3	2080	213.3	7.33	1336.02	51	69	31157.1	28393.7	29205.9	26035.3	25081.8	26590.1
P54886	Delta-1-pyrroline-5-carboxylate synthase OS=Homo sapiens OX=9606 GN=ALDH18A1 PE=1 SV=2	445.784	56	41	547	2	795	87.2	7.12	1642.99	41	59	46242.6	41747.9	44240.1	37730.2	36468.9	38213
P61978-3	Isoform 3 of Heterogeneous nuclear ribonucleoprotein K OS=Homo sapiens OX=9606 GN=HNRNPK	445.319	66	35	1339	2	440	48.5	5.54	4488.83	35	57	97054.7	90050.3	92428.7	84423.7	79711.8	83840.3
K7EKE6	Lon protease homolog, mitochondrial OS=Homo sapiens OX=9606 GN=LONP1 PE=1 SV=1	444.494	53	40	594	40	845	95.1	6.27	2075.83	40	0	32200	28365.9	29884.1	25430.6	25022.3	25946.8
E7EMW7	E3 ubiquitin-protein ligase UBR5 OS=Homo sapiens OX=9606 GN=UBR5 PE=1 SV=1	443.672	36	78	288	1	2792	308.4	5.85	856.62	78	0
O95071	E3 ubiquitin-protein ligase UBR5 OS=Homo sapiens OX=9606 GN=UBR5 PE=1 SV=2	440.709	35	78	288	1	2799	309.2	5.85	855.89	78	100	19402.7	19391.8	18547.9	15763.2	15466.7	16250.4
M0QZM1	Heterogeneous nuclear ribonucleoprotein M (Fragment) OS=Homo sapiens OX=9606 GN=HNRNPM PE=1 SV=1	439.14	79	29	776	1	383	40	6.73	2229.86	29	0	1556.2	1350.9	1478.8	1517.1	1494.2	1351.2
Q9NVP1	ATP-dependent RNA helicase DDX18 OS=Homo sapiens OX=9606 GN=DDX18 PE=1 SV=2	438.954	53	34	506	34	670	75.4	9.5	1563.78	34	0	29535	27117.2	28729.9	20432.1	20443.3	20606.7
P21796	Voltage-dependent anion-selective channel protein 1 OS=Homo sapiens OX=9606 GN=VDAC1 PE=1 SV=2	438.665	76	21	2362	20	283	30.8	8.54	8325.28	21	1	104140	89565.9	97691.2	78570	77574.9	81341.1
P08183	ATP-dependent translocase ABCB1 OS=Homo sapiens OX=9606 GN=ABCB1 PE=1 SV=3	438.562	44	53	483	51	1280	141.4	9	1409.45	53	2	25271.4	23035.9	24986.3	61251	58698.3	61036.5
P04350	Tubulin beta-4A chain OS=Homo sapiens OX=9606 GN=TUBB4A PE=1 SV=2	437.294	62	22	1753	1	444	49.6	4.88	5111.2	22	1	591.5	546.9	598.2	486.3	484.5	510.1
Q9HBD4	SMARCA4 isoform 2 OS=Homo sapiens OX=9606 GN=SMARCA4 PE=1 SV=1	435.235	33	59	458	41	1679	188	8.19	1459.08	59	23	30166	27333	27890.9	25038.6	24185.1	24760.2
Q15029	116 kDa U5 small nuclear ribonucleoprotein component OS=Homo sapiens OX=9606 GN=EFTUD2 PE=1 SV=1	434.198	59	47	606	46	972	109.4	5	1899.5	47	0	38318.1	34321	35665.2	31159.5	30684.8	31824.9
Q96AE4	Far upstream element-binding protein 1 OS=Homo sapiens OX=9606 GN=FUBP1 PE=1 SV=3	433.701	62	37	550	2	644	67.5	7.61	1725.4	37	51	39039.1	37337.1	37818	34717.6	32748	35142.7
Q14008	Cytoskeleton-associated protein 5 OS=Homo sapiens OX=9606 GN=CKAP5 PE=1 SV=3	430.676	37	73	341	73	2032	225.4	7.8	889.9	73	0	31973.3	31181.4	30515.4	33402.1	32120.5	34293
F8VXC8	SWI/SNF complex subunit SMARCC2 OS=Homo sapiens OX=9606 GN=SMARCC2 PE=1 SV=1	428.088	43	65	398	4	1245	136.1	5.71	1264.12	65	77	26839.4	24589.8	25178.3	25892.1	25047.2	26539
Q1KMD3	Heterogeneous nuclear ribonucleoprotein U-like protein 2 OS=Homo sapiens OX=9606 GN=HNRNPUL2 PE=1 SV=1	427.956	49	43	598	43	747	85.1	4.91	1880.57	43	0	41987.4	37608.2	38957.9	38440.9	38420.8	40168
Q9UIG0	Tyrosine-protein kinase BAZ1B OS=Homo sapiens OX=9606 GN=BAZ1B PE=1 SV=2	426.725	48	73	401	73	1483	170.8	8.48	1212.59	73	0	34486.4	29336	31097.4	20617.1	20133.9	20590
Q14676	Mediator of DNA damage checkpoint protein 1 OS=Homo sapiens OX=9606 GN=MDC1 PE=1 SV=3	426.477	48	57	252	57	2089	226.5	5.47	925.74	57	0	8909.2	8067	8500.9	8800.2	8893.1	9312.9
P08133	Annexin A6 OS=Homo sapiens OX=9606 GN=ANXA6 PE=1 SV=3	426.347	73	53	536	18	673	75.8	5.6	1790.09	53	49	28908.7	25904.5	27000	22094.3	21746	21878.2
P33992	DNA replication licensing factor MCM5 OS=Homo sapiens OX=9606 GN=MCM5 PE=1 SV=5	426.33	63	42	460	42	734	82.2	8.37	1412.72	42	0	36673.7	35641.7	35714.4	33530.5	32483.1	33432.5
E7ETY2	Treacle protein OS=Homo sapiens OX=9606 GN=TCOF1 PE=1 SV=1	425.603	40	62	324	9	1488	152.2	8.85	998.39	62	63	23238.3	20841.7	21391	16023.9	15196.8	16044.9
O95782	AP-2 complex subunit alpha-1 OS=Homo sapiens OX=9606 GN=AP2A1 PE=1 SV=3	425.483	61	51	412	37	977	107.5	7.03	1145.78	51	17	33523.4	31101.3	31764	33957.8	33292.3	35029.3
A6NHR9	Structural maintenance of chromosomes flexible hinge domain-containing protein 1 OS=Homo sapiens OX=9606 GN=SMCHD1 PE=1 SV=2	424.433	36	69	226	69	2005	226.2	7.3	679.93	69	0	11266	10581.5	10936.4	8796.2	8490.3	8829.5
P02786	Transferrin receptor protein 1 OS=Homo sapiens OX=9606 GN=TFRC PE=1 SV=2	424.08	51	39	793	39	760	84.8	6.61	2472.3	39	0	56738.4	53194.8	54472.9	44211.2	43540.2	45216.7
Q96AE4-2	Isoform 2 of Far upstream element-binding protein 1 OS=Homo sapiens OX=9606 GN=FUBP1	423.866	58	36	580	1	653	68.6	7.31	1835.92	36	0	1917.6	1767.5	2025.5	2620	2747.5	2838.9
P06744	Glucose-6-phosphate isomerase OS=Homo sapiens OX=9606 GN=GPI PE=1 SV=4	423.546	54	29	777	12	558	63.1	8.32	2583.72	29	34	51738.1	51903.3	52190.3	89595.6	87296.6	97835.3
P11498	Pyruvate carboxylase, mitochondrial OS=Homo sapiens OX=9606 GN=PC PE=1 SV=2	423.343	52	49	512	49	1178	129.6	6.84	1543.04	49	0	36602.3	32564.5	34299.9	23181.1	23420.2	22920.3
E9PN89	Heat shock cognate 71 kDa protein (Fragment) OS=Homo sapiens OX=9606 GN=HSPA8 PE=1 SV=1	422.431	66	26	1961	1	312	34.8	7.53	6443.17	26	0	39	37.5	46.1	57.9	73.7	56.1
Q9BXP5	Serrate RNA effector molecule homolog OS=Homo sapiens OX=9606 GN=SRRT PE=1 SV=1	421.44	49	52	526	52	876	100.6	5.96	1633.21	52	0	39140.6	35148.1	36529.8	29826	29206.2	30874.3
P22695	Cytochrome b-c1 complex subunit 2, mitochondrial OS=Homo sapiens OX=9606 GN=UQCRC2 PE=1 SV=3	419.858	64	25	638	25	453	48.4	8.63	2167.28	25	0	34369.9	29778.7	31929.8	28136.4	27735	27833.8
P07954	Fumarate hydratase, mitochondrial OS=Homo sapiens OX=9606 GN=FH PE=1 SV=3	419.091	60	24	729	24	510	54.6	8.76	2303.3	24	0	37854.7	33000.1	33838.9	24736.1	25063.2	25852.7
P11413	Glucose-6-phosphate 1-dehydrogenase OS=Homo sapiens OX=9606 GN=G6PD PE=1 SV=4	416.213	65	35	945	13	515	59.2	6.84	2981.37	35	35	65877.9	69790.5	65538.1	65720.4	65345.6	68662.9
A0A7I2V4F0	ATP-dependent RNA helicase DDX1 OS=Homo sapiens OX=9606 GN=DDX1 PE=1 SV=1	415.64	61	45	572	45	734	81.7	7.33	1914.5	45	0	34443.7	33450.7	33167.8	35372.7	34469.9	35981.3
P42765	3-ketoacyl-CoA thiolase, mitochondrial OS=Homo sapiens OX=9606 GN=ACAA2 PE=1 SV=2	414.999	88	28	633	28	397	41.9	8.09	2609.68	28	0	18594.4	16365.2	17216.4	12197.3	12694.1	13004.4
A0A6I8PIV1	Leucyl-tRNA synthetase OS=Homo sapiens OX=9606 GN=LARS1 PE=1 SV=1	414.968	49	53	451	53	1175	134.3	7.2	1278.72	53	0	23697.2	24006.8	23190.6	25622.4	25647.3	27161.8
P39880-3	Isoform 3 of Homeobox protein cut-like 1 OS=Homo sapiens OX=9606 GN=CUX1	413.853	47	66	305	25	1516	165.6	5.86	912.55	66	50	23061.9	19630.4	21369.4	17235.3	16613.4	17390.5
Q13200	26S proteasome non-ATPase regulatory subunit 2 OS=Homo sapiens OX=9606 GN=PSMD2 PE=1 SV=3	413.818	55	44	414	44	908	100.1	5.2	1272.47	44	0	32830.1	33302.2	32885.1	40530	39300.7	42488.1
Q5JPE7	Nodal modulator 2 OS=Homo sapiens OX=9606 GN=NOMO2 PE=1 SV=1	413.761	49	46	567	1	1267	139.4	5.76	1748.45	46	0	121.4	116.1	110	134.9	123.2	118.8
A0A0G2JN29	Nodal modulator 1 OS=Homo sapiens OX=9606 GN=NOMO1 PE=1 SV=1	413.298	49	47	566	3	1267	139.5	5.8	1736.16	47	62	26502.9	23821.6	24430.4	23459.2	23509.6	23959.3
P31040	Succinate dehydrogenase [ubiquinone] flavoprotein subunit, mitochondrial OS=Homo sapiens OX=9606 GN=SDHA PE=1 SV=2	412.892	70	33	613	33	664	72.6	7.39	1997.84	33	0	44019.7	38979.8	41010.6	31275.1	31208.4	30921.1
P43304	Glycerol-3-phosphate dehydrogenase, mitochondrial OS=Homo sapiens OX=9606 GN=GPD2 PE=1 SV=3	412.313	73	49	671	49	727	80.8	7.69	2194.97	49	0	51837.9	43665.7	47487.8	31772.7	31741.1	32669.8
H0Y938	Coatomer subunit beta' OS=Homo sapiens OX=9606 GN=COPB2 PE=1 SV=2	412.238	61	48	579	48	898	101.5	5.82	1654.68	48	0	30466.3	29073.9	29690.8	41958.6	40557.5	43142.2
P29401	Transketolase OS=Homo sapiens OX=9606 GN=TKT PE=1 SV=3	411.319	63	37	869	37	623	67.8	7.66	2988.82	37	0	66384.3	69674.2	65297.7	78621.3	76185.4	80917.4	Acetyl [N-Term]
P11717	Cation-independent mannose-6-phosphate receptor OS=Homo sapiens OX=9606 GN=IGF2R PE=1 SV=3	410.902	37	73	273	73	2491	274.2	5.94	780	73	0	13756.7	12710.5	13080.1	14031.1	13490.9	14302.1
Q93084	Sarcoplasmic/endoplasmic reticulum calcium ATPase 3 OS=Homo sapiens OX=9606 GN=ATP2A3 PE=1 SV=3	410.513	44	44	482	31	999	109.2	5.52	1491.66	44	3	15392.3	14174.4	14558.1	19564.7	19177.7	19790.2
P26358-2	Isoform 2 of DNA (cytosine-5)-methyltransferase 1 OS=Homo sapiens OX=9606 GN=DNMT1	410.458	50	73	333	4	1632	184.7	7.85	970.36	73	87	27345.5	26357.1	26464.6	24313.3	23557.4	25467
A0A804CDA6	Dynactin subunit 1 OS=Homo sapiens OX=9606 GN=DCTN1 PE=4 SV=1	410.156	53	56	345	56	1273	140.9	5.85	1106.21	56	0	21084.5	20883.2	20486.6	25145.8	24095.5	25623.9
Q7KZ85	Transcription elongation factor SPT6 OS=Homo sapiens OX=9606 GN=SUPT6H PE=1 SV=2	409.874	41	62	335	62	1726	198.9	4.91	965.69	62	0	20380.6	20412.5	18948.8	17078.5	16876.3	17622.2
[truncated: 8,919 more rows]

## Sheet: TMT 6-plex MCF-7 TAR
Accession	Description	Sum PEP Score	Coverage [%]	# Peptides	# PSMs	# Unique Peptides	# AAs	MW [kDa]	calc. pI	Score Sequest HT: Sequest HT	# Peptides (by Search Engine): Sequest HT	# Razor Peptides	raw Abundance, 126, MCF-7	raw Abundance, 127, MCF-7	raw Abundance, 128, MCF-7	raw Abundance, 129, MCF-7/TAR	raw Abundance, 130, MCF-7/TAR	raw Abundance, 131, MCF-7/TAR	Modifications
[truncated: 9,194 more rows]

[truncated: 1 more sheets: TMT 10-plex]
