# Supplementary material for: Discovery of Proteins Responsible for Resistance to Three Chemotherapy Drugs in Breast Cancer Cells Using Proteomics and Bioinformatics Analysis
Source: Molecules. 2022 Mar 8;27(6):1762. doi: 10.3390/molecules27061762 (PMC8954867; doi:10.3390/molecules27061762)
Supplement: Supplementary file 1 [file molecules-27-01762-s001.zip › Table S2. Normalized protein expression level of TMT 6-plex and TMT 10-plex dataset.xlsx]

## Sheet: TMT6-Doxorubicin
Entry	Entry_name	Gene_name	Status	Accession	MCF-7	MCF-7	MCF-7	MCF-7/DR	MCF-7/DR	MCF-7/DR	Ttest	Padjust	log2FC
Q09666	AHNK_HUMAN	AHNAK PM227	reviewed	Q09666	4984.8	4959.72	4885.11	12114.3	11727.5	11587	0.000350161	0.00214151	1.25644
Q15149	PLEC_HUMAN	PLEC PLEC1	reviewed	Q15149-3	18.4439	20.2003	17.7803	20.9684	19.7607	18.9609	0.308644	0.340135	0.0811714
Q15149	PLEC_HUMAN	PLEC PLEC1	reviewed	Q15149	3202.24	3335.8	3156.99	6151.74	5983.79	6123.51	2.82903e-06	0.000319444	0.913292
Q15149	PLEC_HUMAN	PLEC PLEC1	reviewed	Q15149-8	13.1801	13.6656	13.5084	10.3608	10.8396	9.87697	0.00222716	0.00628059	-0.376847
Q15149	PLEC_HUMAN	PLEC PLEC1	reviewed	Q15149-4	12.866	12.2771	12.162	32.3679	32.9008	31.9133	1.348e-06	0.000223258	1.38132
P21333	FLNA_HUMAN	FLNA FLN FLN1	reviewed	P21333-2	3657.1	4067.28	3777.62	3550.46	3597.42	3459.93	0.122896	0.146828	-0.116757
Q14204	DYHC1_HUMAN	DYNC1H1 DHC1 DNCH1 DNCL DNECL DYHC KIAA0325	reviewed	Q14204	1904.56	2152.55	1995.28	2720.72	2785.74	2780.84	0.00593332	0.0118348	0.453395
P78527	PRKDC_HUMAN	PRKDC HYRC HYRC1	reviewed	P78527	3128.56	3051.25	3228.97	4411.32	4378.46	4533.28	5.09162e-05	0.000873574	0.501846
O75369	FLNB_HUMAN	FLNB FLN1L FLN3 TABP TAP	reviewed	O75369	3.34103	3.43253	2.861	4.38218	3.99002	3.8911	0.0205142	0.0308271	0.348058
O75369	FLNB_HUMAN	FLNB FLN1L FLN3 TABP TAP	reviewed	O75369-8	1866.68	1978.91	1883.78	3243.08	3252.64	3099.91	6.43204e-05	0.000962943	0.744
P35579	MYH9_HUMAN	MYH9	reviewed	P35579	2045.95	2164.76	2067.68	4545.34	4695.04	4570.88	3.13126e-06	0.000319444	1.13738
P49327	FAS_HUMAN	FASN FAS	reviewed	P49327	3545.46	4290.74	3811.24	1796.23	1808.34	1721.97	0.00969348	0.0169385	-1.12874
Q14315	FLNC_HUMAN	FLNC ABPL FLN2	reviewed	Q14315	1592.32	1582.54	1578.74	7415.22	7548.01	7428.29	4.45661e-05	0.000822881	2.23586
Q13813	SPTN1_HUMAN	SPTAN1 NEAS SPTA2	reviewed	Q13813	1525.34	1545.06	1517.22	1753.98	1716.73	1719.54	0.000325157	0.00206543	0.178059
A0A0D9SF54	A0A0D9SF54_HUMAN	SPTAN1	unreviewed	A0A0D9SF54	13.4085	13.7766	13.6655	11.4059	12.0892	11.6449	0.00322122	0.00791455	-0.217244
Q14980	NUMA1_HUMAN	NUMA1 NMP22 NUMA	reviewed	Q14980	2170.03	1963.54	2097.32	1116.55	1098.51	1057.42	0.00204511	0.00597541	-0.929058
Q14980	NUMA1_HUMAN	NUMA1 NMP22 NUMA	reviewed	Q14980-2	36.5006	32.4851	35.8494	17.1761	16.785	14.5497	0.000518331	0.00262038	-1.11175
A0A087WVQ6	A0A087WVQ6_HUMAN	CLTC hCG_1818599	unreviewed	A0A087WVQ6	2645.22	2934.39	2749.41	2833.02	2835.2	2745.61	0.776897	0.795463	0.0146164
P46013	KI67_HUMAN	MKI67	reviewed	P46013	2254.88	2066.28	2172.25	1085.78	1082.21	1088.28	0.00252702	0.00681636	-0.995756
P05783	K1C18_HUMAN	KRT18 CYK18 PIG46	reviewed	P05783	15176.8	18051.5	14880	7650.79	7257.17	7135.09	0.0117972	0.0197503	-1.12596
P12270	TPR_HUMAN	TPR	reviewed	P12270	1795.36	1647.33	1743.58	1622.5	1582.34	1600.44	0.090788	0.111844	-0.110072
Q9Y490	TLN1_HUMAN	TLN1 KIAA1027 TLN	reviewed	Q9Y490	937.848	980.526	943.773	1990.48	2051.77	1954.43	9.0152e-05	0.00114611	1.06707
P10809	CH60_HUMAN	HSPD1 HSP60	reviewed	P10809	7039.92	6592.27	6807.31	5525.78	5251.85	5364.5	0.00163636	0.00519017	-0.340528
P58107	EPIPL_HUMAN	EPPK1 EPIPL	reviewed	P58107	827.854	897.022	807.875	289.461	282.702	272.88	0.00175824	0.00542219	-1.58361
A0A804HIG4	A0A804HIG4_HUMAN	LRPPRC	unreviewed	A0A804HIG4	3035.03	2820.76	2966.44	2461.23	2356.31	2397.37	0.00533574	0.0109816	-0.290163
P15924	DESP_HUMAN	DSP	reviewed	P15924	1126.93	1244.44	1154.91	1318.63	1318.53	1307.27	0.0574612	0.0745543	0.161671
Q6P2Q9	PRP8_HUMAN	PRPF8 PRPC8	reviewed	Q6P2Q9	1418.24	1328.36	1406.31	1195.78	1175.53	1192.35	0.0163033	0.0255263	-0.22077
Q8WXH0	SYNE2_HUMAN	SYNE2 KIAA1011 NUA	reviewed	Q8WXH0	561.105	530.111	559.602	335.678	329.589	325.528	0.0010285	0.00395046	-0.736524
Q01082	SPTB2_HUMAN	SPTBN1 SPTB2	reviewed	Q01082	945.136	978.366	965.174	1278.9	1262.86	1271.92	0.000124895	0.00132244	0.400775
P11142	HSP7C_HUMAN	HSPA8 HSC70 HSP73 HSPA10	reviewed	P11142	4825.48	5421.14	4995.18	4906.63	5033.4	5104.73	0.75294	0.772667	-0.0187713
O43707	ACTN4_HUMAN	ACTN4	reviewed	O43707	2582.64	2727.67	2641.96	2994.05	3074.44	2935.31	0.0038754	0.00884943	0.179166
Q9NZM1	MYOF_HUMAN	MYOF FER1L3 KIAA1207	reviewed	Q9NZM1-6	1155.62	1102.11	1146.01	1428.38	1393.91	1394.42	0.000345778	0.00212911	0.308992
Q08211	DHX9_HUMAN	DHX9 DDX9 LKP NDH2	reviewed	Q08211	1965.95	1855.63	1930.44	1268.86	1228.56	1246.39	0.000853785	0.00351999	-0.619565
P38646	GRP75_HUMAN	HSPA9 GRP75 HSPA9B mt-HSP70	reviewed	P38646	4649.14	4205.83	4495.96	3565.13	3409.37	3474.81	0.0107782	0.0184204	-0.353533
P46940	IQGA1_HUMAN	IQGAP1 KIAA0051	reviewed	P46940	1151.82	1192.69	1164.04	1594.84	1630.41	1590.77	1.55194e-05	0.00052556	0.456968
Q7Z6Z7	HUWE1_HUMAN	HUWE1 KIAA0312 KIAA1578 UREB1 HSPC272	reviewed	Q7Z6Z7	586.31	668.615	618.977	637.282	655.502	630.62	0.568147	0.597178	0.0376168
Q14789	GOGB1_HUMAN	GOLGB1	reviewed	Q14789	556.384	517.486	533.063	459.126	451.388	452.499	0.0154693	0.0245126	-0.23751
P08238	HS90B_HUMAN	HSP90AB1 HSP90B HSPC2 HSPCB	reviewed	P08238	5035.77	5883.06	5313.84	5663.49	5858.86	5771.91	0.289791	0.321691	0.0913935
P12814	ACTN1_HUMAN	ACTN1	reviewed	P12814	1094.22	1143.57	1123.4	2663.06	2739.21	2672.19	5.48224e-06	0.000363374	1.26439
A0A2U3TZM0	A0A2U3TZM0_HUMAN	CHD4	unreviewed	A0A2U3TZM0	961.882	925.363	969.903	646.774	643.923	648.896	0.0018174	0.00553828	-0.558821
Q12906	ILF3_HUMAN	ILF3 DRBF MPHOSPH4 NF90	reviewed	Q12906-7	1720.71	1620.48	1688.25	1524.33	1471.2	1490.52	0.011975	0.0199884	-0.164948
Q92616	GCN1_HUMAN	GCN1 GCN1L1 KIAA0219	reviewed	Q92616	777.739	886.258	826.623	927.34	935.714	889.737	0.0913541	0.11247	0.144391
O75643	U520_HUMAN	SNRNP200 ASCC3L1 HELIC2 KIAA0788	reviewed	O75643	1439.1	1376.53	1442.02	1249.44	1235.02	1244.57	0.0119115	0.01991	-0.191255
H7C144	H7C144_HUMAN	ACTN4	unreviewed	H7C144	5.84759	5.69593	5.76407	3.34995	3.58979	3.118	0.00146262	0.00484934	-0.783098
P07900	HS90A_HUMAN	HSP90AA1 HSP90A HSPC1 HSPCA	reviewed	P07900	2239.23	2519.34	2367.64	2527.65	2644.68	2675.62	0.0771716	0.0966379	0.139183
Q9P2E9	RRBP1_HUMAN	RRBP1 KIAA1398	reviewed	Q9P2E9	1324.93	1222.91	1286.2	1257.36	1239.93	1239.98	0.391719	0.423797	-0.0368818
Q02880	TOP2B_HUMAN	TOP2B	reviewed	Q02880-2	1485.96	1325.64	1452.4	550.142	543.461	536.582	0.00292443	0.00746018	-1.38717
P55072	TERA_HUMAN	VCP	reviewed	P55072	2315.37	2342.5	2335.64	2158.78	2138.99	2093.1	0.00384324	0.00879711	-0.130003
P06733	ENOA_HUMAN	ENO1 ENO1L1 MBPB1 MPB1	reviewed	P06733	3958.33	4707.69	4092.58	4696.93	4972.86	4756.58	0.125222	0.149331	0.177238
P49792	RBP2_HUMAN	RANBP2 NUP358	reviewed	P49792	819.062	821.259	834.244	1134.13	1112.19	1170.57	0.00160876	0.00513202	0.465513
P35580	MYH10_HUMAN	MYH10	reviewed	P35580	579.514	589.246	582.569	922.342	935.304	926.616	5.50058e-07	0.000161727	0.668845
Q86UP2	KTN1_HUMAN	KTN1 CG1 KIAA0004	reviewed	Q86UP2	953.966	942.992	967.356	1540.21	1465.09	1537.02	0.000948636	0.00374958	0.665241
A0A0G2JIW1	A0A0G2JIW1_HUMAN	HSPA1B	unreviewed	A0A0G2JIW1	1934.42	2118.85	2016.16	2033.18	2047.83	2007.52	0.916979	0.925211	0.0045363
P11021	BIP_HUMAN	HSPA5 GRP78	reviewed	P11021	3299.17	3062.38	3246.67	2816.53	2720.47	2824.84	0.0155867	0.0246489	-0.20045
P13639	EF2_HUMAN	EEF2 EF2	reviewed	P13639	2037.21	2446.03	2241.36	2699.23	2813.5	2772.54	0.0393592	0.0536811	0.301101
P52272	HNRPM_HUMAN	HNRNPM HNRPM NAGR1	reviewed	P52272	1825.45	1763.2	1844.06	1849.14	1807.99	1873.96	0.354342	0.385836	0.0258924
Q7Z406	MYH14_HUMAN	MYH14 KIAA2034 FP17425	reviewed	Q7Z406-6	465.415	526.704	484.42	178.076	177.602	165.865	0.00221946	0.00626572	-1.50136
P14625	ENPL_HUMAN	HSP90B1 GRP94 TRA1	reviewed	P14625	3407.27	3203.16	3345.28	3760.03	3548.89	3663.23	0.0168811	0.0263035	0.140252
Q9UQE7	SMC3_HUMAN	SMC3 BAM BMH CSPG6 SMC3L1	reviewed	Q9UQE7	1158.34	1102.17	1155.73	906.606	896.119	908.977	0.00445791	0.00968377	-0.333214
P04406	G3P_HUMAN	GAPDH GAPD CDABP0047 OK/SW-cl.12	reviewed	P04406	2854.45	3519.92	2967.93	4306.55	4559.37	4404.82	0.0152222	0.0241902	0.506397
O75533	SF3B1_HUMAN	SF3B1 SAP155	reviewed	O75533	1204.76	1147.39	1213.31	930.802	909.51	912.618	0.00303977	0.00764873	-0.373121
P11388	TOP2A_HUMAN	TOP2A TOP2	reviewed	P11388	1085.85	973.459	1059.19	477.895	477.1	483.673	0.00354424	0.00838741	-1.11612
Q14683	SMC1A_HUMAN	SMC1A DXS423E KIAA0178 SB1.8 SMC1 SMC1L1	reviewed	Q14683	1238.15	1170.64	1228.3	820.642	816.597	828.267	0.00234457	0.0065006	-0.560903
P14618	KPYM_HUMAN	PKM OIP3 PK2 PK3 PKM2	reviewed	P14618	230.772	290.585	245.067	434.901	465.396	436.829	0.00234245	0.00649702	0.802921
P34932	HSP74_HUMAN	HSPA4 APG2	reviewed	P34932	816.003	930.633	869.23	1145.3	1194.64	1181.35	0.00491091	0.010363	0.428813
P20700	LMNB1_HUMAN	LMNB1 LMN2 LMNB	reviewed	P20700	2158.73	1987.15	2102.18	1247.37	1203.68	1224.19	0.00216104	0.00616424	-0.765571
P05023	AT1A1_HUMAN	ATP1A1	reviewed	P05023	1485.84	1384.82	1446.2	1542.05	1501.1	1477.98	0.134979	0.159762	0.0666986
A0A6Q8PFJ0	A0A6Q8PFJ0_HUMAN	LMNA	unreviewed	A0A6Q8PFJ0	2679.83	2419.97	2585.83	2441.41	2354.86	2455.65	0.188277	0.215734	-0.0838013
A0A804F6T5	A0A804F6T5_HUMAN	PKM PKM2 hCG_2005199	unreviewed	A0A804F6T5	3157.82	3771.73	3269.42	5364.87	5620.66	5196.93	0.00174287	0.00539414	0.666008
P27708	PYR1_HUMAN	CAD	reviewed	P27708	503.616	544.68	521.776	959.711	982.537	968.29	4.30828e-05	0.000807021	0.890455
P35221	CTNA1_HUMAN	CTNNA1	reviewed	P35221	683.508	692.921	694.139	500.842	491.765	482.852	2.28647e-05	0.000613548	-0.488864
Q9NYU2	UGGG1_HUMAN	UGGT1 GT UGCGL1 UGGT UGT1 UGTR	reviewed	Q9NYU2	803.474	742.123	783.59	562.974	546.809	550.933	0.00417563	0.00928649	-0.48802
P07814	SYEP_HUMAN	EPRS1 EPRS GLNS PARS QARS QPRS PIG32	reviewed	P07814	735.825	829.474	752.285	1092.23	1098.75	1100	0.00749706	0.0138758	0.505898
Q9NR30	DDX21_HUMAN	DDX21	reviewed	Q9NR30	1548.25	1413.57	1512.29	1434.95	1376.78	1420.03	0.172062	0.198839	-0.0803431
P68371	TBB4B_HUMAN	TUBB4B TUBB2C	reviewed	P68371	555.413	641.116	568.051	795.817	832.093	773.428	0.00452745	0.00978822	0.444513
P09874	PARP1_HUMAN	PARP1 ADPRT PPOL	reviewed	P09874	1935.51	1769.75	1823.69	1927.56	1883.88	1850.41	0.473562	0.505572	0.0342706
P07437	TBB5_HUMAN	TUBB TUBB5 OK/SW-cl.56	reviewed	P07437	2540.67	3018.96	2682.33	3590.71	3764.72	3574.67	0.0133664	0.021827	0.407247
P14866	HNRPL_HUMAN	HNRNPL HNRPL P/OKcl.14	reviewed	P14866	1425.2	1328.78	1409.68	1156.49	1140.45	1146.34	0.0134765	0.0219652	-0.274069
P16615	AT2A2_HUMAN	ATP2A2 ATP2B	reviewed	P16615	1448.56	1344.97	1424.18	1442.76	1397.6	1431.19	0.638239	0.664903	0.0183016
P02545	LMNA_HUMAN	LMNA LMN1	reviewed	P02545-2	2.56367	3.25187	2.68429	2.66714	2.96043	2.79682	0.920237	0.928015	-0.0128619
Q5T4S7	UBR4_HUMAN	UBR4 KIAA0462 KIAA1307 RBAF600 ZUBR1	reviewed	Q5T4S7	394.711	421.403	404.87	697.184	714.366	703.709	2.30414e-05	0.000614475	0.79279
P08670	VIME_HUMAN	VIM	reviewed	P08670	1807.68	1796.63	1797.43	9420.22	9183.24	9935.01	0.000824595	0.00345474	2.40141
O15020	SPTN2_HUMAN	SPTBN2 KIAA0302 SCA5	reviewed	O15020	227.123	222.81	226.19	129.789	128.964	121.224	8.728e-05	0.00113376	-0.831375
P04075	ALDOA_HUMAN	ALDOA ALDA	reviewed	P04075-2	1641.82	2023.53	1716.59	1509.78	1567.33	1490.55	0.140998	0.166202	-0.236669
Q16891	MIC60_HUMAN	IMMT HMP MIC60 MINOS2 PIG4 PIG52	reviewed	Q16891-2	1466.78	1290.58	1373.05	1084.74	1050.06	1045.77	0.0200571	0.030273	-0.376999
P22314	UBA1_HUMAN	UBA1 A1S9T UBE1	reviewed	P22314	947.201	1082.4	982.626	811.162	823.263	802.075	0.0390623	0.0533418	-0.306022
P31948	STIP1_HUMAN	STIP1	reviewed	P31948	1395.48	1590.87	1436.21	2043.66	2122.51	2023.78	0.0032118	0.00790463	0.485048
Q16891	MIC60_HUMAN	IMMT HMP MIC60 MINOS2 PIG4 PIG52	reviewed	Q16891-4	9.87712	9.8227	9.81153	8.08476	8.37109	7.96695	0.00408053	0.00914054	-0.273042
P23246	SFPQ_HUMAN	SFPQ PSF	reviewed	P23246	1431.31	1311	1407.99	1056.69	1043.21	1058.45	0.0111507	0.0188829	-0.394046
A0A0U1RRM4	A0A0U1RRM4_HUMAN	PTBP1	unreviewed	A0A0U1RRM4	829.818	807.273	842.931	774.627	777.124	785.434	0.0349959	0.0484897	-0.085581
P55265	DSRAD_HUMAN	ADAR ADAR1 DSRAD G1P1 IFI4	reviewed	P55265	1014.41	941.32	1011.93	607.107	595.292	589.364	0.00261849	0.00696251	-0.72795
Q04637	IF4G1_HUMAN	EIF4G1 EIF4F EIF4G EIF4GI	reviewed	Q04637	791.173	878.169	809.477	813.663	831.824	833.375	0.999627	0.999627	2.4783e-05
P06576	ATPB_HUMAN	ATP5F1B ATP5B ATPMB ATPSB	reviewed	P06576	1972.41	1822.27	1950.5	1248.15	1213.45	1197.25	0.00224993	0.00632639	-0.650961
Q9NU22	MDN1_HUMAN	MDN1 KIAA0301	reviewed	Q9NU22	533.568	509.351	534.319	650.887	651.039	660.506	0.00147826	0.00487543	0.315243
P18206	VINC_HUMAN	VCL	reviewed	P18206	698.769	740.948	709.283	1543.52	1633.77	1576.65	0.000113824	0.00127008	1.14546
A0A024R4E5	A0A024R4E5_HUMAN	HDLBP hCG_33048	unreviewed	A0A024R4E5	799.498	803.144	799.957	883.653	880.422	889.018	0.000130477	0.0013402	0.143079
Q9Y4L1	HYOU1_HUMAN	HYOU1 GRP170 ORP150	reviewed	Q9Y4L1	1348.29	1235.91	1291.94	988.332	947.088	953.948	0.00439721	0.00961597	-0.423867
Q00839	HNRPU_HUMAN	HNRNPU C1orf199 HNRPU SAFA U21.1	reviewed	Q00839	2639.69	2462.73	2540.57	1878.28	1835.77	1881.95	0.00326128	0.00796826	-0.449741
P53621	COPA_HUMAN	COPA	reviewed	P53621	592.167	650.208	620.466	719.06	728.031	723.665	0.0234359	0.0344737	0.220693
Q92598	HS105_HUMAN	HSPH1 HSP105 HSP110 KIAA0201	reviewed	Q92598	503.353	563.156	545.037	727.164	743.179	743.541	0.00449963	0.00973894	0.458134
O60313	OPA1_HUMAN	OPA1 KIAA0567	reviewed	O60313-2	807.776	732.075	789.04	439.321	430.118	425.958	0.0034967	0.00832779	-0.846249
P68104	EF1A1_HUMAN	EEF1A1 EEF1A EF1A LENG7	reviewed	P68104	1322.44	1719.62	1397.69	2853.28	3029.63	3113.33	0.00106977	0.00402185	1.01884
Q13263	TIF1B_HUMAN	TRIM28 KAP1 RNF96 TIF1B	reviewed	Q13263	1717.76	1753.33	1802.63	960.663	957.292	963.731	0.00089676	0.0036183	-0.87191
A8MXP9	A8MXP9_HUMAN	MATR3	unreviewed	A8MXP9	1472.93	1353.31	1434.39	1135.15	1098.35	1111.07	0.00838625	0.0150943	-0.349239
Q13885	TBB2A_HUMAN	TUBB2A TUBB2	reviewed	Q13885	15.6105	15.449	16.0468	48.4316	52.7684	53.5573	0.0017602	0.00542326	1.71602
P13667	PDIA4_HUMAN	PDIA4 ERP70 ERP72	reviewed	P13667	2256.43	2069.38	2163.72	1625.52	1551.73	1568.58	0.00351453	0.00834616	-0.451457
Q9BVA1	TBB2B_HUMAN	TUBB2B	reviewed	Q9BVA1	39.334	41.6007	40.1577	110.148	116.67	107.453	0.000864601	0.00354761	1.46491
A0A2R8Y793	A0A2R8Y793_HUMAN	ACTB	unreviewed	A0A2R8Y793	2609.26	2901.67	2615.42	2980.91	2999.73	2840.4	0.12279	0.146723	0.118342
A0A590UJG2	A0A590UJG2_HUMAN	MACF1	unreviewed	A0A590UJG2	225.321	227.182	221.598	551.508	547.311	552.269	1.4572e-08	5.6503e-05	1.29238
Q02218	ODO1_HUMAN	OGDH	reviewed	Q02218	691.697	662.361	698.798	550.639	532.689	525.151	0.0007563	0.00326747	-0.351937
A0A7P0TA35	A0A7P0TA35_HUMAN	P4HB	unreviewed	A0A7P0TA35	3927.15	3633.7	3895.39	1812.38	1759.74	1810.38	0.00156638	0.00504036	-1.08978
A0A1W2PPS1	A0A1W2PPS1_HUMAN	HNRNPU	unreviewed	A0A1W2PPS1	30.9767	26.2085	31.6645	18.8302	18.2025	21.4991	0.0122369	0.020351	-0.602143
P42166	LAP2A_HUMAN	TMPO LAP2	reviewed	P42166	632.218	594.441	615.74	747.244	730.063	724.722	0.00166564	0.0052551	0.257248
A0A499FI48	A0A499FI48_HUMAN	PDIA4	unreviewed	A0A499FI48	1.68479	1.58722	2.02794	1.26625	1.25872	1.31882	0.0654427	0.083458	-0.463449
Q13439	GOGA4_HUMAN	GOLGA4	reviewed	Q13439	398.388	399.414	404.946	347.885	342.793	336.167	0.000409031	0.0023341	-0.228117
Q7KZF4	SND1_HUMAN	SND1 TDRD11	reviewed	Q7KZF4	1427.74	1424.44	1408.88	820.895	801.975	789.271	3.72517e-06	0.000333879	-0.820897
A0A3B3ITJ4	A0A3B3ITJ4_HUMAN	HNRNPL	unreviewed	A0A3B3ITJ4	43.1636	39.1231	41.3302	32.8968	31.9904	30.7735	0.00565564	0.0114188	-0.369877
Q13435	SF3B2_HUMAN	SF3B2 SAP145	reviewed	Q13435	895.899	854.949	866.868	625.604	613.836	622.812	0.00116175	0.00423174	-0.49126
Q14690	RRP5_HUMAN	PDCD11 KIAA0185	reviewed	Q14690	748.663	683.287	722.155	635.532	602.942	609.868	0.0174149	0.0269889	-0.220857
P13010	XRCC5_HUMAN	XRCC5 G22P2	reviewed	P13010	929.148	966.184	960.978	1011.02	1002.31	1040.29	0.0156936	0.0247667	0.0963678
A0A0C4DG89	A0A0C4DG89_HUMAN	DDX46	unreviewed	A0A0C4DG89	3.04912	3.16154	3.24246	3.74425	3.90142	3.5415	0.0155508	0.0246115	0.242982
P49588	SYAC_HUMAN	AARS1 AARS	reviewed	P49588	883.011	1022.19	896.816	648.268	658.053	623.088	0.0180638	0.0277285	-0.538306
P33176	KINH_HUMAN	KIF5B KNS KNS1	reviewed	P33176	483.475	548.252	510.831	729.388	761.571	750.215	0.00170332	0.00532418	0.53893
Q9UQ35	SRRM2_HUMAN	SRRM2 KIAA0324 SRL300 SRM300 HSPC075	reviewed	Q9UQ35	614.52	583.075	623.069	486.067	484.24	494.423	0.00726943	0.0135711	-0.313831
A6NLN1	A6NLN1_HUMAN	PTBP1 hCG_20560	unreviewed	A6NLN1	22.7875	21.5423	24.2652	19.1412	19.3727	22.7696	0.169701	0.196459	-0.162606
Q15075	EEA1_HUMAN	EEA1 ZFYVE2	reviewed	Q15075	339.04	342.275	330.336	339.72	345.784	342.397	0.268497	0.299898	0.0229918
P25705	ATPA_HUMAN	ATP5F1A ATP5A ATP5A1 ATP5AL2 ATPM	reviewed	P25705	3673.51	3294.75	3495.56	1775.19	1711.09	1708.47	0.00287986	0.00738055	-1.01028
Q15393	SF3B3_HUMAN	SF3B3 KIAA0017 SAP130	reviewed	Q15393	862.146	838.419	869.454	653.157	646.618	637.745	0.000347629	0.00213402	-0.407568
Q14573	ITPR3_HUMAN	ITPR3	reviewed	Q14573	344.326	326.875	349.796	231.749	228.561	228.265	0.00318947	0.00786715	-0.568291
Q7L014	DDX46_HUMAN	DDX46 KIAA0801	reviewed	Q7L014	971.87	971.537	997.024	646.951	652.615	650.578	0.000429474	0.00238068	-0.592447
P78371	TCPB_HUMAN	CCT2 99D8.1 CCTB	reviewed	P78371	905.002	1018.67	931.81	1189.66	1202.97	1167.59	0.0145416	0.0233624	0.318236
H0YFD6	H0YFD6_HUMAN	HADHA	unreviewed	H0YFD6	1324.98	1196.89	1300.15	828.255	798.116	821.508	0.00522452	0.0108394	-0.642802
Q9Y5B9	SP16H_HUMAN	SUPT16H FACT140 FACTP140	reviewed	Q9Y5B9	746.99	748.825	774.707	975.8	979.216	1012.46	0.000145772	0.00140256	0.38621
P17844	DDX5_HUMAN	DDX5 G17P1 HELR HLR1	reviewed	P17844	2241.97	2152.28	2280.25	1362.96	1352.46	1378	0.00138858	0.00471885	-0.705353
P51659	DHB4_HUMAN	HSD17B4 EDH17B4 SDR8C1	reviewed	P51659	1115.55	1002.19	1085.77	538.656	526.557	517.383	0.00307738	0.00769594	-1.01736
Q14152	EIF3A_HUMAN	EIF3A EIF3S10 KIAA0139	reviewed	Q14152	596.105	614.533	600.088	685.028	697.251	708.7	0.000551073	0.00272897	0.20761
A2A274	A2A274_HUMAN	ACO2	unreviewed	A2A274	954.984	889.409	953.635	613.214	591.741	594.69	0.00215567	0.00616416	-0.636697
A0A804HK65	A0A804HK65_HUMAN	HSD17B4	unreviewed	A0A804HK65	8.4303	7.76319	8.53531	5.72537	6.00947	5.20424	0.00154311	0.00500077	-0.545837
Q14697	GANAB_HUMAN	GANAB G2AN KIAA0088	reviewed	Q14697	70.6184	64.5909	63.1972	55.9874	53.0159	54.3418	0.0245075	0.0357719	-0.280535
F5H2F4	F5H2F4_HUMAN	MTHFD1	unreviewed	F5H2F4	1093.57	1267.9	1149.36	1205.51	1235.34	1180.24	0.555045	0.584357	0.0446113
A0A7I2YQ88	A0A7I2YQ88_HUMAN	PABPC1 hCG_15683	unreviewed	A0A7I2YQ88	1401.37	1474.8	1401.16	1737.35	1737.07	1710.03	0.0029191	0.00745148	0.277485
O60841	IF2P_HUMAN	EIF5B IF2 KIAA0741	reviewed	O60841	506.83	523.651	498.944	893.501	909.385	904.844	6.97422e-06	0.000394781	0.824094
A0A7I2V3F3	A0A7I2V3F3_HUMAN	NCL	unreviewed	A0A7I2V3F3	4793.93	4830.5	4779.71	3969.28	3916.99	3976.31	5.90611e-06	0.00037203	-0.280065
P11387	TOP1_HUMAN	TOP1	reviewed	P11387	1964.35	1777.29	1905.1	1349.17	1308.71	1334.74	0.00767146	0.0141211	-0.500079
Q8WYP5	ELYS_HUMAN	AHCTF1 ELYS TMBS62 MSTP108	reviewed	Q8WYP5	393.073	367.5	390.93	429.56	417.488	423.726	0.0260052	0.0376884	0.14219
Q9BQG0	MBB1A_HUMAN	MYBBP1A P160	reviewed	Q9BQG0	795.643	750.482	805.185	821.478	798.74	808.172	0.264203	0.295315	0.0465352
Q12789	TF3C1_HUMAN	GTF3C1	reviewed	Q12789	392.766	373.11	396.004	235.955	228.693	225.431	0.000473606	0.00250362	-0.751628
P48643	TCPE_HUMAN	CCT5 CCTE KIAA0098	reviewed	P48643	854.328	990.532	904.392	1267.99	1294.18	1304.62	0.00763967	0.0140826	0.492096
Q92900	RENT1_HUMAN	UPF1 KIAA0221 RENT1	reviewed	Q92900	402.817	432.346	408.713	418.798	421.594	407.335	0.906472	0.91592	0.00445991
P24928	RPB1_HUMAN	POLR2A POLR2	reviewed	P24928	391.757	368.71	389.098	283.133	276.826	281.805	0.00313445	0.00778593	-0.449599
P49411	EFTU_HUMAN	TUFM	reviewed	P49411	1875.25	1725.15	1775.14	1459.83	1389.57	1390.09	0.00455088	0.00981972	-0.342518
P22626	ROA2_HUMAN	HNRNPA2B1 HNRPA2B1	reviewed	P22626	3434.66	3132.54	3363.47	2022.91	1964.85	2008.97	0.00371905	0.00862454	-0.727714
P53396	ACLY_HUMAN	ACLY	reviewed	P53396	732.563	851.943	775.254	902.916	916.793	901.541	0.0720313	0.0908888	0.205629
Q14697	GANAB_HUMAN	GANAB G2AN KIAA0088	reviewed	Q14697-2	1288.92	1195.86	1272.18	1135.39	1094.63	1103.63	0.0248416	0.0362186	-0.172462
P30101	PDIA3_HUMAN	PDIA3 ERP57 ERP60 GRP58	reviewed	P30101	1863.43	1753.72	1826.53	1695.17	1655.7	1741.9	0.0488551	0.0646428	-0.0961296
Q8TEM1	PO210_HUMAN	NUP210 KIAA0906 PSEC0245	reviewed	Q8TEM1	690.878	624.5	682.895	418.962	414.387	412.457	0.00652506	0.0125875	-0.681675
P78347	GTF2I_HUMAN	GTF2I BAP135 WBSCR6	reviewed	P78347	537.988	569.131	595.788	477.915	472.496	474.171	0.0299483	0.0425054	-0.257461
A0A0A0MRM8	A0A0A0MRM8_HUMAN	MYO6	unreviewed	A0A0A0MRM8	492.578	513.932	492.669	246.915	251.808	240.518	0.000105525	0.00123059	-1.02006
O00468	AGRIN_HUMAN	AGRN AGRIN	reviewed	O00468-6	231.222	213.353	226.571	137.816	134.289	125.18	0.000295341	0.00196295	-0.756454
Q01813	PFKAP_HUMAN	PFKP PFKF	reviewed	Q01813	643.419	711.738	664.719	1170.6	1218.35	1167.8	5.32955e-05	0.000888831	0.816296
P25205	MCM3_HUMAN	MCM3	reviewed	P25205	813.56	817.765	822.915	892.34	897.512	896.587	8.51519e-05	0.00111358	0.130419
P50991	TCPD_HUMAN	CCT4 CCTD SRB	reviewed	P50991	693.981	791.933	722.275	973.858	982.189	955.795	0.0108548	0.018509	0.399068
P53396	ACLY_HUMAN	ACLY	reviewed	P53396-2	13.656	13.7843	13.528	12.2169	12.0861	12.3128	0.000137619	0.00136455	-0.16204
A0A7I2V5Y7	A0A7I2V5Y7_HUMAN	NONO	unreviewed	A0A7I2V5Y7	1800.57	1639.92	1733.98	1408.44	1373.82	1377.56	0.0145923	0.0234146	-0.314888
Q10567	AP1B1_HUMAN	AP1B1 ADTB1 BAM22 CLAPB2	reviewed	Q10567-3	15.6739	16.5716	16.6751	8.27069	8.56662	9.26588	6.45877e-05	0.000963323	-0.906219
A0A590UJ40	A0A590UJ40_HUMAN	MYO6	unreviewed	A0A590UJ40	1.15492	1.21816	1.25098	1.27907	1.04791	1.1625	0.584157	0.612429	-0.0545958
Q71U36	TBA1A_HUMAN	TUBA1A TUBA3	reviewed	Q71U36	491.854	573.273	512.893	678.809	691.929	624.296	0.01294	0.021274	0.338297
H0Y4W2	H0Y4W2_HUMAN	TRRAP	unreviewed	H0Y4W2	232.574	222.928	235.839	159.477	154.163	154.754	0.000690182	0.00310302	-0.561676
Q92896	GSLG1_HUMAN	GLG1 CFR1 ESL1 MG160	reviewed	Q92896-2	454.833	418.193	440.456	140.438	139.006	128.668	0.00041051	0.00233463	-1.68636
P61978	HNRPK_HUMAN	HNRNPK HNRPK	reviewed	P61978-2	5.77778	6.44954	5.30126	5.33748	5.12347	4.51072	0.115063	0.138343	-0.227473
Q10567	AP1B1_HUMAN	AP1B1 ADTB1 BAM22 CLAPB2	reviewed	Q10567	247.182	269.613	263.128	200.85	195.905	191.974	0.00523649	0.0108464	-0.405728
P00558	PGK1_HUMAN	PGK1 PGKA MIG10 OK/SW-cl.110	reviewed	P00558	1436.45	1676.54	1502.31	1395.66	1485.99	1404.25	0.261973	0.293076	-0.106826
P53618	COPB_HUMAN	COPB1 COPB MSTP026	reviewed	P53618	303.418	348.869	323.402	394.195	403.911	397.614	0.0262537	0.0379987	0.293387
P50990	TCPQ_HUMAN	CCT8 C21orf112 CCTQ KIAA0002	reviewed	P50990	1220.95	1375.66	1260.81	1955.22	1999.8	1958.24	0.00237436	0.00654341	0.616315
Q05639	EF1A2_HUMAN	EEF1A2 EEF1AL STN	reviewed	Q05639	572.626	688.575	606.346	560.336	593.688	596.589	0.377655	0.40961	-0.0932847
Q29RF7	PDS5A_HUMAN	PDS5A KIAA0648 PDS5 PIG54	reviewed	Q29RF7	369.642	371.023	392.624	340.538	338.183	347.263	0.029079	0.0414232	-0.143508
A0A3B3IT92	A0A3B3IT92_HUMAN	MCM4	unreviewed	A0A3B3IT92	689.673	699.495	700.462	750.334	758.158	754.393	0.000365433	0.00219685	0.114917
P33991	MCM4_HUMAN	MCM4 CDC21	reviewed	P33991	15.4741	15.6735	15.8533	16.3298	17.5487	18.4806	0.0988975	0.120818	0.155755
Q8WUM4	PDC6I_HUMAN	PDCD6IP AIP1 ALIX KIAA1375	reviewed	Q8WUM4	603.311	698.911	637.882	652.362	678.275	663.579	0.589575	0.617942	0.0396882
Q9BSJ8	ESYT1_HUMAN	ESYT1 FAM62A KIAA0747 MBC2	reviewed	Q9BSJ8-2	2.17341	2.19888	2.25514	1.95868	1.62228	1.64	0.0446294	0.059786	-0.344134
P12956	XRCC6_HUMAN	XRCC6 G22P1	reviewed	P12956	1260.64	1296.86	1297.75	1437.02	1414.79	1454.56	0.000873831	0.00357199	0.159653
P49368	TCPG_HUMAN	CCT3 CCTG TRIC5	reviewed	P49368	668.824	750.577	692.796	1130.51	1174.96	1146.98	0.000456335	0.00245585	0.708874
Q5UIP0	RIF1_HUMAN	RIF1	reviewed	Q5UIP0	369.899	348.835	366.031	259.645	256.861	257.037	0.00335315	0.00810588	-0.487828
P60842	IF4A1_HUMAN	EIF4A1 DDX2A EIF4A	reviewed	P60842	1076.98	1206.27	1117.49	1722.32	1747.32	1698.73	0.00168187	0.00528909	0.603867
Q92945	FUBP2_HUMAN	KHSRP FUBP2	reviewed	Q92945	721.487	742.703	745.489	1075.76	1107.98	1094.19	1.127e-05	0.000462013	0.56895
P18583	SON_HUMAN	SON C21orf50 DBP5 KIAA1019 NREBP HSPC310 HSPC312	reviewed	P18583-5	391.642	363.536	387.157	279.947	276.949	277.897	0.00670801	0.0128509	-0.452497
Q16531	DDB1_HUMAN	DDB1 XAP1	reviewed	Q16531	813.37	835.291	830.247	568.206	573.466	573.538	0.000318173	0.00204427	-0.53132
A5YKK6	CNOT1_HUMAN	CNOT1 CDC39 KIAA1007 NOT1 AD-005	reviewed	A5YKK6	306.229	316.071	305.383	336.659	330.71	319.465	0.0382169	0.0523871	0.0891751
F5H5D3	F5H5D3_HUMAN	TUBA1C	unreviewed	F5H5D3	1641.27	1946.06	1760.92	2506.71	2615.95	2611.05	0.00585094	0.0117155	0.532091
Q86VP6	CAND1_HUMAN	CAND1 KIAA0829 TIP120 TIP120A	reviewed	Q86VP6	700.413	816.939	748.871	617.587	635.842	629.798	0.0601584	0.0775221	-0.267083
Q9BTC0	DIDO1_HUMAN	DIDO1 C20orf158 DATF1 KIAA0333	reviewed	Q9BTC0	298.024	284.412	294.077	204.68	199.861	201.908	0.000753024	0.00325768	-0.531387
P31939	PUR9_HUMAN	ATIC PURH OK/SW-cl.86	reviewed	P31939	477.189	558.965	507.681	532.809	551.951	531.071	0.422898	0.455054	0.0657578
Q9BSJ8	ESYT1_HUMAN	ESYT1 FAM62A KIAA0747 MBC2	reviewed	Q9BSJ8	790.551	732.788	768.436	477.648	459.151	457.308	0.00107667	0.00403381	-0.717123
P67809	YBOX1_HUMAN	YBX1 NSEP1 YB1	reviewed	P67809	608.279	659.517	613.529	641.629	629.637	635.867	0.652859	0.678222	0.0196558
O94906	PRP6_HUMAN	PRPF6 C20orf14	reviewed	O94906	1014.5	921.817	975.577	643.572	630.035	620.717	0.00422977	0.00936294	-0.620277
P19367	HXK1_HUMAN	HK1	reviewed	P19367	889.658	837.407	903.839	811.544	789.388	806.421	0.0544431	0.0711264	-0.128111
P49736	MCM2_HUMAN	MCM2 BM28 CCNL1 CDCL1 KIAA0030	reviewed	P49736	655.99	659.636	664.649	750.956	754.819	737.805	0.000726631	0.00319915	0.180103
O00567	NOP56_HUMAN	NOP56 NOL5A	reviewed	O00567	713.441	670.471	716.424	882.441	849.284	872.05	0.00136791	0.00467291	0.309985
Q12931	TRAP1_HUMAN	TRAP1 HSP75	reviewed	Q12931	1156.81	1063.75	1139.16	998.006	952.322	970.595	0.0213957	0.03189	-0.201916
O60506	HNRPQ_HUMAN	SYNCRIP HNRPQ NSAP1	reviewed	O60506	1166.52	1107.81	1139.11	1329.11	1331.58	1406.89	0.00344211	0.00823622	0.252945
Q8TAQ2	SMRC2_HUMAN	SMARCC2 BAF170	reviewed	Q8TAQ2	19.1133	17.653	19.1995	10.4025	10.916	10.67	0.00210797	0.00608237	-0.806995
P27797	CALR_HUMAN	CALR CRTC	reviewed	P27797	1893.34	1753.9	1783.39	1323.58	1274.33	1303.85	0.00351479	0.00834616	-0.476995
P17987	TCPA_HUMAN	TCP1 CCT1 CCTA	reviewed	P17987	581.779	631.275	588.844	1027.23	1058.96	1052.78	6.59724e-05	0.000978233	0.800774
Q02790	FKBP4_HUMAN	FKBP4 FKBP52	reviewed	Q02790	832.569	941.026	865.642	937.845	961.799	932.71	0.175726	0.20257	0.101881
Q99459	CDC5L_HUMAN	CDC5L KIAA0432 PCDC5RP	reviewed	Q99459	549.616	499.502	531.893	501.682	494.273	506.19	0.210582	0.239312	-0.0738241
O60264	SMCA5_HUMAN	SMARCA5 SNF2H WCRF135	reviewed	O60264	894.373	832.832	887.868	574.255	564.013	585.16	0.00218854	0.00621723	-0.60157
P63010	AP2B1_HUMAN	AP2B1 ADTB2 CLAPB1	reviewed	P63010	428.391	460.642	451.945	402.311	405.961	398.745	0.0383614	0.0525513	-0.151838
P51610	HCFC1_HUMAN	HCFC1 HCF1 HFC1	reviewed	P51610	2.28763	2.21953	2.24953	2.55173	2.44106	2.21699	0.262549	0.293676	0.0936384
A0A2R8Y7Q1	A0A2R8Y7Q1_HUMAN	BPTF	unreviewed	A0A2R8Y7Q1	380.667	362.738	384.145	225.338	221.852	217.521	0.000692283	0.00310506	-0.762393
Q99460	PSMD1_HUMAN	PSMD1	reviewed	Q99460	311.045	331.159	322.65	374.265	384.343	381.731	0.00297625	0.00753537	0.24108
A6NEM2	A6NEM2_HUMAN	HCFC1	unreviewed	A6NEM2	498.044	492.831	502.702	333.668	339.292	336.388	1.10342e-05	0.000462013	-0.565348
P54886	P5CS_HUMAN	ALDH18A1 GSAS P5CS PYCS	reviewed	P54886	712.435	653.127	693.466	530.744	517.575	513.688	0.00702756	0.0132439	-0.398563
P61978	HNRPK_HUMAN	HNRNPK HNRPK	reviewed	P61978-3	2012.33	2024.87	2048.24	1535.83	1519.26	1540.21	1.48198e-05	0.000519377	-0.405203
K7EKE6	K7EKE6_HUMAN	LONP1	unreviewed	K7EKE6	738.567	687.073	728.525	1051.67	994.351	1018.12	0.000191338	0.00156601	0.508354
E7EMW7	E7EMW7_HUMAN	UBR5	unreviewed	E7EMW7	3.83282	4.16549	4.11759	4.48477	4.53078	3.85983	0.371995	0.403867	0.0877135
O95071	UBR5_HUMAN	UBR5 EDD EDD1 HYD KIAA0896	reviewed	O95071	183.385	189.535	194.929	159.054	161.464	163.077	0.00794352	0.0144708	-0.23171
M0QZM1	M0QZM1_HUMAN	HNRNPM	unreviewed	M0QZM1	18.1551	18.293	19.3005	24.9307	23.2527	25.4925	0.00402941	0.00907582	0.402255
Q9NVP1	DDX18_HUMAN	DDX18 cPERP-D	reviewed	Q9NVP1	512.43	487.295	525.781	645.38	627.572	654.475	0.00105948	0.00400795	0.337388
P21796	VDAC1_HUMAN	VDAC1 VDAC	reviewed	P21796	2606.44	2392.07	2566.69	1943.02	1890.72	1954.01	0.00787805	0.0143975	-0.386376
P08183	MDR1_HUMAN	ABCB1 MDR1 PGY1	reviewed	P08183	362.433	350.794	355.288	1954.02	1849.94	1894.91	0.000327033	0.00206543	2.41507
P04350	TBB4A_HUMAN	TUBB4A TUBB4 TUBB5	reviewed	P04350	6.76455	6.3334	6.63358	13.7043	14.5394	15.2745	0.00179825	0.00550332	1.14112
Q9HBD4	Q9HBD4_HUMAN	SMARCA4 hCG_29955	unreviewed	Q9HBD4	578.743	553.269	568.814	425.511	413.978	406.709	0.00014001	0.00137614	-0.448702
Q15029	U5S1_HUMAN	EFTUD2 KIAA0031 SNRP116	reviewed	Q15029	722.156	670.876	715.863	635.628	629.304	623.903	0.0402235	0.0547156	-0.15899
Q96AE4	FUBP1_HUMAN	FUBP1	reviewed	Q96AE4	728.455	765.49	771.585	380.243	382.018	382.379	0.00126863	0.004437	-0.984953
Q14008	CKAP5_HUMAN	CKAP5 KIAA0097	reviewed	Q14008	365.355	388.015	374.12	507.894	526.899	535.812	0.000201362	0.0016082	0.478206
F8VXC8	F8VXC8_HUMAN	SMARCC2	unreviewed	F8VXC8	610.944	587.016	613.008	401.597	398.889	403.711	0.00131741	0.00455485	-0.588691
Q1KMD3	HNRL2_HUMAN	HNRNPUL2 HNRPUL2	reviewed	Q1KMD3	794.174	729.626	770.407	499.797	494.35	489.079	0.00400014	0.00902038	-0.629258
Q9UIG0	BAZ1B_HUMAN	BAZ1B WBSC10 WBSCR10 WBSCR9 WSTF	reviewed	Q9UIG0	573.942	524.139	576.011	303.528	300.201	305.626	0.00412846	0.00921503	-0.880463
Q14676	MDC1_HUMAN	MDC1 KIAA0170 NFBD1	reviewed	Q14676	193.269	179.792	186.669	226.989	221.693	224.004	0.00494017	0.0104106	0.265204
P08133	ANXA6_HUMAN	ANXA6 ANX6	reviewed	P08133	710.994	664.537	704.31	2167.21	2095.85	2156.66	3.55996e-06	0.000332621	1.62604
P33992	MCM5_HUMAN	MCM5 CDC46	reviewed	P33992	513.921	508.293	511.759	558.249	566.408	578.719	0.00738212	0.0137188	0.151124
E7ETY2	E7ETY2_HUMAN	TCOF1	unreviewed	E7ETY2	697.38	652.397	688.19	793.012	792.92	822.628	0.00268278	0.00705732	0.24104
O95782	AP2A1_HUMAN	AP2A1 ADTAA CLAPA1	reviewed	O95782	392.077	403.995	410.006	342.272	346.768	339.594	0.00334224	0.00809719	-0.229594
A6NHR9	SMHD1_HUMAN	SMCHD1 KIAA0650	reviewed	A6NHR9	326.043	308.28	322.244	363.163	359.694	361.781	0.0132933	0.0217443	0.181278
P02786	TFR1_HUMAN	TFRC	reviewed	P02786	1087.81	1082.42	1128.31	876.062	863.836	877.459	0.00215956	0.00616424	-0.33372
Q96AE4	FUBP1_HUMAN	FUBP1	reviewed	Q96AE4-2	11.711	11.6216	11.6768	11.05	9.16237	9.40231	0.0935061	0.114846	-0.241428
P06744	G6PI_HUMAN	GPI	reviewed	P06744	573.241	703.338	617.787	387.238	398.4	399.362	0.0241032	0.0352947	-0.676828
P11498	PYC_HUMAN	PC	reviewed	P11498	759.038	679.302	740.457	292.032	288.137	275.702	0.00213857	0.00613562	-1.34807
E9PN89	E9PN89_HUMAN	HSPA8	unreviewed	E9PN89	2.84606	2.96539	3.36027	5.16437	4.84851	5.38899	0.000711469	0.00316186	0.747842
Q9BXP5	SRRT_HUMAN	SRRT ARS2 ASR2	reviewed	Q9BXP5	602.051	574.424	590.19	417.048	419.138	420.125	0.00197487	0.005841	-0.491835
P22695	QCR2_HUMAN	UQCRC2	reviewed	P22695	830.764	762.127	811.266	554.806	537.167	535.647	0.00351631	0.00834616	-0.562766
P07954	FUMH_HUMAN	FH	reviewed	P07954	852.685	770.845	816.854	800.904	774.207	774.613	0.331334	0.363025	-0.0546164
P11413	G6PD_HUMAN	G6PD	reviewed	P11413	1332.8	1617.19	1468.74	448.512	445.791	425.042	0.00593536	0.0118348	-1.74381
A0A7I2V4F0	A0A7I2V4F0_HUMAN	DDX1	unreviewed	A0A7I2V4F0	497.074	523.53	504.758	610.916	618.41	615.536	0.00326512	0.00797076	0.274361
P42765	THIM_HUMAN	ACAA2	reviewed	P42765	351.994	313.085	336.748	120.239	114.14	107.336	0.00113593	0.00417892	-1.55177
A0A6I8PIV1	A0A6I8PIV1_HUMAN	LARS1	unreviewed	A0A6I8PIV1	378.047	409.704	388.933	479.094	489.37	500.448	0.00174058	0.00539282	0.320022
P39880	CUX1_HUMAN	CUX1 CUTL1	reviewed	P39880-3	331.412	303.928	323.688	146.318	141.45	137.053	0.000874804	0.00357246	-1.17472
Q13200	PSMD2_HUMAN	PSMD2 TRAP2	reviewed	Q13200	493.815	544.912	521.212	618.199	634.077	630.264	0.0119809	0.019994	0.271191
Q5JPE7	NOMO2_HUMAN	NOMO2	reviewed	Q5JPE7	5.82538	5.47656	5.41345	6.19981	6.06446	6.07114	0.040253	0.0547461	0.133456
A0A0G2JN29	A0A0G2JN29_HUMAN	NOMO1	unreviewed	A0A0G2JN29	517.107	471.761	503.844	446.871	431.844	425.525	0.0269744	0.0388967	-0.194726
P31040	SDHA_HUMAN	SDHA SDH2 SDHF	reviewed	P31040	775.032	714.11	759.984	524.766	504.416	499.763	0.00205239	0.00598807	-0.556828
P43304	GPDM_HUMAN	GPD2	reviewed	P43304	1099.63	978.089	1064.93	401.414	390.316	380.492	0.00241813	0.00661935	-1.42274
H0Y938	H0Y938_HUMAN	COPB2	unreviewed	H0Y938	582.157	626.165	586.333	632.121	637.431	622.57	0.13679	0.161758	0.0762989
P29401	TKT_HUMAN	TKT	reviewed	P29401	1101.88	1309.26	1166.94	845.861	876.499	863.128	0.0303956	0.0430692	-0.46875
P11717	MPRI_HUMAN	IGF2R MPRI	reviewed	P11717	283.162	274.225	286.933	403.651	401.357	404.953	0.000440593	0.002413	0.519099
Q93084	AT2A3_HUMAN	ATP2A3	reviewed	Q93084	150.838	136.676	145.414	45.1746	43.7924	44.0129	0.0015389	0.00499547	-1.70292
P26358	DNMT1_HUMAN	DNMT1 AIM CXXC9 DNMT	reviewed	P26358-2	417.98	442.378	431.172	475.161	494.313	495.042	0.00394028	0.00893029	0.181343
A0A804CDA6	A0A804CDA6_HUMAN	DCTN1	unreviewed	A0A804CDA6	346.416	384.714	354.89	485.265	510.435	503.563	0.00120231	0.00430287	0.465203
Q7KZ85	SPT6H_HUMAN	SUPT6H KIAA0162 SPT6H	reviewed	Q7KZ85	309.151	300.498	308.084	224.427	217.413	211.62	8.12165e-05	0.00108973	-0.489975
P22102	PUR2_HUMAN	GART PGFT PRGS	reviewed	P22102	281.017	326.191	295.468	562.583	586.994	571.005	0.000326162	0.00206543	0.930617
Q07065	CKAP4_HUMAN	CKAP4	reviewed	Q07065	790.668	735.67	766.077	1897.96	1810.25	1838.62	2.04129e-05	0.000579861	1.27479
P20020	AT2B1_HUMAN	ATP2B1 PMCA1	reviewed	P20020	341.245	315.823	325.783	205.116	202.504	193.358	0.000725954	0.00319874	-0.709659
Q9H583	HEAT1_HUMAN	HEATR1 BAP28 UTP10	reviewed	Q9H583	578.629	537.394	580.482	591.082	562.623	587.977	0.426496	0.458543	0.037915
Q86XP3	DDX42_HUMAN	DDX42	reviewed	Q86XP3	391.49	385.003	399.145	249.108	253.256	249.451	0.00028909	0.0019444	-0.644995
A0A7I2V490	A0A7I2V490_HUMAN	DNMT1	unreviewed	A0A7I2V490	10.4673	10.7363	10.3837	12.8035	12.6513	12.8358	0.000306109	0.0019999	0.277647
P68366	TBA4A_HUMAN	TUBA4A TUBA1	reviewed	P68366	110.089	135.458	121.937	179.843	189.773	186.574	0.00659349	0.0126943	0.597894
P49750	YLPM1_HUMAN	YLPM1 C14orf170 ZAP3	reviewed	P49750	268.082	250.789	265.767	202.568	196.388	199.307	0.00404476	0.00908927	-0.391246
J3KN36	J3KN36_HUMAN	NOMO3	unreviewed	J3KN36	1.71335	1.58722	1.66891	2.57417	2.24859	1.70538	0.17442	0.201224	0.393575
A0A7P0T890	A0A7P0T890_HUMAN	DST	unreviewed	A0A7P0T890	249.879	250.458	247.353	530.446	532.728	535.883	1.83215e-07	0.000109295	1.09671
Q12888	TP53B_HUMAN	TP53BP1	reviewed	Q12888	182.072	174.205	176.507	193.002	189.126	187.415	0.016034	0.0251861	0.0962565
A0A804HKE7	A0A804HKE7_HUMAN	MAP4	unreviewed	A0A804HKE7	387.806	409.015	380.656	664.723	690.273	679.996	1.69627e-05	0.000545797	0.789324
A0A0A0MTC1	A0A0A0MTC1_HUMAN	RNF213	unreviewed	A0A0A0MTC1	177.344	199.949	194.831	179.189	181.534	173.801	0.201295	0.229565	-0.0980755
Q9H0A0	NAT10_HUMAN	NAT10 ALP KIAA1709	reviewed	Q9H0A0	630.584	573.495	619.97	548.776	529.325	543.395	0.0497096	0.0655497	-0.169819
A0A7P0TAE9	A0A7P0TAE9_HUMAN	CANX	unreviewed	A0A7P0TAE9	2567.24	2346.55	2419.75	2012.1	1909.44	1955.84	0.0080531	0.014612	-0.319336
P27816	MAP4_HUMAN	MAP4	reviewed	P27816	11.27	11.8332	10.97	14.2397	14.0231	12.3071	0.0552209	0.0719849	0.251775
P55060	XPO2_HUMAN	CSE1L CAS XPO2	reviewed	P55060	653.375	756.58	697.371	827.444	855.208	840.554	0.0360493	0.0497353	0.259844
P39023	RL3_HUMAN	RPL3 OK/SW-cl.32	reviewed	P39023	1026.64	1082.84	1014.13	1153.36	1116.53	1139.53	0.0281959	0.0403654	0.126319
E7EQT4	E7EQT4_HUMAN	ACIN1	unreviewed	E7EQT4	744.893	678.087	719.678	570.572	566.252	575.343	0.0165384	0.025847	-0.323578
Q8WWQ0	PHIP_HUMAN	PHIP DCAF14 WDR11	reviewed	Q8WWQ0	364.635	338.865	360.012	283.691	276.585	281.228	0.0079338	0.0144575	-0.337794
O60437	PEPL_HUMAN	PPL KIAA0568	reviewed	O60437	132.08	136.189	133.216	42.469	41.5774	38.8371	6.7981e-07	0.000164748	-1.70805
Q9BUQ8	DDX23_HUMAN	DDX23	reviewed	Q9BUQ8	688.772	631.314	685.088	466.284	459.943	465.488	0.00760073	0.0140275	-0.526863
Q14974	IMB1_HUMAN	KPNB1 NTF97	reviewed	Q14974	874.99	945.104	917.283	1111.49	1131.51	1156.51	0.00165849	0.00523895	0.312533
P49748	ACADV_HUMAN	ACADVL VLCAD	reviewed	P49748	807.992	729.956	789.669	479.315	468.772	464.36	0.00468964	0.0100271	-0.720657
O43290	SNUT1_HUMAN	SART1	reviewed	O43290	589.886	547.901	568.892	455.612	446.35	443.577	0.00621228	0.0121721	-0.343007
Q15424	SAFB1_HUMAN	SAFB HAP HET SAFB1	reviewed	Q15424	611.017	552.81	590.316	554.515	536.987	553.44	0.15643	0.182754	-0.09273
J3KN16	J3KN16_HUMAN	ECPAS	unreviewed	J3KN16	212.353	227.375	220.232	292.481	297.061	293.089	0.00153354	0.0049906	0.419429
P26640	SYVC_HUMAN	VARS1 G7A VARS VARS2	reviewed	P26640	412.859	443.359	419.203	795.916	816.359	790.88	8.52542e-06	0.000424056	0.913956
P15311	EZRI_HUMAN	EZR VIL2	reviewed	P15311	780.505	831.283	829.947	2139.7	2261.71	2290.09	0.00030762	0.00200522	1.45442
P04843	RPN1_HUMAN	RPN1	reviewed	P04843	1291.24	1154.16	1248.99	970.915	926.527	950.77	0.0135427	0.022036	-0.37528
P38919	IF4A3_HUMAN	EIF4A3 DDX48 KIAA0111	reviewed	P38919	816.07	795.704	807.499	805.399	796.378	796.612	0.370658	0.402584	-0.0125078
O14745	NHRF1_HUMAN	SLC9A3R1 NHERF NHERF1	reviewed	O14745	908.321	1085.4	948.765	384.892	378.584	352.044	0.0061852	0.012144	-1.39932
P49748	ACADV_HUMAN	ACADVL VLCAD	reviewed	P49748-2	12.1299	9.60075	10.7904	4.6707	5.13875	4.81769	0.0123727	0.0205285	-1.15273
E9PK54	E9PK54_HUMAN	HSPA8	unreviewed	E9PK54	12.0505	12.0422	11.2757	13.6018	12.7736	11.8751	0.185515	0.212916	0.113012
Q9P2M7	CING_HUMAN	CGN KIAA1319	reviewed	Q9P2M7	319.396	336.617	317.924	118.114	117.519	111.199	0.000214569	0.00165515	-1.48959
O15230	LAMA5_HUMAN	LAMA5 KIAA0533 KIAA1907	reviewed	O15230	145.184	137.83	139.479	72.0191	70.6349	68.4908	0.000147343	0.00141241	-1.0007
Q99832	TCPH_HUMAN	CCT7 CCTH NIP7-1	reviewed	Q99832	687.861	783.318	723.829	1007.07	1044.84	1019.78	0.00394879	0.0089395	0.484806
Q5JRX3	PREP_HUMAN	PITRM1 KIAA1104 MP1 PREP	reviewed	Q5JRX3	675.604	622.343	654.599	430.983	413.859	412.508	0.00169141	0.00530411	-0.63497
Q03252	LMNB2_HUMAN	LMNB2 LMN2	reviewed	Q03252	783.958	702.287	756.268	847.073	813.915	837.874	0.0545821	0.0712599	0.156155
A0A6I8PRA0	A0A6I8PRA0_HUMAN	TCOF1	unreviewed	A0A6I8PRA0	43.0431	40.958	43.0552	52.4548	52.7684	56.9141	0.00595311	0.0118497	0.351748
P50395	GDIB_HUMAN	GDI2 RABGDIB	reviewed	P50395	511.608	590.697	552.414	793.294	846.507	833.869	0.00102972	0.0039531	0.580067
F5GZS6	F5GZS6_HUMAN	SLC3A2	unreviewed	F5GZS6	1266.4	1216.71	1299.09	692.795	664.069	654.094	0.000255759	0.00182699	-0.911347
Q6PL18	ATAD2_HUMAN	ATAD2 L16 PRO2000	reviewed	Q6PL18	420.3	387.584	422.611	168.235	166.239	160.143	0.00142925	0.00478152	-1.31485
P42167	LAP2B_HUMAN	TMPO LAP2	reviewed	P42167	351.687	305.446	336.408	276.167	268.73	268.313	0.0434372	0.0584108	-0.288951
A0A669KB89	A0A669KB89_HUMAN	SCRIB	unreviewed	A0A669KB89	292.776	282.68	288.147	271.218	268.125	255.872	0.0207696	0.0311304	-0.119024
A0A7I2V5Y5	A0A7I2V5Y5_HUMAN	KIF23	unreviewed	A0A7I2V5Y5	372.437	350.187	364.909	357.887	370.161	345.026	0.647735	0.673261	-0.01931
P54886	P5CS_HUMAN	ALDH18A1 GSAS P5CS PYCS	reviewed	P54886-2	2.00525	2.15501	1.98587	1.39768	1.4848	1.49789	0.0018023	0.00551108	-0.488624
Q9BYK8	HELZ2_HUMAN	HELZ2 KIAA1769 PRIC285	reviewed	Q9BYK8	94.7639	100.111	95.9668	64.7743	64.7874	62.593	0.000539222	0.00268918	-0.597967
Q9Y520	PRC2C_HUMAN	PRRC2C BAT2D1 BAT2L2 KIAA1096 XTP2	reviewed	Q9Y520	326.63	350.42	336.372	481.111	498.715	497.214	8.565e-05	0.00111821	0.543474
Q92621	NU205_HUMAN	NUP205 C7orf14 KIAA0225	reviewed	Q92621	382	359.566	378.008	406.466	396.252	396.83	0.0428645	0.0577509	0.0995406
P49790	NU153_HUMAN	NUP153	reviewed	P49790	378.71	362.483	387.32	441.498	438.334	454.591	0.0024072	0.00659879	0.241793
Q15459	SF3A1_HUMAN	SF3A1 SAP114	reviewed	Q15459	649.152	600.155	619.796	569.947	562.437	567.467	0.0550662	0.0718316	-0.136939
P28331	NDUS1_HUMAN	NDUFS1	reviewed	P28331	538.927	509.482	533.884	369.552	361.512	367.563	0.00184933	0.00560656	-0.526316
P49915	GUAA_HUMAN	GMPS	reviewed	P49915	388.866	435.665	406.609	403.074	415.897	410.018	0.963613	0.966604	-0.00252355
O60701	UGDH_HUMAN	UGDH	reviewed	O60701	206.354	231.6	218.58	213.932	219.503	218.257	0.84748	0.861928	-0.0106794
Q08J23	NSUN2_HUMAN	NSUN2 SAKI TRM4	reviewed	Q08J23	331.701	355.416	341.53	340.631	347.81	351.592	0.653438	0.678641	0.0158802
Q9Y678	COPG1_HUMAN	COPG1 COPG	reviewed	Q9Y678	343.301	368.844	354.388	487.371	498.224	489.079	0.000689333	0.00310302	0.467468
Q13509	TBB3_HUMAN	TUBB3 TUBB4	reviewed	Q13509	93.7423	97.7393	95.375	177.842	187.98	181.316	0.0002939	0.00196144	0.931575
O00571	DDX3X_HUMAN	DDX3X DBX DDX3	reviewed	O00571	648.413	656.869	652.251	620.67	636.062	647.781	0.143739	0.169083	-0.0396137
Q15643	TRIPB_HUMAN	TRIP11 CEV14	reviewed	Q15643	163.555	163.902	162.061	157.848	150.524	149.991	0.048843	0.0646378	-0.0948718
O95347	SMC2_HUMAN	SMC2 CAPE SMC2L1 PRO0324	reviewed	O95347	421.858	466.483	441.628	437.94	446.601	432.543	0.776674	0.79534	-0.0140459
Q13423	NNTM_HUMAN	NNT	reviewed	Q13423	562.384	507.632	552.517	340.23	332.412	332.062	0.00565259	0.0114186	-0.691477
B4DY09	B4DY09_HUMAN	ILF2	unreviewed	B4DY09	889.88	839.284	862.61	729.504	698.916	710.571	0.00208535	0.00606143	-0.27701
A0A6Q8KRG2	A0A6Q8KRG2_HUMAN	GOLGA2	unreviewed	A0A6Q8KRG2	285.713	255.068	276.799	152.79	147.432	147.694	0.00423101	0.00936294	-0.868131
O00267	SPT5H_HUMAN	SUPT5H SPT5 SPT5H	reviewed	O00267-2	257.96	248.376	256.99	268.012	266.085	271.394	0.0265275	0.0383522	0.0775676
P49756	RBM25_HUMAN	RBM25 RNPC7	reviewed	P49756	528.843	484.675	496.139	395.528	378.056	381.322	0.00584262	0.0117049	-0.386446
P10586	PTPRF_HUMAN	PTPRF LAR	reviewed	P10586	121.435	115.71	119.839	108.548	114.07	107.388	0.0298078	0.0423292	-0.11337
A0A5H1ZRQ2	A0A5H1ZRQ2_HUMAN	DDX17	unreviewed	A0A5H1ZRQ2	553.081	527.657	566.842	563.013	560.319	569.482	0.318287	0.349896	0.0390754
P68032	ACTC_HUMAN	ACTC1 ACTC	reviewed	P68032	4354.76	4896.06	4422.47	4422.8	4470.93	4409.24	0.544453	0.574375	-0.039612
O43143	DHX15_HUMAN	DHX15 DBP1 DDX15	reviewed	O43143	701.181	678.014	710.026	665.739	659.838	662.82	0.0678115	0.0862096	-0.0713596
P62258	1433E_HUMAN	YWHAE	reviewed	P62258	1145.43	1275.61	1183.41	1633.98	1710.63	1684.78	0.00130161	0.00451432	0.480606
Q9UHD8	SEPT9_HUMAN	SEPTIN9 KIAA0991 MSF SEPT9	reviewed	Q9UHD8	389.406	429.67	393.241	321.358	324.96	327.424	0.0233172	0.0343317	-0.316155
Q02241	KIF23_HUMAN	KIF23 KNSL5 MKLP1	reviewed	Q02241-2	0.755142	0.758769	0.734883	1.00979	0.776006	0.704889	0.473851	0.505811	0.147393
O75691	UTP20_HUMAN	UTP20 DRIM	reviewed	O75691	308.456	292.743	315.052	402.584	387.624	401.221	0.000589439	0.00285722	0.378879
A0A7I2YQN2	A0A7I2YQN2_HUMAN	SYNCRIP hCG_401112	unreviewed	A0A7I2YQN2	20.246	19.5577	18.7283	21.273	20.6314	20.1035	0.109136	0.131892	0.0832265
O95831	AIFM1_HUMAN	AIFM1 AIF PDCD8	reviewed	O95831	722.848	651.847	689.854	396.846	376.699	373.492	0.00192344	0.00573702	-0.847915
C9JZR2	C9JZR2_HUMAN	CTNND1	unreviewed	C9JZR2	239.205	231.425	240.787	243.969	240.284	230.791	0.817347	0.833907	0.00733914
P16435	NCPR_HUMAN	POR CYPOR	reviewed	P16435	702.51	640.213	675.672	273.927	268.18	259.655	0.00125167	0.00440614	-1.33196
O60610	DIAP1_HUMAN	DIAPH1 DIAP1	reviewed	O60610	298.643	337.252	317.775	336.678	346.545	342.09	0.158677	0.185099	0.104502
Q99575	POP1_HUMAN	POP1 KIAA0061	reviewed	Q99575	259.407	261.368	259.7	208.729	207.371	205.916	1.87995e-06	0.000266911	-0.3274
P48634	PRC2A_HUMAN	PRRC2A BAT2 G2	reviewed	P48634	218.813	221.408	215.332	288.599	285.803	283.968	1.25942e-05	0.000492912	0.388885
P28838	AMPL_HUMAN	LAP3 LAPEP PEPS	reviewed	P28838	510.127	519.927	507.824	333.985	340.642	331.059	5.57768e-06	0.000365072	-0.61276
P18583	SON_HUMAN	SON C21orf50 DBP5 KIAA1019 NREBP HSPC310 HSPC312	reviewed	P18583-6	1.49759	1.0917	1.27342	1.10276	1.17623	1.07154	0.280573	0.312172	-0.205224
Q8TCS8	PNPT1_HUMAN	PNPT1 PNPASE	reviewed	Q8TCS8	549.55	507.302	543.704	503.371	488.863	502.259	0.10316	0.125463	-0.0989171
P33993	MCM7_HUMAN	MCM7 CDC47 MCM2	reviewed	P33993	556.174	555.935	562.702	595.618	589.453	597.2	0.000389146	0.0022758	0.0897182
A0A6Q8PHK0	A0A6Q8PHK0_HUMAN	TRIP12	unreviewed	A0A6Q8PHK0	233.745	217.844	235.48	144.173	142.779	143.729	0.00411958	0.00919878	-0.673834
O00410	IPO5_HUMAN	IPO5 KPNB3 RANBP5	reviewed	O00410	216.773	229.215	224.243	448.913	464.082	461.188	4.32211e-06	0.00033518	1.03584
Q9H0D6	XRN2_HUMAN	XRN2	reviewed	Q9H0D6	513.979	507.655	525.088	438.266	432.883	444.927	0.000479524	0.00251597	-0.23297
Q93009	UBP7_HUMAN	USP7 HAUSP	reviewed	Q93009	403.239	417.204	416.396	385.501	379.045	379.469	0.0101561	0.0175884	-0.112552
Q14966	ZN638_HUMAN	ZNF638 NP220 ZFML	reviewed	Q14966	388.267	369.936	384.179	324.227	320.787	322.862	0.00747641	0.0138508	-0.23915
Q99613	EIF3C_HUMAN	EIF3C EIF3S8	reviewed	Q99613	444.763	459.499	451.953	487.003	492.077	484.969	0.0051924	0.0107881	0.110377
Q03164	KMT2A_HUMAN	KMT2A ALL1 CXXC7 HRX HTRX MLL MLL1 TRX1	reviewed	Q03164	185.089	169.66	180.978	162.314	159.35	161.727	0.0584479	0.0756194	-0.148307
P42285	MTREX_HUMAN	MTREX DOB1 KIAA0052 MTR4 SKIV2L2	reviewed	P42285	502.547	483.927	505.106	530.783	525.585	538.268	0.0188392	0.0287199	0.0963862
H0Y4R2	H0Y4R2_HUMAN	POR	unreviewed	H0Y4R2	3.08085	3.13573	2.95356	3.95262	3.71811	3.95647	0.00172689	0.00536541	0.342489
O14980	XPO1_HUMAN	XPO1 CRM1	reviewed	O14980	382.286	416.892	401.263	506.846	514.37	525.881	0.00174289	0.00539414	0.365999
Q8N1F7	NUP93_HUMAN	NUP93 KIAA0095	reviewed	Q8N1F7	497.032	480.709	516.18	704.243	702.005	723.284	0.000176345	0.00152934	0.511433
P46459	NSF_HUMAN	NSF	reviewed	P46459	765.983	684.451	724.828	554.726	559.953	550.618	0.0175892	0.0272047	-0.38541
Q9NTJ3	SMC4_HUMAN	SMC4 CAPC SMC4L1	reviewed	Q9NTJ3	254.251	278.259	263.68	271.657	273.942	267.781	0.501608	0.532946	0.0308168
P06748	NPM_HUMAN	NPM1 NPM	reviewed	P06748-2	1236.23	1181.94	1186.42	1294.82	1249.11	1287.1	0.0299301	0.0424937	0.0878922
E9PLK3	E9PLK3_HUMAN	NPEPPS	unreviewed	E9PLK3	570.621	630.08	601.247	668.769	698.088	682.17	0.0244077	0.0356732	0.185382
Q99714	HCD2_HUMAN	HSD17B10 ERAB HADH2 MRPP2 SCHAD SDR5C1 XH98G2	reviewed	Q99714	893.758	818.048	860.759	558.897	533.568	531.918	0.00174371	0.00539414	-0.663315
P04844	RPN2_HUMAN	RPN2	reviewed	P04844	662.941	616.446	667.168	566.866	544.946	554.892	0.0183342	0.0280642	-0.223924
O14974	MYPT1_HUMAN	PPP1R12A MBS MYPT1	reviewed	O14974	326.05	339.934	329.887	375.634	388.513	396.003	0.00256016	0.00687705	0.220281
Q86UE4	LYRIC_HUMAN	MTDH AEG1 LYRIC	reviewed	Q86UE4	423.508	408.016	424.465	244.194	240.574	240.171	0.000505028	0.00258514	-0.792893
O94826	TOM70_HUMAN	TOMM70 KIAA0719 TOM70 TOMM70A	reviewed	O94826	906.23	820.309	853.012	425.072	406.636	406.448	0.00195648	0.0058021	-1.05893
P09651	ROA1_HUMAN	HNRNPA1 HNRPA1	reviewed	P09651	1086.6	993.422	1054.96	996.301	970.937	1008.89	0.183086	0.210439	-0.0750197
H7BXI1	H7BXI1_HUMAN	ESYT2	unreviewed	H7BXI1	4.4896	4.36679	4.44015	2.04523	2.07139	2.32215	0.000367118	0.00220015	-1.04619
O95202	LETM1_HUMAN	LETM1	reviewed	O95202	555.245	507.882	533.413	488.253	462.234	451.035	0.0225474	0.0333376	-0.187955
P80723	BASP1_HUMAN	BASP1 NAP22	reviewed	P80723	815.106	774.652	751.216	673.943	661.493	642.503	0.01099	0.018678	-0.24311
A0FGR8	ESYT2_HUMAN	ESYT2 FAM62B KIAA1228	reviewed	A0FGR8-2	355.043	330.385	348.635	266.117	260.008	258.293	0.00432964	0.00952245	-0.398628
P54578	UBP14_HUMAN	USP14 TGT	reviewed	P54578	334.604	373.167	351.734	495.533	521.317	516.78	0.000556464	0.0027469	0.53356
P11216	PYGB_HUMAN	PYGB	reviewed	P11216	250.174	269.735	256.993	412.506	432.627	429.203	4.1894e-05	0.000791734	0.713941
Q96A33	CCD47_HUMAN	CCDC47 GK001 MSTP041 PSEC0077	reviewed	Q96A33	592.732	536.235	563.922	336.329	322.648	321.813	0.00266965	0.00704907	-0.787473
P54136	SYRC_HUMAN	RARS1 RARS	reviewed	P54136	426.998	479.645	448.708	760.846	770.715	779.542	0.000848353	0.00350844	0.769915
P56192	SYMC_HUMAN	MARS1 MARS	reviewed	P56192	340.258	384.864	355.684	732.649	747.319	751.826	0.000205283	0.0016195	1.0461
P54652	HSP72_HUMAN	HSPA2	reviewed	P54652	21.7151	22.8147	21.3425	19.6413	18.8533	19.609	0.0125312	0.0207409	-0.181044
P24752	THIL_HUMAN	ACAT1 ACAT MAT	reviewed	P24752	491.413	447.7	463.178	728.247	698.69	703.471	0.000195362	0.0015831	0.603343
P42224	STAT1_HUMAN	STAT1	reviewed	P42224	196.629	223.274	207.686	156.319	155.54	152.176	0.0173921	0.0269644	-0.435583
Q5JRA6	TGO1_HUMAN	MIA3 KIAA0268 TANGO UNQ6077/PRO20088	reviewed	Q5JRA6	304.144	285.643	297.025	273.766	263.595	262.705	0.0152039	0.0241711	-0.14851
Q9NSE4	SYIM_HUMAN	IARS2	reviewed	Q9NSE4	681.972	631.902	661.863	424.876	407.162	394.024	0.000393175	0.00228053	-0.688359
O95602	RPA1_HUMAN	POLR1A	reviewed	O95602	179.949	168.47	175.679	157.746	153.228	150.079	0.00933414	0.0164141	-0.184907
O60341	KDM1A_HUMAN	KDM1A AOF2 KDM1 KIAA0601 LSD1	reviewed	O60341	199.624	198.222	205.815	130.901	128.582	128.332	0.000326759	0.00206543	-0.638368
P55084	ECHB_HUMAN	HADHB MSTP029	reviewed	P55084	1044.24	971.088	1020.51	699.242	680.551	687.25	0.00282389	0.00728035	-0.554529
P35241	RADI_HUMAN	RDX	reviewed	P35241	217.595	230.526	222.804	384.869	385.672	384.81	0.000507949	0.00258984	0.784106
A0A1W2PNX8	A0A1W2PNX8_HUMAN	UNC45A	unreviewed	A0A1W2PNX8	372.231	402.491	382.42	322.458	325.147	313.09	0.009418	0.0165541	-0.268416
Q9NTI5	PDS5B_HUMAN	PDS5B APRIN AS3 KIAA0979	reviewed	Q9NTI5	450.883	430.222	468.452	365.311	361.921	366.374	0.0152757	0.0242601	-0.303391
P49419	AL7A1_HUMAN	ALDH7A1 ATQ1	reviewed	P49419-2	566.385	544.208	567.097	397.929	396.011	399.163	0.00189708	0.00568465	-0.491757
P63244	RACK1_HUMAN	RACK1 GNB2L1 HLC7 PIG21	reviewed	P63244	1004.7	1058.53	1008.39	1116.11	1109.98	1127.57	0.0247517	0.0360942	0.126735
Q12873	CHD3_HUMAN	CHD3	reviewed	Q12873	70.152	66.4723	69.3231	58.8565	56.1688	55.6748	0.00148149	0.0048817	-0.270811
P52948	NUP98_HUMAN	NUP98 ADAR2	reviewed	P52948	450.204	410.228	432.235	480.066	466.878	476.687	0.0512564	0.0673604	0.139224
P07355	ANXA2_HUMAN	ANXA2 ANX2 ANX2L4 CAL1H LPC2D	reviewed	P07355	2011.76	1921.01	1953.98	6726.95	6534.81	6791.45	6.26909e-05	0.000949663	1.76829
P12268	IMDH2_HUMAN	IMPDH2 IMPD2	reviewed	P12268	552.218	626.981	589.71	1023.1	1033.34	1027.17	0.00206125	0.00600263	0.801762
P18754	RCC1_HUMAN	RCC1 CHC1	reviewed	P18754	439.918	434.708	446.285	519.563	511.736	523.107	8.06956e-05	0.00108834	0.234832
O75534	CSDE1_HUMAN	CSDE1 D1S155E KIAA0885 NRU UNR	reviewed	O75534	650.532	727.094	669.033	467.214	477.516	471.4	0.0108287	0.0184761	-0.531317
Q9Y2W1	TR150_HUMAN	THRAP3 BCLAF2 TRAP150	reviewed	Q9Y2W1	787.736	724.335	774.475	613.599	606.522	618.421	0.0140849	0.0227702	-0.314608
Q8IY81	SPB1_HUMAN	FTSJ3 SB92	reviewed	Q8IY81	782.105	714.451	749.012	423.745	411.354	406.857	0.00205698	0.0059947	-0.854466
P07384	CAN1_HUMAN	CAPN1 CANPL1 PIG30	reviewed	P07384	392.563	416.265	416.527	263.646	267.108	260.911	0.00202168	0.00592894	-0.630237
Q9GZR7	DDX24_HUMAN	DDX24	reviewed	Q9GZR7	374.261	355.463	372.541	282.903	274.526	270.268	0.000571603	0.002806	-0.413297
P14923	PLAK_HUMAN	JUP CTNNG DP3	reviewed	P14923	240.697	239.247	241.129	186.985	182.96	180.596	0.000438939	0.00240825	-0.389292
Q16822	PCKGM_HUMAN	PCK2 PEPCK2	reviewed	Q16822	554.042	500.643	546.523	637.609	609.171	613.364	0.0190538	0.0289674	0.216254
Q9BUJ2	HNRL1_HUMAN	HNRNPUL1 E1BAP5 HNRPUL1	reviewed	Q9BUJ2	427.62	425.045	432.801	351.972	356.126	359.021	2.05252e-05	0.000580924	-0.268569
A0A7P0T928	A0A7P0T928_HUMAN	AKAP9	unreviewed	A0A7P0T928	83.5859	89.7128	86.3488	80.4565	80.7474	78.0295	0.0430886	0.0580126	-0.118136
Q02952	AKA12_HUMAN	AKAP12 AKAP250	reviewed	Q02952	149.766	145.694	150.284	866.688	859.913	846.958	2.54311e-05	0.000626616	2.52948
O00159	MYO1C_HUMAN	MYO1C	reviewed	O00159-3	525.245	522.193	528.592	725.324	729.55	726.45	4.5295e-07	0.000161727	0.468909
Q7L2E3	DHX30_HUMAN	DHX30 DDX30 KIAA0890	reviewed	Q7L2E3-2	355.167	335.12	347.084	271.567	267.307	270.225	0.00428381	0.00944314	-0.358544
Q01780	EXOSX_HUMAN	EXOSC10 PMSCL PMSCL2 RRP6	reviewed	Q01780	312.203	295.698	314.917	338.518	336.518	356.031	0.0139363	0.0225676	0.16002
Q8WUM0	NU133_HUMAN	NUP133	reviewed	Q8WUM0	272.733	264.537	279.101	319.13	302.471	311.984	0.0038764	0.00884943	0.193557
Q9UBT2	SAE2_HUMAN	UBA2 SAE2 UBLE1B HRIHFB2115	reviewed	Q9UBT2	315.31	371.531	333.617	373.97	383.689	383.766	0.130371	0.154899	0.16162
E9PDF6	E9PDF6_HUMAN	MYO1B	unreviewed	E9PDF6	448.389	432.349	454.298	298.909	298.484	302.005	0.00158597	0.00509073	-0.569847
Q9UJS0	CMC2_HUMAN	SLC25A13 ARALAR2	reviewed	Q9UJS0	460.414	428.934	467.557	247.803	245.765	241.976	0.00278015	0.0071987	-0.883436
Q92878	RAD50_HUMAN	RAD50	reviewed	Q92878	403.826	414.871	417.349	452.205	446.952	462.683	0.00262298	0.00696856	0.139824
P63104	1433Z_HUMAN	YWHAZ	reviewed	P63104	2180.44	2655.18	2352.63	1823.42	1918.57	1910.02	0.0601992	0.0775618	-0.346875
O94776	MTA2_HUMAN	MTA2 MTA1L1 PID	reviewed	O94776	508.007	492.95	521.711	420.879	424.118	430.681	0.00541047	0.0110803	-0.255337
P55884	EIF3B_HUMAN	EIF3B EIF3S9	reviewed	P55884	553.814	598.586	565.751	606.04	622.378	621.155	0.0667976	0.0850042	0.106336
Q15020	SART3_HUMAN	SART3 KIAA0156 TIP110	reviewed	Q15020	9.43927	11.0099	11.5422	12.1143	12.5627	13.0802	0.0757649	0.0950124	0.239075
O76021	RL1D1_HUMAN	RSL1D1 CATX11 CSIG PBK1 L12	reviewed	O76021	1056.07	968.62	1017.6	715.543	677.719	690.788	0.00209467	0.00606847	-0.545769
Q9H2P0	ADNP_HUMAN	ADNP ADNP1 KIAA0784	reviewed	Q9H2P0	347.774	327.522	358.474	197.384	197.408	204.699	0.00233169	0.00647646	-0.786106
A0A804HJN6	A0A804HJN6_HUMAN	IARS1	unreviewed	A0A804HJN6	304.392	351.418	314.306	308.897	310.69	314.483	0.490059	0.521963	-0.0546267
O75400	PR40A_HUMAN	PRPF40A FBP11 FLAF1 FNBP3 HIP10 HYPA HSPC225	reviewed	O75400	512.535	460.088	489.312	387.235	383.035	399.871	0.0157964	0.0248935	-0.321195
P31150	GDIA_HUMAN	GDI1 GDIL OPHN2 RABGDIA XAP4	reviewed	P31150	97.8067	109.988	102.962	77.8471	79.6323	76.7902	0.0147607	0.0236311	-0.407616
P48681	NEST_HUMAN	NES Nbla00170	reviewed	P48681	234.589	233.053	228.857	1068.98	1015.13	1023.84	0.000380284	0.00223545	2.15777
Q96I99	SUCB2_HUMAN	SUCLG2	reviewed	Q96I99	582.96	522.033	567.136	311.055	298.879	300.217	0.00378867	0.00871844	-0.877509
Q96GQ7	DDX27_HUMAN	DDX27 cPERP-F RHLP HSPC259 PP3241	reviewed	Q96GQ7	878.02	788.872	851.264	525.106	512.543	522.806	0.00591885	0.0118118	-0.690402
P50454	SERPH_HUMAN	SERPINH1 CBP1 CBP2 HSP47 SERPINH2 PIG14	reviewed	P50454	541.16	518.033	530.056	785.687	754.81	796.158	0.000344994	0.00212911	0.556099
P46087	NOP2_HUMAN	NOP2 NOL1 NSUN1	reviewed	P46087	16.8923	14.6024	15.5896	12.7042	12.6575	12.4663	0.0417641	0.0565631	-0.315797
O75131	CPNE3_HUMAN	CPNE3 CPN3 KIAA0636	reviewed	O75131	889.462	864.806	895.963	387.475	384.936	377.462	0.00011089	0.00125175	-1.20464
O76094	SRP72_HUMAN	SRP72	reviewed	O76094	325.552	336.573	337.247	401.257	421.643	439.146	0.0090964	0.0160762	0.33667
Q14566	MCM6_HUMAN	MCM6	reviewed	Q14566	770.187	773.32	766.887	811.371	818.289	813.709	9.18905e-05	0.00115684	0.0807327
O15027	SC16A_HUMAN	SEC16A KIAA0310 SEC16 SEC16L	reviewed	O15027	201.807	216.954	210.508	230.759	235.188	236.845	0.0187673	0.0286384	0.159423
A0A499FI31	A0A499FI31_HUMAN	SART3	unreviewed	A0A499FI31	330.98	330.588	328.283	327.093	326.525	324.88	0.0264072	0.0382139	-0.016644
Q96KR1	ZFR_HUMAN	ZFR	reviewed	Q96KR1	427.702	393.048	419.074	361.24	353.202	362.145	0.0277837	0.0398708	-0.20367
Q9UQ80	PA2G4_HUMAN	PA2G4 EBP1	reviewed	Q9UQ80	943.051	1011.32	955.511	1388.95	1431.12	1436.51	0.000126823	0.00133087	0.548733
A0A1B0GWE8	A0A1B0GWE8_HUMAN	CTSD	unreviewed	A0A1B0GWE8	1977.18	1837.56	1929.51	666.592	653.657	641.534	0.000772857	0.00331499	-1.54995
P26038	MOES_HUMAN	MSN	reviewed	P26038	225.41	225.344	220.88	1058.4	1130.78	1131.07	0.000718537	0.0031787	2.30555
Q9NZB2	F120A_HUMAN	FAM120A C9orf10 KIAA0183 OSSA	reviewed	Q9NZB2	292.605	301.399	290.167	146.58	148.003	142.513	5.00203e-05	0.000864193	-1.01637
P23921	RIR1_HUMAN	RRM1 RR1	reviewed	P23921	185.879	227.339	205.868	153.691	158.916	157.48	0.0513022	0.0674091	-0.397213
Q8TEQ6	GEMI5_HUMAN	GEMIN5	reviewed	Q8TEQ6	321.649	353.793	339.401	414.576	425.636	412.218	0.00588154	0.0117505	0.303474
O43390	HNRPR_HUMAN	HNRNPR HNRPR	reviewed	O43390	1302.73	1193.73	1280.71	1042.78	1027.43	1058.06	0.0175011	0.0270901	-0.271937
P52701	MSH6_HUMAN	MSH6 GTBP	reviewed	P52701	334.966	370.393	354.604	343.993	347.953	349.83	0.615861	0.643319	-0.0249673
P60174	TPIS_HUMAN	TPI1 TPI	reviewed	P60174	806.954	929.123	830.185	1077.89	1169.4	1138.31	0.00550668	0.0112114	0.399744
G8JLB6	G8JLB6_HUMAN	HNRNPH1	unreviewed	G8JLB6	1713.5	1616.32	1708.36	1304.64	1285.15	1279.17	0.00448852	0.00972847	-0.380957
P46087	NOP2_HUMAN	NOP2 NOL1 NSUN1	reviewed	P46087-2	586.485	532.511	569.953	582.084	560.979	570.892	0.66425	0.689316	0.0212033
Q9Y265	RUVB1_HUMAN	RUVBL1 INO80H NMP238 TIP49 TIP49A	reviewed	Q9Y265	549.023	565.44	546.215	660.86	658.952	639.337	0.000443111	0.00241995	0.238455
Q6PKG0	LARP1_HUMAN	LARP1 KIAA0731 LARP	reviewed	Q6PKG0	321.884	339.276	334.049	442.645	448.556	462.691	0.000124796	0.00132244	0.444042
Q9HCC0	MCCB_HUMAN	MCCC2 MCCB	reviewed	Q9HCC0	487.726	442.164	481.147	246.832	241.986	238.542	0.00313238	0.00778328	-0.956014
A0A1B0GU92	A0A1B0GU92_HUMAN		unreviewed	A0A1B0GU92	0.510831	0.544559	0.625492	0.407123	0.384948	0.278545	0.0184537	0.0282265	-0.650778
P50570	DYN2_HUMAN	DNM2 DYN2	reviewed	P50570-4	285.317	310.791	290.265	382.731	388.571	371.638	0.00159864	0.00511577	0.366766
O75165	DJC13_HUMAN	DNAJC13 KIAA0678 RME8	reviewed	O75165	143.994	146.933	146.222	168.963	170.104	167.076	5.14101e-05	0.000880099	0.211418
P31930	QCR1_HUMAN	UQCRC1	reviewed	P31930	607.47	594.372	595.048	416.83	399.301	397.984	3.18667e-05	0.000702218	-0.565597
P36578	RL4_HUMAN	RPL4 RPL1	reviewed	P36578	1106.53	1135.98	1096.7	1172.36	1139.53	1163.85	0.043156	0.0580795	0.0578118
P17980	PRS6A_HUMAN	PSMC3 TBP1	reviewed	P17980	434.571	478.484	447.342	542.968	556.803	537.662	0.00976919	0.0170477	0.267408
Q12788	TBL3_HUMAN	TBL3 SAZD	reviewed	Q12788	303.062	278.489	299.493	291.18	282.922	286.282	0.468578	0.500734	-0.0342362
O75150	BRE1B_HUMAN	RNF40 BRE1B KIAA0661	reviewed	O75150	245.732	249.751	255.638	188.479	185.123	184.849	0.000537315	0.00268252	-0.427616
P38159	RBMX_HUMAN	RBMX HNRPG RBMXP1	reviewed	P38159-2	1574.95	1390.15	1517.59	907.657	874.895	917.137	0.00607295	0.0119958	-0.731568
P46100	ATRX_HUMAN	ATRX RAD54L XH2	reviewed	P46100	161.438	157.094	167.969	80.7675	77.9489	77.9698	0.000648627	0.00300367	-1.03947
P00505	AATM_HUMAN	GOT2 KYAT4	reviewed	P00505	1161.17	1086.93	1173.83	1199.44	1162.6	1220.5	0.182741	0.210105	0.0661745
O14578	CTRO_HUMAN	CIT CRIK KIAA0949 STK21	reviewed	O14578-4	366.126	363.388	354.792	292.423	300.391	284.505	0.000420485	0.00235045	-0.305598
P26368	U2AF2_HUMAN	U2AF2 U2AF65	reviewed	P26368	593.824	582.812	617.742	497.966	493.005	488.505	0.00648701	0.0125346	-0.278397
Q15046	SYK_HUMAN	KARS1 KARS KIAA0070	reviewed	Q15046	506.402	552.621	513.008	357.63	366.846	364.581	0.00637625	0.0124054	-0.529549
Q8N163	CCAR2_HUMAN	CCAR2 DBC1 KIAA1967	reviewed	Q8N163	300.372	286.544	297.625	206.546	209.03	210.389	0.00134508	0.00462373	-0.498845
Q9UGP8	SEC63_HUMAN	SEC63 SEC63L	reviewed	Q9UGP8	356.592	326.929	348.873	302.258	288.922	283.567	0.0116067	0.0195334	-0.239055
Q13085	ACACA_HUMAN	ACACA ACAC ACC1 ACCA	reviewed	Q13085	122.853	133.174	125.382	142.685	144.316	140.242	0.0269193	0.0388244	0.163716
Q6P2E9	EDC4_HUMAN	EDC4 HEDLS	reviewed	Q6P2E9	222.075	236.127	229.323	244.79	245.123	236.55	0.0655427	0.0835581	0.0794779
A0A024RCR6	A0A024RCR6_HUMAN	BAG6 BAT3 hCG_2005629	unreviewed	A0A024RCR6	189.255	206.016	198.66	220.209	221.205	215.946	0.0379282	0.0520406	0.146388
P22234	PUR6_HUMAN	PAICS ADE2 AIRC PAIS	reviewed	P22234	437.919	504.396	446.927	500.813	518.675	497.941	0.168192	0.194821	0.127332
Q06210	GFPT1_HUMAN	GFPT1 GFAT GFPT	reviewed	Q06210	359.524	390.818	374.813	679.37	690.551	658.869	2.03614e-05	0.000579861	0.850497
P09622	DLDH_HUMAN	DLD GCSL LAD PHE3	reviewed	P09622	779.055	688.833	753.02	325.993	316.171	315.514	0.00358178	0.00843252	-1.21354
P04792	HSPB1_HUMAN	HSPB1 HSP27 HSP28	reviewed	P04792	1440.8	1774.39	1547.02	832.025	845.63	811.401	0.0156847	0.0247577	-0.936032
Q96AG4	LRC59_HUMAN	LRRC59 PRO1855	reviewed	Q96AG4	859.434	809.336	843.133	872.362	852.803	877.788	0.1651	0.19167	0.0513697
Q96PK6	RBM14_HUMAN	RBM14 SIP	reviewed	Q96PK6	760.748	710.443	737.099	608.114	578.931	589.33	0.00251603	0.00679854	-0.313994
O75400	PR40A_HUMAN	PRPF40A FBP11 FLAF1 FNBP3 HIP10 HYPA HSPC225	reviewed	O75400-3	3.76619	4.18097	3.64917	4.65467	4.6652	4.22933	0.0400747	0.0545515	0.224539
Q96I24	FUBP3_HUMAN	FUBP3 FBP3	reviewed	Q96I24	472.503	440.865	457.737	470.807	462.365	468.293	0.384732	0.416471	0.0315977
P00367	DHE3_HUMAN	GLUD1 GLUD	reviewed	P00367	725.596	657.184	695.396	599.077	583.691	583.017	0.0276924	0.039762	-0.235008
P04264	K2C1_HUMAN	KRT1 KRTA	reviewed	P04264	245.218	474.809	278.871	670.269	541.225	409.077	0.117221	0.140676	0.698093
O14497	ARI1A_HUMAN	ARID1A BAF250 BAF250A C1orf4 OSA1 SMARCF1	reviewed	O14497	113.839	106.808	114.642	97.1614	95.0394	98.17	0.0169907	0.0264425	-0.20751
B5MCW2	B5MCW2_HUMAN	RPL3	unreviewed	B5MCW2	6.08873	5.85594	6.10346	6.99803	6.55023	6.77034	0.0120344	0.0200703	0.170952
A0A494C1L5	A0A494C1L5_HUMAN	LRBA	unreviewed	A0A494C1L5	122.054	131.809	124.608	143.288	150.096	149.63	0.00523609	0.0108464	0.227172
P48735	IDHP_HUMAN	IDH2	reviewed	P48735	1266.25	1204.24	1311.35	448.32	439.51	429.868	0.00108179	0.00404694	-1.52107
Q93008	USP9X_HUMAN	USP9X DFFRX FAM USP9	reviewed	Q93008	147.138	163.19	154.009	206.37	210.505	204.489	0.00350635	0.00833335	0.420268
A0A494C0R8	A0A494C0R8_HUMAN	CLUH	unreviewed	A0A494C0R8	192.618	212.933	199.512	258.1	274.688	264.402	0.00135231	0.00464034	0.397836
O60216	RAD21_HUMAN	RAD21 HR21 KIAA0078 NXP1 SCC1	reviewed	O60216	256.015	248.863	252.489	192.467	191.646	188.663	8.96388e-05	0.00114334	-0.403023
Q96RP9	EFGM_HUMAN	GFM1 EFG EFG1 GFM	reviewed	Q96RP9	544.962	491.357	527.099	368.158	362.872	362.233	0.00919938	0.0162139	-0.516063
P57740	NU107_HUMAN	NUP107	reviewed	P57740	218.334	205.614	216.356	239.693	233.373	234.216	0.0156506	0.024729	0.14353
Q12955	ANK3_HUMAN	ANK3	reviewed	Q12955-4	155.473	161.775	159.501	75.5069	74.4294	69.2127	5.79563e-06	0.000371447	-1.12132
A0A6Q8PGN3	A0A6Q8PGN3_HUMAN	INF2	unreviewed	A0A6Q8PGN3	165.465	170.14	172.041	101.867	103.074	104.258	0.000255062	0.00182699	-0.715282
O15042	SR140_HUMAN	U2SURP KIAA0332 SR140	reviewed	O15042-2	390.434	352.495	373.391	251.397	248.866	259.004	0.00542264	0.0110986	-0.556071
Q9Y230	RUVB2_HUMAN	RUVBL2 INO80J TIP48 TIP49B CGI-46	reviewed	Q9Y230	687.22	695.177	680.774	804.2	805.843	792.196	4.67521e-05	0.000836861	0.219516
P18031	PTN1_HUMAN	PTPN1 PTP1B	reviewed	P18031	648.854	623.853	639.999	460.004	439.687	454.423	5.17165e-05	0.00088024	-0.498265
Q9NRL2	BAZ1A_HUMAN	BAZ1A ACF1 WCRF180 HSPC317	reviewed	Q9NRL2	385.37	349.818	381.57	307.852	305.554	316.848	0.0234166	0.0344519	-0.26362
A3KMH1	VWA8_HUMAN	VWA8 KIAA0564	reviewed	A3KMH1	197.244	178.646	195.406	97.6743	96.0201	97.1979	0.00378418	0.0087107	-0.973755
Q9Y4W6	AFG32_HUMAN	AFG3L2	reviewed	Q9Y4W6	527.041	476.724	507.036	503.602	489.296	515.035	0.957251	0.960969	-0.00274103
H9KV31	H9KV31_HUMAN	NCAM2	unreviewed	H9KV31	453.101	411.885	438.866	122.515	119.077	112.529	0.000847485	0.00350794	-1.88046
P07910	HNRPC_HUMAN	HNRNPC HNRPC	reviewed	P07910	2245.12	2008.8	2209.29	1487.82	1455.78	1550.96	0.00632557	0.0123191	-0.524072
Q8TDD1	DDX54_HUMAN	DDX54	reviewed	Q8TDD1-2	3.17921	2.83893	3.206	2.9845	2.84128	2.73997	0.201861	0.230143	-0.106834
Q9Y2X3	NOP58_HUMAN	NOP58 NOL5 NOP5 HSPC120	reviewed	Q9Y2X3	532.657	491.742	504.439	614.189	577.569	596.683	0.00603548	0.0119538	0.226267
Q96T58	MINT_HUMAN	SPEN KIAA0929 MINT SHARP	reviewed	Q96T58	153.665	143.985	151.198	101.887	101.455	101.677	0.00359811	0.00845044	-0.557329
P04083	ANXA1_HUMAN	ANXA1 ANX1 LPC1	reviewed	P04083	578.397	564.142	578.039	3938.77	3798.87	3841.59	0.000132773	0.00134688	2.75057
P51858	HDGF_HUMAN	HDGF HMG1L2	reviewed	P51858	525.245	605.42	535.02	426.902	449.231	442.147	0.0372294	0.051245	-0.337459
O75694	NU155_HUMAN	NUP155 KIAA0791	reviewed	O75694	348.453	332.072	345.872	343.118	333.799	329.931	0.370748	0.402626	-0.0277446
Q7LBC6	KDM3B_HUMAN	KDM3B C5orf7 JHDM2B JMJD1B KIAA1082	reviewed	Q7LBC6	109.219	120.043	118.936	81.5368	81.7403	81.3749	0.0097252	0.0169862	-0.509179
A0A0A0MT26	A0A0A0MT26_HUMAN	ATP1A3	unreviewed	A0A0A0MT26	13.4815	12.7623	13.312	36.016	34.3429	34.8806	6.70009e-05	0.000984083	1.41171
E5RK69	E5RK69_HUMAN	ANXA6	unreviewed	E5RK69	13.9067	13.5882	13.0708	28.6333	27.3894	28.6617	4.66664e-05	0.000836861	1.06184
F8W0P7	F8W0P7_HUMAN	ATP5F1B	unreviewed	F8W0P7	4.69584	5.52043	5.29004	4.76366	4.67131	4.812	0.227298	0.256878	-0.122199
Q14151	SAFB2_HUMAN	SAFB2 KIAA0138	reviewed	Q14151	350.278	321.824	344.792	252.452	242.038	247.99	0.00472658	0.0100853	-0.453746
Q8IWJ2	GCC2_HUMAN	GCC2 KIAA0336 RANBP2L4	reviewed	Q8IWJ2	173.137	168.426	174.653	193.739	188.24	189.86	0.00185784	0.00562137	0.147634
P23526	SAHH_HUMAN	AHCY SAHH	reviewed	P23526	547.887	599.409	558.497	865.707	907.154	873.434	0.00013328	0.00134688	0.633531
P05455	LA_HUMAN	SSB	reviewed	P05455	780.08	879.328	815.527	785.427	807.205	812.2	0.509908	0.540801	-0.0414547
Q96ST3	SIN3A_HUMAN	SIN3A	reviewed	Q96ST3	187.202	171.358	185.968	137.085	135.78	136.291	0.0121213	0.0201978	-0.412355
Q5JTH9	RRP12_HUMAN	RRP12 KIAA0690	reviewed	Q5JTH9	475.333	451.862	479.166	373.508	361.527	365.419	0.00267529	0.00705238	-0.353868
Q5STZ8	Q5STZ8_HUMAN	ABCF1	unreviewed	Q5STZ8	11.9744	13.1443	12.4005	20.0933	22.1926	22.582	0.00247572	0.00672743	0.789879
Q9NQX4	MYO5C_HUMAN	MYO5C	reviewed	Q9NQX4	132.01	129.406	139.617	66.4733	63.7669	61.3736	0.000327326	0.00206543	-1.06552
Q5SZK8	FREM2_HUMAN	FREM2	reviewed	Q5SZK8	94.7354	86.2751	88.1636	46.9698	44.712	40.0962	0.000208008	0.00162953	-1.03043
O95757	HS74L_HUMAN	HSPA4L APG1 OSP94	reviewed	O95757	171.842	179.464	174.644	295.119	303.333	299.873	2.973e-06	0.000319444	0.772311
Q08378	GOGA3_HUMAN	GOLGA3	reviewed	Q08378	169.656	170.669	167.332	198.615	199.324	199.572	0.000482313	0.00251681	0.23511
P34897	GLYM_HUMAN	SHMT2	reviewed	P34897	988.36	929.428	968.111	1084.37	1043.04	1025.66	0.0221654	0.0328918	0.127738
Q01518	CAP1_HUMAN	CAP1 CAP	reviewed	Q01518	2.69693	3.29832	2.87502	5.55867	5.0807	4.31176	0.016444	0.0257259	0.753204
Q6NUK1	SCMC1_HUMAN	SLC25A24 APC1 MCSC1 SCAMC1	reviewed	Q6NUK1	682.486	593.381	662.279	413.336	404.324	422.405	0.0109381	0.01861	-0.644262
P17858	PFKAL_HUMAN	PFKL	reviewed	P17858	250.701	293.014	264.53	163.122	164.788	157.497	0.0112327	0.019003	-0.735596
Q8TDD1	DDX54_HUMAN	DDX54	reviewed	Q8TDD1	327.814	298.702	325.823	240.648	235.655	240.887	0.0119693	0.0199873	-0.409117
Q96HY7	DHTK1_HUMAN	DHTKD1 KIAA1630	reviewed	Q96HY7	287.014	273.727	281.41	108.599	106.362	106.114	0.000303476	0.00199043	-1.39117
O95239	KIF4A_HUMAN	KIF4A KIF4	reviewed	O95239	205.249	210.357	211.046	169.325	176.306	173.303	0.000203847	0.00161805	-0.272115
Q9UHB6	LIMA1_HUMAN	LIMA1 EPLIN SREBP3 PP624	reviewed	Q9UHB6	209.879	201.654	204.615	805.694	798.104	816.469	4.57457e-06	0.000347068	1.97382
Q9NW13	RBM28_HUMAN	RBM28	reviewed	Q9NW13	602.397	540.04	587.065	302.64	294.843	299.16	0.00409054	0.00915239	-0.947751
A0A2R8YCH5	A0A2R8YCH5_HUMAN	CTNNB1	unreviewed	A0A2R8YCH5	257.567	254.071	258.404	224.745	218.281	222.495	0.000228233	0.00171175	-0.210455
Q7Z3K3	POGZ_HUMAN	POGZ KIAA0461 SUHW5 ZNF280E ZNF635 Nbla00003	reviewed	Q7Z3K3	212.991	202.14	217.798	165.154	162.595	166.368	0.0072146	0.0134882	-0.35719
Q9C0J8	WDR33_HUMAN	WDR33 WDC146	reviewed	Q9C0J8	212.702	195.902	207.08	181.619	179.141	181.924	0.035301	0.0488681	-0.182079
A0A2R8Y4L2	A0A2R8Y4L2_HUMAN	HNRNPA1P48	unreviewed	A0A2R8Y4L2	42.8495	41.2342	40.8225	52.3362	49.7194	46.4658	0.0316566	0.0445143	0.249825
P35998	PRS7_HUMAN	PSMC2 MSS1	reviewed	P35998	487.355	530.875	501.216	478.126	485.71	485.194	0.20569	0.234129	-0.0684583
Q9Y3I0	RTCB_HUMAN	RTCB C22orf28 HSPC117	reviewed	Q9Y3I0	506.846	529.44	528.3	612.49	624.257	635.557	0.000518031	0.00262038	0.259034
K7ELL7	K7ELL7_HUMAN	PRKCSH	unreviewed	K7ELL7	962.117	877.537	927.184	671.234	660.598	660.529	0.00789423	0.0144114	-0.473759
P04181	OAT_HUMAN	OAT	reviewed	P04181	407.986	361.174	397.356	174.12	168.161	166.166	0.00337277	0.00813748	-1.19803
Q02252	MMSA_HUMAN	ALDH6A1 MMSDH	reviewed	Q02252	358.283	329.396	350.149	119.765	117.238	116.523	0.00125353	0.00440668	-1.55368
P09467	F16P1_HUMAN	FBP1 FBP	reviewed	P09467	338.157	389.86	355.532	112.876	107.807	101.76	0.00255112	0.00686227	-1.74865
Q96L91	EP400_HUMAN	EP400 CAGH32 KIAA1498 KIAA1818 TNRC12	reviewed	Q96L91	54.1925	49.0645	52.6704	36.6635	36.3959	37.0436	0.00895955	0.0158851	-0.50202
P55795	HNRH2_HUMAN	HNRNPH2 FTP3 HNRPH2	reviewed	P55795	302.875	287.599	301.123	212.698	210.072	201.041	0.000205041	0.00161924	-0.515284
P62191	PRS4_HUMAN	PSMC1	reviewed	P62191	575.786	617.468	582.746	561.75	570.352	561.288	0.160587	0.186961	-0.0687168
P51572	BAP31_HUMAN	BCAP31 BAP31 DXS1357E	reviewed	P51572	2112.5	1883.33	2016.36	646.172	627.584	626.751	0.00216779	0.00617606	-1.66151
O14617	AP3D1_HUMAN	AP3D1 PRO0039	reviewed	O14617-5	158.316	176.886	164.03	235.176	228.198	224.877	0.0017806	0.00546441	0.463221
P52292	IMA1_HUMAN	KPNA2 RCH1 SRP1	reviewed	P52292	484.982	510.548	498.408	372.54	382.98	372.937	0.000900342	0.00362709	-0.404768
P45880	VDAC2_HUMAN	VDAC2	reviewed	P45880	1579.47	1441.95	1565.83	2216.7	2141.82	2239.95	0.000463293	0.00246761	0.524503
Q9BXJ9	NAA15_HUMAN	NAA15 GA19 NARG1 NATH TBDN100	reviewed	Q9BXJ9	3.31247	3.64416	3.23124	9.35422	9.32124	9.55295	1.85806e-05	0.000560926	1.4703
P48444	COPD_HUMAN	ARCN1 COPD	reviewed	P48444	268.542	298.08	283.039	295.328	306.807	300.175	0.165229	0.19179	0.0867339
Q13330	MTA1_HUMAN	MTA1	reviewed	Q13330-3	2.07505	2.37954	1.93818	2.86268	2.66103	2.27099	0.103133	0.125458	0.286052
Q86YP4	P66A_HUMAN	GATAD2A	reviewed	Q86YP4	314.117	295.641	309.986	188.254	189.028	187.859	0.0021648	0.00617134	-0.702622
Q9UJZ1	STML2_HUMAN	STOML2 SLP2 HSPC108	reviewed	Q9UJZ1	511.485	479.054	498.189	631.996	608.487	607.626	0.000716835	0.00317298	0.311969
P05198	IF2A_HUMAN	EIF2S1 EIF2A	reviewed	P05198	385.205	409.511	388.686	557.794	569.479	560.532	0.000389424	0.0022758	0.512208
G3V4C1	G3V4C1_HUMAN	HNRNPC	unreviewed	G3V4C1	156.695	151.067	156.575	140.262	135.431	129.478	0.00983301	0.0171405	-0.196642
P47897	SYQ_HUMAN	QARS1 QARS	reviewed	P47897	310.179	339.578	320.858	423.642	426.519	430.636	0.00484769	0.0102687	0.400072
Q9H2U2	IPYR2_HUMAN	PPA2 HSPC124	reviewed	Q9H2U2	526.502	503.797	537.505	302.65	301.674	291.338	0.000656259	0.00302214	-0.80772
D6REX3	D6REX3_HUMAN	SEC31A	unreviewed	D6REX3	268.656	285.096	266.202	390.582	402.152	397.418	0.000266422	0.00186808	0.537531
Q8NE71	ABCF1_HUMAN	ABCF1 ABC50	reviewed	Q8NE71	247.166	256.562	252.388	364.183	369.345	367.239	3.19769e-05	0.000702218	0.54183
Q9UMS4	PRP19_HUMAN	PRPF19 NMP200 PRP19 SNEV	reviewed	Q9UMS4	589.518	568.524	583.649	562.465	550.653	565.477	0.0583622	0.0755465	-0.0532351
Q01518	CAP1_HUMAN	CAP1 CAP	reviewed	Q01518-2	392.455	442.419	402.94	686.371	731.099	714.911	0.000137774	0.00136455	0.78467
O60763	USO1_HUMAN	USO1 VDP	reviewed	O60763-2	232.136	243.232	237.359	322.977	326.971	316.276	4.64851e-05	0.000836861	0.439007
A0A6I8PIX7	A0A6I8PIX7_HUMAN	SVIL	unreviewed	A0A6I8PIX7	150.724	147.968	145.361	93.135	89.201	83.68	0.000237369	0.00175649	-0.739217
A0A0B4J1W3	A0A0B4J1W3_HUMAN	NAA15	unreviewed	A0A0B4J1W3	295.597	332.387	304.127	589.694	600.079	579.561	0.000180211	0.00153575	0.924633
O15226	NKRF_HUMAN	NKRF ITBA4 NRF	reviewed	O15226	310.896	290.96	318.735	192.996	189.954	194.049	0.00444546	0.00966485	-0.673993
Q9BVJ6	UT14A_HUMAN	UTP14A SDCCAG16	reviewed	Q9BVJ6	300.965	279.495	301.776	255.324	246.348	254.209	0.0181846	0.0278809	-0.223006
Q9Y2A7	NCKP1_HUMAN	NCKAP1 HEM2 KIAA0587 NAP1	reviewed	Q9Y2A7	235.763	244.321	244.576	249.512	250.943	247.234	0.104092	0.126467	0.0451353
P30084	ECHM_HUMAN	ECHS1	reviewed	P30084	1260.78	1109.81	1213.68	588.232	580.997	562.373	0.00422255	0.0093533	-1.04958
E9PHY5	E9PHY5_HUMAN	EPB41L2	unreviewed	E9PHY5	314.231	306.545	311.534	579.121	587.913	565.847	0.000155096	0.00144501	0.89429
P55268	LAMB2_HUMAN	LAMB2 LAMS	reviewed	P55268	110.803	101.301	107.352	81.2131	77.5304	77.3672	0.0037318	0.00864399	-0.436152
P46777	RL5_HUMAN	RPL5 MSTP030	reviewed	P46777	843.15	840.133	825.451	940.022	938.61	961.761	0.000464366	0.00246993	0.179131
Q6DD88	ATLA3_HUMAN	ATL3	reviewed	Q6DD88	262.815	255.765	260.39	389.328	376.229	373.014	0.000420578	0.00235045	0.547586
O60763	USO1_HUMAN	USO1 VDP	reviewed	O60763	1.12954	1.23623	1.22574	2.67996	2.93294	3.18337	0.00496892	0.010457	1.2923
Q8NC51	PAIRB_HUMAN	SERBP1 PAIRBP1 CGI-55	reviewed	Q8NC51	621.596	657.011	599.592	636.205	634.364	644.976	0.536362	0.566379	0.0284051
Q9H845	ACAD9_HUMAN	ACAD9	reviewed	Q9H845	490.579	442.491	471.049	376.457	360.571	374.592	0.0121997	0.0203022	-0.337001
Q15181	IPYR_HUMAN	PPA1 IOPPP PP	reviewed	Q15181	385.953	443.942	395.771	507.846	524.553	491.157	0.0156067	0.0246748	0.313876
Q9BUF5	TBB6_HUMAN	TUBB6	reviewed	Q9BUF5	109.607	112.713	109.658	233.038	244.616	235.561	0.000316285	0.00203551	1.10325
A0A0J9YVP6	A0A0J9YVP6_HUMAN	PUF60	unreviewed	A0A0J9YVP6	597.292	591.868	600.725	606.848	619.656	628.371	0.0580624	0.0752086	0.0514554
Q9Y5S2	MRCKB_HUMAN	CDC42BPB KIAA1124	reviewed	Q9Y5S2	136.636	146.535	142.932	105.455	108.448	105.318	0.0031206	0.00777059	-0.416647
Q9H0U4	RAB1B_HUMAN	RAB1B	reviewed	Q9H0U4	1468.16	1471.88	1494.98	867.147	858.678	886.509	8.42721e-07	0.000186723	-0.763601
Q13330	MTA1_HUMAN	MTA1	reviewed	Q13330	288.039	276.669	295.617	184.501	184.372	185.627	0.00278421	0.00720506	-0.633695
Q13948	CASP_HUMAN	CUX1 CUTL1	reviewed	Q13948-2	40.3112	35.6363	37.3444	19.3271	19.391	17.4545	0.00142464	0.00477741	-1.01211
P40227	TCPZ_HUMAN	CCT6A CCT6 CCTZ	reviewed	P40227	586.463	631.833	600.624	948.539	969.562	941.874	9.74764e-05	0.00118678	0.652921
O15371	EIF3D_HUMAN	EIF3D EIF3S7	reviewed	O15371	291.862	296.064	297.549	358.496	367.683	383.19	0.0067328	0.0128865	0.325214
Q9UPN9	TRI33_HUMAN	TRIM33 KIAA1113 RFG7 TIF1G	reviewed	Q9UPN9-2	347.584	368.06	375.363	154.306	156.329	152.103	0.00128929	0.00448563	-1.23739
F8WE88	F8WE88_HUMAN	MYO5A	unreviewed	F8WE88	54.6462	52.7912	53.1865	37.7246	38.3268	37.1147	7.56991e-05	0.00104721	-0.505246
Q14157	UBP2L_HUMAN	UBAP2L KIAA0144 NICE4	reviewed	Q14157	182.944	202.772	187.536	246.906	252.257	248.038	0.00714079	0.0133825	0.382328
O75475	PSIP1_HUMAN	PSIP1 DFS70 LEDGF PSIP2	reviewed	O75475	455.979	422.694	442.436	622.337	601.264	627.158	0.000184024	0.0015436	0.486368
O94874	UFL1_HUMAN	UFL1 KIAA0776 MAXER NLBP RCAD	reviewed	O94874	385.217	359.262	386.302	247.524	245.664	247.677	0.00441949	0.00963812	-0.610035
P27694	RFA1_HUMAN	RPA1 REPA1 RPA70	reviewed	P27694	300.254	313.212	308.929	422.424	433.271	448.827	0.000743362	0.00323318	0.500065
Q92667	AKAP1_HUMAN	AKAP1 AKAP149 PRKA1	reviewed	Q92667	262.113	256.216	266.384	192.136	185.175	181.995	5.75949e-05	0.000908616	-0.488527
Q5VT52	RPRD2_HUMAN	RPRD2 KIAA0460 HSPC099	reviewed	Q5VT52	144.191	139.683	145.268	97.0428	94.4497	95.1685	0.000224928	0.00170177	-0.582111
Q9NWH9	SLTM_HUMAN	SLTM MET	reviewed	Q9NWH9	404.013	365.404	396.554	287.852	276.952	282.294	0.00854225	0.0153239	-0.460932
Q8TEX9	IPO4_HUMAN	IPO4 IMP4B RANBP4	reviewed	Q8TEX9	165.106	193.339	181.182	215.166	217.08	211.865	0.0467495	0.0623032	0.255345
Q96RQ3	MCCA_HUMAN	MCCC1 MCCA	reviewed	Q96RQ3	134.672	127.434	135.378	71.4645	69.6817	66.8934	0.000195294	0.0015831	-0.934042
Q8NI27	THOC2_HUMAN	THOC2 CXorf3	reviewed	Q8NI27	393.892	367.058	394.484	314.283	308.029	324.144	0.00638136	0.0124096	-0.287829
E9PK91	E9PK91_HUMAN	BCLAF1	unreviewed	E9PK91	469.19	426.955	461.641	349.671	348.775	363.279	0.00993896	0.0172862	-0.354846
Q6P996	PDXD1_HUMAN	PDXDC1 KIAA0251	reviewed	Q6P996	159.725	182.641	168.218	132.337	135.829	134.372	0.0304161	0.0430747	-0.343024
Q5VT52	RPRD2_HUMAN	RPRD2 KIAA0460 HSPC099	reviewed	Q5VT52-3	5.70164	5.22105	5.57614	3.42048	3.31789	3.0981	0.000475332	0.00250762	-0.746152
H3BNC9	H3BNC9_HUMAN		unreviewed	H3BNC9	487.996	506.262	480.718	522.637	506.717	505.377	0.108015	0.130639	0.0572952
A0A087X2D8	A0A087X2D8_HUMAN	SPAG9	unreviewed	A0A087X2D8	182.541	203.226	182.893	339.717	358.099	349.886	7.79221e-05	0.00106015	0.881589
Q9Y2K7	KDM2A_HUMAN	KDM2A CXXC8 FBL11 FBL7 FBXL11 JHDM1A KIAA1004	reviewed	Q9Y2K7	229.636	207.952	220.302	112.834	110.966	107.038	0.00189598	0.00568465	-0.991722
A0A024R571	A0A024R571_HUMAN	EHD1 hCG_23386	unreviewed	A0A024R571	232.86	258.283	241.468	474.257	485.285	481.311	0.0001798	0.00153393	0.975804
C9J2Y9	C9J2Y9_HUMAN	POLR2B	unreviewed	C9J2Y9	294.067	282.672	292.795	246.008	247.17	244.667	0.00518843	0.0107843	-0.236924
P46939	UTRN_HUMAN	UTRN DMDL DRP1	reviewed	P46939	107.947	106.736	106.71	155.309	155.079	148.356	0.00189613	0.00568465	0.513354
O75367	H2AY_HUMAN	MACROH2A1 H2AFY	reviewed	O75367-2	0.418818	0.69941	0.462808	0.718076	0.42772	0.326864	0.817825	0.834285	-0.102446
Q16698	DECR_HUMAN	DECR1 DECR SDR18C1	reviewed	Q16698	515.39	456.898	497.238	186.286	184.479	181.429	0.00301641	0.00761218	-1.4121
G3V1L9	G3V1L9_HUMAN	TJP1	unreviewed	G3V1L9	227.98	232.374	234.038	336.306	341.437	335.314	2.26787e-06	0.000283667	0.544893
D3DQV9	D3DQV9_HUMAN	EIF4G2 hCG_1991788	unreviewed	D3DQV9	276.883	303.988	290.638	465.159	468.011	481.433	0.000129604	0.00134004	0.698811
O75152	ZC11A_HUMAN	ZC3H11A KIAA0663 ZC3HDC11A	reviewed	O75152	214.987	197.858	211.402	135.328	130.736	133.127	0.0030906	0.00771902	-0.645037
Q8N766	EMC1_HUMAN	EMC1 KIAA0090 PSEC0263	reviewed	Q8N766	315.913	293.099	315.739	226.508	219.763	225.385	0.0051442	0.0107129	-0.461342
Q96T23	RSF1_HUMAN	RSF1 HBXAP XAP8	reviewed	Q96T23	238.688	228.366	235.951	209.803	201.749	207.101	0.00248756	0.00675457	-0.184404
A0A7P0TAC5	A0A7P0TAC5_HUMAN	HTT	unreviewed	A0A7P0TAC5	63.5683	65.8735	66.6865	66.0886	63.7272	61.6721	0.388018	0.419852	-0.0345446
B7ZM99	B7ZM99_HUMAN	MTHFD1L	unreviewed	B7ZM99	418.453	381.101	402.828	346.846	337.627	342.346	0.0269073	0.0388216	-0.227713
Q13310	PABP4_HUMAN	PABPC4 APP1 PABP4	reviewed	Q13310-3	187.446	195.765	188.61	336.45	336.072	346.399	7.41006e-06	0.000399063	0.833406
P06737	PYGL_HUMAN	PYGL	reviewed	P06737	182.475	186.959	178.616	696.45	732.935	722.147	0.00022852	0.00171224	1.97299
Q96E39	RMXL1_HUMAN	RBMXL1	reviewed	Q96E39	208.616	179.955	197.872	124.474	119.731	122.312	0.0111309	0.0188636	-0.678107
Q12874	SF3A3_HUMAN	SF3A3 SAP61	reviewed	Q12874	448.798	429.443	447.903	391.008	388.871	406.763	0.00554127	0.0112612	-0.160352
O43395	PRPF3_HUMAN	PRPF3 HPRP3 PRP3	reviewed	O43395	360.558	348.017	361.975	248.509	246.471	253.45	0.000299437	0.00198065	-0.516414
Q15021	CND1_HUMAN	NCAPD2 CAPD2 CNAP1 KIAA0159	reviewed	Q15021	157.212	177.059	163.57	214.156	217.529	211.529	0.00952197	0.0166877	0.369614
P14868	SYDC_HUMAN	DARS1 DARS PIG40	reviewed	P14868	386.071	427.69	401.56	770.979	776.694	776.773	0.000840468	0.00349107	0.935549
O75367	H2AY_HUMAN	MACROH2A1 H2AFY	reviewed	O75367	788.971	711.57	786.586	431.012	419.413	420.836	0.00486233	0.0102941	-0.847277
P51531	SMCA2_HUMAN	SMARCA2 BAF190B BRM SNF2A SNF2L2	reviewed	P51531	76.7421	72.7515	74.0409	48.2778	45.4636	43.308	0.000130295	0.0013401	-0.705802
Q6UB35	C1TM_HUMAN	MTHFD1L FTHFSDC1	reviewed	Q6UB35	18.8309	16.2826	16.9416	11.6944	11.7715	14.2143	0.0132808	0.0217284	-0.466235
Q9HD20	AT131_HUMAN	ATP13A1 ATP13A KIAA1825 CGI-152	reviewed	Q9HD20	193.126	177.8	188.032	158.586	154.7	152.353	0.0113113	0.0191152	-0.263528
Q9NVI7	ATD3A_HUMAN	ATAD3A	reviewed	Q9NVI7-2	564.021	517.101	555.033	635.84	616.876	641.366	0.0130806	0.0214461	0.211189
P40926	MDHM_HUMAN	MDH2	reviewed	P40926	2363.11	2209.01	2332.08	1267.99	1231.61	1242.88	0.00126803	0.004437	-0.88348
A0A087X2I1	A0A087X2I1_HUMAN	PSMC6	unreviewed	A0A087X2I1	350.303	379.049	358.761	430.871	441.016	428.123	0.00608498	0.0120166	0.256695
Q92817	EVPL_HUMAN	EVPL	reviewed	Q92817	108.35	114.781	110.499	45.0721	45.2314	41.7192	3.76896e-05	0.000753306	-1.33746
Q9H307	PININ_HUMAN	PNN DRS MEMA	reviewed	Q9H307	484.674	437.386	472.701	327.17	322.589	336.871	0.00681465	0.0129729	-0.499436
A0A590UJS4	A0A590UJS4_HUMAN	NIPBL	unreviewed	A0A590UJS4	237.238	217.093	229.968	157.329	156.796	157.594	0.00676932	0.0129173	-0.5367
P41250	GARS_HUMAN	GARS1 GARS	reviewed	P41250	304.043	330.808	309.434	548.074	561.214	556.052	0.000172313	0.00151679	0.818524
O76031	CLPX_HUMAN	CLPX	reviewed	O76031	356.284	324.216	350.079	264.928	259.061	268.054	0.0107223	0.0183603	-0.379806
P98175	RBM10_HUMAN	RBM10 DXS8237E GPATC9 GPATCH9 KIAA0122	reviewed	P98175-5	248.334	233.316	244.469	191.675	185.407	181.765	0.00105216	0.00399535	-0.377753
A0A087WZ13	A0A087WZ13_HUMAN	RAVER1	unreviewed	A0A087WZ13	160.798	165.688	166.235	165.225	165.002	163.983	0.803352	0.820384	0.00435519
A0A1C7CYX1	A0A1C7CYX1_HUMAN	MIDEAS	unreviewed	A0A1C7CYX1	121.207	110.868	120.411	62.3796	63.0918	60.899	0.00269466	0.00707558	-0.919394
Q9UHB9	SRP68_HUMAN	SRP68	reviewed	Q9UHB9	460.941	483.661	461.439	561.365	577.031	590.668	0.000728111	0.00319915	0.298353
P09110	THIK_HUMAN	ACAA1 ACAA PTHIO	reviewed	P09110	192.193	186.753	191.771	78.4401	74.4233	72.7826	1.20064e-06	0.000223258	-1.33871
Q9P258	RCC2_HUMAN	RCC2 KIAA1470 TD60	reviewed	Q9P258	472.049	534.571	486.134	283.268	290.504	286.847	0.0074131	0.013764	-0.794529
Q9ULU4	PKCB1_HUMAN	ZMYND8 KIAA1125 PRKCBP1 RACK7	reviewed	Q9ULU4-13	124.522	118.466	120.633	89.1343	89.1002	89.2082	0.0030321	0.00763686	-0.443207
P37802	TAGL2_HUMAN	TAGLN2 KIAA0120 CDABP0035	reviewed	P37802	403.306	467.797	445.233	528.584	567.548	566.358	0.0100691	0.0174766	0.336819
Q13045	FLII_HUMAN	FLII FLIL	reviewed	Q13045	144.689	153.705	144.935	164.074	167.672	164.705	0.0171904	0.026705	0.163276
P45974	UBP5_HUMAN	USP5 ISOT	reviewed	P45974	278.086	313.896	289.042	287.224	294.103	287.188	0.734729	0.75558	-0.0206286
O96008	TOM40_HUMAN	TOMM40 C19orf1 PEREC1 TOM40	reviewed	O96008	1084.15	982.619	1030.85	874.363	825.127	801.479	0.00696063	0.0131529	-0.30867
P62424	RL7A_HUMAN	RPL7A SURF-3 SURF3	reviewed	P62424	813.64	800.15	790.07	787.123	784.332	822.065	0.819806	0.835866	-0.00621901
P17480	UBF1_HUMAN	UBTF UBF UBF1	reviewed	P17480	594.452	552.993	587.068	314.777	312.654	309.716	0.00205582	0.00599356	-0.888183
P00338	LDHA_HUMAN	LDHA PIG19	reviewed	P00338	770.406	917.029	823.762	1195.87	1276.24	1264.66	0.00285317	0.00733656	0.573417
P35658	NU214_HUMAN	NUP214 CAIN CAN KIAA0023	reviewed	P35658	237.746	229.889	243.011	291.327	289.148	293.276	0.00255557	0.00686709	0.298093
P42167	LAP2B_HUMAN	TMPO LAP2	reviewed	P42167-2	42.8908	37.8713	42.2221	8.07194	7.10321	7.07163	0.00151477	0.00495186	-2.46681
K7EJB9	K7EJB9_HUMAN	CALR	unreviewed	K7EJB9	4.01367	3.50995	3.4921	3.11593	3.23234	2.68881	0.0501883	0.066136	-0.285635
A0A1B0GVU9	A0A1B0GVU9_HUMAN	QARS1	unreviewed	A0A1B0GVU9	14.8649	24.1335	15.0286	5.32786	4.88212	5.69596	0.0526936	0.0690852	-1.76412
P16401	H15_HUMAN	H1-5 H1F5 HIST1H1B	reviewed	P16401	2332.36	2326.53	2146.98	885.211	867.266	865.152	0.00171855	0.00536097	-1.37852
P51991	ROA3_HUMAN	HNRNPA3 HNRPA3	reviewed	P51991	1253.05	1139.37	1218.73	707.34	683.17	682.258	0.00281389	0.0072618	-0.800897
P51149	RAB7A_HUMAN	RAB7A RAB7	reviewed	P51149	755.557	727.77	734.033	704.429	693.459	706.023	0.0297047	0.042206	-0.07577
P49321	NASP_HUMAN	NASP	reviewed	P49321	307.073	339.807	310.637	425.306	442.299	432.29	0.00264243	0.00700622	0.441025
P26639	SYTC_HUMAN	TARS1 TARS	reviewed	P26639	267.044	304.553	283.306	378.192	389.402	384.636	0.00757478	0.0139954	0.430597
Q6PGP7	TTC37_HUMAN	TTC37 KIAA0372	reviewed	Q6PGP7	183.144	190.281	175.006	213.916	209.956	202.394	0.011152	0.0188829	0.191465
Q6PI48	SYDM_HUMAN	DARS2	reviewed	Q6PI48	457.993	418.575	441.959	328.154	320.261	322.842	0.00766457	0.0141118	-0.441002
Q9BQ52	RNZ2_HUMAN	ELAC2 HPC2	reviewed	Q9BQ52	191.124	197.097	194.304	190.136	189.22	186.381	0.0626694	0.0803573	-0.0421866
P62195	PRS8_HUMAN	PSMC5 SUG1	reviewed	P62195	304.938	334.434	318.866	349.472	346.743	347.871	0.077122	0.0966049	0.123785
A0A0A0MRM9	A0A0A0MRM9_HUMAN	NOLC1	unreviewed	A0A0A0MRM9	993.233	887.277	960.981	771.495	763.48	814.138	0.0192069	0.0291715	-0.274532
P27348	1433T_HUMAN	YWHAQ	reviewed	P27348	283.664	332.382	307.975	338.111	360.201	356.995	0.0706474	0.0893607	0.191666
Q7Z6E9	RBBP6_HUMAN	RBBP6 P2PR PACT RBQ1 My038	reviewed	Q7Z6E9	166.258	156.41	164.995	130.475	129.385	130.956	0.00795902	0.0144956	-0.319395
P16402	H13_HUMAN	H1-3 H1F3 HIST1H1D	reviewed	P16402	2915.2	2827.7	2697.73	1053.19	1004.92	1016.58	0.000751452	0.00325559	-1.45691
Q86U86	PB1_HUMAN	PBRM1 BAF180 PB1	reviewed	Q86U86	203.155	185.413	199.7	147.722	145.159	145.992	0.0105538	0.0181426	-0.422675
O75083	WDR1_HUMAN	WDR1	reviewed	O75083	366.996	399.662	381.057	523.49	540.791	525.026	0.000612595	0.00292586	0.469633
Q8IX12	CCAR1_HUMAN	CCAR1 CARP1 DIS	reviewed	Q8IX12	302.951	279.142	299.288	247.015	245.484	258.973	0.0126967	0.0209362	-0.230049
Q15365	PCBP1_HUMAN	PCBP1	reviewed	Q15365	450.95	499.002	471.961	489.875	488.826	484.85	0.423625	0.45571	0.0416407
P31946	1433B_HUMAN	YWHAB	reviewed	P31946	229.252	259.416	238.795	273.279	279.869	280.068	0.050892	0.0669837	0.195817
P54577	SYYC_HUMAN	YARS1 YARS	reviewed	P54577	364.505	402.904	380.12	726.712	750.331	727.909	3.50919e-05	0.000723771	0.942217
Q92973	TNPO1_HUMAN	TNPO1 KPNB2 MIP1 TRN	reviewed	Q92973	270.531	283.212	288.557	406.194	422.135	436.875	0.00052792	0.0026498	0.586964
O75874	IDHC_HUMAN	IDH1 PICD	reviewed	O75874	403.379	460.689	427.598	155.05	154.306	147.006	0.0029531	0.00750861	-1.50098
P29144	TPP2_HUMAN	TPP2	reviewed	P29144	173.518	192.877	182.038	198.554	200.637	196.974	0.10003	0.122066	0.120399
P61247	RS3A_HUMAN	RPS3A FTE1 MFTL	reviewed	P61247	1582.69	1601.7	1496.71	1631.11	1612.91	1607.17	0.21741	0.246349	0.0514852
O15164	TIF1A_HUMAN	TRIM24 RNF82 TIF1 TIF1A	reviewed	O15164	78.8647	76.4808	78.683	34.6952	34.6423	33.8972	7.9807e-05	0.00108011	-1.18076
Q03701	CEBPZ_HUMAN	CEBPZ CBF2	reviewed	Q03701	324.844	299.316	317.223	285.627	273.817	280.296	0.030621	0.0433252	-0.164839
Q15084	PDIA6_HUMAN	PDIA6 ERP5 P5 TXNDC7	reviewed	Q15084	753.939	739.74	756.164	515.537	500.405	510.899	4.60967e-06	0.000347068	-0.559275
Q9BZE4	GTPB4_HUMAN	GTPBP4 CRFG NOG1	reviewed	Q9BZE4	648.822	598.395	654.369	685.756	672.565	704.417	0.0750732	0.0942776	0.117357
J3QRV5	J3QRV5_HUMAN	LLGL2	unreviewed	J3QRV5	179.721	181.573	185.465	68.0889	67.4698	63.71	1.21848e-06	0.000223258	-1.45619
Q14684	RRP1B_HUMAN	RRP1B KIAA0179	reviewed	Q14684	270.185	248.177	266.507	248.21	239.758	240.444	0.0946836	0.116164	-0.107697
Q15637	SF01_HUMAN	SF1 ZFM1 ZNF162	reviewed	Q15637-5	232.704	227.819	239.022	187.245	195.731	208.369	0.0134414	0.0219171	-0.24242
P16403	H12_HUMAN	H1-2 H1F2 HIST1H1C	reviewed	P16403	368.934	328.002	347.9	96.8056	95.1219	102.152	0.00169212	0.00530411	-1.829
P30622	CLIP1_HUMAN	CLIP1 CYLN1 RSN	reviewed	P30622-2	145.422	161.334	149.711	239.927	246.712	237.513	0.000345175	0.00212911	0.665782
P09960	LKHA4_HUMAN	LTA4H LTA4	reviewed	P09960	261.133	291.793	272.605	406.947	421.292	410.888	0.00101088	0.00391033	0.585928
Q9HCK8	CHD8_HUMAN	CHD8 HELSNF1 KIAA1564	reviewed	Q9HCK8	132.083	131.355	137.423	134.463	136.302	135.754	0.430991	0.463146	0.0202189
P10412	H14_HUMAN	H1-4 H1F4 HIST1H1E	reviewed	P10412	249.343	253.029	231.328	105.147	104.196	108.567	0.00168066	0.00528909	-1.20657
P06396	GELS_HUMAN	GSN	reviewed	P06396-2	294.353	304.225	296.385	163.167	166.893	162.059	4.57552e-05	0.000834898	-0.862821
P30041	PRDX6_HUMAN	PRDX6 AOP2 KIAA0106	reviewed	P30041	480.473	557.649	498.192	520.451	539.734	522.789	0.578112	0.606501	0.043164
Q9UDY2	ZO2_HUMAN	TJP2 X104 ZO2	reviewed	Q9UDY2	226.295	239.701	237.126	214.798	218.809	222.242	0.0420727	0.0568718	-0.100413
P18124	RL7_HUMAN	RPL7	reviewed	P18124	905.323	907.222	878.158	926.869	913.02	918.942	0.122183	0.146066	0.0360744
Q92797	SYMPK_HUMAN	SYMPK SPK	reviewed	Q92797	235.969	232.359	236.596	227.345	223.172	228.168	0.0133145	0.0217743	-0.054726
C9JM50	C9JM50_HUMAN	KRT19	unreviewed	C9JM50	0.755142	0.673601	0.518906	0.48406	0.565201	0.332548	0.124323	0.148327	-0.495175
P09429	HMGB1_HUMAN	HMGB1 HMG1	reviewed	P09429	618.854	742.012	636.342	461.104	493.268	491.319	0.0337097	0.0470009	-0.466225
P18669	PGAM1_HUMAN	PGAM1 PGAMA CDABP0006	reviewed	P18669	353.8	400.896	369.262	472.676	499.736	481.371	0.0051389	0.0107129	0.371224
Q99666	RGPD5_HUMAN	RGPD5 RANBP2L1 RGP5 RGP7 RGPD7; RGPD6 RANBP2L2 RGP6	reviewed	Q99666	23.7647	23.4857	24.2315	33.0315	31.2327	32.0668	0.00122364	0.00435091	0.43042
P52209	6PGD_HUMAN	PGD PGDH	reviewed	P52209	488.002	574.404	528.112	435.471	450.511	448.127	0.0711004	0.0899041	-0.253619
Q06323	PSME1_HUMAN	PSME1 IFI5111	reviewed	Q06323	391.458	461.634	419.08	276.443	286.304	278.619	0.0178927	0.0275587	-0.596489
Q10570	CPSF1_HUMAN	CPSF1 CPSF160	reviewed	Q10570	305.007	283.578	297.019	286.967	283.56	284.099	0.238284	0.268511	-0.0513699
E9PRY8	E9PRY8_HUMAN	EEF1D	unreviewed	E9PRY8	626.641	691.51	638.019	1357.49	1397.02	1395.23	2.69403e-05	0.000648428	1.08499
P50416	CPT1A_HUMAN	CPT1A CPT1	reviewed	P50416	440.235	404.184	440.501	147.375	145.428	137.806	0.0010692	0.00402185	-1.57723
O15294	OGT1_HUMAN	OGT	reviewed	O15294	131.061	136.8	138.708	102.791	103.123	100.245	0.00172007	0.00536295	-0.409223
Q8IWZ3	ANKH1_HUMAN	ANKHD1 KIAA1085 MASK VBARP PP2500	reviewed	Q8IWZ3-6	110.679	121.189	114.047	123.121	124.509	123.006	0.113762	0.136992	0.0995867
O60287	NPA1P_HUMAN	URB1 C21orf108 KIAA0539 NOP254 NPA1	reviewed	O60287	193.173	180.298	193.917	114.222	113.104	112.885	0.00316831	0.0078359	-0.737906
Q9HAV4	XPO5_HUMAN	XPO5 KIAA1291 RANBP21	reviewed	Q9HAV4	208.14	230.248	217.124	239.687	243.382	240.859	0.0670573	0.0852886	0.143223
P35251	RFC1_HUMAN	RFC1 RFC140	reviewed	P35251	143.626	136.723	142.009	155.172	153.548	152.432	0.0154474	0.0244929	0.126776
P46060	RAGP1_HUMAN	RANGAP1 KIAA1835 SD	reviewed	P46060	271.315	284.562	275.968	485.842	495.361	501.523	4.45797e-06	0.000342293	0.833866
P09972	ALDOC_HUMAN	ALDOC ALDC	reviewed	P09972	140.475	167.804	140.769	119.553	119.661	110.253	0.0545986	0.0712681	-0.361718
P31689	DNJA1_HUMAN	DNAJA1 DNAJ2 HDJ2 HSJ2 HSPF4	reviewed	P31689	363.175	384.675	379.259	489.022	492.535	490.515	0.00258288	0.0069189	0.38522
P62937	PPIA_HUMAN	PPIA CYPA	reviewed	P62937	1603.29	1840.11	1690.98	1482.38	1612.82	1613.28	0.170493	0.197251	-0.124928
Q9Y263	PLAP_HUMAN	PLAA PLAP	reviewed	Q9Y263	159.217	166.749	162.059	237.712	242.303	236.973	1.86209e-05	0.000560926	0.554996
P62873	GBB1_HUMAN	GNB1	reviewed	P62873	362.725	348.858	358.732	369.908	359.52	335.729	0.88615	0.897257	-0.00697002
O75717	WDHD1_HUMAN	WDHD1 AND1	reviewed	O75717	153.57	164.96	161.84	178.121	181.708	178.715	0.020919	0.0313179	0.164919
Q96SI9	STRBP_HUMAN	STRBP SPNR	reviewed	Q96SI9	169.317	155.457	164.858	57.5647	57.6414	57.5763	0.00149196	0.00489845	-1.50274
Q8WVM8	SCFD1_HUMAN	SCFD1 C14orf163 KIAA0917 STXBP1L2 FKSG23	reviewed	Q8WVM8	27.3025	25.5943	25.1179	29.7969	26.6897	26.2486	0.306204	0.337639	0.0847575
O43172	PRP4_HUMAN	PRPF4 PRP4	reviewed	O43172-2	316.112	300.341	316.101	233.98	225.531	229.97	0.00107906	0.00403956	-0.435677
Q16181	SEPT7_HUMAN	SEPTIN7 CDC10 SEPT7	reviewed	Q16181	400.095	424.518	404.466	527.513	542.7	538.973	0.000430544	0.00238491	0.388753
Q9NZI8	IF2B1_HUMAN	IGF2BP1 CRDBP VICKZ1 ZBP1	reviewed	Q9NZI8	189.22	181.462	183.53	960.522	952.792	976.845	1.73755e-05	0.000545797	2.38264
Q5T5C7	Q5T5C7_HUMAN	SARS1	unreviewed	Q5T5C7	190.756	214.479	200.637	341.689	356.379	346.606	0.000183476	0.0015436	0.785969
Q9ULV0	MYO5B_HUMAN	MYO5B KIAA1119	reviewed	Q9ULV0	89.8745	95.8552	90.3598	35.5511	33.9885	33.5192	0.000416123	0.00234523	-1.42167
Q15067	ACOX1_HUMAN	ACOX1 ACOX	reviewed	Q15067	234.786	218.582	226.263	140.884	139.15	133.753	0.000625201	0.00295276	-0.715866
P10515	ODP2_HUMAN	DLAT DLTA	reviewed	P10515	431.183	392.655	407.066	526.455	502.165	492.157	0.00321602	0.00790621	0.30509
Q14258	TRI25_HUMAN	TRIM25 EFP RNF147 ZNF147	reviewed	Q14258	369.115	416.802	379.674	378.358	387.404	378.204	0.670455	0.69529	-0.0270158
Q06830	PRDX1_HUMAN	PRDX1 PAGA PAGB TDPX2	reviewed	Q06830	1813.39	2158.73	1915.32	1745.51	1837.01	1833.48	0.261282	0.292429	-0.120414
A0A7P0T8N8	A0A7P0T8N8_HUMAN	TCERG1	unreviewed	A0A7P0T8N8	335.771	323.321	327.831	271.727	272.696	274.603	0.00286399	0.00735933	-0.269029
P22033	MUTA_HUMAN	MMUT MUT	reviewed	P22033	144.391	130.924	137.244	83.7552	83.494	81.3578	0.00387521	0.00884943	-0.730731
A0A0A0MTB8	A0A0A0MTB8_HUMAN	WDR36	unreviewed	A0A0A0MTB8	295.644	276.695	290.565	285.124	275.607	281.651	0.359766	0.391138	-0.0347246
Q04917	1433F_HUMAN	YWHAH YWHA1	reviewed	Q04917	355.408	381.41	354.766	522.374	548.282	553.164	0.000173109	0.00151903	0.572968
Q9ULU4	PKCB1_HUMAN	ZMYND8 KIAA1125 PRKCBP1 RACK7	reviewed	Q9ULU4-12	3.59803	2.75376	3.23405	6.48512	7.15209	7.40418	0.000516924	0.00261667	1.13425
A0A140T9E9	A0A140T9E9_HUMAN	BRD2	unreviewed	A0A140T9E9	159.57	151.503	158.76	159.987	159.213	160.985	0.309544	0.34103	0.0314385
P43246	MSH2_HUMAN	MSH2	reviewed	P43246	165.23	182.427	178.436	177.477	181.53	186.358	0.35055	0.382029	0.0519029
P13796	PLSL_HUMAN	LCP1 PLS2	reviewed	P13796	4.62286	5.36816	5.04321	2.01959	2.63048	2.12604	0.000714873	0.0031661	-1.14972
P52907	CAZA1_HUMAN	CAPZA1	reviewed	P52907	306.654	336.909	316.867	380.263	391.315	380.984	0.0101876	0.0176272	0.263092
P26196	DDX6_HUMAN	DDX6 HLR2 RCK	reviewed	P26196	256.066	286.306	269.012	223.908	228.271	228.373	0.0349569	0.0484697	-0.253681
Q8NFC6	BD1L1_HUMAN	BOD1L1 BOD1L FAM44A KIAA1327	reviewed	Q8NFC6	94.3261	90.7168	97.2066	107.372	108.299	108.539	0.014969	0.0238513	0.199953
O95817	BAG3_HUMAN	BAG3 BIS	reviewed	O95817	282.337	322.732	294.113	103.746	105.787	102.541	0.0035631	0.00841327	-1.52672
A2RRP1	NBAS_HUMAN	NBAS NAG	reviewed	A2RRP1	109.159	103.533	109.949	87.7591	86.5889	85.1381	0.00436045	0.00956594	-0.314276
Q96T88	UHRF1_HUMAN	UHRF1 ICBP90 NP95 RNF106	reviewed	Q96T88	235.163	229.058	231.328	201.603	200.512	204.691	0.000325626	0.00206543	-0.196919
P13797	PLST_HUMAN	PLS3	reviewed	P13797	137.902	138.341	137.092	508.872	543.204	536.176	0.000704683	0.0031425	1.94205
O00299	CLIC1_HUMAN	CLIC1 G6 NCC27	reviewed	O00299	368.979	436.992	396.01	757.97	800.075	751.844	0.000182768	0.0015436	0.942411
O00231	PSD11_HUMAN	PSMD11	reviewed	O00231	322.518	344.391	337.575	352.598	363.4	359.985	0.0473153	0.0629706	0.0991997
O95793	STAU1_HUMAN	STAU1 STAU	reviewed	O95793	354.479	358.825	345.061	325.583	325.196	328.816	0.0171665	0.0266732	-0.111581
P30153	2AAA_HUMAN	PPP2R1A	reviewed	P30153	408.56	452.97	430.549	434.295	449.314	447.94	0.418521	0.45072	0.0434105
Q96TA2	YMEL1_HUMAN	YME1L1 FTSH1 YME1L UNQ1868/PRO4304	reviewed	Q96TA2	322.296	285.563	310.303	191.829	194.173	191.951	0.0087162	0.0155568	-0.667798
O43747	AP1G1_HUMAN	AP1G1 ADTG CLAPG1	reviewed	O43747	279.336	308.613	305.711	204.793	205.278	203.051	0.00948556	0.0166344	-0.543553
Q8N3U4	STAG2_HUMAN	STAG2 SA2	reviewed	Q8N3U4	254.975	250.045	276.588	161.176	163.389	168.292	0.00474932	0.0101156	-0.665276
Q8N3C0	ASCC3_HUMAN	ASCC3 HELIC1 RQT2	reviewed	Q8N3C0	226.219	223.156	224.627	188.043	190.812	184.621	0.000407418	0.00232832	-0.258398
Q9Y266	NUDC_HUMAN	NUDC	reviewed	Q9Y266	455.052	486.768	464.556	992.303	1048.1	1043.86	9.88711e-05	0.00119011	1.13294
Q15019	SEPT2_HUMAN	SEPTIN2 DIFF6 KIAA0158 NEDD5 SEPT2	reviewed	Q15019	244.326	258.487	250.405	335.248	338.467	336.363	0.00147174	0.00486503	0.423327
Q14103	HNRPD_HUMAN	HNRNPD AUF1 HNRPD	reviewed	Q14103-3	695.136	647.96	697.183	626.656	633.362	671.557	0.165626	0.192222	-0.0789895
Q92922	SMRC1_HUMAN	SMARCC1 BAF155	reviewed	Q92922	137.766	142.05	137.813	139.364	136.476	141.231	0.929853	0.936616	-0.00192636
P43686	PRS6B_HUMAN	PSMC4 MIP224 TBP7	reviewed	P43686	290.384	323.517	304.494	330.135	337.813	335.629	0.090617	0.111652	0.127966
P05388	RLA0_HUMAN	RPLP0	reviewed	P05388	828.409	877.953	825.961	997.599	977.255	956.153	0.00434168	0.0095434	0.210935
O43242	PSMD3_HUMAN	PSMD3	reviewed	O43242	448.954	470.537	457.336	552.197	566.402	547.07	0.000365743	0.00219701	0.274755
Q8N1G4	LRC47_HUMAN	LRRC47 KIAA1185	reviewed	Q8N1G4	254.343	288.946	262.895	234.012	243.452	237.289	0.0908364	0.111886	-0.173664
Q14126	DSG2_HUMAN	DSG2 CDHF5	reviewed	Q14126	130.919	128.333	130.245	237.879	235.454	226.099	0.000770795	0.00330981	0.84457
Q92508	PIEZ1_HUMAN	PIEZO1 FAM38A KIAA0233	reviewed	Q92508	132.394	126.031	132.703	69.5027	67.5095	66.4244	0.000260291	0.00184175	-0.943059
P02751	FINC_HUMAN	FN1 FN	reviewed	P02751-1	114.712	104.395	122.036	282.117	257.368	265.573	0.000135653	0.00135566	1.23872
Q9UHF7	TRPS1_HUMAN	TRPS1	reviewed	Q9UHF7	128.993	118.164	126.22	51.3488	49.478	47.779	0.000797416	0.00337921	-1.32914
Q8WWM7	ATX2L_HUMAN	ATXN2L A2D A2LG A2LP A2RP	reviewed	Q8WWM7	231.832	253.119	238.026	354.797	361.998	359.573	0.00122677	0.00435161	0.574148
P54920	SNAA_HUMAN	NAPA SNAPA	reviewed	P54920	345.985	333.311	333.093	205.495	202.278	192.446	1.98272e-05	0.000578046	-0.754204
J3KN01	J3KN01_HUMAN	AFDN	unreviewed	J3KN01	131.531	128.792	133.785	174.55	175.765	170.575	4.01516e-05	0.000772778	0.402387
Q8TD26	CHD6_HUMAN	CHD6 CHD5 KIAA1335 RIGB	reviewed	Q8TD26	39.8416	38.0598	39.7678	41.1002	40.2912	38.1322	0.595688	0.623759	0.0225587
P20042	IF2B_HUMAN	EIF2S2 EIF2B	reviewed	P20042	298.043	324.363	298.071	495.95	496.445	511.917	0.000184084	0.0015436	0.70865
Q15437	SC23B_HUMAN	SEC23B	reviewed	Q15437	123.973	138.924	132.436	122.4	123.865	116.813	0.114672	0.137916	-0.122796
A0A669KBH9	A0A669KBH9_HUMAN	WIZ	unreviewed	A0A669KBH9	145.225	133.259	141.877	98.9341	97.9723	95.6005	0.00434285	0.0095434	-0.523161
P08621	RU17_HUMAN	SNRNP70 RNPU1Z RPU1 SNRP70 U1AP1	reviewed	P08621	545.009	517.429	548.102	374.528	373.192	383.684	0.00165109	0.00521982	-0.509431
P12004	PCNA_HUMAN	PCNA	reviewed	P12004	594.734	622.129	596.714	846.925	870.896	862.889	3.29936e-05	0.000710227	0.50893
P26641	EF1G_HUMAN	EEF1G EF1G PRO1608	reviewed	P26641	549.169	636.388	570.606	1052.34	1101.18	1119.54	0.000163719	0.00149019	0.898215
P22307	SCP2_HUMAN	SCP2	reviewed	P22307	442.862	385.72	420.673	201.18	197.148	199.788	0.00562731	0.0113823	-1.06257
A0A5F9ZHD4	A0A5F9ZHD4_HUMAN	ACAT1	unreviewed	A0A5F9ZHD4	2.06871	2.07758	2.01672	2.95565	2.95127	2.30226	0.0870027	0.107506	0.413602
P36957	ODO2_HUMAN	DLST DLTS	reviewed	P36957	568.729	510.221	542.453	475.324	452.36	454.974	0.0279438	0.0400562	-0.229798
A0A7I2V5Z4	A0A7I2V5Z4_HUMAN	SCFD1	unreviewed	A0A7I2V5Z4	340.766	316.817	330.683	339.653	333.777	346.146	0.273905	0.305323	0.0449982
O43776	SYNC_HUMAN	NARS1 NARS NRS	reviewed	O43776	255.387	290.647	267.158	392.771	405.329	387.072	0.00176415	0.00542897	0.543428
O15355	PPM1G_HUMAN	PPM1G PPM1C	reviewed	O15355	412.466	469.118	420.174	390.825	400.688	394.434	0.158365	0.184763	-0.134421
O75821	EIF3G_HUMAN	EIF3G EIF3S4	reviewed	O75821	265.534	290.418	271.41	343.625	357.996	359.439	0.00177715	0.00545937	0.358916
E7EVH7	E7EVH7_HUMAN		unreviewed	E7EVH7	227.583	258.255	235.797	322.49	331.99	324.218	0.00678173	0.012935	0.439594
A0A087WT44	A0A087WT44_HUMAN	HMOX2	unreviewed	A0A087WT44	394.514	375.699	389.314	542.657	514.184	518.099	0.000516314	0.00261529	0.44176
P51114	FXR1_HUMAN	FXR1	reviewed	P51114	393.917	399.964	384.237	529.468	536.285	524.292	3.23654e-05	0.000703064	0.432583
Q9ULW0	TPX2_HUMAN	TPX2 C20orf1 C20orf2 DIL2 HCA519	reviewed	Q9ULW0	260.432	240.127	254.559	350.257	359.587	377.195	0.000528594	0.0026498	0.525632
O14976	GAK_HUMAN	GAK	reviewed	O14976	149.908	164.498	152.267	122.72	119.676	111.722	0.0035356	0.00837197	-0.39818
P00390	GSHR_HUMAN	GSR GLUR GRD1	reviewed	P00390	283.781	305.033	285.185	198.987	197.683	191.974	0.00272185	0.00710404	-0.570236
P60228	EIF3E_HUMAN	EIF3E EIF3S6 INT6	reviewed	P60228	248.848	264.108	263.688	293.722	295.405	307.567	0.00408269	0.00914273	0.207361
Q9UBW7	ZMYM2_HUMAN	ZMYM2 FIM RAMP ZNF198	reviewed	Q9UBW7	109.73	104.937	110.064	67.1881	66.8618	63.5309	6.9259e-05	0.00100581	-0.716805
O43660	PLRG1_HUMAN	PLRG1	reviewed	O43660	230.724	220.448	227.923	224.803	219.274	221.81	0.292335	0.324236	-0.0283398
Q7Z2W4	ZCCHV_HUMAN	ZC3HAV1 ZC3HDC2 PRO1677	reviewed	Q7Z2W4	153.433	159.809	157.032	204.488	206.537	204.29	0.000390179	0.00227588	0.387822
Q13409	DC1I2_HUMAN	DYNC1I2 DNCI2 DNCIC2	reviewed	Q13409-2	140.275	152.882	137.589	188.533	194.9	188.157	0.00363024	0.0084899	0.408144
Q9UJV9	DDX41_HUMAN	DDX41 ABS	reviewed	Q9UJV9	144.781	136.664	145.521	92.0227	93.3377	90.6294	0.00177951	0.00546323	-0.629505
Q9UBU9	NXF1_HUMAN	NXF1 TAP	reviewed	Q9UBU9	187.586	181.47	186.414	169.02	164.312	159.672	0.00464484	0.00994499	-0.172109
P11047	LAMC1_HUMAN	LAMC1 LAMB2	reviewed	P11047	95.3128	92.4434	93.1956	98.0494	97.1138	97.647	0.0344363	0.0478762	0.0596434
O14983	AT2A1_HUMAN	ATP2A1	reviewed	O14983	3.80109	3.69835	4.05869	6.05235	6.1775	5.59363	0.00139384	0.0047243	0.624871
P08240	SRPRA_HUMAN	SRPRA SRPR	reviewed	P08240	320.631	302.398	320.796	353.72	339.106	349.4	0.0148913	0.0237618	0.143077
C9J2C0	C9J2C0_HUMAN	TUBA8	unreviewed	C9J2C0	0.466411	0.42584	0.319758	0.423152	0.436885	0.423502	0.640859	0.667275	0.0827264
Q5VTR2	BRE1A_HUMAN	RNF20 BRE1A	reviewed	Q5VTR2	272.165	279.181	277.256	195.958	198.679	190.206	1.98134e-05	0.000578046	-0.502629
P49916	DNLI3_HUMAN	LIG3	reviewed	P49916	171.744	160.583	168.008	158.672	154.847	156.625	0.0793671	0.0989696	-0.0897915
G3V180	G3V180_HUMAN	DPP3 hCG_2016942	unreviewed	G3V180	268.891	321.264	295.987	218.013	222.075	209.483	0.0290134	0.0413676	-0.44805
Q13547	HDAC1_HUMAN	HDAC1 RPD3L1	reviewed	Q13547	527.622	499.946	528.99	279.072	282.592	295.448	0.000198503	0.0016002	-0.860805
Q6UXG2	ELAP1_HUMAN	ELAPOR1 EIG121 KIAA1324 UNQ2426/PRO4985	reviewed	Q6UXG2	74.9875	69.1022	77.9341	26.1232	23.4513	20.9392	0.000312465	0.00202099	-1.65474
Q7Z5J4	RAI1_HUMAN	RAI1 KIAA1820	reviewed	Q7Z5J4	108.315	98.0903	104.923	58.9046	56.3918	56.0728	0.00222117	0.00626825	-0.861329
Q12959	DLG1_HUMAN	DLG1	reviewed	Q12959-3	185.54	180.492	182.798	191.832	195.853	185.667	0.0920393	0.113206	0.0630643
P20290	BTF3_HUMAN	BTF3 NACB OK/SW-cl.8	reviewed	P20290	239.025	256.054	229.236	248.887	248.829	250.116	0.422475	0.454662	0.0460993
P13489	RINI_HUMAN	RNH1 PRI RNH	reviewed	P13489	223.715	250.876	234.964	338.217	354.241	335.507	0.00062963	0.00296645	0.534804
Q00325	MPCP_HUMAN	SLC25A3 PHC OK/SW-cl.48	reviewed	Q00325-2	773.446	714.526	777.187	1063.04	1039.23	1088.3	0.000449136	0.00242822	0.494203
Q7Z478	DHX29_HUMAN	DHX29 DDX29	reviewed	Q7Z478	128.828	133.079	131.261	133.312	137.038	138.11	0.0570788	0.0740978	0.0550522
Q9BVP2	GNL3_HUMAN	GNL3 E2IG3 NS	reviewed	Q9BVP2	276.851	257.821	268.014	378.827	359.441	379.529	0.000305169	0.00199544	0.477748
Q8IX01	SUGP2_HUMAN	SUGP2 KIAA0365 SFRS14	reviewed	Q8IX01	244.92	225.535	241.44	149.062	142.782	141.694	0.00152616	0.00497285	-0.715507
Q12996	CSTF3_HUMAN	CSTF3	reviewed	Q12996	194.684	188.34	198.979	193.412	191.118	198.554	0.92935	0.936232	0.00267678
A0A494BZV2	A0A494BZV2_HUMAN	MPRIP	unreviewed	A0A494BZV2	155.915	150.492	154.923	273.904	271.202	271.655	1.02683e-05	0.000458534	0.824118
O43615	TIM44_HUMAN	TIMM44 MIMT44 TIM44	reviewed	O43615	429.39	397.709	424.05	584.039	560.493	578.339	0.000346978	0.00213218	0.461561
A0A0A0MT83	A0A0A0MT83_HUMAN	IVD	unreviewed	A0A0A0MT83	418.041	373.983	395.168	205.414	198.462	196.624	0.00306229	0.007678	-0.983315
Q8TCU6	PREX1_HUMAN	PREX1 KIAA1415	reviewed	Q8TCU6	39.6259	44.166	41.9416	16.2945	16.3878	15.3683	0.0015524	0.00501619	-1.38774
A0A7I2V492	A0A7I2V492_HUMAN	KIF5C	unreviewed	A0A7I2V492	13.1008	13.9366	13.3822	16.7369	16.5405	15.3455	0.0104541	0.018	0.266588
Q9H9B4	SFXN1_HUMAN	SFXN1	reviewed	Q9H9B4	619.029	554.872	615.894	413.74	404.003	415.683	0.0106808	0.0183049	-0.537124
Q8TBA6	GOGA5_HUMAN	GOLGA5 RETII RFG5 PIG31	reviewed	Q8TBA6	140.891	126.988	135.611	83.8001	83.3474	83.6999	0.0062351	0.0122012	-0.685725
P18858	DNLI1_HUMAN	LIG1	reviewed	P18858	133.746	149.351	142.882	94.5391	98.9225	97.8431	0.00639744	0.0124279	-0.548251
P33527	MRP1_HUMAN	ABCC1 MRP MRP1	reviewed	P33527	156.482	146.133	151.058	256.6	246.471	247.072	2.58141e-05	0.000629149	0.725512
Q15637	SF01_HUMAN	SF1 ZFM1 ZNF162	reviewed	Q15637-6	4.27067	4.501	4.85808	6.28316	6.04918	5.72438	0.00334013	0.00809719	0.405776
P61221	ABCE1_HUMAN	ABCE1 RLI RNASEL1 RNASELI RNS4I OK/SW-cl.40	reviewed	P61221	356.398	373.748	359.19	602.151	617.6	604.201	5.06002e-06	0.000352602	0.743619
Q32MZ4	LRRF1_HUMAN	LRRFIP1 GCF2 TRIP	reviewed	Q32MZ4-3	98.7808	114.556	101.669	112.622	119.89	115.633	0.136821	0.16177	0.144311
Q92614	MY18A_HUMAN	MYO18A CD245 KIAA0216 MYSPDZ	reviewed	Q92614	88.8624	92.3375	89.2715	78.3183	79.3879	77.2678	0.00210903	0.00608237	-0.202975
P04040	CATA_HUMAN	CAT	reviewed	P04040	260.533	249.39	267.963	128.013	126.785	123.95	0.00104964	0.00399475	-1.03832
P80404	GABT_HUMAN	ABAT GABAT	reviewed	P80404	206.239	191.047	212.398	77.8663	76.3511	73.3511	0.00172611	0.00536512	-1.42176
P55011	S12A2_HUMAN	SLC12A2 NKCC1	reviewed	P55011	239.278	228.965	241.822	101.194	98.8278	98.1046	0.000456873	0.00245603	-1.25203
Q13123	RED_HUMAN	IK RED RER	reviewed	Q13123	192.447	171.182	178.728	139.348	131.952	133.858	0.0108681	0.0185275	-0.42076
Q86VI3	IQGA3_HUMAN	IQGAP3	reviewed	Q86VI3	56.2929	55.6611	54.6198	57.8243	58.3074	53.6739	0.547334	0.576944	0.0277219
Q9NQC3	RTN4_HUMAN	RTN4 KIAA0886 NOGO My043 SP1507	reviewed	Q9NQC3	375.125	369.683	367.75	627.297	583.187	581.181	0.0037621	0.00868513	0.68742
P52597	HNRPF_HUMAN	HNRNPF HNRPF	reviewed	P52597	544.356	532.186	560.163	594.64	593.379	635.543	0.0265696	0.0383987	0.155965
P20290	BTF3_HUMAN	BTF3 NACB OK/SW-cl.8	reviewed	P20290-2	24.1328	24.6393	23.9202	20.6703	22.5011	24.6938	0.29945	0.331085	-0.0991291
P62917	RL8_HUMAN	RPL8	reviewed	P62917	470.025	497.177	441.687	470.737	455.271	446.828	0.545522	0.575268	-0.0373981
Q6IN85	P4R3A_HUMAN	PPP4R3A KIAA2010 PP4R3A SMEK1 MSTP033	reviewed	Q6IN85	167.422	179.926	182.217	142.294	143.072	143.769	0.0176581	0.0272786	-0.303378
O94973	AP2A2_HUMAN	AP2A2 ADTAB CLAPA2 HIP9 HYPJ KIAA0899	reviewed	O94973	75.7363	77.1441	77.8023	109.952	108.412	108.476	3.17795e-06	0.000319444	0.502675
P52789	HXK2_HUMAN	HK2	reviewed	P52789	117.704	119.596	120.311	130.888	128.408	131.268	0.000833028	0.00347506	0.127172
P20073	ANXA7_HUMAN	ANXA7 ANX7 SNX OK/SW-cl.95	reviewed	P20073	442.564	400.917	435.665	386.629	382.403	372.355	0.05874	0.0759342	-0.164392
O15381	NVL_HUMAN	NVL NVL2	reviewed	O15381	115.54	108.726	113.007	100.992	98.3389	100.978	0.0136292	0.0221489	-0.167465
Q9Y696	CLIC4_HUMAN	CLIC4	reviewed	Q9Y696	162.501	176.262	166.799	436.779	445.085	415.501	0.000170693	0.00151282	1.35963
Q9Y4P3	TBL2_HUMAN	TBL2 WBSCR13 UNQ563/PRO1125	reviewed	Q9Y4P3	308.225	274.847	297.838	215.637	207.991	219.198	0.0092251	0.0162519	-0.454566
A0A7P0TA76	A0A7P0TA76_HUMAN	ACSL3	unreviewed	A0A7P0TA76	247.426	231.925	242.36	302.454	294.085	293.797	0.00113752	0.00417997	0.302927
O60306	AQR_HUMAN	AQR KIAA0560	reviewed	O60306	182.478	170.145	179.743	164.58	165.146	166.524	0.0811504	0.100934	-0.101351
O60814	H2B1K_HUMAN	H2BC12 H2BFT HIRIP1 HIST1H2BK	reviewed	O60814	5100.23	5088.42	4994.11	3071.45	2961.77	2975.47	1.80497e-06	0.000266911	-0.753045
Q7L0Y3	TM10C_HUMAN	TRMT10C MRPP1 RG9MTD1	reviewed	Q7L0Y3	291.834	274.38	294.119	159.361	157.062	158.969	0.00210752	0.00608237	-0.855775
A0A0U1RR07	A0A0U1RR07_HUMAN	SYTL2	unreviewed	A0A0U1RR07	83.2496	83.2401	85.0866	40.2315	38.559	36.8049	1.47223e-05	0.000519377	-1.12191
P48449	LSS_HUMAN	LSS OSC	reviewed	P48449	286.637	275.415	295.645	112.09	110.7	108.024	0.000736736	0.00321881	-1.37444
P61011	SRP54_HUMAN	SRP54	reviewed	P61011	223.852	244.873	236.13	283.867	288.797	293.396	0.0052715	0.0108869	0.297139
A0A7I2V4G0	A0A7I2V4G0_HUMAN	HNRNPA3	unreviewed	A0A7I2V4G0	4.87669	5.51527	4.82443	5.67087	5.26096	5.66469	0.166582	0.193274	0.125255
A0A499FJY3	A0A499FJY3_HUMAN	RBM15	unreviewed	A0A499FJY3	132.172	122.952	132.487	117.822	113.825	116.824	0.0392832	0.0535963	-0.153566
F5H365	F5H365_HUMAN	SEC23A	unreviewed	F5H365	139.907	149.32	144.525	206.514	208.138	202.914	0.000204856	0.00161924	0.50972
P13804	ETFA_HUMAN	ETFA	reviewed	P13804	893.843	800.303	866.113	432.291	418.09	409.947	0.00273735	0.00713071	-1.02249
P15170	ERF3A_HUMAN	GSPT1 ERF3A	reviewed	P15170-3	285.263	316.451	292.088	405.616	426.562	420.557	0.000943205	0.00374005	0.487056
P23634	AT2B4_HUMAN	ATP2B4 ATP2B2 MXRA1	reviewed	P23634	30.2755	27.9635	29.7039	24.8954	23.4513	21.4622	0.010126	0.0175519	-0.333156
P27695	APEX1_HUMAN	APEX1 APE APE1 APEX APX HAP1 REF1	reviewed	P27695	352.451	386.536	353.159	561.663	578.07	576.815	0.000632233	0.00297107	0.652344
P40818	UBP8_HUMAN	USP8 KIAA0055 UBPY	reviewed	P40818	90.7058	102.981	94.8224	66.9317	69.1134	64.8583	0.00896818	0.0158967	-0.522115
Q6WCQ1	MPRIP_HUMAN	MPRIP KIAA0864 MRIP RHOIP3	reviewed	Q6WCQ1-2	4.59113	4.32034	4.50467	10.3095	10.7144	9.31988	0.00416356	0.00927028	1.17743
Q9P0L0	VAPA_HUMAN	VAPA VAP33	reviewed	Q9P0L0	446.717	421.104	430.162	482.197	463.398	472.099	0.0153264	0.0243209	0.127275
Q9HB71	CYBP_HUMAN	CACYBP S100A6BP SIP PNAS-107	reviewed	Q9HB71	364.895	432.091	381.629	424.572	439.452	424.028	0.20771	0.236221	0.128098
Q6PJT7	ZC3HE_HUMAN	ZC3H14	reviewed	Q6PJT7	207.118	197.311	202.78	172.351	174.082	177.12	0.00344407	0.00823837	-0.213857
Q5QNW6	H2B2F_HUMAN	H2BC18 HIST2H2BF	reviewed	Q5QNW6	51.3179	42.7337	45.3047	16.208	14.2339	14.129	0.00413852	0.00923161	-1.6446
Q92947	GCDH_HUMAN	GCDH	reviewed	Q92947	227.38	206.53	220.401	124.413	121.442	120.982	0.00324726	0.00794652	-0.834835
Q9NR09	BIRC6_HUMAN	BIRC6 KIAA1289	reviewed	Q9NR09	92.9554	104.455	98.135	106.035	106.924	105.492	0.146492	0.171971	0.107691
P32004	L1CAM_HUMAN	L1CAM CAML1 MIC5	reviewed	P32004	207.334	193.378	200.637	82.6556	81.5876	78.0579	0.000371819	0.00221266	-1.3114
P62701	RS4X_HUMAN	RPS4X CCG2 RPS4 SCAR	reviewed	P62701	879.013	898.486	875.356	915.072	907.53	949.337	0.0706716	0.0893767	0.0633502
A0A494C1T9	A0A494C1T9_HUMAN	FAM83H	unreviewed	A0A494C1T9	80.6764	88.1462	81.8834	77.1546	76.0333	77.0745	0.0952683	0.116807	-0.122718
O75146	HIP1R_HUMAN	HIP1R HIP12 KIAA0655	reviewed	O75146	127.914	139.614	135.193	108.817	107.593	105.651	0.0113339	0.0191449	-0.322445
Q16543	CDC37_HUMAN	CDC37 CDC37A	reviewed	Q16543	310.592	356.407	322.558	497.133	530.08	525.296	0.000589096	0.00285722	0.649746
A0A7P0Z497	A0A7P0Z497_HUMAN	PPIB	unreviewed	A0A7P0Z497	2597.71	2375.19	2522.22	1463.81	1426.99	1494.34	0.00210628	0.00608237	-0.77333
Q07021	C1QBP_HUMAN	C1QBP GC1QBP HABP1 SF2P32	reviewed	Q07021	554.924	509.134	518.435	515.03	487.265	483.338	0.140689	0.165863	-0.0911221
Q32Q12	Q32Q12_HUMAN	NME1-NME2 hCG_2001850	unreviewed	Q32Q12	1006.82	1215.55	1106.04	1205.48	1267.06	1233.02	0.164315	0.190929	0.154863
O95433	AHSA1_HUMAN	AHSA1 C14orf3 HSPC322	reviewed	O95433	251.17	284.26	265.484	251.163	263.136	259.567	0.453076	0.485037	-0.0495625
O00429	DNM1L_HUMAN	DNM1L DLP1 DRP1	reviewed	O00429	129.78	143.704	128.666	240.126	250.436	245.722	0.000148876	0.00142088	0.872528
Q5T1M5	FKB15_HUMAN	FKBP15 KIAA0674	reviewed	Q5T1M5	67.3504	77.2267	68.6751	68.6307	70.7724	67.2202	0.556833	0.58616	-0.0455574
Q9UKN8	TF3C4_HUMAN	GTF3C4	reviewed	Q9UKN8	147.11	144.398	155.663	111.196	111.953	113.021	0.00719942	0.0134631	-0.41164
Q96RL7	VP13A_HUMAN	VPS13A CHAC KIAA0986	reviewed	Q96RL7	128.104	121.968	130.773	136.438	133.886	136.851	0.0646495	0.082623	0.0964394
P14735	IDE_HUMAN	IDE	reviewed	P14735	158.938	176.551	165.088	102.922	102.436	100.936	0.00576503	0.011595	-0.708677
P31942	HNRH3_HUMAN	HNRNPH3 HNRPH3	reviewed	P31942	648.283	590.611	621.361	513.902	497.044	487.368	0.00860979	0.0153952	-0.31216
Q5JTV8	TOIP1_HUMAN	TOR1AIP1 LAP1	reviewed	Q5JTV8-3	14.446	14.4166	13.8927	8.08797	7.53093	7.02047	0.000211778	0.00164563	-0.917271
Q02818	NUCB1_HUMAN	NUCB1 NUC	reviewed	Q02818	323.816	303.123	316.014	131.11	132.031	128.909	0.000852438	0.0035163	-1.26615
Q96Q15	SMG1_HUMAN	SMG1 ATX KIAA0421 LIP	reviewed	Q96Q15	79.1566	85.4467	77.993	100.636	101.562	100.398	0.0116728	0.0196206	0.318839
Q15366	PCBP2_HUMAN	PCBP2	reviewed	Q15366-3	270.249	308.434	296.141	356.508	365.508	348.172	0.0162168	0.0254045	0.2908
O00203	AP3B1_HUMAN	AP3B1 ADTB3A	reviewed	O00203	197.181	216.987	209.369	258.135	264.395	269.546	0.00276971	0.00717885	0.345165
P23381	SYWC_HUMAN	WARS1 IFI53 WARS WRS	reviewed	P23381	264.791	298.994	272.821	480.687	501.548	477.483	0.000151638	0.00143317	0.803068
Q5JTV8	TOIP1_HUMAN	TOR1AIP1 LAP1	reviewed	Q5JTV8	409.201	374.587	403.148	271.593	264.731	278.948	0.00321652	0.00790621	-0.541888
O94832	MYO1D_HUMAN	MYO1D KIAA0727	reviewed	O94832	148.185	147.353	154.421	107.682	108.983	107.604	0.00204762	0.00597864	-0.472605
Q8NBS9	TXND5_HUMAN	TXNDC5 TLP46 UNQ364/PRO700	reviewed	Q8NBS9	435.882	404.001	422.897	412.877	401.553	408.978	0.290284	0.322099	-0.0456976
Q96PZ0	PUS7_HUMAN	PUS7 KIAA1897	reviewed	Q96PZ0	87.4092	98.3251	90.7048	69.3007	74.2094	72.973	0.0133693	0.0218272	-0.352707
P12532	KCRU_HUMAN	CKMT1A CKMT; CKMT1B CKMT	reviewed	P12532	280.992	256.825	280.355	81.6458	84.3617	85.7747	0.00143652	0.00479562	-1.70023
P62820	RAB1A_HUMAN	RAB1A RAB1	reviewed	P62820	124.221	113.369	119.245	72.1441	72.4069	76.0456	0.00170288	0.00532418	-0.693844
Q13838	DX39B_HUMAN	DDX39B BAT1 UAP56	reviewed	Q13838	751.766	741.046	752.201	673.85	652.487	653.367	0.0014751	0.0048699	-0.18144
P25789	PSA4_HUMAN	PSMA4 HC9 PSC9	reviewed	P25789	391.925	436.721	408.166	452.545	460.612	457.876	0.0716357	0.0904486	0.148637
P10253	LYAG_HUMAN	GAA	reviewed	P10253	208.286	197.915	207.094	130.616	130.98	122.531	7.1314e-05	0.00102226	-0.674996
Q8N201	INT1_HUMAN	INTS1 KIAA1440 UNQ1821/PRO3434	reviewed	Q8N201	144.083	135.732	136.411	106.535	102.925	101.561	0.00118288	0.0042698	-0.420356
Q92538	GBF1_HUMAN	GBF1 KIAA0248	reviewed	Q92538	89.2336	97.9664	91.3892	106.804	105.549	100.074	0.0303185	0.0429878	0.165382
Q9NSD9	SYFB_HUMAN	FARSB FARSLB FRSB HSPC173	reviewed	Q9NSD9	285.812	320.392	286.417	357.97	364.992	369.251	0.0214222	0.0319172	0.291137
Q9ULV4	COR1C_HUMAN	CORO1C CRN2 CRNN4	reviewed	Q9ULV4	444.471	443.088	457.816	1073.52	1116.06	1165.62	0.00118321	0.0042698	1.31839
O95714	HERC2_HUMAN	HERC2	reviewed	O95714	108.943	111.167	113.82	94.8565	96.3134	91.8942	0.00093022	0.00371083	-0.238421
P61981	1433G_HUMAN	YWHAG	reviewed	P61981	367.605	412.365	386.591	381.41	402.466	417.888	0.52326	0.55389	0.0428931
Q96E41	Q96E41_HUMAN	TBL2	unreviewed	Q96E41	0.783697	0.936847	0.928421	1.15405	1.10902	0.801527	0.342685	0.374316	0.210266
Q9UBV2	SE1L1_HUMAN	SEL1L TSA305 UNQ128/PRO1063	reviewed	Q9UBV2	131.639	122.799	129.592	89.5831	86.8883	83.12	0.000413385	0.00233659	-0.564977
P51148	RAB5C_HUMAN	RAB5C RABL	reviewed	P51148	313.714	303.159	318.35	235.586	233.495	236.638	0.00249484	0.00676267	-0.406215
A0A494C0W0	A0A494C0W0_HUMAN	PARN	unreviewed	A0A494C0W0	154.883	147.606	155.624	139.874	136.938	139.059	0.0220972	0.0328095	-0.139571
O43175	SERA_HUMAN	PHGDH PGDH3	reviewed	O43175	236.781	262.477	244.256	414.519	418.179	399.007	0.000111128	0.00125261	0.728223
Q14240	IF4A2_HUMAN	EIF4A2 DDX2B EIF4F	reviewed	Q14240	87.8249	89.9993	88.5983	187.889	184.39	182.114	5.63975e-05	0.000898712	1.05719
Q13573	SNW1_HUMAN	SNW1 SKIIP SKIP	reviewed	Q13573	276.138	253.656	265.254	225.652	222.023	229.339	0.0182656	0.0279775	-0.231854
Q15366	PCBP2_HUMAN	PCBP2	reviewed	Q15366-2	5.59693	5.23912	5.96602	8.90542	9.59926	9.78886	0.00048389	0.00251681	0.751834
Q9Y383	LC7L2_HUMAN	LUC7L2 CGI-59 CGI-74	reviewed	Q9Y383	355.481	345.139	339.788	327.5	328.773	326.619	0.0508062	0.0669048	-0.0820448
Q13618	CUL3_HUMAN	CUL3 KIAA0617	reviewed	Q13618	147.767	162.193	157.599	172.248	178.781	181.074	0.0185813	0.0283945	0.186558
Q9UMX0	UBQL1_HUMAN	UBQLN1 DA41 PLIC1	reviewed	Q9UMX0	117.472	125.749	121.94	100.329	100.991	98.3633	0.00695139	0.0131419	-0.285099
Q16881	TRXR1_HUMAN	TXNRD1 GRIM12 KDRF	reviewed	Q16881	221.456	230.072	227.39	405.363	421.323	414.173	3.62393e-05	0.000739568	0.870028
P22087	FBRL_HUMAN	FBL FIB1 FLRN	reviewed	P22087	585.714	536.713	585.663	616.689	604.323	628.263	0.0859041	0.106267	0.114576
E7EX17	E7EX17_HUMAN	EIF4B	unreviewed	E7EX17	383.244	424.578	395.782	398.067	426.935	433.694	0.326333	0.3579	0.0645693
O15067	PUR4_HUMAN	PFAS KIAA0361	reviewed	O15067	134.834	144.752	140.29	225.203	232.212	222.796	2.74297e-05	0.000654515	0.696021
Q9HCE1	MOV10_HUMAN	MOV10 KIAA1631	reviewed	Q9HCE1	114.728	117.749	112.695	94.8757	94.1259	92.1074	0.000826058	0.00345901	-0.296183
P35637	FUS_HUMAN	FUS TLS	reviewed	P35637	808.782	754.469	790.025	573.008	580.254	564.636	0.00334663	0.00810023	-0.454026
P23396	RS3_HUMAN	RPS3 OK/SW-cl.26	reviewed	P23396	1353.12	1406.75	1332.67	1460.88	1449.72	1453.99	0.0517696	0.0679912	0.0928515
M0QWZ7	M0QWZ7_HUMAN	SARS2 hCG_20526	unreviewed	M0QWZ7	206.03	189.963	197.532	227.848	215.684	212.99	0.0321686	0.0451198	0.145534
A0MZ66	SHOT1_HUMAN	SHTN1 KIAA1598	reviewed	A0MZ66	159.405	181.906	163.007	63.415	63.0337	63.0705	0.0043834	0.00960263	-1.41199
P53992	SC24C_HUMAN	SEC24C KIAA0079	reviewed	P53992	234.386	254.619	246.643	309.231	314.857	313.067	0.00476618	0.0101376	0.349273
P25786	PSA1_HUMAN	PSMA1 HC2 NU PROS30 PSC2	reviewed	P25786	342.948	370.238	354.191	396.589	412.402	414.372	0.0078188	0.014304	0.196782
Q12904	AIMP1_HUMAN	AIMP1 EMAP2 SCYE1	reviewed	Q12904	304.424	335.304	308.326	497.072	503.332	499.343	0.0020874	0.00606371	0.661679
P49448	DHE4_HUMAN	GLUD2 GLUDP1	reviewed	P49448	1.6372	1.41172	1.49501	1.87533	1.86364	1.81338	0.0285045	0.0407394	0.289158
Q13177	PAK2_HUMAN	PAK2	reviewed	Q13177	164.101	186.84	173.957	168.075	172.163	169.614	0.527473	0.557828	-0.0419588
Q9UKM9	RALY_HUMAN	RALY HNRPCL2 P542	reviewed	Q9UKM9	382.863	345.681	377.256	348.424	340.202	359.252	0.233317	0.263259	-0.0776205
Q9UBC2	EP15R_HUMAN	EPS15L1 EPS15R	reviewed	Q9UBC2	107.509	111.291	111.722	101.749	99.3441	98.494	0.00453937	0.00980852	-0.141774
P31942	HNRH3_HUMAN	HNRNPH3 HNRPH3	reviewed	P31942-2	0.682166	0.650373	0.518906	0.676401	0.552981	0.576986	0.823063	0.838966	-0.0355602
Q9H2U1	DHX36_HUMAN	DHX36 DDX36 KIAA1488 MLEL1 RHAU	reviewed	Q9H2U1	159.329	161.827	158.255	177.32	179.077	174.429	0.000753893	0.00325888	0.146977
P09525	ANXA4_HUMAN	ANXA4 ANX4	reviewed	P09525	746.143	692.243	750.139	528.994	504.716	534.564	0.00245783	0.0066973	-0.480781
P12830	CADH1_HUMAN	CDH1 CDHE UVO	reviewed	P12830	305.223	288.18	308.847	109.375	105.583	96.0383	5.38574e-05	0.00089318	-1.53663
P21980	TGM2_HUMAN	TGM2	reviewed	P21980	163.396	164.263	165.497	682.245	729.058	718.938	0.000664888	0.00305101	2.1109
P30038	AL4A1_HUMAN	ALDH4A1 ALDH4 P5CDH	reviewed	P30038	260.832	240.14	263.818	126.974	126.284	125.445	0.00323941	0.00793731	-1.01399
P62495	ERF1_HUMAN	ETF1 ERF1 RF1 SUP45L1	reviewed	P62495	225.188	258.469	240.542	296.219	306.984	308.281	0.0133594	0.0218201	0.33183
O76024	WFS1_HUMAN	WFS1	reviewed	O76024	184.435	172.571	185.516	120.617	118.811	114.087	0.00109749	0.00407812	-0.617908
Q14498	RBM39_HUMAN	RBM39 HCC1 RNPC2	reviewed	Q14498-2	527.793	495.081	525.43	387.068	382.556	382.158	0.0054436	0.011118	-0.426822
Q14764	MVP_HUMAN	MVP LRP	reviewed	Q14764	41.9833	41.482	41.7173	89.7787	88.6389	89.0434	2.94489e-06	0.000319444	1.09529
Q09161	NCBP1_HUMAN	NCBP1 CBP80 NCBP	reviewed	Q09161	244.72	231.13	243.99	158.057	156.93	157.688	0.00272944	0.0071125	-0.606828
Q1ED39	KNOP1_HUMAN	KNOP1 C16orf88 FAM191A TSG118	reviewed	Q1ED39	170.551	153.524	166.221	96.0875	94.7828	88.7734	0.00164623	0.00520657	-0.810065
A2ABF8	A2ABF8_HUMAN	EHMT2	unreviewed	A2ABF8	111.406	105.753	112.622	68.9128	67.2376	64.5059	0.00023398	0.00174138	-0.716781
O75955	FLOT1_HUMAN	FLOT1	reviewed	O75955	213.435	193.607	200.469	177.932	175.39	165.061	0.0175065	0.027093	-0.228896
Q92576	PHF3_HUMAN	PHF3 KIAA0244	reviewed	Q92576	110.644	115.209	111.004	114.485	114.287	116.543	0.185441	0.212862	0.035774
P13674	P4HA1_HUMAN	P4HA1 P4HA	reviewed	P13674	3.56947	3.01959	3.38271	3.97506	3.2965	3.28285	0.529757	0.559938	0.0819243
Q96DI7	SNR40_HUMAN	SNRNP40 PRP8BP SFP38 WDR57	reviewed	Q96DI7	207.699	189.651	197.005	189.303	183.639	183.601	0.125706	0.149839	-0.0948335
Q9H4A4	AMPB_HUMAN	RNPEP APB	reviewed	Q9H4A4	282.797	326.841	304.977	181.933	185.52	176.794	0.00842704	0.0151411	-0.748904
Q9HDC9	APMAP_HUMAN	APMAP C20orf3 UNQ1869/PRO4305	reviewed	Q9HDC9	442.922	408.646	440.826	298.21	286.487	295.988	0.00343323	0.00822258	-0.55335
A0A669KBG4	A0A669KBG4_HUMAN	WIZ	unreviewed	A0A669KBG4	2.55098	2.55762	2.62538	1.77595	1.81781	1.83896	2.31369e-05	0.000614475	-0.509535
Q99623	PHB2_HUMAN	PHB2 BAP REA	reviewed	Q99623	982.255	914.696	960.633	1068.23	1035.79	1087.08	0.0131867	0.0215881	0.15926
Q9Y277	VDAC3_HUMAN	VDAC3	reviewed	Q9Y277	440.016	402.328	433.514	492.892	478.066	486.268	0.0241298	0.0353269	0.191756
Q96KP4	CNDP2_HUMAN	CNDP2 CN2 CPGL HEL-S-13 PEPA	reviewed	Q96KP4	105.111	118.244	111.268	91.8528	92.6075	87.5682	0.0195021	0.0295447	-0.298776
F5H5I6	F5H5I6_HUMAN	GRSF1	unreviewed	F5H5I6	202.841	189.07	199.661	170.812	168.375	167.266	0.0162089	0.0253991	-0.224126
P29692	EF1D_HUMAN	EEF1D EF1D	reviewed	P29692-3	2.69376	2.90087	2.78246	8.06553	8.22444	8.46151	2.85178e-05	0.000665739	1.56299
Q14103	HNRPD_HUMAN	HNRNPD AUF1 HNRPD	reviewed	Q14103-4	45.5623	38.2869	39.9979	22.6354	25.8312	26.3992	0.00682665	0.0129852	-0.726179
Q53GS9	SNUT2_HUMAN	USP39 CGI-21 HSPC332 PRO2855	reviewed	Q53GS9	177.411	169.964	182.173	139.204	136.904	133.156	0.00228429	0.00638368	-0.371729
Q9P2R3	ANFY1_HUMAN	ANKFY1 ANKHZN KIAA1255	reviewed	Q9P2R3	87.9423	96.3611	93.2937	130.587	131.915	128.068	0.0011307	0.00416758	0.492589
Q9UBF2	COPG2_HUMAN	COPG2	reviewed	Q9UBF2	106.792	118.309	113.865	100.774	100.652	97.0899	0.0438484	0.0588821	-0.183332
P78406	RAE1L_HUMAN	RAE1 MRNP41	reviewed	P78406	198.221	190.054	193.26	173.297	172.533	168.954	0.00319735	0.00787657	-0.175899
E5RI98	E5RI98_HUMAN	NPM1	unreviewed	E5RI98	1588.46	1538.21	1540.73	1457.82	1448.35	1571.18	0.245474	0.275892	-0.0599733
O00232	PSD12_HUMAN	PSMD12	reviewed	O00232	234.97	257.344	239.872	261.857	263.931	261.218	0.112748	0.135876	0.104165
Q15008	PSMD6_HUMAN	PSMD6 KIAA0107 PFAAP4	reviewed	Q15008	36.4721	39.7554	37.8381	34.474	35.8002	33.0303	0.0464181	0.061904	-0.14296
Q9NVI1	FANCI_HUMAN	FANCI KIAA1794	reviewed	Q9NVI1	173.019	182.151	184.515	173.136	174.659	175.344	0.25405	0.284951	-0.0449214
Q5SRE5	NU188_HUMAN	NUP188 KIAA0169	reviewed	Q5SRE5	106.361	101.494	105.986	108.045	105.418	108.155	0.240729	0.270952	0.0353115
Q8IWX8	CHERP_HUMAN	CHERP DAN26 SCAF6	reviewed	Q8IWX8	197.46	185.315	198.127	149.943	148.208	149.235	0.00792848	0.0144535	-0.376775
P49589	SYCC_HUMAN	CARS1 CARS	reviewed	P49589-3	138.851	142.014	136.326	281.585	289.75	284.957	3.15366e-06	0.000319444	1.03739
E9PKG1	E9PKG1_HUMAN	PRMT1	unreviewed	E9PKG1	675.468	753.692	715.751	562.554	577.315	570.738	0.0204521	0.0307555	-0.326409
P08559	ODPA_HUMAN	PDHA1 PHE1A	reviewed	P08559	399.029	364.86	389.931	457.164	439.238	448.821	0.0117904	0.0197484	0.221427
Q14651	PLSI_HUMAN	PLS1	reviewed	Q14651	62.0993	70.1887	66.9109	72.2724	74.2461	69.1871	0.131502	0.1561	0.114854
O60568	PLOD3_HUMAN	PLOD3	reviewed	O60568	318.781	289.997	309.807	190.216	184.323	185.619	0.00372006	0.00862454	-0.713578
P49711	CTCF_HUMAN	CTCF	reviewed	P49711	174.006	156.851	180.128	87.1308	85.6265	86.4143	0.00665092	0.0127799	-0.979374
Q99497	PARK7_HUMAN	PARK7	reviewed	Q99497	487.761	534.354	479.697	492.635	511.028	490.844	0.903449	0.913223	-0.0070344
A0A7P0T9I9	A0A7P0T9I9_HUMAN	NAMPT	unreviewed	A0A7P0T9I9	232.463	265.951	248.205	331.488	349.722	343.153	0.00309634	0.0077277	0.456282
Q9BZF1	OSBL8_HUMAN	OSBPL8 KIAA1451 ORP8 OSBP10	reviewed	Q9BZF1	168.485	154.371	161.873	141.666	139.006	143.988	0.028208	0.0403752	-0.190873
G3V0I5	G3V0I5_HUMAN	NDUFV1 hCG_21057	unreviewed	G3V0I5	413.434	368.233	385.502	268.753	257.341	251.733	0.00493431	0.0104039	-0.585492
P49189	AL9A1_HUMAN	ALDH9A1 ALDH4 ALDH7 ALDH9	reviewed	P49189	293.683	300.746	288.666	338.371	336.591	340.368	0.0034539	0.00825423	0.201306
P04259	K2C6B_HUMAN	KRT6B K6B KRTL1	reviewed	P04259	1.20252	8.66648	1.74184	2.24078	2.42884	3.52729	0.68424	0.708071	-0.502321
Q9H0H5	RGAP1_HUMAN	RACGAP1 KIAA1478 MGCRACGAP	reviewed	Q9H0H5	288.585	265.489	283.143	237.837	241.112	236.03	0.0239112	0.0350466	-0.227702
E7EUC7	E7EUC7_HUMAN	UGP2	unreviewed	E7EUC7	112.852	128.444	119.11	139.448	143.732	139	0.0345484	0.0480148	0.228233
P54819	KAD2_HUMAN	AK2 ADK2	reviewed	P54819	391.833	359.811	378.367	377.368	364.72	364.283	0.500387	0.53194	-0.0305023
Q9UKX7	NUP50_HUMAN	NUP50 NPAP60L PRO1146	reviewed	Q9UKX7	115.48	113.01	117.175	157.9	155.531	165.302	0.00146977	0.00486472	0.46985
P11177	ODPB_HUMAN	PDHB PHE1B	reviewed	P11177	407.611	371.438	394.705	459.7	449.39	468.055	0.0109261	0.0185978	0.230549
H0Y612	H0Y612_HUMAN	TRIM33	unreviewed	H0Y612	27.3247	27.8835	29.7684	14.1596	14.2828	13.5123	0.00117407	0.00425246	-1.01824
O00148	DX39A_HUMAN	DDX39A DDX39	reviewed	O00148	114.185	112.602	117.416	92.8305	90.9791	90.9591	0.00104245	0.00397258	-0.325043
O75179	ANR17_HUMAN	ANKRD17 GTAR KIAA0697	reviewed	O75179	26.9947	28.3558	26.8429	29.595	29.085	28.5054	0.0530641	0.0695101	0.0850628
Q92804	RBP56_HUMAN	TAF15 RBP56 TAF2N	reviewed	Q92804	258.357	233.43	266.322	227.989	228.934	250.778	0.251731	0.282473	-0.0992643
O43719	HTSF1_HUMAN	HTATSF1	reviewed	O43719	374.147	378.484	391.393	184.145	186.822	187.688	0.000446772	0.00242554	-1.03409
A0AVT1	UBA6_HUMAN	UBA6 MOP4 UBE1L2	reviewed	A0AVT1	105.625	115.671	109.674	187.767	195.633	185.042	5.45824e-05	0.000894897	0.780313
Q96QK1	VPS35_HUMAN	VPS35 MEM3 TCCCTA00141	reviewed	Q96QK1	241.978	254.182	243.193	365.504	368.89	373.367	6.23709e-05	0.000949663	0.583309
E9PDP5	E9PDP5_HUMAN	ANKHD1	unreviewed	E9PDP5	0.174508	0.314863	0.26927	0.378272	0.329955	0.420659	0.0765633	0.0959826	0.573411
Q5JTZ9	SYAM_HUMAN	AARS2 AARSL KIAA1270	reviewed	Q5JTZ9	136.433	122.33	131.014	122.108	114.879	114.439	0.0690328	0.0875899	-0.149423
Q9C0C2	TB182_HUMAN	TNKS1BP1 KIAA1741 TAB182	reviewed	Q9C0C2	63.1622	67.5046	62.8185	117.376	116.242	111.597	3.20548e-05	0.000702218	0.835273
O15031	PLXB2_HUMAN	PLXNB2 KIAA0315	reviewed	O15031	112.646	105.964	111.321	171.803	169.661	172.544	0.000219139	0.00167397	0.639626
Q14692	BMS1_HUMAN	BMS1 BMS1L KIAA0187	reviewed	Q14692	203.228	186.358	199.706	197.407	193.699	201.487	0.858102	0.871703	0.00805912
Q13206	DDX10_HUMAN	DDX10	reviewed	Q13206	203.514	191.532	197.566	256.904	243.941	253.146	0.000513205	0.00260812	0.34746
P33240	CSTF2_HUMAN	CSTF2	reviewed	P33240	248.216	241.815	246.121	221.135	216.426	216.677	0.000444474	0.00242398	-0.170189
Q9UNM6	PSD13_HUMAN	PSMD13	reviewed	Q9UNM6	276.785	297.36	290.018	338.464	345.683	352.257	0.00240294	0.00659171	0.262211
O75054	IGSF3_HUMAN	IGSF3 EWI3 KIAA0466	reviewed	O75054	176.332	162.769	170.182	63.5785	64.876	60.3959	0.000474088	0.00250446	-1.43122
P42892	ECE1_HUMAN	ECE1	reviewed	P42892	175.155	169.642	180.007	101.704	100.163	99.8441	0.00115782	0.00422407	-0.798611
H7BXH2	H7BXH2_HUMAN	PPP6R3	unreviewed	H7BXH2	64.8882	72.7463	70.1477	74.6446	74.4783	70.8641	0.216711	0.245665	0.0823452
P13674	P4HA1_HUMAN	P4HA1 P4HA	reviewed	P13674-2	256.152	240.783	259.173	299.162	298.338	302.548	0.0107783	0.0184204	0.251411
Q99729	ROAA_HUMAN	HNRNPAB ABBP1 HNRPAB	reviewed	Q99729-3	493.555	467.082	500.593	365.581	366.269	385.435	0.00147117	0.00486503	-0.387186
Q93050	VPP1_HUMAN	ATP6V0A1 ATP6N1 ATP6N1A VPP1	reviewed	Q93050-1	114.134	110.579	114.527	116.844	111.546	113.592	0.670551	0.695297	0.0116179
P67936	TPM4_HUMAN	TPM4	reviewed	P67936-2	572.753	634.808	579.921	517.181	548.3	541.755	0.0732731	0.0922756	-0.153346
O75390	CISY_HUMAN	CS	reviewed	O75390	749.396	703.072	772.665	744.664	724.955	749.689	0.93559	0.941539	-0.00378179
Q9BY44	EIF2A_HUMAN	EIF2A CDA02 MSTP004 MSTP089	reviewed	Q9BY44	195.388	207.738	196.918	228.771	238.5	236.163	0.00275158	0.00714814	0.229348
Q14202	ZMYM3_HUMAN	ZMYM3 DXS6673E KIAA0385 ZNF261	reviewed	Q14202	168.692	154.255	168.423	88.288	86.3689	84.743	0.0026915	0.00707066	-0.92163
Q8N257	H2B3B_HUMAN	H2BU1 HIST3H2BB	reviewed	Q8N257	310.7	280.907	310.628	197.4	191.667	195.99	0.00729052	0.0136007	-0.624924
Q16706	MA2A1_HUMAN	MAN2A1 MANA2	reviewed	Q16706	197.162	176.378	196.856	114.854	112.616	111.606	0.00699021	0.0131992	-0.75036
O96028	NSD2_HUMAN	NSD2 KIAA1090 MMSET TRX5 WHSC1	reviewed	O96028	136.953	126.985	135.516	111.77	112.46	114.269	0.0181583	0.027846	-0.238884
Q8WVV9	HNRLL_HUMAN	HNRNPLL HNRPLL SRRF BLOCK24	reviewed	Q8WVV9	127.822	124.898	132.551	97.9788	100.514	99.432	0.00295962	0.00751533	-0.370923
P63241	IF5A1_HUMAN	EIF5A	reviewed	P63241	555.489	631.322	567.355	775.775	812.894	770.009	0.00412923	0.00921503	0.427193
O75116	ROCK2_HUMAN	ROCK2 KIAA0619	reviewed	O75116	199.982	220.67	207.846	256.074	261.954	252.319	0.00694754	0.0131378	0.2936
O60231	DHX16_HUMAN	DHX16 DBP2 DDX16 KIAA0577 PRP2	reviewed	O60231	149.185	150.435	156.482	166.943	168.143	167.192	0.0186233	0.0284439	0.139129
P46063	RECQ1_HUMAN	RECQL RECQ1 RECQL1	reviewed	P46063	152.079	161.935	159.714	264.627	274.413	281.913	0.000162159	0.00148441	0.793242
O75362	ZN217_HUMAN	ZNF217 ZABC1	reviewed	O75362	119.633	118.2	125.118	51.4386	53.3856	54.5607	0.000171476	0.00151471	-1.18726
O00566	MPP10_HUMAN	MPHOSPH10 MPP10	reviewed	O00566	176.735	159.938	172.411	130.302	127.864	132.658	0.0113917	0.0192175	-0.381384
P38117	ETFB_HUMAN	ETFB FP585	reviewed	P38117	851.803	768.199	838.059	404.953	402.072	406.707	0.00379312	0.00872033	-1.01807
P08243	ASNS_HUMAN	ASNS TS11	reviewed	P08243	118.427	139.188	130.52	163.958	169.496	163.381	0.0186192	0.0284439	0.356209
Q6AI08	HEAT6_HUMAN	HEATR6 ABC1	reviewed	Q6AI08	81.9138	94.139	87.8691	62.7899	66.4921	65.4722	0.0157838	0.0248888	-0.438456
Q8WVM7	STAG1_HUMAN	STAG1 SA1 SCC3	reviewed	Q8WVM7	72.9822	72.3205	74.1222	71.8909	69.642	71.8532	0.099094	0.121039	-0.0402616
Q13228	SBP1_HUMAN	SELENBP1 SBP	reviewed	Q13228	114.204	127.411	117.312	44.4534	41.1497	36.2819	0.000268758	0.00188106	-1.55817
Q96QC0	PP1RA_HUMAN	PPP1R10 CAT53 FB19 PNUTS	reviewed	Q96QC0	222.925	200.114	218.617	143.131	139.761	145.795	0.00681148	0.0129723	-0.581875
P51649	SSDH_HUMAN	ALDH5A1 SSADH	reviewed	P51649	371.2	340.076	358.668	156.124	149.491	149.127	0.0011247	0.00414941	-1.23442
P22059	OSBP1_HUMAN	OSBP OSBP1	reviewed	P22059	139.638	152.489	148.876	244.755	255.774	251.253	4.03586e-05	0.000774705	0.769526
Q14139	UBE4A_HUMAN	UBE4A KIAA0126	reviewed	Q14139	163.542	161.019	168.734	130.1	130.708	135.361	0.00052326	0.00263499	-0.316334
A0A6Q8PH31	A0A6Q8PH31_HUMAN	HNRNPR	unreviewed	A0A6Q8PH31	2.06871	1.72401	2.18502	3.63205	3.42176	3.46476	0.00281269	0.00726113	0.815269
P08758	ANXA5_HUMAN	ANXA5 ANX5 ENX2 PP4	reviewed	P08758	811.311	765.139	798.532	2549.91	2448.24	2527.69	3.4277e-05	0.00071649	1.66394
P22570	ADRO_HUMAN	FDXR ADXR	reviewed	P22570	215.99	200.132	211.063	134.588	131.683	130.976	0.00246903	0.00671543	-0.658855
B1AK88	B1AK88_HUMAN	CAPZB hCG_41078	unreviewed	B1AK88	409.677	436.434	428.594	449.823	460.841	469.757	0.0267694	0.0386514	0.114945
P50995	ANX11_HUMAN	ANXA11 ANX11	reviewed	P50995	372.221	339.263	357.044	336.842	327.737	329.8	0.112395	0.135513	-0.103757
P09104	ENOG_HUMAN	ENO2	reviewed	P09104	82.2755	79.6578	75.5612	107.221	114.122	101.692	0.0055274	0.0112448	0.443793
P42345	MTOR_HUMAN	MTOR FRAP FRAP1 FRAP2 RAFT1 RAPT1	reviewed	P42345	95.6555	97.4915	98.6791	112.437	113.835	112.384	0.000496848	0.00255907	0.214709
P30048	PRDX3_HUMAN	PRDX3 AOP1	reviewed	P30048	996.723	863.704	921.418	542.044	512.06	495.568	0.00443875	0.00966485	-0.844078
P06753	TPM3_HUMAN	TPM3	reviewed	P06753-5	131.109	133.758	128.795	154.659	160.676	161.471	0.00086308	0.00354512	0.276444
P23786	CPT2_HUMAN	CPT2 CPT1	reviewed	P23786	276.471	250.809	270.112	114.2	113.554	113.732	0.0025544	0.00686634	-1.22347
P80303	NUCB2_HUMAN	NUCB2 NEFA	reviewed	P80303	298.075	277.113	287.914	143.003	145.617	141.589	0.00124979	0.00440349	-1.00449
Q13283	G3BP1_HUMAN	G3BP1 G3BP	reviewed	Q13283	244.231	253.909	248.239	380.888	391.462	394.994	3.41485e-05	0.000716425	0.645248
O60664	PLIN3_HUMAN	PLIN3 M6PRBP1 TIP47	reviewed	O60664	250.526	268.478	254.09	473.298	483.712	475.087	2.93875e-05	0.000674288	0.889413
E7ERS3	E7ERS3_HUMAN	ZC3H18	unreviewed	E7ERS3	394.282	356.18	380.776	196.487	194.5	193.174	0.00351606	0.00834616	-0.953468
Q9H078	CLPB_HUMAN	CLPB HSP78 SKD3	reviewed	Q9H078-2	334.975	311.046	326.647	221.456	210.985	203.349	0.000333132	0.00208348	-0.613398
Q9Y512	SAM50_HUMAN	SAMM50 SAM50 CGI-51 TRG3	reviewed	Q9Y512	222.418	206.483	220.081	234.785	220.303	222.728	0.224804	0.25417	0.0627162
Q96TA1	NIBA2_HUMAN	NIBAN2 C9orf88 FAM129B	reviewed	Q96TA1	119.325	121.69	118.291	176.275	186.437	182.651	0.000905732	0.00363935	0.602006
Q14344	GNA13_HUMAN	GNA13	reviewed	Q14344	481.996	459.564	488.77	298.133	290.743	287.941	0.000883357	0.00358592	-0.706001
O96005	CLPT1_HUMAN	CLPTM1	reviewed	O96005	275.373	247.751	260.617	124.593	122.557	117.972	0.00206056	0.00600263	-1.102
Q9H3S7	PTN23_HUMAN	PTPN23 KIAA1471	reviewed	Q9H3S7	100.729	104.865	99.1475	123.381	125.905	120.547	0.000738584	0.00322144	0.279291
Q92620	PRP16_HUMAN	DHX38 DDX38 KIAA0224 PRP16	reviewed	Q92620	86.6509	88.7244	89.2883	71.0222	72.0953	70.9181	0.000439089	0.00240825	-0.30631
Q13616	CUL1_HUMAN	CUL1	reviewed	Q13616	213.096	235.105	224.692	286.749	297.412	302.122	0.00126902	0.004437	0.397391
P57737	CORO7_HUMAN	CORO7	reviewed	P57737-3	204.012	190.874	194.113	157.701	154.502	154.03	0.00578332	0.0116221	-0.337217
Q7Z2K6	ERMP1_HUMAN	ERMP1 FXNA KIAA1815	reviewed	Q7Z2K6	390.681	358.745	397.39	141.705	142.165	137.118	0.00207622	0.00603942	-1.44579
Q9NX58	LYAR_HUMAN	LYAR PNAS-5	reviewed	Q9NX58	241.69	220.172	241.115	273.539	266.375	282.709	0.0130306	0.0213868	0.226754
P16144	ITB4_HUMAN	ITGB4	reviewed	P16144-2	130.053	126.702	123.444	75.2601	74.6341	72.2511	0.000189371	0.00155734	-0.775246
Q9HCS7	SYF1_HUMAN	XAB2 HCNP KIAA1177 SYF1 PP3898	reviewed	Q9HCS7	145.812	144.6	151.136	157.877	156.286	160.928	0.013433	0.021908	0.105633
P38606	VATA_HUMAN	ATP6V1A ATP6A1 ATP6V1A1 VPP2	reviewed	P38606	117.075	131.29	127.676	166.651	165.192	158.711	0.00358903	0.00844702	0.383517
Q92769	HDAC2_HUMAN	HDAC2	reviewed	Q92769	242.216	232.754	245.594	180.522	181.625	187.842	0.000695431	0.00311738	-0.389724
M0R2B7	M0R2B7_HUMAN	POLD1	unreviewed	M0R2B7	176.221	192.338	186.408	186.485	192.987	192.531	0.35698	0.388544	0.0436233
Q14247	SRC8_HUMAN	CTTN EMS1	reviewed	Q14247	286.884	299.236	293.597	264.008	279.414	275.961	0.0296506	0.0421522	-0.102501
P61158	ARP3_HUMAN	ACTR3 ARP3	reviewed	P61158	376.397	416.412	391.889	450.217	454.556	437.676	0.0306655	0.0433804	0.180349
Q6P1N0	C2D1A_HUMAN	CC2D1A AKI1	reviewed	Q6P1N0	135.941	142.006	135.995	100.547	101.101	93.9634	0.000227805	0.00171079	-0.485733
P32969	RL9_HUMAN	RPL9 OK/SW-cl.103; RPL9P7; RPL9P8; RPL9P9	reviewed	P32969	405.295	409.436	401.488	467.557	462.203	490.523	0.0116566	0.0196003	0.223776
Q6ISB3	GRHL2_HUMAN	GRHL2 BOM TFCP2L3	reviewed	Q6ISB3	91.9528	86.4997	94.8336	37.3816	38.6781	38.3539	0.00170589	0.00532791	-1.25615
Q96EY7	PTCD3_HUMAN	PTCD3 MRPS39 TRG15	reviewed	Q96EY7	113.611	104.893	110.858	91.0674	87.7956	87.6791	0.00689286	0.0130631	-0.305311
O00515	LAD1_HUMAN	LAD1 LAD	reviewed	O00515	217.243	214.409	210.687	57.7121	55.738	55.5441	2.45713e-05	0.000622714	-1.92636
Q9BZZ5	API5_HUMAN	API5 MIG8	reviewed	Q9BZZ5-2	8.11936	7.34767	8.02762	8.85092	9.72757	10.0475	0.0213665	0.031871	0.284994
O75934	SPF27_HUMAN	BCAS2 DAM1	reviewed	O75934	173.53	164.782	169.006	152.431	149.522	151.918	0.0120254	0.0200632	-0.160612
P08237	PFKAM_HUMAN	PFKM PFKX	reviewed	P08237	86.0703	94.0125	88.8199	95.0007	97.3827	96.5811	0.0924267	0.113611	0.103808
Q9Y6D5	BIG2_HUMAN	ARFGEF2 ARFGEP2 BIG2	reviewed	Q9Y6D5	91.1278	98.6684	91.8744	111.574	115.353	114.795	0.00546258	0.0111452	0.278813
Q16643	DREB_HUMAN	DBN1 D0S117E	reviewed	Q16643	202.368	190.624	197.574	422.222	427.848	429.533	3.24811e-06	0.000319444	1.11553
Q9NYL9	TMOD3_HUMAN	TMOD3	reviewed	Q9NYL9	160.049	165.77	158.757	192.592	193.391	196.289	0.000880352	0.00358379	0.264967
A0A7P0TA16	A0A7P0TA16_HUMAN	VRK1	unreviewed	A0A7P0TA16	197.628	195.677	202.721	183.167	186.245	189.43	0.0116107	0.019536	-0.0929367
P21281	VATB2_HUMAN	ATP6V1B2 ATP6B2 VPP3	reviewed	P21281	91.0897	93.0473	91.5126	113.321	111.617	114.115	3.38638e-05	0.000716425	0.298676
O60885	BRD4_HUMAN	BRD4 HUNK1	reviewed	O60885	224.179	202.635	215.941	177.336	175.118	177.805	0.0252141	0.0366652	-0.277571
P09493	TPM1_HUMAN	TPM1 C15orf13 TMSA	reviewed	P09493-10	316.065	345.511	317.7	203.895	208.785	202.138	0.00463972	0.00993951	-0.671554
Q99615	DNJC7_HUMAN	DNAJC7 TPR2 TTC2	reviewed	Q99615	183.464	201.915	195.852	271.782	282.231	275.418	0.000712213	0.00316311	0.513009
A0A0B4J1R2	A0A0B4J1R2_HUMAN	ACSS3 FLJ21963 hCG_23730	unreviewed	A0A0B4J1R2	178.458	172.253	181.811	69.7655	68.0594	66.6973	0.000226786	0.00170916	-1.38058
P37837	TALDO_HUMAN	TALDO1 TAL TALDO TALDOR	reviewed	P37837	518.795	627.556	569.453	539.114	563.014	567.492	0.677928	0.702289	-0.0393647
Q08945	SSRP1_HUMAN	SSRP1 FACT80	reviewed	Q08945	372.662	368.011	384.392	464.797	472.481	488.045	0.000495617	0.00255723	0.34128
Q8WTW3	COG1_HUMAN	COG1 KIAA1381 LDLB	reviewed	Q8WTW3	76.5231	79.1004	80.1808	70.8747	72.5994	72.5012	0.0124304	0.0206155	-0.126724
P05387	RLA2_HUMAN	RPLP2 D11S2243E RPP2	reviewed	P05387	824.545	869.376	782.704	874.972	881.528	911.6	0.109505	0.132317	0.107437
P32322	P5CR1_HUMAN	PYCR1	reviewed	P32322	238.98	223.798	232.961	316.242	309.84	315.523	0.000660862	0.00303895	0.436576
Q6YN16	HSDL2_HUMAN	HSDL2 C9orf99 SDR13C1	reviewed	Q6YN16	254.46	236.176	247.21	179.814	172.09	172.226	0.00149184	0.00489845	-0.493396
Q05397	FAK1_HUMAN	PTK2 FAK FAK1	reviewed	Q05397	125.69	129.809	124.796	329.956	336.35	333.219	1.66857e-07	0.000107831	1.39413
Q9H6R4	NOL6_HUMAN	NOL6	reviewed	Q9H6R4	242.14	217.805	234.919	219.927	211.657	212.768	0.133031	0.157745	-0.108882
Q9UNX4	WDR3_HUMAN	WDR3	reviewed	Q9UNX4	221.314	207.152	221.419	208.194	201.01	206.544	0.123232	0.147161	-0.0778428
Q12907	LMAN2_HUMAN	LMAN2 C5orf8	reviewed	Q12907	414.738	384.637	411.218	221.065	212.723	215.497	0.00150458	0.00493154	-0.898789
Q9UG63	ABCF2_HUMAN	ABCF2 HUSSY-18	reviewed	Q9UG63	316.757	327.835	313.891	396.548	398.696	392.015	0.000711098	0.00316186	0.308811
Q99590	SCAFB_HUMAN	SCAF11 CASP11 SFRS2IP SIP1 SRSF2IP	reviewed	Q99590	140.206	129.708	136.133	85.0246	82.7852	87.1305	0.00116309	0.00423456	-0.671486
A0A1W2PPZ5	A0A1W2PPZ5_HUMAN	TCEA1	unreviewed	A0A1W2PPZ5	168.301	178.68	170.252	327.59	333.35	327.574	1.30607e-05	0.000497931	0.934447
P45973	CBX5_HUMAN	CBX5 HP1A	reviewed	P45973	499.025	448.551	487.85	202.946	204.08	198.011	0.00270639	0.00708497	-1.24638
Q9H9P8	L2HDH_HUMAN	L2HGDH C14orf160	reviewed	Q9H9P8	314.282	289.839	301.933	185.719	180.281	172.03	0.00047235	0.00249914	-0.751913
O96019	ACL6A_HUMAN	ACTL6A BAF53 BAF53A INO80K	reviewed	O96019	315.297	305.054	316	222.446	220.963	224.447	0.000752385	0.00325768	-0.487509
Q7Z434	MAVS_HUMAN	MAVS IPS1 KIAA1271 VISA	reviewed	Q7Z434	66.0083	67.0504	68.7368	63.6779	63.5989	64.7105	0.0377233	0.0517965	-0.071883
Q9BYT8	NEUL_HUMAN	NLN AGTBP KIAA1226	reviewed	Q9BYT8	265.645	254.175	263.094	219.231	218.867	216.296	0.00421725	0.00934689	-0.258693
P21266	GSTM3_HUMAN	GSTM3 GST5	reviewed	P21266	205.17	263.486	250.458	98.7161	100.753	100.279	0.0155188	0.0245759	-1.26247
Q93074	MED12_HUMAN	MED12 ARC240 CAGH45 HOPA KIAA0192 TNRC11 TRAP230	reviewed	Q93074	83.1163	79.3327	81.6057	62.6104	63.269	61.6664	0.000988949	0.00385392	-0.379962
Q6PD62	CTR9_HUMAN	CTR9 KIAA0155 SH2BP1	reviewed	Q6PD62	274.757	262.051	272.653	236.157	236.434	239.617	0.0099663	0.0173215	-0.184664
Q460N5	PAR14_HUMAN	PARP14 BAL2 KIAA1268	reviewed	Q460N5	42.5957	46.0552	42.9767	31.9576	30.8111	29.9947	0.00182761	0.00556025	-0.504834
Q9BZZ5	API5_HUMAN	API5 MIG8	reviewed	Q9BZZ5	285.434	292.898	292.885	327.362	328.37	336.499	0.000507751	0.00258984	0.187645
Q4V328	GRAP1_HUMAN	GRIPAP1 KIAA1167	reviewed	Q4V328	62.7402	63.063	61.5815	74.1445	76.8399	73.0299	0.00368944	0.00857404	0.257587
Q15058	KIF14_HUMAN	KIF14 KIAA0042	reviewed	Q15058	149.87	146.657	148.716	136.043	139.684	134.48	0.00553873	0.0112598	-0.118237
P54098	DPOG1_HUMAN	POLG MDP1 POLG1 POLGA	reviewed	P54098	93.0157	87.7256	93.6499	98.3154	97.0558	94.3414	0.0950633	0.116593	0.0783884
E7EU96	E7EU96_HUMAN	CSNK2A1	unreviewed	E7EU96	169.666	172.297	175.239	240.065	242.297	245.154	6.02527e-06	0.00037203	0.492251
P25685	DNJB1_HUMAN	DNAJB1 DNAJ1 HDJ1 HSPF1	reviewed	P25685	250.456	276.499	264.897	259.959	264.594	260.294	0.78792	0.806111	-0.0128199
Q15061	WDR43_HUMAN	WDR43 KIAA0007 UTP5	reviewed	Q15061	249.073	235.224	247.659	236.523	223.762	229.51	0.0725564	0.0914769	-0.0855899
O00629	IMA3_HUMAN	KPNA4 QIP1	reviewed	O00629	40.4001	41.7478	40.9122	48.2457	47.1195	43.3393	0.0638425	0.0817399	0.172651
O60832	DKC1_HUMAN	DKC1 NOLA4	reviewed	O60832	414.665	380.357	401.541	410.246	393.096	401.588	0.819083	0.835349	0.010052
O15446	RPA34_HUMAN	POLR1G ASE1 CAST CD3EAP PAF49	reviewed	O15446	103.242	95.9223	96.898	89.0157	85.1071	85.6497	0.0180431	0.0277223	-0.188651
P39748	FEN1_HUMAN	FEN1 RAD2	reviewed	P39748	279.44	309.947	283.025	352.78	357.608	354.317	0.019968	0.0301444	0.287371
A0A0U1RQK7	A0A0U1RQK7_HUMAN	EIF4G3	unreviewed	A0A0U1RQK7	56.6769	61.8861	58.6504	80.3988	81.7892	81.4914	0.00275326	0.00714814	0.459497
A0A2R8Y5P7	A0A2R8Y5P7_HUMAN	HARS2	unreviewed	A0A2R8Y5P7	214.444	193.579	206.752	105.358	102.656	103.411	0.0031627	0.0078336	-0.981173
Q9NUU7	DD19A_HUMAN	DDX19A DDX19L	reviewed	Q9NUU7	129.98	151.222	134.68	152.024	155.1	152.307	0.150102	0.175917	0.143676
Q9Y4E8	UBP15_HUMAN	USP15 KIAA0529	reviewed	Q9Y4E8	110.698	128.395	119.469	133.091	137.964	137.661	0.0711118	0.0899041	0.188877
Q9BZJ0	CRNL1_HUMAN	CRNKL1 CRN CGI-201 MSTP021	reviewed	Q9BZJ0	169.015	164.039	169.708	112.571	113.202	112.626	0.000932721	0.00371508	-0.571148
A0A7P0TA85	A0A7P0TA85_HUMAN	BSG	unreviewed	A0A7P0TA85	342.565	319.695	321.854	521.169	508.412	508.535	0.000132072	0.00134688	0.644269
E9PK25	E9PK25_HUMAN	CFL1	unreviewed	E9PK25	920.276	1112.25	995.809	1006.84	1118.55	1110.41	0.365739	0.397409	0.0956003
Q15477	SKIV2_HUMAN	SKIV2L DDX13 SKI2W SKIV2 W	reviewed	Q15477	78.1318	75.0846	70.3777	86.7878	85.4951	85.4905	0.033139	0.0463571	0.205221
Q96FV9	THOC1_HUMAN	THOC1 HPR1	reviewed	Q96FV9	177.982	160.72	173.099	161	158.886	160.288	0.174899	0.201687	-0.0920243
P78316	NOP14_HUMAN	NOP14 C4orf9 NOL14 RES4-25	reviewed	P78316	207.496	191.834	204.413	164.84	161.871	165.018	0.0130654	0.0214302	-0.296072
Q99567	NUP88_HUMAN	NUP88	reviewed	Q99567	209.2	210.233	211.573	230.521	223.282	223.33	0.0174844	0.0270804	0.101787
A1L0T0	HACL2_HUMAN	ILVBL AHAS HACL2	reviewed	A1L0T0	143.042	137.224	142.727	127.301	125.111	119.865	0.0046644	0.00998136	-0.184255
A0A2R8Y5V9	A0A2R8Y5V9_HUMAN	TPM4	unreviewed	A0A2R8Y5V9	108.975	121.47	109.054	72.7276	74.6616	72.0948	0.00879662	0.0156663	-0.629295
Q9HC35	EMAL4_HUMAN	EML4 C2orf2 EMAPL4	reviewed	Q9HC35	148.287	166.514	155.021	245.867	246.788	244.906	0.00326477	0.00797076	0.65065
A0A3B3ITW3	A0A3B3ITW3_HUMAN	ABCD3	unreviewed	A0A3B3ITW3	377.666	348.536	372.513	201.914	195.829	190.701	0.00103633	0.0039629	-0.900841
C9JE98	C9JE98_HUMAN	NCOR2	unreviewed	C9JE98	70.5899	69.4816	70.8517	58.1962	58.7809	57.2722	3.65929e-05	0.000742874	-0.275564
Q9Y2W2	WBP11_HUMAN	WBP11 NPWBP SIPP1 SNP70	reviewed	Q9Y2W2	281.703	255.143	265.167	231.451	229.676	239.597	0.0350409	0.0485427	-0.194776
Q9H2M9	RBGPR_HUMAN	RAB3GAP2 KIAA0839	reviewed	Q9H2M9	137.071	144.318	144.219	216.099	216.753	220.963	4.6154e-05	0.000836398	0.619355
Q15758	AAAT_HUMAN	SLC1A5 ASCT2 M7V1 RDR RDRC	reviewed	Q15758	261.685	251.555	272.081	263.675	252.718	258.467	0.638952	0.665476	-0.019347
Q562R1	ACTBL_HUMAN	ACTBL2	reviewed	Q562R1	34.4541	35.4247	35.3614	36.1666	38.2412	37.8451	0.0477053	0.0633918	0.0930684
P08865	RSSA_HUMAN	RPSA LAMBR LAMR1	reviewed	P08865	374.839	389.571	372.962	435.279	425.811	416.206	0.00361544	0.00847316	0.167388
Q92925	SMRD2_HUMAN	SMARCD2 BAF60B PRO2451	reviewed	Q92925	203.501	191.352	196.253	126.308	124.225	121.431	0.000674911	0.00308241	-0.668254
Q9Y697	NFS1_HUMAN	NFS1 NIFS HUSSY-08	reviewed	Q9Y697	95.6365	90.3529	93.1479	89.3587	86.6561	85.337	0.0403974	0.0548847	-0.0949812
P07195	LDHB_HUMAN	LDHB	reviewed	P07195	265.784	266.511	275.635	1415.15	1480.51	1441.57	0.000182253	0.0015436	2.42447
Q7L2J0	MEPCE_HUMAN	MEPCE BCDIN3	reviewed	Q7L2J0	133.254	125.809	133.679	76.8725	78.175	76.4549	0.00159486	0.00511171	-0.762552
J3KN67	J3KN67_HUMAN	TPM3	unreviewed	J3KN67	319.898	352.252	325.632	404.309	431.071	431.79	0.00271117	0.00709112	0.344814
Q13740	CD166_HUMAN	ALCAM MEMD	reviewed	Q13740-2	135.96	130.421	132.217	215.926	209.357	214.755	9.72682e-06	0.00045342	0.683222
Q12769	NU160_HUMAN	NUP160 KIAA0197 NUP120	reviewed	Q12769	135.113	129.597	135.917	144.205	141.212	144.67	0.0211934	0.0316554	0.102366
P42356	PI4KA_HUMAN	PI4KA PIK4 PIK4CA	reviewed	P42356	80.632	81.1444	79.9396	62.4341	62.7221	62.178	4.00509e-05	0.000772778	-0.367699
Q96RS6	NUDC1_HUMAN	NUDCD1 CML66	reviewed	Q96RS6	179.594	200.519	186.955	239.408	245.774	238.375	0.00717202	0.0134281	0.351585
E9PL09	E9PL09_HUMAN	RPS3	unreviewed	E9PL09	2.04967	1.8195	1.95501	2.00356	1.93696	1.72243	0.646095	0.672005	-0.0405016
A0A0U1RQJ2	A0A0U1RQJ2_HUMAN	DST	unreviewed	A0A0U1RQJ2	1.60547	1.46076	1.8344	1.42974	1.46036	1.62295	0.3722	0.404033	-0.118866
O95292	VAPB_HUMAN	VAPB UNQ484/PRO983	reviewed	O95292	480.886	439.712	470.143	286.781	283.261	300.601	0.001629	0.00517743	-0.6757
P09211	GSTP1_HUMAN	GSTP1 FAEES3 GST3	reviewed	P09211	232.923	227.654	229.368	1059.74	1130.44	1058.93	0.000736537	0.00321881	2.23549
P29966	MARCS_HUMAN	MARCKS MACS PRKCSL	reviewed	P29966	183.728	183.888	175.469	356.252	346.013	320.861	0.00262928	0.0069829	0.913735
Q9Y3T9	NOC2L_HUMAN	NOC2L NIR	reviewed	Q9Y3T9	352.867	318.02	352.685	331.328	321.496	339.543	0.477281	0.509261	-0.0446669
Q9P265	DIP2B_HUMAN	DIP2B KIAA1463	reviewed	Q9P265	111.142	131.969	114.816	88.1309	91.0035	90.1405	0.0419711	0.0567841	-0.410585
P55809	SCOT1_HUMAN	OXCT1 OXCT SCOT	reviewed	P55809	294.943	262.826	286.703	161.99	156.06	156.025	0.00458544	0.00987893	-0.832934
Q9BQ39	DDX50_HUMAN	DDX50	reviewed	Q9BQ39	122.006	110.765	122.692	116.165	114.681	121.582	0.832504	0.847587	-0.0123716
Q8WXF1	PSPC1_HUMAN	PSPC1 PSP1	reviewed	Q8WXF1	327.379	304.506	323.941	235.208	236.242	247.433	0.0019938	0.00587683	-0.410991
Q9BPX3	CND3_HUMAN	NCAPG CAPG NYMEL3	reviewed	Q9BPX3	130.716	138.971	131.85	173.717	176.373	174.673	0.00207423	0.0060359	0.386136
P56182	RRP1_HUMAN	RRP1 D21S2056E NNP1 NOP52 RRP1A	reviewed	P56182	448.392	407.24	434.672	294.703	280.826	287.512	0.00376964	0.0086932	-0.580211
Q9H6T3	RPAP3_HUMAN	RPAP3	reviewed	Q9H6T3	109.508	120.198	114.126	145.317	147.762	147.455	0.00644875	0.0124807	0.357553
Q07864	DPOE1_HUMAN	POLE POLE1	reviewed	Q07864	80.2576	81.3509	82.5874	67.7459	68.6796	68.721	0.000545965	0.00270886	-0.251384
Q96SB3	NEB2_HUMAN	PPP1R9B PPP1R6	reviewed	Q96SB3	135.707	126.374	130.316	105.919	104.431	103.465	0.00727707	0.0135821	-0.322394
Q9C0C9	UBE2O_HUMAN	UBE2O KIAA1734	reviewed	Q9C0C9	121.216	126.812	120.771	113.607	114.748	110.699	0.0181298	0.0278079	-0.121322
Q6P1J9	CDC73_HUMAN	CDC73 C1orf28 HRPT2	reviewed	Q6P1J9	298.595	283.38	297.611	267.586	265.431	271.047	0.026468	0.0382875	-0.129515
O15270	SPTC2_HUMAN	SPTLC2 KIAA0526 LCB2	reviewed	O15270	234.376	221.932	241.799	155.124	147.796	151.136	0.00215031	0.00615564	-0.620581
Q9UBE0	SAE1_HUMAN	SAE1 AOS1 SUA1 UBLE1A	reviewed	Q9UBE0	242.017	281.748	251.493	292.25	296.868	291.807	0.0962781	0.117915	0.184344
Q15269	PWP2_HUMAN	PWP2 PWP2H	reviewed	Q15269	4.82593	4.3384	4.48784	5.98824	5.35261	5.73859	0.0094873	0.0166344	0.323131
Q9UNE7	CHIP_HUMAN	STUB1 CHIP PP1131	reviewed	Q9UNE7	277.343	304.842	277.054	264.428	267.686	266.044	0.156426	0.182754	-0.106385
Q9BT78	CSN4_HUMAN	COPS4 CSN4	reviewed	Q9BT78	186.59	202.075	195.658	210.242	216.127	209.969	0.04404	0.059119	0.123026
P55010	IF5_HUMAN	EIF5	reviewed	P55010	177.262	199.254	181.679	183.289	188.108	187.452	0.977366	0.979386	0.00169026
P31947	1433S_HUMAN	SFN HME1	reviewed	P31947	255.374	287.22	266.207	506.971	555.168	553.744	0.000451061	0.00243592	0.998466
Q06124	PTN11_HUMAN	PTPN11 PTP2C SHPTP2	reviewed	Q06124-1	142.826	156.941	147.784	219.34	229.762	222.049	0.000213101	0.00165193	0.58458
P35237	SPB6_HUMAN	SERPINB6 PI6 PTI	reviewed	P35237	126.204	138.062	130.097	150.751	158.486	153.635	0.00831246	0.0149984	0.231086
E7EUI6	E7EUI6_HUMAN	ITGB1	unreviewed	E7EUI6	341.054	318.288	335.205	384.039	372.349	394.374	0.0051303	0.0107037	0.210477
O94905	ERLN2_HUMAN	ERLIN2 C8orf2 SPFH2 UNQ2441/PRO5003/PRO9924	reviewed	O94905	250.218	222.539	234.341	240.889	229.71	237.67	0.967295	0.970172	0.00238641
Q15008	PSMD6_HUMAN	PSMD6 KIAA0107 PFAAP4	reviewed	Q15008-4	251.538	277.694	266.39	240.312	244.451	244.54	0.0954871	0.117057	-0.125566
Q8TD30	ALAT2_HUMAN	GPT2 AAT2 ALT2	reviewed	Q8TD30	63.2891	68.1421	65.9319	74.6991	71.2123	67.2202	0.122438	0.146348	0.110892
Q9Y2L1	RRP44_HUMAN	DIS3 KIAA1008 RRP44	reviewed	Q9Y2L1	123.161	127.05	126.052	208.29	214.382	216.273	8.3704e-05	0.0011062	0.763951
Q13438	OS9_HUMAN	OS9	reviewed	Q13438	168.539	150.492	163.029	114.639	112.949	111.597	0.0107353	0.0183727	-0.507143
Q13561	DCTN2_HUMAN	DCTN2 DCTN50	reviewed	Q13561	179.302	193.909	181.987	256.696	265.782	257.103	0.000366668	0.00219916	0.489695
Q10713	MPPA_HUMAN	PMPCA INPP5E KIAA0123 MPPA	reviewed	Q10713	383.488	356.19	374.3	301.595	293.88	297.676	0.00791443	0.0144347	-0.318744
Q9UNZ2	NSF1C_HUMAN	NSFL1C UBXN2C	reviewed	Q9UNZ2	117.9	124.25	120.476	263.591	283.053	279.469	0.000638212	0.00298248	1.18786
Q86Y56	DAAF5_HUMAN	DNAAF5 HEATR2	reviewed	Q86Y56	100.602	108.85	104.076	111.767	111.58	111.088	0.099257	0.1212	0.0931322
Q9Y3F4	STRAP_HUMAN	STRAP MAWD UNRIP	reviewed	Q9Y3F4	257.126	282.853	263.007	366.824	378.584	372.79	0.00176261	0.00542638	0.47773
Q9BXW7	HDHD5_HUMAN	HDHD5 CECR5	reviewed	Q9BXW7	147.154	141.797	148.657	120.451	118.683	122.736	0.00144822	0.00481397	-0.274168
Q9H7Z7	PGES2_HUMAN	PTGES2 C9orf15 PGES2	reviewed	Q9H7Z7	320.608	309.81	319.015	208.354	199.104	194.2	3.71052e-05	0.000745237	-0.658125
P16989	YBOX3_HUMAN	YBX3 CSDA DBPA	reviewed	P16989	60.3859	58.864	56.7122	58.193	60.0977	56.4366	0.797498	0.81505	-0.0101603
P49755	TMEDA_HUMAN	TMED10 TMP21	reviewed	P49755	608.73	567.719	587.076	345.138	335.363	326.238	0.000445856	0.00242532	-0.808772
Q9H8H0	NOL11_HUMAN	NOL11 L14	reviewed	Q9H8H0	232.663	220.714	232.434	221.873	212.806	215.741	0.0771857	0.0966379	-0.0764384
O60318	GANP_HUMAN	MCM3AP GANP KIAA0572 MAP80	reviewed	O60318	61.6868	59.3672	62.5464	58.3052	57.2595	53.9723	0.0490345	0.0647918	-0.11497
Q5SSJ5	HP1B3_HUMAN	HP1BP3	reviewed	Q5SSJ5	445.131	403.854	442.38	285.541	277.807	275.202	0.00558305	0.0113194	-0.622927
Q9Y6X9	MORC2_HUMAN	MORC2 KIAA0852 ZCWCC1	reviewed	Q9Y6X9	108.883	109.513	114.302	74.0163	75.7614	77.2081	0.000317121	0.0020392	-0.551614
Q14254	FLOT2_HUMAN	FLOT2 ESA1 M17S1	reviewed	Q14254	212.036	195.85	207.602	143.801	140.008	140.657	0.00389116	0.00885964	-0.536083
P55036	PSMD4_HUMAN	PSMD4 MCB1	reviewed	P55036	190.226	207.183	197.358	192.05	193.299	193.756	0.399555	0.431706	-0.0384988
P04899	GNAI2_HUMAN	GNAI2 GNAI2B	reviewed	P04899	311.128	302.994	309.616	423.639	409.487	407.261	0.000423513	0.00235979	0.425235
Q9H9B1	EHMT1_HUMAN	EHMT1 EUHMTASE1 GLP KIAA1876 KMT1D	reviewed	Q9H9B1	136.674	126.918	134.242	73.2501	67.8028	70.8641	0.000295392	0.00196295	-0.908671
O15213	WDR46_HUMAN	WDR46 BING4 C6orf11 FP221	reviewed	O15213	166.648	152.146	160.802	144.429	137.338	134.17	0.018191	0.0278851	-0.205454
P43897	EFTS_HUMAN	TSFM	reviewed	P43897	465.481	441.338	453.664	344.356	335.106	335.106	0.000987417	0.00385131	-0.423253
Q3LXA3	TKFC_HUMAN	TKFC DAK	reviewed	Q3LXA3	85.6197	99.7394	93.0048	59.8022	59.6364	56.9567	0.0110352	0.0187384	-0.65816
O14802	RPC1_HUMAN	POLR3A	reviewed	O14802	125.82	120.76	122.417	131.658	138.135	133.15	0.0117988	0.0197503	0.126966
P10155	RO60_HUMAN	RO60 SSA2 TROVE2	reviewed	P10155	195.442	217.392	201.818	200.984	206.302	197.585	0.677461	0.701898	-0.0231445
A0A7P0T954	A0A7P0T954_HUMAN	CUL4B	unreviewed	A0A7P0T954	121.026	132.908	134.918	145.901	149.488	151.238	0.0349754	0.048478	0.199848
O14744	ANM5_HUMAN	PRMT5 HRMT1L5 IBP72 JBP1 SKB1	reviewed	O14744	202.648	220.379	208.752	306.294	306.251	301.536	0.00151318	0.00494926	0.532905
Q3ZCM7	TBB8_HUMAN	TUBB8	reviewed	Q3ZCM7	7.30711	8.07805	6.84956	9.01121	9.06461	8.16023	0.0471034	0.0627318	0.238736
Q96CS3	FAF2_HUMAN	FAF2 ETEA KIAA0887 UBXD8 UBXN3B	reviewed	Q96CS3	253.061	237.453	247.437	218.077	209.632	217.862	0.00792222	0.0144455	-0.192952
Q9UPT8	ZC3H4_HUMAN	ZC3H4 C19orf7 KIAA1064	reviewed	Q9UPT8	129.497	123.13	128.557	101.701	102.036	99.8697	0.00286615	0.00736237	-0.328287
Q15291	RBBP5_HUMAN	RBBP5 RBQ3	reviewed	Q15291	131.487	128.792	135.353	107.24	108.586	111.87	0.00101349	0.00391416	-0.271801
Q76FK4	NOL8_HUMAN	NOL8 C9orf34 NOP132	reviewed	Q76FK4	132.537	122.482	133.23	79.3602	76.2716	77.7652	0.00284739	0.00732631	-0.734195
Q9NVH0	EXD2_HUMAN	EXD2 C14orf114 EXDL2	reviewed	Q9NVH0	118.376	108.104	116.933	78.501	76.1555	75.6391	0.00457692	0.00986493	-0.57646
Q9UBB9	TFP11_HUMAN	TFIP11 STIP HSPC006	reviewed	Q9UBB9	120.854	116.169	123.211	107.259	104.388	106.236	0.0115804	0.0194976	-0.180436
Q13823	NOG2_HUMAN	GNL2 NGP1	reviewed	Q13823	223.931	202.947	214.886	186.453	179.493	184.971	0.0274743	0.0395073	-0.220211
O00425	IF2B3_HUMAN	IGF2BP3 IMP3 KOC1 VICKZ3	reviewed	O00425	93.1299	92.1982	94.1689	485.663	481.005	494.542	7.51343e-05	0.00104721	2.38626
Q8IZL8	PELP1_HUMAN	PELP1 HMX3 MNAR	reviewed	Q8IZL8	225.626	213.046	229.082	203.844	202.458	208.92	0.0539604	0.0705434	-0.118209
D6RER5	D6RER5_HUMAN	SEPTIN11	unreviewed	D6RER5	149.988	161.853	154.752	191.627	200.375	203.014	0.00092448	0.00369744	0.350764
Q68CP9	ARID2_HUMAN	ARID2 BAF200 KIAA1557	reviewed	Q68CP9	71.9193	67.4324	69.7298	43.1134	41.3025	39.4652	9.30172e-05	0.00116159	-0.755109
C9JIZ6	C9JIZ6_HUMAN	PSAP	unreviewed	C9JIZ6	321.954	314.61	346.071	217.298	230.144	218.925	0.00311344	0.00775611	-0.56034
Q8N7H5	PAF1_HUMAN	PAF1 PD2	reviewed	Q8N7H5	155.21	155.772	158.376	128.234	130.332	134.5	0.00111088	0.00411572	-0.255915
Q8TAT6	NPL4_HUMAN	NPLOC4 KIAA1499 NPL4	reviewed	Q8TAT6	174.898	187.142	182.619	189.982	188.875	186.557	0.185907	0.213333	0.0539555
P31937	3HIDH_HUMAN	HIBADH	reviewed	P31937	133.879	119.984	130.175	89.2049	87.5268	89.7625	0.00961401	0.0168148	-0.527145
Q13011	ECH1_HUMAN	ECH1	reviewed	Q13011	618.258	576.246	603.449	345.532	339.683	326.435	0.000449198	0.00242822	-0.829645
Q9UMR2	DD19B_HUMAN	DDX19B DBP5 DDX19 TDBP	reviewed	Q9UMR2	11.3747	11.7945	10.4735	16.1599	16.4856	16.4171	0.00374921	0.00867655	0.544329
A0A096LPI6	A0A096LPI6_HUMAN		unreviewed	A0A096LPI6	408.62	376.497	381.191	171.553	165.274	160.985	0.000918544	0.00367939	-1.22828
J3KR97	J3KR97_HUMAN	TBCD	unreviewed	J3KR97	89.5192	98.9858	91.8352	62.3475	61.8147	60.1543	0.00570308	0.0114996	-0.604993
O95235	KI20A_HUMAN	KIF20A MKLP2 RAB6KIFL	reviewed	O95235	121.207	116.776	121.278	87.259	88.5991	84.4303	8.80833e-05	0.00113504	-0.464918
Q7L576	CYFP1_HUMAN	CYFIP1 KIAA0068	reviewed	Q7L576	155.124	161.7	163.346	167.908	173.346	176.603	0.0244689	0.0357424	0.109005
P38432	COIL_HUMAN	COIL CLN80	reviewed	P38432	156	140.238	151.19	113.837	113.56	112.273	0.0156497	0.024729	-0.397519
Q96CW1	AP2M1_HUMAN	AP2M1 CLAPM1 KIAA0109	reviewed	Q96CW1	243.197	248.368	257.843	235.57	240.941	239.978	0.110941	0.133823	-0.0648065
P21912	SDHB_HUMAN	SDHB SDH SDH1	reviewed	P21912	291.827	266.842	294.478	296.491	289.313	297.295	0.375582	0.407476	0.0497825
O43837	IDH3B_HUMAN	IDH3B	reviewed	O43837	242.905	221.256	235.802	247.595	240.651	246.859	0.199898	0.228139	0.0706703
Q9H0B6	KLC2_HUMAN	KLC2	reviewed	Q9H0B6	60.735	67.5201	64.2125	71.1728	72.2572	68.0161	0.0632723	0.08105	0.135674
P30405	PPIF_HUMAN	PPIF CYP3	reviewed	P30405	418.875	362.361	385.085	444.094	443.21	451.149	0.0698392	0.0884972	0.198601
P61160	ARP2_HUMAN	ACTR2 ARP2	reviewed	P61160	284.063	310.744	294.823	329.244	333.16	320.739	0.0389472	0.053218	0.144195
P07737	PROF1_HUMAN	PFN1	reviewed	P07737	895.557	995.04	944.384	1203.77	1351.22	1385.91	0.00995868	0.0173122	0.475184
Q9UKL0	RCOR1_HUMAN	RCOR1 KIAA0071 RCOR	reviewed	Q9UKL0	195.94	193.166	200.71	132.398	132.144	128.511	8.42967e-05	0.00110946	-0.585539
Q14444	CAPR1_HUMAN	CAPRIN1 GPIAP1 GPIP137 M11S1 RNG105	reviewed	Q14444	271.68	290.322	269.295	326.449	333.897	351.654	0.00400391	0.00902625	0.283772
Q53H12	AGK_HUMAN	AGK MULK	reviewed	Q53H12	229.081	203.474	216.347	233.282	222.705	224.641	0.289156	0.321123	0.0688632
Q9BSC4	NOL10_HUMAN	NOL10	reviewed	Q9BSC4	197.819	175.384	191.176	178.692	175.264	185.801	0.349408	0.380945	-0.064354
A0A7P0T9W6	A0A7P0T9W6_HUMAN	OAS3	unreviewed	A0A7P0T9W6	77.0022	82.1303	81.056	40.1417	38.3176	38.6126	0.00045465	0.00245188	-1.03677
P61106	RAB14_HUMAN	RAB14	reviewed	P61106	325.437	317.005	322.841	238.161	236.205	234.546	0.000158385	0.00146397	-0.445347
E9PKD5	E9PKD5_HUMAN	PSMC3	unreviewed	E9PKD5	3.83599	3.6519	3.76137	8.82528	8.76826	8.21991	0.000793623	0.00336682	1.19829
Q9Y4C8	RBM19_HUMAN	RBM19 KIAA0682	reviewed	Q9Y4C8	212.477	187.346	205.122	155.951	151.355	147.663	0.01462	0.0234398	-0.41104
Q9Y6D6	BIG1_HUMAN	ARFGEF1 ARFGEP1 BIG1	reviewed	Q9Y6D6	53.0947	57.3103	54.6226	73.1507	73.1187	74.4368	0.00190766	0.00570531	0.419421
Q13523	PRP4B_HUMAN	PRPF4B KIAA0536 PRP4 PRP4H PRP4K	reviewed	Q13523	206.649	187.927	196.842	167.921	163.572	166.689	0.0238346	0.0349608	-0.247504
Q9P2N5	RBM27_HUMAN	RBM27 KIAA1311	reviewed	Q9P2N5	147.132	146.079	150.169	130.34	127.986	130.439	0.000553973	0.00273983	-0.189643
Q9Y446	PKP3_HUMAN	PKP3	reviewed	Q9Y446	127.895	130.095	127.065	126.24	125.872	120.695	0.135898	0.160801	-0.0466345
P82933	RT09_HUMAN	MRPS9 RPMS9	reviewed	P82933	183.344	160.237	174.804	133.363	129.688	136.046	0.0213805	0.0318857	-0.377283
Q14C86	GAPD1_HUMAN	GAPVD1 GAPEX5 KIAA1521 RAP6	reviewed	Q14C86	147.649	166.648	149.148	184.642	187.519	181.955	0.0315124	0.0443358	0.257789
A0A7I2YQF8	A0A7I2YQF8_HUMAN	EIF3I EIF3S2	unreviewed	A0A7I2YQF8	247.331	266.31	258.264	351.562	372.465	376.533	0.000558851	0.00275692	0.511743
Q8WXI9	P66B_HUMAN	GATAD2B KIAA1150	reviewed	Q8WXI9	145.105	139.967	148.337	122.948	124.173	126.826	0.00621645	0.0121739	-0.212894
Q9UNF1	MAGD2_HUMAN	MAGED2 BCG1	reviewed	Q9UNF1	203.028	222.936	211.338	202.417	212.58	211.629	0.626579	0.653547	-0.0243741
A0A0B4J2E5	A0A0B4J2E5_HUMAN	LOC102724159	unreviewed	A0A0B4J2E5	246.04	222.503	234.986	224.165	211.446	212.729	0.0956286	0.117175	-0.117859
P05166	PCCB_HUMAN	PCCB	reviewed	P05166	103.388	95.6823	102.502	66.3963	66.5013	63.6674	0.00189449	0.00568465	-0.617497
P48163	MAOX_HUMAN	ME1	reviewed	P48163	154.192	182.502	159.924	93.5582	96.9122	95.1628	0.0138926	0.0225156	-0.797972
O00411	RPOM_HUMAN	POLRMT	reviewed	O00411	91.3499	86.3887	89.6502	96.3728	96.3225	96.6408	0.0368494	0.0507412	0.113808
Q13724	MOGS_HUMAN	MOGS GCS1	reviewed	Q13724	233.282	213.772	231.729	170.488	169.423	166.334	0.00948069	0.0166316	-0.423113
Q709C8	VP13C_HUMAN	VPS13C KIAA1421	reviewed	Q709C8	76.2979	76.6899	73.0059	63.2612	65.2823	60.7341	0.0023626	0.00652723	-0.255778
Q13136	LIPA1_HUMAN	PPFIA1 LIP1	reviewed	Q13136	84.8963	86.5487	83.3335	86.6756	87.0899	80.9855	0.996905	0.997034	-0.000156372
Q01105	SET_HUMAN	SET	reviewed	Q01105	563.447	635.017	597.438	508.128	523.031	540.26	0.051093	0.0671797	-0.19264
H0Y993	H0Y993_HUMAN	DEK hCG_36749	unreviewed	H0Y993	409.363	398.496	421.817	560.5	555.813	580.411	0.00011283	0.00126445	0.464473
Q9Y2U8	MAN1_HUMAN	LEMD3 MAN1	reviewed	Q9Y2U8	114.407	101.156	107.17	93.1799	90.2245	87.7871	0.0322664	0.0452242	-0.251029
O95373	IPO7_HUMAN	IPO7 RANBP7	reviewed	O95373	137.947	153.79	142.831	255.106	264.655	266.812	6.14086e-05	0.000943017	0.855999
F5H5P2	F5H5P2_HUMAN		unreviewed	F5H5P2	105.939	95.3855	102.648	73.3559	74.9518	70.5628	0.00547357	0.0111529	-0.473862
Q5T9A4	ATD3B_HUMAN	ATAD3B KIAA1273 TOB3	reviewed	Q5T9A4	46.2667	41.6187	45.4113	83.8417	79.9745	80.4255	4.70961e-05	0.00083961	0.873668
Q9UJU6	DBNL_HUMAN	DBNL CMAP SH3P7 PP5423	reviewed	Q9UJU6-3	84.3347	96.8592	87.6811	82.5947	86.1947	82.887	0.261813	0.292939	-0.0953657
P52294	IMA5_HUMAN	KPNA1 RCH2	reviewed	P52294	123.231	130.108	127.011	161.012	160.893	160.339	0.00313599	0.00778727	0.342436
Q9BQS8	FYCO1_HUMAN	FYCO1 ZFYVE7	reviewed	Q9BQS8	44.4867	46.4088	44.2865	59.9978	58.7748	56.05	0.00169588	0.00530947	0.370988
P62906	RL10A_HUMAN	RPL10A NEDD6	reviewed	P62906	914.226	931.941	896.224	944.289	929.61	945.165	0.115252	0.138506	0.0397815
O94925	GLSK_HUMAN	GLS GLS1 KIAA0838	reviewed	O94925-3	170.951	160.712	167.638	277.696	266.986	276.885	2.25174e-05	0.000606329	0.718471
Q8N1G0	ZN687_HUMAN	ZNF687 KIAA1441	reviewed	Q8N1G0	138.971	125.23	137.185	64.7422	64.3627	65.1567	0.00379929	0.00872475	-1.04699
P98194	AT2C1_HUMAN	ATP2C1 KIAA1347 PMR1L HUSSY-28	reviewed	P98194-4	66.7602	62.8617	65.8506	70.0508	67.9953	68.8375	0.064397	0.0823547	0.0818535
Q7KZI7	MARK2_HUMAN	MARK2 EMK1	reviewed	Q7KZI7-16	127.717	127.153	134.551	126.134	125.435	122.52	0.152009	0.177963	-0.0579493
P06756	ITAV_HUMAN	ITGAV MSK8 VNRA VTNR	reviewed	P06756	187.078	167.737	180.563	124.253	125.792	122.042	0.00880624	0.0156778	-0.524915
Q9UJU6	DBNL_HUMAN	DBNL CMAP SH3P7 PP5423	reviewed	Q9UJU6	0.485448	0.714895	0.664761	0.323775	0.391058	0.449082	0.0585273	0.075697	-0.680269
Q15031	SYLM_HUMAN	LARS2 KIAA0028	reviewed	Q15031	104.479	92.6343	101.795	73.654	72.5871	70.9522	0.0136477	0.0221742	-0.460726
P0DP25	CALM3_HUMAN	CALM3 CALML2 CAM3 CAMC CAMIII	reviewed	P0DP25	1113.97	1192.36	1097.77	880.377	925.827	934.248	0.0059406	0.01184	-0.312858
Q9NSI6	BRWD1_HUMAN	BRWD1 C21orf107 WDR9	reviewed	Q9NSI6-2	45.2006	40.1709	43.159	18.5289	17.0141	14.7686	0.000224285	0.00169856	-1.35315
Q6P1M0	S27A4_HUMAN	SLC27A4 ACSVL4 FATP4	reviewed	Q6P1M0	102.062	93.5841	100.18	93.9076	92.2195	90.3736	0.115035	0.138331	-0.0974628
O60884	DNJA2_HUMAN	DNAJA2 CPR3 HIRIP4	reviewed	O60884	238.723	250.089	243.906	365.725	370.03	366.539	0.000140983	0.00137872	0.589179
Q9H1B7	I2BPL_HUMAN	IRF2BPL C14orf4 EAP1 KIAA1865 My039	reviewed	Q9H1B7	77.713	83.573	83.7851	44.3828	44.9625	40.6249	0.000204264	0.00161924	-0.915018
Q9H2G2	SLK_HUMAN	SLK KIAA0204 STK2	reviewed	Q9H2G2	129.891	139.469	133.252	176.541	184.931	179.749	0.000269424	0.00188402	0.426828
P30040	ERP29_HUMAN	ERP29 C12orf8 ERP28	reviewed	P30040	738.544	676.791	714.758	509.895	486.327	494.093	0.00303466	0.00764083	-0.5153
P17301	ITA2_HUMAN	ITGA2 CD49B	reviewed	P17301	69.8284	66.9265	70.6947	37.5194	35.8643	34.622	3.88564e-05	0.00076114	-0.941653
Q9Y6Y8	S23IP_HUMAN	SEC23IP MSTP053	reviewed	Q9Y6Y8	181.621	202.607	184.663	145.231	147.658	144.227	0.0194823	0.0295236	-0.380139
P07686	HEXB_HUMAN	HEXB HCC7	reviewed	P07686	516.196	485.22	537.786	317.79	310.305	316.572	0.00504295	0.0105726	-0.704306
Q96D46	NMD3_HUMAN	NMD3 CGI-07	reviewed	Q96D46	190.822	203.471	202.026	216.218	212.971	222.495	0.0236996	0.0347956	0.128086
Q99848	EBP2_HUMAN	EBNA1BP2 EBP2	reviewed	Q99848	506.798	452.224	486.12	423.86	406.077	415.867	0.0420938	0.0568905	-0.214133
O75439	MPPB_HUMAN	PMPCB MPPB	reviewed	O75439	253.756	228.023	243.984	170.476	168.754	165.592	0.00837371	0.0150808	-0.523726
P51116	FXR2_HUMAN	FXR2 FMR1L2	reviewed	P51116	113.319	116.605	113.528	159.775	163.074	159.825	6.96042e-06	0.000394781	0.49094
Q9Y3Z3	SAMH1_HUMAN	SAMHD1 MOP5	reviewed	Q9Y3Z3	90.1537	99.1458	93.7678	129.879	132.932	129.887	0.00196349	0.00581623	0.472276
B5MCF9	B5MCF9_HUMAN	PES1	unreviewed	B5MCF9	363.645	342.202	369.285	334.392	325.082	338.205	0.0702766	0.0889643	-0.107865
P22061	PIMT_HUMAN	PCMT1	reviewed	P22061	226.733	227.783	225.862	299.761	308.78	304.214	0.000723217	0.00319079	0.423892
O14646	CHD1_HUMAN	CHD1	reviewed	O14646	66.2653	65.7729	69.4605	57.5518	59.2331	58.898	0.00842194	0.0151376	-0.197796
Q9Y4G6	TLN2_HUMAN	TLN2 KIAA0320	reviewed	Q9Y4G6	74.3783	122.557	71.0425	79.1806	76.3022	89.1826	0.690061	0.713642	-0.131301
P40763	STAT3_HUMAN	STAT3 APRF	reviewed	P40763	86.1559	95.7701	89.5969	102.464	105.913	105.114	0.0266586	0.0385129	0.207345
A0AV96	RBM47_HUMAN	RBM47	reviewed	A0AV96	65.4213	64.916	64.8296	33.9451	32.8245	31.1487	0.000357778	0.00215974	-0.995059
P47755	CAZA2_HUMAN	CAPZA2	reviewed	P47755	51.1497	53.2067	51.5709	46.2293	47.1989	45.0987	0.002673	0.00705238	-0.170708
O75306	NDUS2_HUMAN	NDUFS2	reviewed	O75306	188.459	173.699	188.873	169.35	163.557	168.864	0.0670449	0.0852886	-0.135104
Q9BZH6	WDR11_HUMAN	WDR11 BRWD2 KIAA1351 WDR15	reviewed	Q9BZH6	90.4742	89.2302	88.7806	75.0709	72.8377	68.1411	0.00993926	0.0172862	-0.313478
P62136	PP1A_HUMAN	PPP1CA PPP1A	reviewed	P62136	409.331	409.266	413.459	434.663	440.332	434.004	0.000840127	0.00349107	0.0873966
O75746	CMC1_HUMAN	SLC25A12 ARALAR1	reviewed	O75746	96.7438	94.0874	97.0831	123.631	118.808	123.637	0.000529144	0.00265085	0.346504
O60684	IMA7_HUMAN	KPNA6 IPOA7	reviewed	O60684	92.6952	94.5519	92.9627	106.583	108.372	110.858	0.00201556	0.00592072	0.217536
Q15691	MARE1_HUMAN	MAPRE1	reviewed	Q15691	177.899	197.605	181.505	350.405	368.554	364.857	3.00638e-05	0.000683708	0.960346
P04632	CPNS1_HUMAN	CAPNS1 CAPN4 CAPNS	reviewed	P04632	122.872	133.43	136.074	144.493	151.391	147.177	0.0343945	0.0478266	0.17527
A0A7P0TBA9	A0A7P0TBA9_HUMAN	EIF2AK2	unreviewed	A0A7P0TBA9	178.061	190.239	183.721	169.588	167.342	166.044	0.0346876	0.0481566	-0.13424
Q96S55	WRIP1_HUMAN	WRNIP1 WHIP	reviewed	Q96S55	57.9809	61.4938	58.6869	43.0845	43.3616	42.7822	0.00360732	0.00845926	-0.463264
Q9Y6D9	MD1L1_HUMAN	MAD1L1 MAD1 TXBP181	reviewed	Q9Y6D9	133.654	124.967	128.018	138.906	136.498	133.053	0.0857401	0.106081	0.0791962
O95340	PAPS2_HUMAN	PAPSS2 ATPSK2	reviewed	O95340	184.54	179.988	171.029	226.726	224.605	216.409	0.00120458	0.00430287	0.318247
O15254	ACOX3_HUMAN	ACOX3 BRCOX PRCOX	reviewed	O15254	130.344	113.39	122.212	44.7675	43.5511	40.9603	0.00260747	0.00694878	-1.50114
Q7Z4W1	DCXR_HUMAN	DCXR SDR20C1	reviewed	Q7Z4W1	278.619	271.51	276.277	122.74	120.681	120.3	3.39882e-05	0.000716425	-1.18402
P30533	AMRP_HUMAN	LRPAP1 A2MRAP	reviewed	P30533	450.496	412.285	425.831	207.642	207.606	215.255	0.0017046	0.005326	-1.03124
Q12797	ASPH_HUMAN	ASPH BAH	reviewed	Q12797	168.914	165.427	165.685	885.987	828.277	845.545	0.000590784	0.00286167	2.35596
Q2TAY7	SMU1_HUMAN	SMU1	reviewed	Q2TAY7	357.287	316.324	338.021	258.171	261.575	261.599	0.0221056	0.0328157	-0.372653
Q92766	RREB1_HUMAN	RREB1 FINB	reviewed	Q92766	69.7459	65.5484	67.4802	45.4599	43.6427	41.7391	0.000133358	0.00134688	-0.632053
Q9H089	LSG1_HUMAN	LSG1	reviewed	Q9H089	173.356	165.285	173.393	171.271	170.006	173.226	0.795475	0.813197	0.00694096
Q08345	DDR1_HUMAN	DDR1 CAK EDDR1 NEP NTRK4 PTK3A RTK6 TRKE	reviewed	Q08345	90.985	83.9085	85.8579	39.0646	39.7169	37.055	0.000583636	0.00284124	-1.17059
Q8IYB3	SRRM1_HUMAN	SRRM1 SRM160	reviewed	Q8IYB3	273.986	256.095	278.936	186.616	184.521	187.577	0.00614927	0.0120973	-0.534058
Q8TCJ2	STT3B_HUMAN	STT3B SIMP	reviewed	Q8TCJ2	467.81	429.574	473.885	279.697	268.669	277.058	0.00396877	0.00897051	-0.732304
E9PB61	E9PB61_HUMAN	ALYREF	unreviewed	E9PB61	479.045	441.418	469.938	338.294	328.602	331.326	0.00505364	0.0105893	-0.478069
P49257	LMAN1_HUMAN	LMAN1 ERGIC53 F5F8D	reviewed	P49257	180.52	168.981	177.749	200.766	195.884	205.992	0.00567852	0.0114576	0.192814
Q96KM6	Z512B_HUMAN	ZNF512B KIAA1196	reviewed	Q96KM6	185.403	157.109	173.222	73.9425	70.916	70.9437	0.00604215	0.0119583	-1.25692
A0A494C108	A0A494C108_HUMAN	KRI1	unreviewed	A0A494C108	215.012	199.675	209.888	241.793	234.256	239.028	0.010121	0.0175471	0.195224
Q5T3I0	GPTC4_HUMAN	GPATCH4 GPATC4	reviewed	Q5T3I0	155.131	144.401	156.575	85.3003	84.6702	85.0016	0.00320742	0.00789732	-0.839032
Q9NR45	SIAS_HUMAN	NANS SAS	reviewed	Q9NR45	188.398	208.961	190.767	168.026	169.399	161.374	0.0317252	0.0445947	-0.237666
Q6NZY4	ZCHC8_HUMAN	ZCCHC8	reviewed	Q6NZY4	84.6583	85.1008	86.2815	130.882	129.037	129.555	5.31371e-07	0.000161727	0.605153
Q13464	ROCK1_HUMAN	ROCK1	reviewed	Q13464	73.0139	80.1198	75.8977	84.2873	86.9341	81.7501	0.0398824	0.0543277	0.143429
Q14807	KIF22_HUMAN	KIF22 KID KNSL4	reviewed	Q14807	82.3104	76.8112	80.8792	71.7242	73.0424	72.9446	0.0386896	0.0529355	-0.140624
P39687	AN32A_HUMAN	ANP32A C15orf1 LANP MAPM PHAP1	reviewed	P39687	427.892	486.539	460.491	647.55	681.123	690.37	0.000762579	0.00328727	0.554322
Q9BWF3	RBM4_HUMAN	RBM4 RBM4A	reviewed	Q9BWF3	336.98	320.242	350.904	210.672	205.706	208.747	0.00397455	0.00897834	-0.689461
Q6Y7W6	GGYF2_HUMAN	GIGYF2 KIAA0642 PERQ2 TNRC15	reviewed	Q6Y7W6	115.035	123.788	122.103	125.884	125.041	128.273	0.139574	0.164774	0.0712486
K7ER90	K7ER90_HUMAN	EIF3G	unreviewed	K7ER90	2.16389	2.51374	2.09245	3.55511	3.04598	3.52444	0.00692577	0.0131062	0.580751
O95994	AGR2_HUMAN	AGR2 AG2 UNQ515/PRO1030	reviewed	O95994	149.543	136.813	146.822	51.3584	47.1103	46.3095	0.000408118	0.0023306	-1.58112
O60502	OGA_HUMAN	OGA HEXC KIAA0679 MEA5 MGEA5	reviewed	O60502	106.294	124.079	112.028	127.141	132.468	129.39	0.087298	0.107836	0.184078
P30837	AL1B1_HUMAN	ALDH1B1 ALDH5 ALDHX	reviewed	P30837	239.805	211.826	228.456	220.058	209.195	214.425	0.271271	0.302604	-0.0793789
Q9NRR5	UBQL4_HUMAN	UBQLN4 C1orf6 CIP75 UBIN	reviewed	Q9NRR5	25.4844	26.2317	26.9523	19.7246	19.4215	18.9496	0.00068225	0.00310302	-0.437352
P48637	GSHB_HUMAN	GSS	reviewed	P48637	136.919	153.643	143.291	189.181	201.866	198.457	0.00141397	0.00475797	0.442296
P05114	HMGN1_HUMAN	HMGN1 HMG14	reviewed	P05114	517.84	511.929	516.542	172.873	166.139	176.151	7.35859e-07	0.000172072	-1.58573
P28066	PSA5_HUMAN	PSMA5	reviewed	P28066	289.295	327.951	300.217	334.206	338.235	327.364	0.131399	0.156025	0.123997
Q13769	THOC5_HUMAN	THOC5 C22orf19 KIAA0983	reviewed	Q13769	147.478	135.827	150.864	126.234	121.83	124.538	0.0376374	0.0517056	-0.220624
Q9H2G2	SLK_HUMAN	SLK KIAA0204 STK2	reviewed	Q9H2G2-2	5.81269	6.03918	5.51163	14.4865	15.1841	15.0727	1.15264e-05	0.000464097	1.36561
O75976	CBPD_HUMAN	CPD	reviewed	O75976	69.4127	68.6479	70.1814	49.0343	48.8609	47.8585	4.85674e-06	0.000348741	-0.514729
P51608	MECP2_HUMAN	MECP2	reviewed	P51608	150.663	137.002	150.113	105.137	101.458	103.297	0.00801351	0.0145675	-0.498429
P15559	NQO1_HUMAN	NQO1 DIA4 NMOR1	reviewed	P15559-3	363.924	425.551	389.485	205.866	213.011	207.641	0.0085544	0.0153279	-0.912087
Q9H3P7	GCP60_HUMAN	ACBD3 GCP60 GOCAP1 GOLPH1	reviewed	Q9H3P7	46.4602	46.8062	47.6889	48.967	48.8365	48.5407	0.0285659	0.0408118	0.0541265
J3KTL2	J3KTL2_HUMAN	SRSF1 SFRS1 hCG_1774411	unreviewed	J3KTL2	1315	1198.09	1307.88	879.572	871.813	909.525	0.00575366	0.0115775	-0.522019
Q8IY37	DHX37_HUMAN	DHX37 DDX37 KIAA1517	reviewed	Q8IY37	128.434	132.81	127.014	88.1822	85.2263	84.5582	0.000102502	0.00120257	-0.589834
Q14137	BOP1_HUMAN	BOP1 KIAA0124	reviewed	Q14137	251.941	226.322	243.415	202.484	198.85	204.855	0.0308129	0.0435412	-0.251585
Q9Y5Q9	TF3C3_HUMAN	GTF3C3	reviewed	Q9Y5Q9	117.675	112.698	120.487	67.7331	66.6938	62.107	9.21113e-05	0.00115774	-0.836119
Q92615	LAR4B_HUMAN	LARP4B KIAA0217 LARP5	reviewed	Q92615	174.273	177.425	171.94	267.137	271.33	270.208	2.18673e-06	0.000278002	0.62699
P61224	RAP1B_HUMAN	RAP1B OK/SW-cl.11	reviewed	P61224	353.171	326.503	347.774	365.074	359.111	373.156	0.08489	0.105163	0.0949462
Q14534	ERG1_HUMAN	SQLE ERG1	reviewed	Q14534	216.672	195.615	212.67	73.84	74.0964	70.54	0.00173471	0.00538266	-1.51628
P36507	MP2K2_HUMAN	MAP2K2 MEK2 MKK2 PRKMK2	reviewed	P36507	113.201	126.996	118.386	171.152	176.395	172.411	0.00217029	0.00618091	0.536085
Q969X6	UTP4_HUMAN	UTP4 CIRH1A cPERP-E KIAA1988	reviewed	Q969X6	165.011	154.169	167.11	160.919	158.192	164.944	0.878374	0.8895	-0.00664644
Q9H361	PABP3_HUMAN	PABPC3 PABP3 PABPL3	reviewed	Q9H361	32.6868	35.737	36.9798	42.8986	42.2923	47.8699	0.0163025	0.0255263	0.336162
P07942	LAMB1_HUMAN	LAMB1	reviewed	P07942	116.362	105.673	107.893	139.422	135.086	131.575	0.00447804	0.0097143	0.299628
Q9BW92	SYTM_HUMAN	TARS2 TARSL1	reviewed	Q9BW92	158.735	143.02	157.481	75.3947	74.9824	77.8788	0.00338127	0.0081434	-1.00858
P62241	RS8_HUMAN	RPS8 OK/SW-cl.83	reviewed	P62241	1104.84	1148.68	1091.03	1172.17	1155.93	1150.86	0.109981	0.132789	0.056849
Q92888	ARHG1_HUMAN	ARHGEF1	reviewed	Q92888	113.344	125.814	117.486	182.535	188.652	174.645	0.000340754	0.00212083	0.613973
J3KPG5	J3KPG5_HUMAN	BAZ2A	unreviewed	J3KPG5	65.5133	60.7635	67.5812	63.0496	63.3576	62.6925	0.514661	0.545469	-0.0358536
Q9Y4W2	LAS1L_HUMAN	LAS1L MSTP060	reviewed	Q9Y4W2	159.624	150.432	162.827	127.747	123.978	129.398	0.00668224	0.0128142	-0.311228
Q9P275	UBP36_HUMAN	USP36 KIAA1453	reviewed	Q9P275	155.483	145.666	151.069	139.775	136.162	132.985	0.0177255	0.0273446	-0.145193
P39019	RS19_HUMAN	RPS19	reviewed	P39019	850.15	854.147	831.498	775.281	776.626	780.548	0.00793438	0.0144575	-0.120588
A0A6Q8PHA5	A0A6Q8PHA5_HUMAN	HARS1	unreviewed	A0A6Q8PHA5	273.793	305.774	288.739	301.746	318.184	321.56	0.102821	0.125157	0.116743
P41091	IF2G_HUMAN	EIF2S3 EIF2G	reviewed	P41091	294.178	311.978	293.154	430.22	435.153	443.503	0.000150605	0.00142781	0.541438
P05141	ADT2_HUMAN	SLC25A5 AAC2 ANT2	reviewed	P05141	1778.95	1726.62	1791.08	994.131	979.98	975.614	0.000271306	0.00188522	-0.844499
O95613	PCNT_HUMAN	PCNT KIAA0402 PCNT2	reviewed	O95613	117.558	120.345	117.786	204.661	202	200.666	1.26544e-06	0.000223258	0.771858
Q96G03	PGM2_HUMAN	PGM2 MSTP006	reviewed	Q96G03	137.191	158.304	141.558	134.19	139.748	135.984	0.293117	0.324897	-0.092457
Q16836	HCDH_HUMAN	HADH HAD HAD1 HADHSC SCHAD	reviewed	Q16836	539.65	464.39	508.688	214.358	209.118	213.115	0.005352	0.0110034	-1.24871
Q8NFA0	UBP32_HUMAN	USP32 USP10	reviewed	Q8NFA0	98.9458	109.387	106.421	67.1016	69.7367	68.3088	0.00497166	0.0104599	-0.617561
Q16719	KYNU_HUMAN	KYNU	reviewed	Q16719	119.988	142.571	129.943	52.7561	53.1259	49.3877	0.00549022	0.0111838	-1.33792
Q5QJE6	TDIF2_HUMAN	DNTTIP2 ERBP TDIF2	reviewed	Q5QJE6	104.92	93.8344	100.657	105.66	100.832	105.631	0.32646	0.357989	0.0599844
O43823	AKAP8_HUMAN	AKAP8 AKAP95	reviewed	O43823	179.457	166.896	174.131	160.211	160.725	163.068	0.0717857	0.0906232	-0.104834
Q7Z460	CLAP1_HUMAN	CLASP1 KIAA0622 MAST1	reviewed	Q7Z460-4	116.752	120.391	113.503	158.473	159.207	155.269	0.000227355	0.00171079	0.431668
A0A087X0M4	A0A087X0M4_HUMAN	SLC4A1AP	unreviewed	A0A087X0M4	114.994	121.906	123.127	67.9864	67.87	67.4164	0.00224821	0.00632385	-0.824689
P62140	PP1B_HUMAN	PPP1CB	reviewed	P62140	70.4058	71.2469	72.1111	78.7254	75.8867	75.298	0.0218141	0.0324388	0.105052
O43149	ZZEF1_HUMAN	ZZEF1 KIAA0399	reviewed	O43149	25.6431	27.1453	25.7742	22.3052	21.6579	21.1722	0.00250489	0.00677553	-0.270402
P62879	GBB2_HUMAN	GNB2	reviewed	P62879	104.974	103.311	104.555	69.227	68.6032	65.7479	0.000115437	0.00128254	-0.619846
Q14527	HLTF_HUMAN	HLTF HIP116A RNF80 SMARCA3 SNF2L3 ZBU1	reviewed	Q14527	153.814	153.38	147.381	118.656	120.99	118.669	0.0016287	0.00517743	-0.343292
Q9ULI0	ATD2B_HUMAN	ATAD2B KIAA1240	reviewed	Q9ULI0	93.8819	85.5164	93.1899	32.5346	31.8438	30.62	0.0014055	0.0047431	-1.52075
O43852	CALU_HUMAN	CALU	reviewed	O43852	240.985	227.92	237.864	460.014	451.63	483.858	0.000448748	0.00242822	0.981473
Q14997	PSME4_HUMAN	PSME4 KIAA0077	reviewed	Q14997	56.68	63.4295	59.1076	57.1415	58.5396	58.5314	0.489617	0.521634	-0.0408609
Q96HE7	ERO1A_HUMAN	ERO1A ERO1L UNQ434/PRO865	reviewed	Q96HE7	269.747	258.929	272.025	244.489	243.037	250.113	0.0186658	0.0285004	-0.118349
Q9Y5J1	UTP18_HUMAN	UTP18 WDR50 CDABP0061 CGI-48	reviewed	Q9Y5J1	188.532	173.157	184.181	158.637	151.828	157.347	0.0166095	0.0259378	-0.222627
P28070	PSB4_HUMAN	PSMB4 PROS26	reviewed	P28070	175.19	180.933	175.887	185.77	194.475	198.955	0.0381769	0.0523447	0.12261
H0YDU8	H0YDU8_HUMAN	PPP5C	unreviewed	H0YDU8	170.389	189.997	179.261	231.855	246.993	238.13	0.00152717	0.00497405	0.409913
Q14694	UBP10_HUMAN	USP10 KIAA0190	reviewed	Q14694	227.352	244.453	231.427	243.944	241.078	246.299	0.204965	0.233407	0.0565065
Q8WTT2	NOC3L_HUMAN	NOC3L AD24 C10orf117 FAD24	reviewed	Q8WTT2	177.598	164.25	179.441	212.021	206.671	217.364	0.0044062	0.00962808	0.287074
P05165	PCCA_HUMAN	PCCA	reviewed	P05165	114.023	101.91	112.488	74.4811	71.4292	69.6959	0.00511841	0.0106904	-0.607146
Q7Z417	NUFP2_HUMAN	NUFIP2 KIAA1321 PIG1	reviewed	Q7Z417	71.9225	73.8767	71.8559	61.9789	64.9462	62.61	0.00160612	0.00512992	-0.199578
O60749	SNX2_HUMAN	SNX2 TRG9	reviewed	O60749	151.967	168.457	162.586	222.062	229.197	226.269	0.00183936	0.00558504	0.488226
Q9Y3P9	RBGP1_HUMAN	RABGAP1 HSPC094	reviewed	Q9Y3P9	91.5308	100.699	96.6456	88.0444	90.3497	85.5758	0.0689838	0.0875564	-0.130076
P17812	PYRG1_HUMAN	CTPS1 CTPS	reviewed	P17812	184.895	209.397	192.772	385.296	408.998	408.136	4.37276e-05	0.000813208	1.03436
P62753	RS6_HUMAN	RPS6 OK/SW-cl.2	reviewed	P62753	840.685	821.491	803.239	809.861	811.373	835.899	0.85082	0.864986	-0.00485515
Q14166	TTL12_HUMAN	TTLL12 KIAA0153	reviewed	Q14166	103.515	110.434	104.404	140.518	143.32	134.04	0.00088714	0.00359259	0.392454
O15269	SPTC1_HUMAN	SPTLC1 LCB1	reviewed	O15269	237.59	220.789	234.661	148.94	144.621	145.361	0.00229461	0.00640482	-0.658975
Q06203	PUR1_HUMAN	PPAT GPAT	reviewed	Q06203	95.5762	106.279	98.9877	163.712	170.144	161.32	0.00011703	0.00128739	0.718929
Q13617	CUL2_HUMAN	CUL2	reviewed	Q13617	119.417	132.795	128.787	171.344	178.909	175.108	0.00150922	0.00494047	0.463524
Q15435	PP1R7_HUMAN	PPP1R7 SDS22	reviewed	Q15435	54.3416	59.3027	54.5104	55.6637	57.2259	55.6578	0.944827	0.949849	0.00336454
A0A0C4DFX9	A0A0C4DFX9_HUMAN	NELFA	unreviewed	A0A0C4DFX9	115.889	122.464	121.362	93.4941	95.3602	97.2633	0.00162751	0.00517692	-0.330246
O43592	XPOT_HUMAN	XPOT	reviewed	O43592	99.8881	112.571	108.378	110.734	113.126	111.591	0.320752	0.352328	0.064259
Q8IXI1	MIRO2_HUMAN	RHOT2 ARHT2 C16orf39	reviewed	Q8IXI1	215.231	202.759	204.404	158.39	153.927	146.895	0.000513415	0.00260812	-0.438666
P18615	NELFE_HUMAN	NELFE RD RDBP	reviewed	P18615	80.2036	81.6477	84.3377	91.1731	94.0801	97.6129	0.00818828	0.0148053	0.200353
P11172	UMPS_HUMAN	UMPS OK/SW-cl.21	reviewed	P11172	175.501	183.158	183.454	245.082	256.024	258.819	0.000372528	0.00221376	0.487265
P67775	PP2AA_HUMAN	PPP2CA	reviewed	P67775	29.3871	35.7086	31.3952	29.3545	31.1747	28.511	0.316271	0.347898	-0.115935
O95232	LC7L3_HUMAN	LUC7L3 CREAP1 CROP O48	reviewed	O95232	274.297	260.136	271.141	226.126	227.327	236.544	0.00261856	0.00696251	-0.223427
Q8TED0	UTP15_HUMAN	UTP15	reviewed	Q8TED0	244.307	228.356	250.887	236.891	230.987	237.553	0.466601	0.498758	-0.036587
P16152	CBR1_HUMAN	CBR1 CBR CRN SDR21C1	reviewed	P16152	176.44	196.284	186.111	228.168	238.069	226.446	0.00488852	0.0103383	0.309775
Q15738	NSDHL_HUMAN	NSDHL H105E3	reviewed	Q15738	422.746	389.246	414.087	234.878	226.719	226.758	0.00179083	0.00548279	-0.832827
P13798	ACPH_HUMAN	APEH D3F15S2 D3S48E DNF15S2	reviewed	P13798	87.2379	101.084	96.1463	82.0818	85.877	80.67	0.0836306	0.103712	-0.194274
Q71RC2	LARP4_HUMAN	LARP4 PP13296	reviewed	Q71RC2	155.35	156.417	153.765	153.864	152.516	149.513	0.11393	0.137151	-0.0301851
Q8NFW8	NEUA_HUMAN	CMAS	reviewed	Q8NFW8	149.775	146.331	154.048	107.481	110.883	113.811	0.000211572	0.00164563	-0.438476
O94901	SUN1_HUMAN	SUN1 KIAA0810 UNC84A	reviewed	O94901-9	144.356	134.54	145.947	137.13	133.103	139.309	0.293169	0.324897	-0.0529145
Q99536	VAT1_HUMAN	VAT1	reviewed	Q99536	190.534	205.332	192.335	367.039	367.54	353.49	1.42067e-05	0.000516861	0.887391
F8W7U3	F8W7U3_HUMAN	WASHC2A	unreviewed	F8W7U3	98.0923	106.594	101.08	153.017	162.659	159.535	0.000130114	0.00134004	0.636139
P34896	GLYC_HUMAN	SHMT1	reviewed	P34896	47.7294	52.6209	50.4237	39.4204	41.8188	39.596	0.00774063	0.0142004	-0.319346
O15144	ARPC2_HUMAN	ARPC2 ARC34 PRO2446	reviewed	O15144	225.375	249.003	241.561	246.043	250.748	254.309	0.229279	0.258928	0.0691695
P05386	RLA1_HUMAN	RPLP1 RRP1	reviewed	P05386	44.8167	54.5591	45.6469	72.9712	69.3212	59.7734	0.0211849	0.0316549	0.478547
Q9BVK6	TMED9_HUMAN	TMED9 GP25L2	reviewed	Q9BVK6	288.975	263.301	278.675	154.909	152.827	159.237	0.00235668	0.00652017	-0.831424
Q15397	PUM3_HUMAN	PUM3 cPERP-C KIAA0020 PUF-A XTP5	reviewed	Q15397	257.913	244.855	259.818	279.585	267.084	278.781	0.0287597	0.0410436	0.11428
P48147	PPCE_HUMAN	PREP PEP	reviewed	P48147	140.764	156.002	141.964	139.541	144.074	135.199	0.314985	0.346631	-0.067023
Q99543	DNJC2_HUMAN	DNAJC2 MPHOSPH11 MPP11 ZRF1	reviewed	Q99543	107.484	119.439	106.62	85.5087	90.5208	89.6403	0.0212235	0.0316882	-0.328238
Q9ULT8	HECD1_HUMAN	HECTD1 KIAA1131	reviewed	Q9ULT8	30.799	35.1408	31.398	30.0181	30.0993	28.2382	0.145306	0.170709	-0.139679
A0A2R8Y855	A0A2R8Y855_HUMAN	SMARCE1	unreviewed	A0A2R8Y855	211.884	200.527	204.483	149.927	149.418	147.703	0.00252311	0.00680819	-0.464592
E9PSI1	E9PSI1_HUMAN		unreviewed	E9PSI1	187.161	184.107	186.733	125.115	121.118	117.657	0.000192084	0.00156801	-0.616767
O95163	ELP1_HUMAN	ELP1 IKAP IKBKAP	reviewed	O95163	42.7861	45.5107	42.3063	57.9141	58.5304	56.6213	0.000890646	0.00359737	0.406133
P61026	RAB10_HUMAN	RAB10	reviewed	P61026	258.157	242.429	251.397	174.326	172.399	182.242	0.000392085	0.00227971	-0.507525
O14818	PSA7_HUMAN	PSMA7 HSPC	reviewed	O14818	357.353	407.149	380.863	402.449	411.766	436.363	0.124876	0.14894	0.126787
E7ETU9	E7ETU9_HUMAN	PLOD2	unreviewed	E7ETU9	147.002	134.031	143.891	140.964	136.296	136.478	0.448892	0.480823	-0.0384871
P40222	TXLNA_HUMAN	TXLNA TXLN	reviewed	P40222	88.7164	96.3637	90.7665	139.579	148.248	150.21	0.000331518	0.00208004	0.667185
Q52LJ0	FA98B_HUMAN	FAM98B	reviewed	Q52LJ0	98.308	103.729	101.347	133.998	133.763	133.969	0.00223958	0.00630645	0.405081
P28074	PSB5_HUMAN	PSMB5 LMPX MB1 X	reviewed	P28074	285.32	296.24	284.075	297.28	299.303	292.154	0.175937	0.202732	0.0379989
Q15050	RRS1_HUMAN	RRS1 KIAA0112 RRR	reviewed	Q15050	320.44	289.217	309.077	260.078	250.07	254.758	0.0220303	0.0327227	-0.264368
Q9Y224	RTRAF_HUMAN	RTRAF C14orf166 CGI-99	reviewed	Q9Y224	210.592	221.522	222.987	268.894	275.733	280.381	0.000439509	0.00240876	0.33269
G3V599	G3V599_HUMAN	MIA2	unreviewed	G3V599	150.327	139.152	146.385	140.749	137.054	139.937	0.198664	0.226834	-0.0612696
O14908	GIPC1_HUMAN	GIPC1 C19orf3 GIPC RGS19IP1	reviewed	O14908	124.402	136.282	128.506	123.307	120.531	114.368	0.0822021	0.102111	-0.119681
Q8IWA4	MFN1_HUMAN	MFN1	reviewed	Q8IWA4	91.5466	84.7705	89.2771	71.5992	70.0728	68.1895	0.00394176	0.00893029	-0.339787
P20339	RAB5A_HUMAN	RAB5A RAB5	reviewed	P20339	85.8482	85.7512	85.5242	63.9312	62.0316	60.2509	0.00187546	0.005657	-0.465502
P00491	PNPH_HUMAN	PNP NP	reviewed	P00491	177.722	196.805	183.404	289.314	304.576	295.158	0.000150267	0.00142634	0.672176
P21283	VATC1_HUMAN	ATP6V1C1 ATP6C ATP6D VATC	reviewed	P21283	150.143	173.11	157.156	157.63	161.076	160.339	0.953088	0.957161	-0.00409864
Q9UKV8	AGO2_HUMAN	AGO2 EIF2C2	reviewed	Q9UKV8	78.5189	80.3598	81.6422	120.938	125.111	127.437	0.000314437	0.00202867	0.634893
Q9Y6X8	ZHX2_HUMAN	ZHX2 AFR1 KIAA0854 RAF	reviewed	Q9Y6X8	80.321	77.3144	81.3701	53.7755	54.849	54.6999	0.00123814	0.00437839	-0.549304
Q4G176	ACSF3_HUMAN	ACSF3 PSEC0197	reviewed	Q4G176	196.664	182.074	193.488	114.927	110.404	114.334	0.00152238	0.00496678	-0.752469
Q92688	AN32B_HUMAN	ANP32B APRIL PHAPI2	reviewed	Q92688	234.982	293.711	268.008	180.776	184.411	182.62	0.0390491	0.0533332	-0.54037
Q9Y2Z4	SYYM_HUMAN	YARS2 CGI-04	reviewed	Q9Y2Z4	210.431	192.539	207.992	252.66	245.786	252.239	0.00719272	0.0134538	0.297128
O00151	PDLI1_HUMAN	PDLIM1 CLIM1 CLP36	reviewed	O00151	87.8693	94.2525	90.0625	110.35	114.256	109.656	0.0012484	0.00440284	0.296393
Q9Y262	EIF3L_HUMAN	EIF3L EIF3EIP EIF3S6IP HSPC021 HSPC025 MSTP005	reviewed	Q9Y262	324.46	357.311	342.08	436.558	444.688	459.468	0.00131275	0.00454278	0.388997
P29317	EPHA2_HUMAN	EPHA2 ECK	reviewed	P29317	130.858	130.795	131.053	405.572	405.879	407.815	5.06999e-06	0.000352602	1.63449
O15357	SHIP2_HUMAN	INPPL1 SHIP2	reviewed	O15357	97.7813	112.592	104.673	97.6358	102.61	98.8777	0.341714	0.373427	-0.0748234
Q8NB90	AFG2H_HUMAN	SPATA5 AFG2 SPAF	reviewed	Q8NB90	78.7346	83.6969	81.3	115.12	116.648	119.024	5.93105e-05	0.000924182	0.525323
Q66K14	TBC9B_HUMAN	TBC1D9B KIAA0676	reviewed	Q66K14	110.244	121.437	115.708	100.341	100.108	96.7375	0.0246702	0.0359822	-0.22518
Q96RT1	ERBIN_HUMAN	ERBIN ERBB2IP KIAA1225 LAP2	reviewed	Q96RT1	57.6985	53.1061	53.7867	92.1477	92.2867	92.5167	0.00138084	0.00470288	0.750742
Q9BX40	LS14B_HUMAN	LSM14B C20orf40 FAM61B RAP55B	reviewed	Q9BX40	178.236	186.879	179.225	107.484	106.774	98.3292	4.47101e-05	0.00082358	-0.800248
P00533	EGFR_HUMAN	EGFR ERBB ERBB1 HER1	reviewed	P00533	88.4594	86.1564	88.6544	321.685	318.566	319.676	5.90065e-09	4.57596e-05	1.86638
Q9NP58	ABCB6_HUMAN	ABCB6 MTABC3 PRP UMAT	reviewed	Q9NP58	81.8726	73.5696	78.9831	46.6525	46.1113	42.3644	0.00105377	0.00399608	-0.7948
O95671	ASML_HUMAN	ASMTL	reviewed	O95671	101.344	113.364	103.661	50.666	50.8834	47.5146	0.00230399	0.00641587	-1.09477
P83916	CBX1_HUMAN	CBX1 CBX	reviewed	P83916	413.373	362.232	397.101	186.337	187.253	185.028	0.00531983	0.0109558	-1.06991
Q9P0M6	H2AW_HUMAN	MACROH2A2 H2AFY2	reviewed	Q9P0M6	261.812	228.637	251.956	126.833	121.488	120.832	0.00487026	0.0103025	-1.00799
Q49A26	GLYR1_HUMAN	GLYR1 HIBDL NDF NP60	reviewed	Q49A26	67.8676	62.2836	67.11	48.3098	46.2579	48.5691	0.00386441	0.00883246	-0.462712
Q9BTV4	TMM43_HUMAN	TMEM43 UNQ2564/PRO6244	reviewed	Q9BTV4	273.831	253.819	272.76	247.207	234.455	236.652	0.0315064	0.0443354	-0.156123
Q96JM3	CHAP1_HUMAN	CHAMP1 C13orf8 CAMP CHAMP KIAA1802 ZNF828	reviewed	Q96JM3	131.198	123.044	128.879	115.899	113.502	113.126	0.0208235	0.031181	-0.161588
O94804	STK10_HUMAN	STK10 LOK	reviewed	O94804	69.3207	72.9657	67.4157	117.001	116.948	111.497	5.52838e-05	0.00089583	0.720122
P63092	GNAS2_HUMAN	GNAS GNAS1 GSP	reviewed	P63092-4	10.848	8.8265	10.4511	5.99144	5.53897	5.83807	0.016979	0.0264296	-0.794516
A0A0J9YWL0	A0A0J9YWL0_HUMAN	CRYBG1	unreviewed	A0A0J9YWL0	79.2201	84.7111	79.0617	32.6115	32.91	31.6887	0.00101325	0.00391416	-1.32173
Q9Y6M1	IF2B2_HUMAN	IGF2BP2 IMP2 VICKZ2	reviewed	Q9Y6M1	116.105	113.642	115.119	474.173	463.881	465.932	3.64819e-05	0.000742565	2.02542
Q96EY1	DNJA3_HUMAN	DNAJA3 HCA57 TID1	reviewed	Q96EY1	205.414	192.565	200.141	181.92	175.909	176.941	0.015646	0.024729	-0.161515
A0A0G2JJD3	A0A0G2JJD3_HUMAN	ABHD16A BAT5 hCG_43724	unreviewed	A0A0G2JJD3	102.103	95.2307	96.1575	66.8323	67.5064	62.8118	0.000503103	0.0025804	-0.574018
O14979	HNRDL_HUMAN	HNRNPDL HNRPDL JKTBP	reviewed	O14979	313.003	281.963	306.797	298.614	297.388	314.926	0.798625	0.816014	0.0145882
Q12768	WASC5_HUMAN	WASHC5 KIAA0196	reviewed	Q12768	59.8592	64.0102	62.1173	80.5334	82.5072	80.2522	0.000553398	0.00273874	0.387494
Q9BSH4	TACO1_HUMAN	TACO1 CCDC44 PRO0477	reviewed	Q9BSH4	216.672	199.928	210.264	140.874	136.256	135.265	0.0020231	0.00592939	-0.604123
P50895	BCAM_HUMAN	BCAM LU MSK19	reviewed	P50895	160.858	151.537	164.782	93.3242	93.1544	86.6217	0.00048313	0.00251681	-0.805094
Q14318	FKBP8_HUMAN	FKBP8 FKBP38	reviewed	Q14318-2	3.36324	2.857	3.37149	2.5325	2.1386	1.79349	0.0205642	0.0308882	-0.569232
P36873	PP1G_HUMAN	PPP1CC	reviewed	P36873	1.27549	1.33172	1.33233	2.09011	1.89113	2.31078	0.0209648	0.0313804	0.6755
P08574	CY1_HUMAN	CYC1	reviewed	P08574	465.234	433.776	436.891	532.338	517.862	497.103	0.00790898	0.0144309	0.211943
Q96BP3	PPWD1_HUMAN	PPWD1 KIAA0073	reviewed	Q96BP3	153.795	151.343	158.889	170.944	169.951	169.475	0.01715	0.0266562	0.137332
Q2NL82	TSR1_HUMAN	TSR1 KIAA1401	reviewed	Q2NL82	123.872	127.917	128.018	147.061	148.101	152.211	0.000459216	0.00246096	0.23621
P63092	GNAS2_HUMAN	GNAS GNAS1 GSP	reviewed	P63092	326.694	304.21	328.956	227.434	225.928	230.155	0.00625186	0.0122216	-0.489846
Q16204	CCDC6_HUMAN	CCDC6 D10S170 TST1	reviewed	Q16204	136.497	154.51	139.075	122.871	124.925	122.233	0.0678349	0.0862252	-0.216975
Q5TCU3	Q5TCU3_HUMAN	TPM2	unreviewed	Q5TCU3	20.3603	18.1563	18.1533	85.9799	88.3883	87.9832	3.2561e-07	0.000151382	2.21085
Q7Z3B4	NUP54_HUMAN	NUP54	reviewed	Q7Z3B4	171.252	166.377	176.683	176.797	168.867	180.409	0.436047	0.467969	0.0326183
Q96AC1	FERM2_HUMAN	FERMT2 KIND2 MIG2 PLEKHC1	reviewed	Q96AC1	90.2362	100.181	89.6446	216.628	225.955	212.271	2.37636e-05	0.000618411	1.22543
Q9UHG3	PCYOX_HUMAN	PCYOX1 KIAA0908 PCL1 UNQ597/PRO1183	reviewed	Q9UHG3	304.046	288.694	307.888	177.179	172.573	167.809	0.000417494	0.0023464	-0.799203
Q6ZRS2	SRCAP_HUMAN	SRCAP KIAA0309	reviewed	Q6ZRS2	90.5472	84.9563	89.8493	72.407	69.2509	68.3628	0.00163613	0.00519017	-0.33738
P53701	CCHL_HUMAN	HCCS CCHL	reviewed	P53701	117.393	108.215	112.603	115.982	112.836	111.475	0.830353	0.845508	0.008854
P16989	YBOX3_HUMAN	YBX3 CSDA DBPA	reviewed	P16989-2	11.5207	11.9648	11.9096	10.4986	11.1024	12.4492	0.521465	0.552077	-0.0558817
Q4G0J3	LARP7_HUMAN	LARP7 HDCMA18P	reviewed	Q4G0J3	79.88	78.6049	82.3546	102.416	101.055	104.48	0.000120563	0.00130581	0.354626
P15880	RS2_HUMAN	RPS2 RPS4	reviewed	P15880	900.072	945.16	874.32	955.246	948.277	935.592	0.187618	0.215043	0.0620717
O00186	STXB3_HUMAN	STXBP3	reviewed	O00186	166.642	162.286	168.036	142.358	137.854	139.287	0.000418589	0.0023464	-0.244473
Q96P70	IPO9_HUMAN	IPO9 IMP9 KIAA1192 RANBP9 HSPC273	reviewed	Q96P70	72.6078	81.3844	74.1503	84.6367	86.9982	86.6843	0.0565704	0.0735586	0.17922
A0A804HJG7	A0A804HJG7_HUMAN	CLASP2	unreviewed	A0A804HJG7	72.6871	76.646	73.3257	82.864	84.1906	84.9249	0.00621321	0.0121721	0.178472
A0A7I2V2Y9	A0A7I2V2Y9_HUMAN	ACBD5	unreviewed	A0A7I2V2Y9	169.18	160.24	167.169	62.3636	62.6396	60.8592	0.000435405	0.00240391	-1.41782
Q05655	KPCD_HUMAN	PRKCD PKCD	reviewed	Q05655	85.3881	92.5105	88.7975	78.8344	77.8389	76.6538	0.0244371	0.0357027	-0.192842
P40925	MDHC_HUMAN	MDH1 MDHA	reviewed	P40925	428.34	485.955	451.339	498.133	522.723	504.482	0.0689994	0.0875618	0.159557
Q96EY1	DNJA3_HUMAN	DNAJA3 HCA57 TID1	reviewed	Q96EY1-2	4.14693	3.93063	4.0671	3.78592	3.39732	3.61824	0.0374711	0.051541	-0.169093
Q13185	CBX3_HUMAN	CBX3	reviewed	Q13185	683.251	628.921	674.668	238.946	243.709	248.317	0.00127936	0.00446323	-1.44259
A0A2U3TZN6	A0A2U3TZN6_HUMAN	CASK	unreviewed	A0A2U3TZN6	92.765	90.8742	93.6303	55.4809	55.7044	55.817	0.000413099	0.00233659	-0.731421
Q9BW19	KIFC1_HUMAN	KIFC1 HSET KNSL2	reviewed	Q9BW19	107.135	107.913	108.314	167.18	166.496	169.853	7.31811e-05	0.00103941	0.638925
Q9UJC3	HOOK1_HUMAN	HOOK1	reviewed	Q9UJC3	68.0389	73.9413	69.2754	60.344	57.5131	54.6943	0.0061811	0.012144	-0.291964
Q9ULA0	DNPEP_HUMAN	DNPEP ASPEP DAP	reviewed	Q9ULA0	109.143	122.247	115.049	62.7258	64.1274	61.2685	0.00371117	0.00861681	-0.880934
P62805	H4_HUMAN	H4C1 H4/A H4FA HIST1H4A; H4C2 H4/I H4FI HIST1H4B; H4C3 H4/G H4FG HIST1H4C; H4C4 H4/B H4FB HIST1H4D; H4C5 H4/J H4FJ HIST1H4E; H4C6 H4/C H4FC HIST1H4F; H4C8 H4/H H4FH HIST1H4H; H4C9 H4/M H4FM HIST1H4I; H4C11 H4/E H4FE HIST1H4J; H4C12 H4/D H4FD HIST1H4K; H4C13 H4/K H4FK HIST1H4L; H4C14 H4/N H4F2 H4FN HIST2H4 HIST2H4A; H4C15 H4/O H4FO HIST2H4B; H4-16 HIST4H4	reviewed	P62805	3643.25	3511.08	3726.04	1977.46	1931.23	2062.07	9.99248e-05	0.00119218	-0.86574
Q01970	PLCB3_HUMAN	PLCB3	reviewed	Q01970	105.482	105.647	108.684	148.161	147.068	142.294	0.000216769	0.00166469	0.45213
Q96A49	SYAP1_HUMAN	SYAP1 PRO3113	reviewed	Q96A49	82.0344	93.0808	85.8355	70.0444	71.6798	69.9403	0.0335118	0.0467586	-0.301998
Q96T51	RUFY1_HUMAN	RUFY1 RABIP4 ZFYVE12	reviewed	Q96T51	74.9272	78.5842	75.0198	88.9644	89.421	89.3901	0.00765198	0.014096	0.228633
P12236	ADT3_HUMAN	SLC25A6 AAC3 ANT3 CDABP0051	reviewed	P12236	393.038	358.926	388.776	319.252	309.846	313.556	0.0201022	0.0303234	-0.275169
Q5TH69	BIG3_HUMAN	ARFGEF3 BIG3 C6orf92 KIAA1244	reviewed	Q5TH69	27.5817	32.3509	29.9451	15.2238	14.906	15.4166	0.00799793	0.014546	-0.980624
A0A2R8Y4Y7	A0A2R8Y4Y7_HUMAN	SPG7	unreviewed	A0A2R8Y4Y7	141.161	128.42	135.771	154.742	145.859	145.628	0.0480233	0.0637488	0.138607
P62714	PP2AB_HUMAN	PPP2CB	reviewed	P62714	149.604	159.259	153.495	185.584	189.248	182.092	0.00121172	0.00432042	0.268469
Q16630	CPSF6_HUMAN	CPSF6 CFIM68	reviewed	Q16630	296.663	280.533	289.387	218.346	219.316	216.833	0.00363769	0.00849707	-0.404954
Q9Y6Q5	AP1M2_HUMAN	AP1M2	reviewed	Q9Y6Q5	116.968	129.956	126.148	60.3248	60.1283	63.0335	0.00239654	0.00658116	-1.02378
Q6P4Q7	CNNM4_HUMAN	CNNM4 ACDP4 KIAA1592	reviewed	Q6P4Q7	116.219	110.489	117.542	60.7094	58.2188	55.9562	8.95617e-05	0.00114334	-0.977052
Q9Y6G9	DC1L1_HUMAN	DYNC1LI1 DNCLI1	reviewed	Q9Y6G9	159.11	176.287	161.074	230.826	233.746	233.099	0.0054736	0.0111529	0.490838
O14686	KMT2D_HUMAN	KMT2D ALR MLL2 MLL4	reviewed	O14686	37.5128	37.4223	37.5239	49.0471	49.9882	49.4815	0.000435524	0.00240391	0.401228
Q13308	PTK7_HUMAN	PTK7 CCK4	reviewed	Q13308	57.9809	55.4366	57.9997	74.3561	74.8632	76.435	0.000122943	0.00132099	0.396602
Q9Y5L0	TNPO3_HUMAN	TNPO3 IPO12	reviewed	Q9Y5L0	116.831	130.735	126.748	185.565	189.367	182.296	0.00106645	0.00401978	0.574017
Q14318	FKBP8_HUMAN	FKBP8 FKBP38	reviewed	Q14318	292.509	292.428	287.651	227.111	225.473	216.961	0.000325937	0.00206543	-0.382122
Q9NQR4	NIT2_HUMAN	NIT2 CUA002	reviewed	Q9NQR4	179.403	175.905	177.511	99.2515	101.29	97.2576	1.11874e-06	0.000223258	-0.839306
Q96EE3	SEH1_HUMAN	SEH1L SEC13L SEH1	reviewed	Q96EE3	95.6872	92.0098	96.6568	102.778	99.3594	100.185	0.0308071	0.0435409	0.0884003
Q70UQ0	IKIP_HUMAN	IKBIP IKIP	reviewed	Q70UQ0-4	181.602	171.371	182.697	523.842	509.803	540.113	0.000114165	0.00127205	1.5548
E7EVJ4	E7EVJ4_HUMAN	STAU2	unreviewed	E7EVJ4	69.4318	71.2133	66.5883	72.3044	71.7928	70.2786	0.212524	0.241341	0.0488856
Q5T8P6	RBM26_HUMAN	RBM26 C13orf10 PRO1777	reviewed	Q5T8P6-2	0.396608	0.369061	0.27488	0.740515	0.803503	0.61962	0.00665374	0.0127799	1.05611
Q16576	RBBP7_HUMAN	RBBP7 RBAP46	reviewed	Q16576	40.7015	40.4212	39.9277	28.3031	28.5809	26.9677	0.000299587	0.00198065	-0.529698
Q96HP0	DOCK6_HUMAN	DOCK6 KIAA1395	reviewed	Q96HP0	52.7393	52.6983	53.0434	30.9798	30.304	28.7811	0.000604978	0.00290862	-0.815275
P35249	RFC4_HUMAN	RFC4	reviewed	P35249	182.516	182.659	185.639	231.102	230.471	231.235	0.000249719	0.00179859	0.330887
P21399	ACOHC_HUMAN	ACO1 IREB1	reviewed	P21399	97.0801	103.42	99.8067	144.57	147.56	147.387	0.00018192	0.0015436	0.549486
Q96KG9	SCYL1_HUMAN	SCYL1 CVAK90 GKLP NTKL TAPK TEIF TRAP HT019	reviewed	Q96KG9	81.7869	91.3646	87.05	91.4713	94.5628	93.1931	0.139037	0.16419	0.10181
O96013	PAK4_HUMAN	PAK4 KIAA1142	reviewed	O96013	93.2536	98.0438	91.7202	93.1639	92.7114	93.0766	0.55078	0.580182	-0.0208758
Q9BYG3	MK67I_HUMAN	NIFK MKI67IP NOPP34	reviewed	Q9BYG3	176.979	164.201	176.299	187.171	180.644	182.95	0.0992302	0.121186	0.0899359
Q14562	DHX8_HUMAN	DHX8 DDX8	reviewed	Q14562	108.283	105.247	110.914	97.4787	98.5253	97.5077	0.0205722	0.0308941	-0.144553
Q8WWY3	PRP31_HUMAN	PRPF31 PRP31	reviewed	Q8WWY3	178.496	171.526	184.963	169.6	168.729	174.463	0.187835	0.21526	-0.0611224
P47985	UCRI_HUMAN	UQCRFS1	reviewed	P47985	322.471	298.836	319.669	235.628	229.383	225.581	0.00342128	0.00820154	-0.446322
Q5T8P6	RBM26_HUMAN	RBM26 C13orf10 PRO1777	reviewed	Q5T8P6	95.5191	92.8666	96.6596	145.958	147.133	155.675	0.00117457	0.00425246	0.654773
Q8IWI9	MGAP_HUMAN	MGA KIAA0518 MAD5	reviewed	Q8IWI9	41.628	40.0857	41.117	16.5799	16.455	15.1153	2.84684e-06	0.000319444	-1.35106
Q15717	ELAV1_HUMAN	ELAVL1 HUR	reviewed	Q15717	478.062	432.718	469.069	497.517	487.277	512.113	0.0876756	0.108268	0.117475
O75822	EIF3J_HUMAN	EIF3J EIF3S1 PRO0391	reviewed	O75822	246.113	266.369	247.389	381.532	402.265	403.759	0.000132207	0.00134688	0.644169
Q8IXT5	RB12B_HUMAN	RBM12B	reviewed	Q8IXT5	211.034	193.551	209.388	176.544	169.053	167.613	0.0132445	0.0216735	-0.258625
O43399	TPD54_HUMAN	TPD52L2	reviewed	O43399-7	406.434	441.371	396.613	505.801	510.799	500.517	0.0178658	0.0275327	0.28586
Q8WXA9	SREK1_HUMAN	SREK1 SFRS12 SRRP86	reviewed	Q8WXA9-2	183.043	171.972	182.257	137.877	132.905	135.759	0.00261891	0.00696251	-0.40225
Q9NTZ6	RBM12_HUMAN	RBM12 KIAA0765 HRIHFB2091	reviewed	Q9NTZ6	145.663	153.751	150.421	201.058	204.75	201.496	0.000315997	0.00203535	0.43302
Q13148	TADBP_HUMAN	TARDBP TDP43	reviewed	Q13148	239.646	223.254	245.044	192.81	188.353	196.064	0.0142613	0.0230169	-0.294498
Q92879	CELF1_HUMAN	CELF1 BRUNOL2 CUGBP CUGBP1 NAB50	reviewed	Q92879	252.268	243.906	254.934	213.752	213.805	212.828	0.00757654	0.0139954	-0.230079
Q92805	GOGA1_HUMAN	GOLGA1	reviewed	Q92805	81.1936	78.721	77.5246	54.8558	54.1646	52.247	8.85489e-05	0.00113504	-0.558102
Q08257	QOR_HUMAN	CRYZ	reviewed	Q08257	188.014	189.703	200.643	264.887	255.489	265.641	0.000216863	0.00166469	0.442593
Q9NUQ9	CYRIB_HUMAN	CYRIB CYRI FAM49B BM-009	reviewed	Q9NUQ9	99.428	99.6594	97.4955	218.292	230.165	222.193	0.000522826	0.00263499	1.17713
P51398	RT29_HUMAN	DAP3 MRPS29	reviewed	P51398	167.724	153.026	161.952	124.435	119.031	120.903	0.00599564	0.0119099	-0.405731
P82650	RT22_HUMAN	MRPS22 C3orf5 RPMS22 GK002	reviewed	P82650	254.93	232.346	245.196	217.673	212.552	218.646	0.0419962	0.056808	-0.17484
P54760	EPHB4_HUMAN	EPHB4 HTK MYK1 TYRO11	reviewed	P54760	75.1239	68.7847	72.4561	26.6233	25.6265	25.0633	0.000898954	0.00362387	-1.48468
Q14257	RCN2_HUMAN	RCN2 ERC55	reviewed	Q14257	221.234	206.457	201.723	150.501	143.607	145.957	0.00449445	0.00973317	-0.516292
P16422	EPCAM_HUMAN	EPCAM GA733-2 M1S2 M4S1 MIC18 TACSTD1 TROP1	reviewed	P16422	422.803	392.374	399.482	115.533	115.539	114.155	0.000978765	0.00383156	-1.81493
O95758	PTBP3_HUMAN	PTBP3 ROD1	reviewed	O95758-1	27.3279	26.5208	27.4011	26.774	26.3934	27.016	0.358214	0.389669	-0.0190602
Q6UN15	FIP1_HUMAN	FIP1L1 FIP1 RHE	reviewed	Q6UN15	104.806	98.1651	103.537	106.612	104.614	110.079	0.133273	0.158008	0.0680178
O75376	NCOR1_HUMAN	NCOR1 KIAA1047	reviewed	O75376	22.9969	21.5449	23.1348	24.9852	25.4127	25.6233	0.0213861	0.031888	0.167743
A0A5H1ZRP4	A0A5H1ZRP4_HUMAN	NELFB	unreviewed	A0A5H1ZRP4	139.295	145.488	140.643	147.654	151.303	149.147	0.0364155	0.0501959	0.0749251
Q96I25	SPF45_HUMAN	RBM17 SPF45	reviewed	Q96I25	205.224	190.417	197.748	155.608	152.531	159.058	0.0040492	0.00909136	-0.344951
Q9UBS4	DJB11_HUMAN	DNAJB11 EDJ ERJ3 HDJ9 PSEC0121 UNQ537/PRO1080	reviewed	Q9UBS4	212.744	198.232	211.125	181.006	173.896	183.751	0.0106347	0.0182421	-0.207791
Q9BW27	NUP85_HUMAN	NUP85 NUP75 PCNT1	reviewed	Q9BW27	180.701	173.926	182.386	209.197	203.647	202.528	0.00169415	0.00530619	0.196502
Q92917	GPKOW_HUMAN	GPKOW GPATC5 GPATCH5 T54	reviewed	Q92917	116.105	118.709	119.792	147.074	151.755	150.468	8.69218e-05	0.001131	0.341458
Q9HCU4	CELR2_HUMAN	CELSR2 CDHF10 EGFL2 KIAA0279 MEGF3	reviewed	Q9HCU4	74.9779	72.8599	75.1769	40.4078	41.3819	40.7556	9.88382e-05	0.00119011	-0.863823
Q5T4U5	Q5T4U5_HUMAN	ACADM hCG_22915	unreviewed	Q5T4U5	298.741	262.944	278.829	301.685	287.678	290.269	0.33822	0.369891	0.0656274
Q53Z42	Q53Z42_HUMAN	HLA-A HLA	unreviewed	Q53Z42	176.871	165.613	172.47	89.4132	88.9322	86.6672	0.000843219	0.00349875	-0.958384
P62979	RS27A_HUMAN	RPS27A UBA80 UBCEP1	reviewed	P62979	1808.52	1856.96	1862.37	1322.67	1362.43	1429.03	0.000758275	0.00327418	-0.426128
O94762	RECQ5_HUMAN	RECQL5 RECQ5	reviewed	O94762	106.513	107.368	111.43	80.5944	79.9714	76.7846	0.000157651	0.00145893	-0.454804
Q8IU81	I2BP1_HUMAN	IRF2BP1	reviewed	Q8IU81	85.9751	92.864	95.1534	59.0681	59.6944	61.2116	0.00558003	0.0113191	-0.606346
Q14746	COG2_HUMAN	COG2 LDLC	reviewed	Q14746	44.9119	44.0447	46.5305	44.7323	44.0032	43.7315	0.301362	0.332923	-0.0325222
Q6ZNB6	NFXL1_HUMAN	NFXL1 OZFP	reviewed	Q6ZNB6	76.6786	72.958	75.9931	115.36	113.083	111.483	1.86614e-05	0.000560926	0.591266
Q16762	THTR_HUMAN	TST	reviewed	Q16762	291.754	266.359	293.678	111.744	108.207	104.773	0.00163364	0.0051858	-1.39129
P00918	CAH2_HUMAN	CA2	reviewed	P00918	40.527	45.4255	43.7424	55.8079	55.5883	53.6199	0.00585569	0.0117213	0.347486
Q14677	EPN4_HUMAN	CLINT1 ENTH EPN4 EPNR KIAA0171	reviewed	Q14677	181.608	193.427	185.437	210.422	215.256	208.266	0.00714713	0.0133912	0.177712
Q9UMS6	SYNP2_HUMAN	SYNPO2	reviewed	Q9UMS6-2	70.5962	74.4342	70.8041	30.3066	29.8212	29.1193	0.000401592	0.00230984	-1.27405
Q16555	DPYL2_HUMAN	DPYSL2 CRMP2 ULIP2	reviewed	Q16555	48.9541	52.2751	50.8191	76.0455	77.1271	70.2899	0.00272436	0.00710404	0.555503
A0A6Q8PFJ4	A0A6Q8PFJ4_HUMAN	MFN2	unreviewed	A0A6Q8PFJ4	81.844	79.9159	80.0546	68.4865	67.8028	68.2207	0.00110188	0.00409245	-0.24173
Q8IYB8	SUV3_HUMAN	SUPV3L1 SUV3	reviewed	Q8IYB8	142.436	134.09	143.26	166.247	159.35	161.459	0.00475594	0.0101242	0.214433
Q9Y3L5	RAP2C_HUMAN	RAP2C	reviewed	Q9Y3L5	187.11	171.768	178.484	73.6989	74.9732	71.6855	0.00116605	0.00423746	-1.28605
O43847	NRDC_HUMAN	NRDC NRD1	reviewed	O43847	77.9541	89.3541	85.9814	113.959	116.441	114.024	0.00907203	0.0160441	0.443399
Q9P2D1	CHD7_HUMAN	CHD7 KIAA1416	reviewed	Q9P2D1	60.9063	56.0586	60.8186	53.6473	50.5779	51.1243	0.0238476	0.0349731	-0.194604
P49959	MRE11_HUMAN	MRE11 HNGS1 MRE11A	reviewed	P49959	99.8183	104.7	103.063	123.182	120.535	118.174	0.000886228	0.00359259	0.234586
P13861	KAP2_HUMAN	PRKAR2A PKR2 PRKAR2	reviewed	P13861	157.666	158.239	155.966	151.754	149.115	149.149	0.00338761	0.00814602	-0.0684086
Q96N67	DOCK7_HUMAN	DOCK7 KIAA1771	reviewed	Q96N67	66.8205	68.4337	65.3934	75.2152	75.6576	75.0763	0.00862015	0.0154066	0.171334
Q6NXG1	ESRP1_HUMAN	ESRP1 RBM35A	reviewed	Q6NXG1-2	173.606	182.43	185.311	61.8667	62.9787	60.521	0.000578461	0.00282314	-1.54618
Q86XL3	ANKL2_HUMAN	ANKLE2 KIAA0692 LEM4	reviewed	Q86XL3	78.7568	76.9944	77.6143	87.2366	82.9502	83.6942	0.0235637	0.0346289	0.12156
Q16576	RBBP7_HUMAN	RBBP7 RBAP46	reviewed	Q16576-2	371.089	371.206	375.15	245.377	247.754	255.463	8.80536e-05	0.00113504	-0.577949
Q7Z4V5	HDGR2_HUMAN	HDGFL2 HDGF2 HDGFRP2 HRP2 UNQ785/PRO1604	reviewed	Q7Z4V5	130.278	130.397	132.318	157.945	161.816	157.358	0.000493584	0.00255013	0.279841
Q15785	TOM34_HUMAN	TOMM34 URCC3	reviewed	Q15785	112.995	126.72	119.365	216.372	221.648	222.444	0.000242316	0.0017763	0.879172
Q9UKD2	MRT4_HUMAN	MRTO4 C1orf33 MRT4	reviewed	Q9UKD2	343.612	338.354	350.494	345.965	335.809	345.577	0.742598	0.762762	-0.00715654
P35232	PHB_HUMAN	PHB PHB1	reviewed	P35232	784.586	696.79	751.53	765.199	735.532	762.016	0.743624	0.763714	0.0191527
Q16401	PSMD5_HUMAN	PSMD5 KIAA0072	reviewed	Q16401	100.494	113.552	105.885	127.936	129.336	128.975	0.0269162	0.0388244	0.271763
Q16134	ETFD_HUMAN	ETFDH	reviewed	Q16134	162.676	141.683	147.128	132.844	127.076	125.601	0.0599229	0.0772573	-0.227878
P63092	GNAS2_HUMAN	GNAS GNAS1 GSP	reviewed	P63092-2	22.0831	20.5048	21.0395	15.3264	15.3399	13.643	0.00107194	0.00402755	-0.522041
A0A7P0T9J6	A0A7P0T9J6_HUMAN	SMPD4	unreviewed	A0A7P0T9J6	4.76564	4.3384	4.52711	5.33428	4.64076	4.48514	0.41247	0.444697	0.0851778
Q9HCU5	PREB_HUMAN	PREB SEC12	reviewed	Q9HCU5	130.154	125.243	130.058	116.533	113.746	109.695	0.00462403	0.00992793	-0.181134
Q8IY18	SMC5_HUMAN	SMC5 KIAA0594 SMC5L1	reviewed	Q8IY18	85.1501	85.9887	88.9405	79.5685	78.6302	79.6325	0.0172616	0.0267995	-0.129013
Q9NYH9	UTP6_HUMAN	UTP6 C17orf40 HCA66 MHAT	reviewed	Q9NYH9	145.317	127.256	139.566	132.264	125.615	130.703	0.276021	0.30746	-0.0849149
P00966	ASSY_HUMAN	ASS1 ASS	reviewed	P00966	362.877	438.77	394.133	117.671	119.047	114.934	0.00594973	0.011846	-1.76573
Q9Y232	CDYL_HUMAN	CDYL CDYL1	reviewed	Q9Y232	127.594	121.584	130.644	92.7151	90.9272	89.663	0.00277664	0.007192	-0.474807
Q9H223	EHD4_HUMAN	EHD4 HCA10 HCA11 PAST4 FKSG7	reviewed	Q9H223	82.2819	87.2378	82.6688	91.7149	93.744	88.8018	0.0268824	0.0387929	0.121046
P67870	CSK2B_HUMAN	CSNK2B CK2N G5A	reviewed	P67870	128.866	128.446	128.397	164.75	165.24	161.022	0.00127767	0.00446122	0.348246
Q9HCD5	NCOA5_HUMAN	NCOA5 KIAA1637	reviewed	Q9HCD5	117.11	104.829	117.441	92.5003	92.3203	95.6887	0.0347867	0.0482855	-0.274855
Q96L73	NSD1_HUMAN	NSD1 ARA267 KMT3B	reviewed	Q96L73	24.8023	23.1399	24.8121	17.9006	16.5161	15.6156	0.00108285	0.00404698	-0.540174
Q9UIQ6	LCAP_HUMAN	LNPEP OTASE	reviewed	Q9UIQ6	88.8275	87.5552	92.3653	100.691	96.0476	93.6564	0.0521798	0.0685128	0.111762
Q92552	RT27_HUMAN	MRPS27 KIAA0264	reviewed	Q92552	218.966	202.873	213.907	168.35	163.267	164.87	0.00616601	0.0121241	-0.356693
P21127	CD11B_HUMAN	CDK11B CDC2L1 CDK11 PITSLREA PK58	reviewed	P21127	224.617	215.8	236.568	168.587	170.04	177.302	0.00515361	0.0107234	-0.391948
P20340	RAB6A_HUMAN	RAB6A RAB6	reviewed	P20340-2	51.8351	49.2916	49.6776	37.3656	35.9132	35.1762	0.000203266	0.00161674	-0.47558
O15143	ARC1B_HUMAN	ARPC1B ARC41	reviewed	O15143	132.619	147.191	140.767	122.153	125.078	117.728	0.0301408	0.0427551	-0.204638
A0A3B3ITE7	A0A3B3ITE7_HUMAN	KDM5B	unreviewed	A0A3B3ITE7	70.4915	68.7073	69.7775	40.52	40.0407	38.6694	2.59542e-06	0.000309653	-0.809591
Q16222	UAP1_HUMAN	UAP1 SPAG2	reviewed	Q16222	136.941	138.39	136.298	636.927	667.258	643.072	0.000309317	0.00201069	2.24203
Q9Y394	DHRS7_HUMAN	DHRS7 DHRS7A RETSDR4 SDR34C1 CGI-86 UNQ285/PRO3448	reviewed	Q9Y394	137.721	131.084	132.98	124.176	116.499	117.654	0.0103288	0.0178395	-0.165143
Q13451	FKBP5_HUMAN	FKBP5 AIG6 FKBP51	reviewed	Q13451	116.85	125.158	118.305	97.0973	97.6088	95.4869	0.00860399	0.0153884	-0.31224
J3KNI1	J3KNI1_HUMAN	COG4	unreviewed	J3KNI1	81.9741	85.168	80.9606	66.0565	64.1672	60.0122	0.0014459	0.00481036	-0.383148
P08754	GNAI3_HUMAN	GNAI3	reviewed	P08754	159.338	152.092	152.087	115.911	115.539	109.403	0.000242694	0.00177724	-0.44347
Q8WUA4	TF3C2_HUMAN	GTF3C2 KIAA0011	reviewed	Q8WUA4	68.7845	65.3445	70.0551	43.9372	44.4737	45.9855	0.00102121	0.00393473	-0.603376
P51003	PAPOA_HUMAN	PAPOLA PAP	reviewed	P51003	63.8983	73.6806	67.4634	71.471	73.5373	73.0924	0.264737	0.295869	0.0890725
Q9UHB7	AFF4_HUMAN	AFF4 AF5Q31 MCEF HSPC092	reviewed	Q9UHB7	36.7576	33.8117	35.7344	32.0121	32.2806	32.3368	0.0629795	0.0807283	-0.137657
P00387	NB5R3_HUMAN	CYB5R3 DIA1	reviewed	P00387	154.16	141.448	146.752	181.394	172.393	175.958	0.0042265	0.00935937	0.260074
J3KP36	J3KP36_HUMAN	WASHC2C	unreviewed	J3KP36	1.15175	1.36011	1.16403	3.6609	3.24151	2.79966	0.0107022	0.0183335	1.4002
O43815	STRN_HUMAN	STRN	reviewed	O43815	65.9416	66.4439	68.6218	69.3231	67.4637	65.1766	0.838566	0.853422	0.00684573
Q02878	RL6_HUMAN	RPL6 TXREB1	reviewed	Q02878	844.109	869.033	818.792	796.032	757.892	802.499	0.0437439	0.0587724	-0.103641
Q96QD9	UIF_HUMAN	FYTTD1 UIF	reviewed	Q96QD9	191.095	178.202	191.252	123.692	124.916	130.612	0.00125116	0.00440614	-0.56381
Q8NC60	NOA1_HUMAN	NOA1 C4orf14	reviewed	Q8NC60	137.185	130.364	136.248	120.217	117.938	119.14	0.0125153	0.0207341	-0.176514
P06493	CDK1_HUMAN	CDK1 CDC2 CDC28A CDKN1 P34CDC2	reviewed	P06493	191.165	221.044	192.144	299.668	315.602	310.16	0.00268684	0.00706191	0.614732
Q9BZF9	UACA_HUMAN	UACA KIAA1561	reviewed	Q9BZF9	131.125	129.845	125.988	190.085	192.495	195.325	7.96378e-06	0.000416292	0.578658
P23443	KS6B1_HUMAN	RPS6KB1 STK14A	reviewed	P23443	94.6497	109.407	97.6581	45.1137	44.2446	40.5567	0.00337795	0.00814079	-1.21562
O14647	CHD2_HUMAN	CHD2	reviewed	O14647	100.396	92.4898	99.4449	100.268	97.734	101.515	0.449588	0.481494	0.0350383
P30044	PRDX5_HUMAN	PRDX5 ACR1 SBBI10	reviewed	P30044	389.437	389.943	403.28	490.641	494.985	509.271	0.000178711	0.00153393	0.338011
Q9NXE4	NSMA3_HUMAN	SMPD4 KIAA1418 SKNY	reviewed	Q9NXE4	182.338	177.746	188.141	191.656	186.88	194.907	0.0959437	0.117524	0.0648822
E7ESC6	E7ESC6_HUMAN	XPO7	unreviewed	E7ESC6	52.0572	57.6226	54.6815	59.206	60.8584	61.2287	0.057605	0.0746784	0.141454
Q9H1A4	APC1_HUMAN	ANAPC1 TSG24	reviewed	Q9H1A4	39.6576	42.0885	41.3835	39.1031	40.6517	37.9844	0.165024	0.191609	-0.0645823
O75151	PHF2_HUMAN	PHF2 CENP-35 KIAA0662	reviewed	O75151	99.5518	92.704	101.024	39.0229	38.9378	37.2625	0.00120116	0.00430287	-1.34785
P63092	GNAS2_HUMAN	GNAS GNAS1 GSP	reviewed	P63092-3	19.8177	19.4544	19.466	16.3683	15.844	14.5042	0.0153192	0.0243145	-0.330366
O94855	SC24D_HUMAN	SEC24D KIAA0755	reviewed	O94855	89.0496	98.0361	91.9193	121.858	126.037	124.541	0.00232363	0.006461	0.416701
Q9Y295	DRG1_HUMAN	DRG1 NEDD3	reviewed	Q9Y295	63.8697	67.9795	63.7581	58.4655	61.4756	58.9605	0.0356319	0.0492238	-0.128795
Q96IR7	HPDL_HUMAN	HPDL GLOXD1	reviewed	Q96IR7	119.842	109.652	120.459	95.1546	96.9214	98.6702	0.0229716	0.0338872	-0.267404
Q07666	KHDR1_HUMAN	KHDRBS1 SAM68	reviewed	Q07666	324.137	317.065	322.398	293.558	290.37	297.028	0.00068942	0.00310302	-0.129363
Q9UKF6	CPSF3_HUMAN	CPSF3 CPSF73	reviewed	Q9UKF6	106.424	105.456	106.881	112.379	108.959	111.321	0.0303215	0.0429878	0.0615684
Q9P2I0	CPSF2_HUMAN	CPSF2 CPSF100 KIAA1367	reviewed	Q9P2I0	124.909	121.953	127.516	116.408	112.209	110.284	0.00839848	0.0151079	-0.143631
C9JRZ6	C9JRZ6_HUMAN	CHCHD3	unreviewed	C9JRZ6	503.568	448.505	486.978	417.455	405.57	417.2	0.0487949	0.0645962	-0.214515
Q9Y5K5	UCHL5_HUMAN	UCHL5 UCH37 AD-019 CGI-70	reviewed	Q9Y5K5-3	106.748	115.777	112.123	125.599	125.301	123.469	0.030687	0.0434028	0.161818
Q7Z5K2	WAPL_HUMAN	WAPL FOE KIAA0261 WAPAL	reviewed	Q7Z5K2	113.011	113.658	115.632	113.921	113.431	111.051	0.335664	0.367354	-0.0165213
Q9BZE1	RM37_HUMAN	MRPL37 MRPL2 RPML2 HSPC235	reviewed	Q9BZE1	226.746	202.927	217.009	155.085	152.229	152.5	0.0110532	0.0187607	-0.492005
Q86SF2	GALT7_HUMAN	GALNT7	reviewed	Q86SF2	136.557	123.212	133.791	52.6599	51.9191	49.6264	0.00172057	0.00536295	-1.35173
O15382	BCAT2_HUMAN	BCAT2 BCATM BCT2 ECA40	reviewed	O15382	212.439	195.228	203.874	123.012	118.897	114.004	0.000595778	0.00287687	-0.780923
P25398	RS12_HUMAN	RPS12	reviewed	P25398	342.929	356.699	340.405	387.831	400.447	398.123	0.00203729	0.00595971	0.189962
Q9ULH0	KDIS_HUMAN	KIDINS220 ARMS KIAA1250	reviewed	Q9ULH0	50.0329	50.4091	51.2735	38.3978	37.2575	38.6182	2.77365e-05	0.000657787	-0.408878
Q99747	SNAG_HUMAN	NAPG SNAPG	reviewed	Q99747	162.079	152.59	154.544	160.038	157.447	155.721	0.704083	0.726859	0.0122214
Q9H0L4	CSTFT_HUMAN	CSTF2T KIAA0689	reviewed	Q9H0L4	18.4724	17.2168	17.3062	28.4858	27.6918	26.0155	0.00110534	0.00410141	0.633149
P42694	HELZ_HUMAN	HELZ DRHC KIAA0054	reviewed	P42694	55.4617	57.8394	57.3349	50.2268	50.7704	47.9125	0.00350018	0.00832779	-0.196484
O43852	CALU_HUMAN	CALU	reviewed	O43852-4	5.57155	5.31654	5.11333	11.3065	11.2826	12.2389	0.000666514	0.00305485	1.12205
Q9Y6E2	BZW2_HUMAN	BZW2 HSPC028 MSTP017	reviewed	Q9Y6E2	267.219	308.491	285.749	273.837	287.868	289.294	0.806708	0.823702	-0.0176245
A0A087WY31	A0A087WY31_HUMAN	YTHDF3	unreviewed	A0A087WY31	74.1752	79.0642	73.4715	144.186	145.999	140.182	1.02882e-05	0.000458534	0.924713
Q9HAV7	GRPE1_HUMAN	GRPEL1 GREPEL1	reviewed	Q9HAV7	440.013	389.958	410.8	354.261	344.095	356.185	0.0431609	0.0580795	-0.234622
P19174	PLCG1_HUMAN	PLCG1 PLC1	reviewed	P19174-2	45.5877	50.4891	47.0942	67.9126	69.7611	66.8479	0.000827111	0.00346155	0.514514
Q9NRZ9	HELLS_HUMAN	HELLS PASG SMARCA6 Nbla10143	reviewed	Q9NRZ9	96.4677	98.2993	96.5446	75.1896	76.2533	75.2639	4.51128e-05	0.000829027	-0.361736
Q9Y5K5	UCHL5_HUMAN	UCHL5 UCH37 AD-019 CGI-70	reviewed	Q9Y5K5	1.02801	1.11493	0.852689	1.15405	1.07236	0.969222	0.521184	0.551854	0.0932431
Q96S66	CLCC1_HUMAN	CLCC1 KIAA0761 MCLC	reviewed	Q96S66	78.0302	73.1541	76.6242	39.6064	37.3888	35.8328	5.1867e-05	0.00088024	-1.0137
Q96HC4	PDLI5_HUMAN	PDLIM5 ENH L9	reviewed	Q96HC4	97.3435	98.2916	93.7818	239.004	248.624	229.72	0.000817931	0.00343734	1.30952
Q10471	GALT2_HUMAN	GALNT2	reviewed	Q10471	143.068	126.756	139.28	127.962	125.444	133.269	0.268016	0.299404	-0.0813426
Q16777	H2A2C_HUMAN	H2AC20 H2AFQ HIST2H2AC	reviewed	Q16777	614.298	444.404	531.649	188.543	182.719	193.79	0.0196212	0.0297076	-1.49289
Q9NVV4	PAPD1_HUMAN	MTPAP PAPD1	reviewed	Q9NVV4	127.279	120.964	135.499	117.453	115.726	122.563	0.143313	0.168623	-0.109309
Q9NYY8	FAKD2_HUMAN	FASTKD2 KIAA0971	reviewed	Q9NYY8	107.662	102.018	106.847	60.937	61.0326	59.6001	0.000819604	0.00343755	-0.801805
Q8NCA5	FA98A_HUMAN	FAM98A	reviewed	Q8NCA5	113.56	121.607	116.297	132.588	133.244	127.915	0.0106726	0.0182989	0.16389
Q9NXF1	TEX10_HUMAN	TEX10 L18 Nbla10363	reviewed	Q9NXF1	94.5862	89.3696	97.1533	90.8622	91.526	95.4414	0.709945	0.732618	-0.01693
Q9UI08	EVL_HUMAN	EVL RNB6	reviewed	Q9UI08	15.0425	16.5432	15.8757	5.78628	5.68562	4.97117	0.000151722	0.00143317	-1.52928
Q96KP1	EXOC2_HUMAN	EXOC2 SEC5 SEC5L1	reviewed	Q96KP1	67.4297	72.8547	69.2866	75.8307	75.8592	72.9247	0.0670314	0.0852878	0.100013
Q8TDN6	BRX1_HUMAN	BRIX1 BRIX BXDC2	reviewed	Q8TDN6	129.167	115.023	126.874	115.277	110.737	111.836	0.116945	0.140366	-0.13529
Q01831	XPC_HUMAN	XPC XPCC	reviewed	Q01831	198.758	182.592	195.179	81.2323	79.1313	76.2161	0.000879012	0.0035821	-1.28507
O14964	HGS_HUMAN	HGS HRS	reviewed	O14964	173.169	181.317	175.749	199.381	202.15	203.142	0.00324856	0.00794719	0.189521
Q9NRY4	RHG35_HUMAN	ARHGAP35 GRF1 GRLF1 KIAA1722 P190A p190ARHOGAP	reviewed	Q9NRY4	58.6282	60.3712	58.5186	53.4966	52.9334	47.148	0.0493105	0.0650788	-0.208993
Q14004	CDK13_HUMAN	CDK13 CDC2L CDC2L5 CHED KIAA1791	reviewed	Q14004	105.488	102.163	108.743	80.3764	81.8289	80.0674	0.00349079	0.00831677	-0.385091
Q9Y624	JAM1_HUMAN	F11R JAM1 JCAM UNQ264/PRO301	reviewed	Q9Y624	215.441	203.038	214.011	105.233	102.28	96.4191	6.17215e-05	0.000944083	-1.05729
Q96AQ6	PBIP1_HUMAN	PBXIP1 HPIP	reviewed	Q96AQ6	109.166	100.965	107.032	70.8651	69.3059	63.4741	0.000356979	0.00215974	-0.639167
B7ZLQ5	B7ZLQ5_HUMAN	SMARCA1 hCG_1980650	unreviewed	B7ZLQ5	8.64605	8.52196	8.64189	21.0165	20.83	21.5702	0.000207585	0.00162937	1.29694
P21964	COMT_HUMAN	COMT	reviewed	P21964	146.25	160.511	143.602	134.658	134.823	131.871	0.085128	0.105408	-0.166217
P98160	PGBM_HUMAN	HSPG2	reviewed	P98160	21.2899	18.9615	20.8684	10.2037	9.71841	10.1044	0.00352756	0.00836069	-1.02541
P16949	STMN1_HUMAN	STMN1 C1orf215 LAP18 OP18	reviewed	P16949	268.795	287.23	269.082	464.444	558.728	556.1	0.0123845	0.0205436	0.936605
Q96SB4	SRPK1_HUMAN	SRPK1	reviewed	Q96SB4	135.659	135.624	135.558	141.778	143.735	141.265	0.0124834	0.0206988	0.0690241
O00487	PSDE_HUMAN	PSMD14 POH1	reviewed	O00487	169.437	182.688	169.012	186.597	185.184	179.852	0.138023	0.163066	0.0820467
P51648	AL3A2_HUMAN	ALDH3A2 ALDH10 FALDH	reviewed	P51648	218.214	209.521	220.041	89.394	87.1754	85.8771	0.000220605	0.00167681	-1.30347
Q08380	LG3BP_HUMAN	LGALS3BP M2BP	reviewed	Q08380	140.951	131.667	139.835	112.392	110.233	109.241	0.00709505	0.0133226	-0.313636
Q14232	EI2BA_HUMAN	EIF2B1 EIF2BA	reviewed	Q14232	72.5475	84.8041	79.0617	92.215	95.6076	95.9018	0.0360825	0.0497722	0.26318
Q9UNS1	TIM_HUMAN	TIMELESS TIM TIM1 TIMELESS1	reviewed	Q9UNS1	73.566	79.5185	75.6481	73.8143	76.6169	72.6178	0.42607	0.458213	-0.0363017
Q9NY27	PP4R2_HUMAN	PPP4R2 SBBI57	reviewed	Q9NY27	59.6752	68.2118	62.2884	39.866	38.7514	42.3132	0.00532473	0.0109619	-0.65315
P60900	PSA6_HUMAN	PSMA6 PROS27	reviewed	P60900	328.249	357.36	349.047	361.198	379.693	370.862	0.0774136	0.0968294	0.103687
Q9H0S4	DDX47_HUMAN	DDX47	reviewed	Q9H0S4	152.767	142.251	151.254	136.12	131.035	132.161	0.0255593	0.0371184	-0.160393
Q9HCM4	E41L5_HUMAN	EPB41L5 KIAA1548	reviewed	Q9HCM4	153.525	145.382	150.427	107.339	103.655	100.134	0.000142874	0.00139046	-0.530278
A0A7I2YQG2	A0A7I2YQG2_HUMAN	RPL19 hCG_31402	unreviewed	A0A7I2YQG2	356.915	345.999	349.603	371.601	353.388	355.869	0.240368	0.270584	0.0383348
Q96Q11	TRNT1_HUMAN	TRNT1 CGI-47	reviewed	Q96Q11	212.442	214.164	217.786	172.47	169.136	167.067	3.46341e-05	0.000719307	-0.341202
Q86UK7	ZN598_HUMAN	ZNF598	reviewed	Q86UK7	76.6818	76.5712	76.3521	123.762	126.388	118.166	0.00270333	0.00708194	0.681789
Q13162	PRDX4_HUMAN	PRDX4	reviewed	Q13162	371.469	339.712	365.24	277.164	271.856	270.038	0.00987677	0.0172084	-0.394205
Q8N8A6	DDX51_HUMAN	DDX51	reviewed	Q8N8A6	101.252	94.539	100.48	64.1524	64.6315	59.5432	0.000261516	0.00184522	-0.653678
Q9H501	ESF1_HUMAN	ESF1 ABTAP C20orf6 HDCMC28P	reviewed	Q9H501	162.882	144.853	157.848	122.105	119.322	120.195	0.0211476	0.0316052	-0.364559
P61019	RAB2A_HUMAN	RAB2A RAB2	reviewed	P61019	357.959	339.136	359.563	422.158	417.843	429.232	0.00249828	0.00676708	0.264447
Q12846	STX4_HUMAN	STX4 STX4A	reviewed	Q12846	122.342	112.192	116.504	104.781	105.485	104.085	0.050856	0.0669476	-0.159254
Q14571	ITPR2_HUMAN	ITPR2	reviewed	Q14571	85.7371	79.5443	87.0444	63.1522	60.8951	63.9772	0.00544361	0.011118	-0.424367
O95716	RAB3D_HUMAN	RAB3D GOV RAB16	reviewed	O95716	153.728	146.574	156.166	42.6389	39.4419	38.0668	7.61604e-05	0.00104721	-1.9257
P51570	GALK1_HUMAN	GALK1 GALK	reviewed	P51570	102.553	112.164	107.862	117.498	121.836	119.032	0.0337658	0.0470536	0.151783
Q14146	URB2_HUMAN	URB2 KIAA0133	reviewed	Q14146	123.415	111.918	120.656	94.5423	91.5779	87.0879	0.00460669	0.00990805	-0.381832
P49454	CENPF_HUMAN	CENPF	reviewed	P49454	89.8206	85.0931	87.6531	62.0783	63.3667	63.926	0.000991416	0.00385772	-0.471469
Q9BYD6	RM01_HUMAN	MRPL1 BM-022	reviewed	Q9BYD6	188.509	170	180.868	174.008	161.987	168.031	0.151081	0.176957	-0.0977993
Q6P1N9	TATD1_HUMAN	TATDN1 CDA11	reviewed	Q6P1N9	202.93	203.249	205.495	156.492	154.734	147.572	0.00145201	0.00482449	-0.414905
A0A3B3IUB5	A0A3B3IUB5_HUMAN	HM13	unreviewed	A0A3B3IUB5	265.883	244.337	252.87	232.929	217.731	219.169	0.0193022	0.0292991	-0.188059
Q9BY77	PDIP3_HUMAN	POLDIP3 KIAA1649 PDIP46	reviewed	Q9BY77	84.8297	77.1906	81.1682	93.8627	94.5139	100.123	0.00724968	0.0135408	0.246493
A0A0C4DFM1	A0A0C4DFM1_HUMAN	TM9SF4 hCG_38809	unreviewed	A0A0C4DFM1	100.431	92.7324	99.6693	100.63	98.9377	97.8119	0.607	0.634747	0.0222306
A0A286YFF7	A0A286YFF7_HUMAN	PPT1	unreviewed	A0A286YFF7	208.425	191.13	194.152	123.16	121.231	119.499	0.00366642	0.00854102	-0.706253
A0A7I2V4V1	A0A7I2V4V1_HUMAN	PPIA	unreviewed	A0A7I2V4V1	14.6206	17.542	17.511	13.4735	14.0934	15.8913	0.167669	0.194389	-0.192851
O60361	NDK8_HUMAN	NME2P1	reviewed	O60361	14.519	17.4001	16.518	21.1704	23.7568	24.4835	0.00653402	0.0125954	0.519045
Q9NZL9	MAT2B_HUMAN	MAT2B TGR MSTP045 Nbla02999 UNQ2435/PRO4995	reviewed	Q9NZL9	76.2027	83.5807	79.603	114.834	118.46	118.126	0.000510789	0.00259919	0.553856
Q8NI35	INADL_HUMAN	PATJ CIPP INADL	reviewed	Q8NI35	20.6395	19.7693	20.3131	8.39571	7.15209	6.96646	0.00010062	0.00119493	-1.43138
Q9NTK5	OLA1_HUMAN	OLA1 GTPBP9 PRO2455 PTD004	reviewed	Q9NTK5	169.13	191.411	172.67	231.929	241.665	243.056	0.00443806	0.00966485	0.426564
O43252	PAPS1_HUMAN	PAPSS1 ATPSK1 PAPSS	reviewed	O43252	86.8127	99.2258	89.7203	121.996	124.946	118.595	0.00620184	0.0121668	0.406609
P50213	IDH3A_HUMAN	IDH3A	reviewed	P50213	402.449	371.077	394.248	327.709	322.522	329.01	0.0181051	0.0277865	-0.254026
P40938	RFC3_HUMAN	RFC3	reviewed	P40938	93.9168	91.9401	91.939	91.4232	92.5281	90.3935	0.271668	0.30296	-0.0180351
P15531	NDKA_HUMAN	NME1 NDPKA NM23	reviewed	P15531	97.9209	113.71	104.014	98.277	102.457	96.3111	0.310326	0.341844	-0.0876174
O14787	TNPO2_HUMAN	TNPO2	reviewed	O14787-2	58.882	64.0386	60.353	57.43	58.0691	57.0846	0.141463	0.166674	-0.0867021
Q9UK61	TASOR_HUMAN	TASOR C3orf63 FAM208A KIAA1105	reviewed	Q9UK61	55.4521	52.8196	56.3252	89.7947	91.2235	91.5815	7.83838e-05	0.0010627	0.727847
Q15042	RB3GP_HUMAN	RAB3GAP1 KIAA0066 RAB3GAP	reviewed	Q15042	64.352	69.6777	65.8226	101.486	103.927	99.2245	8.84828e-05	0.00113504	0.608158
Q9H6W3	RIOX1_HUMAN	RIOX1 C14orf169 MAPJD NO66	reviewed	Q9H6W3	54.8112	50.6543	52.2048	31.6178	31.0005	28.7327	0.000220763	0.00167681	-0.787418
Q86V15	CASZ1_HUMAN	CASZ1 CST SRG ZNF693	reviewed	Q86V15	11.2351	9.67818	10.5043	5.13552	4.95544	4.67273	0.00376141	0.00868513	-1.08952
Q9BWD1	THIC_HUMAN	ACAT2 ACTL	reviewed	Q9BWD1	61.3568	72.8392	64.9362	62.2482	63.1773	60.9331	0.335545	0.367276	-0.0956461
Q9BXS5	AP1M1_HUMAN	AP1M1 CLTNM	reviewed	Q9BXS5	106.745	120.089	116.852	137.803	138.114	140.662	0.021891	0.0325469	0.2775
O43824	GTPB6_HUMAN	GTPBP6 PGPL	reviewed	O43824	155.21	143.051	145.768	78.2991	76.0853	75.1105	0.00156749	0.00504186	-0.952193
Q13501	SQSTM_HUMAN	SQSTM1 ORCA OSIL	reviewed	Q13501	70.9706	71.9927	67.2446	85.2939	84.5664	80.5279	0.00293982	0.00748712	0.252349
P46109	CRKL_HUMAN	CRKL	reviewed	P46109	74.2799	78.7829	75.5135	98.1327	102.195	98.9346	0.000217451	0.00166469	0.388732
Q8IWZ8	SUGP1_HUMAN	SUGP1 SF4	reviewed	Q8IWZ8	89.7603	85.3718	88.4973	73.4777	74.686	73.7803	0.00564067	0.0114064	-0.248316
Q9UI10	EI2BD_HUMAN	EIF2B4 EIF2BD	reviewed	Q9UI10	0.590153	0.472295	0.398296	0.9008	0.791282	0.687835	0.0213919	0.03189	0.704209
Q9UKM7	MA1B1_HUMAN	MAN1B1 UNQ747/PRO1477	reviewed	Q9UKM7	100.719	91.2846	97.4141	72.3814	69.9261	68.6926	0.005267	0.0108816	-0.455912
Q9HCM4	E41L5_HUMAN	EPB41L5 KIAA1548	reviewed	Q9HCM4-2	13.748	14.3469	14.2377	6.41139	5.74061	4.90011	0.000728006	0.00319915	-1.31182
O60244	MED14_HUMAN	MED14 ARC150 CRSP2 CXorf4 DRIP150 EXLM1 RGR1 TRAP170	reviewed	O60244	63.2098	63.2127	64.8072	70.0572	68.5727	69.8579	0.00133526	0.00460146	0.124657
Q9NZT2	OGFR_HUMAN	OGFR	reviewed	Q9NZT2	70.7263	74.2406	72.0438	58.9591	58.0569	57.4001	0.00161143	0.00513841	-0.315233
Q9H993	ARMT1_HUMAN	ARMT1 C6orf211	reviewed	Q9H993	87.1459	117.558	113.368	52.4387	52.6859	50.536	0.0290058	0.0413644	-1.03095
P04626	ERBB2_HUMAN	ERBB2 HER2 MLN19 NEU NGL	reviewed	P04626	55.1285	50.9433	54.8189	36.5738	37.0619	33.9199	0.000696312	0.00311849	-0.580999
Q9UI10	EI2BD_HUMAN	EIF2B4 EIF2BD	reviewed	Q9UI10-3	88.3484	96.6243	91.0638	124.439	130.183	123.421	0.000506338	0.00258673	0.453688
Q8N2F6	ARM10_HUMAN	ARMC10 SVH PSEC0198	reviewed	Q8N2F6-2	8.36367	8.04708	7.76957	4.00071	3.66006	2.83661	0.00145373	0.00482734	-1.2038
A0A7I2V409	A0A7I2V409_HUMAN	MARK3	unreviewed	A0A7I2V409	14.2303	15.2347	15.2222	13.8999	14.1117	14.2854	0.127872	0.152186	-0.0793081
Q13596	SNX1_HUMAN	SNX1	reviewed	Q13596	118.735	129.791	121.04	155.431	159.475	157.227	0.00510148	0.0106636	0.353366
P20340	RAB6A_HUMAN	RAB6A RAB6	reviewed	P20340	222.608	207.642	216.12	160.32	160.313	156.542	0.00343228	0.00822258	-0.437844
Q15059	BRD3_HUMAN	BRD3 KIAA0043 RING3L	reviewed	Q15059	28.0449	27.5557	29.457	23.1323	22.6325	20.6095	0.00384328	0.00879711	-0.357818
Q9P015	RM15_HUMAN	MRPL15 HSPC145	reviewed	Q9P015	219.952	204.687	213.537	191.643	184.494	183.74	0.012522	0.0207363	-0.188846
F6TB26	F6TB26_HUMAN	TDRKH	unreviewed	F6TB26	161.645	144.236	153.408	80.0366	76.2839	74.8319	0.00226236	0.00633836	-0.990558
Q9BQ70	TCF25_HUMAN	TCF25 KIAA1049 NULP1 FKSG26	reviewed	Q9BQ70	84.2078	90.5206	89.5408	66.9445	68.0655	68.6073	0.00657616	0.012664	-0.376148
P46977	STT3A_HUMAN	STT3A ITM1 TMC	reviewed	P46977	352.6	317.922	357.064	334.107	322.009	349.079	0.641636	0.66792	-0.0317828
Q9UM47	NOTC3_HUMAN	NOTCH3	reviewed	Q9UM47	63.8824	60.6396	65.7524	37.6028	38.7911	35.8726	0.000463089	0.00246761	-0.761154
P30260	CDC27_HUMAN	CDC27 ANAPC3 D0S1430E D17S978E	reviewed	P30260	157.079	158.319	157.47	155.521	155.265	152.193	0.0783118	0.0978266	-0.0304886
P32119	PRDX2_HUMAN	PRDX2 NKEFB TDPX1	reviewed	P32119	487.78	555.721	492.355	239.933	247.063	240.805	0.00613232	0.0120732	-1.07743
Q96L92	SNX27_HUMAN	SNX27 KIAA0488 My014	reviewed	Q96L92	59.4531	64.387	60.2717	55.0161	50.9903	48.7254	0.0159366	0.0250635	-0.250811
X6RM59	X6RM59_HUMAN	NT5C3A	unreviewed	X6RM59	92.3906	92.1414	97.1561	58.4462	57.1556	55.4247	0.000242338	0.0017763	-0.719878
P43121	MUC18_HUMAN	MCAM MUC18	reviewed	P43121	67.8707	69.1693	68.3357	293.084	281.409	275.188	0.000561926	0.00276857	2.04866
Q5T200	ZC3HD_HUMAN	ZC3H13 KIAA0853	reviewed	Q5T200	83.5891	77.2293	83.5046	69.6245	66.9626	70.5287	0.0138186	0.0224192	-0.238352
Q9UBL3	ASH2L_HUMAN	ASH2L ASH2L1	reviewed	Q9UBL3	115.667	107.531	114.471	91.8816	93.0383	92.8691	0.0143394	0.0231189	-0.281618
Q8ND04	SMG8_HUMAN	SMG8 ABC2 C17orf71	reviewed	Q8ND04	66.9633	73.8587	69.7354	89.7146	90.0992	85.7605	0.00262268	0.00696856	0.334902
Q9NRW7	VPS45_HUMAN	VPS45 VPS45A VPS45B	reviewed	Q9NRW7	210.5	202.875	211.613	108.529	108.015	104.966	0.00014452	0.00139725	-0.958969
Q86TU7	SETD3_HUMAN	SETD3 C14orf154	reviewed	Q86TU7	65.8909	68.426	62.0275	57.5294	59.5295	60.8905	0.0609734	0.0784811	-0.14192
Q9NXG2	THUM1_HUMAN	THUMPD1	reviewed	Q9NXG2	124.186	141.957	134.991	166.337	174.873	176.541	0.00565244	0.0114186	0.368173
Q9H9Y6	RPA2_HUMAN	POLR1B	reviewed	Q9H9Y6	163.45	150.794	164.446	167.238	164.043	171.646	0.200475	0.228697	0.0712587
Q4G0N4	NAKD2_HUMAN	NADK2 C5orf33 MNADK NADKD1	reviewed	Q4G0N4	140.555	128.642	139.288	97.1069	91.2938	89.609	0.00150645	0.00493427	-0.55515
Q9Y5B6	PAXB1_HUMAN	PAXBP1 C21orf66 GCFC GCFC1	reviewed	Q9Y5B6	53.9545	51.333	54.286	54.6635	53.6239	53.7876	0.472607	0.504761	0.022439
P52732	KIF11_HUMAN	KIF11 EG5 KNSL1 TRIP5	reviewed	P52732	80.8192	85.599	79.7825	127.904	135.496	128.153	0.000176423	0.00152934	0.669373
Q8N335	GPD1L_HUMAN	GPD1L KIAA0089	reviewed	Q8N335	196.21	214.071	200.601	78.2382	77.7014	77.0404	0.00174812	0.00539934	-1.39069
Q9UIJ7	KAD3_HUMAN	AK3 AK3L1 AK6 AKL3L	reviewed	Q9UIJ7	404.467	364.792	389.031	441.921	423.256	437.21	0.0354275	0.0489952	0.169162
P62834	RAP1A_HUMAN	RAP1A KREV1	reviewed	P62834	71.9859	73.1128	71.7549	50.9385	48.8181	48.6544	7.38775e-05	0.00104167	-0.547124
O75947	ATP5H_HUMAN	ATP5PD ATP5H My032	reviewed	O75947	661.723	560.534	617.658	275.991	271.052	275.535	0.00724675	0.0135386	-1.16141
P54709	AT1B3_HUMAN	ATP1B3	reviewed	P54709	203.133	189.016	203.591	236.971	232.338	255.565	0.0103116	0.0178178	0.283047
P16278	BGAL_HUMAN	GLB1 ELNR1	reviewed	P16278	290.631	269.595	287.508	168.507	163.621	157.983	0.000680984	0.00310284	-0.790501
Q99797	MIPEP_HUMAN	MIPEP MIP	reviewed	Q99797	89.2368	84.3343	87.8971	54.7661	52.9029	53.7506	0.000628172	0.00296319	-0.69582
A0A7I2V2U6	A0A7I2V2U6_HUMAN	MTHFD2	unreviewed	A0A7I2V2U6	189.388	176.607	188.366	166.289	162.983	170.31	0.0288832	0.0412048	-0.150105
Q9GZR2	REXO4_HUMAN	REXO4 PMC2 XPMC2H	reviewed	Q9GZR2	181.627	168.862	180.125	183.337	176.505	177.194	0.671162	0.695837	0.0173541
Q96CN9	GCC1_HUMAN	GCC1	reviewed	Q96CN9	55.5949	55.9837	56.5411	33.5219	33.5485	31.3477	0.000255583	0.00182699	-0.772494
P01111	RASN_HUMAN	NRAS HRAS1	reviewed	P01111	141.929	128.537	139.771	56.167	55.8266	55.4304	0.00256409	0.00688283	-1.29295
P46782	RS5_HUMAN	RPS5	reviewed	P46782	488.399	502.625	461.81	427.601	420.009	433.305	0.0312231	0.0439846	-0.181695
P12235	ADT1_HUMAN	SLC25A4 AAC1 ANT1	reviewed	P12235	43.0589	41.3142	46.7801	43.1999	43.5877	45.9684	0.78892	0.807027	0.0175246
Q53EL6	PDCD4_HUMAN	PDCD4 H731	reviewed	Q53EL6	103.861	107.392	103.405	76.9944	78.7524	74.1554	0.000107277	0.0012377	-0.452762
Q9UPY3	DICER_HUMAN	DICER1 DICER HERNA KIAA0928	reviewed	Q9UPY3	50.201	54.1488	51.5092	36.2436	36.0293	35.7873	0.00482272	0.0102288	-0.528406
Q6NUQ4	TM214_HUMAN	TMEM214 PP446	reviewed	Q6NUQ4	215.647	196.975	207.285	192.588	186.892	181.844	0.0476755	0.0633631	-0.143216
A0A5F9ZHN7	A0A5F9ZHN7_HUMAN	SACM1L	unreviewed	A0A5F9ZHN7	124.998	116.946	128.658	86.9897	84.4594	86.815	0.00612059	0.0120577	-0.521023
Q8N8S7	ENAH_HUMAN	ENAH MENA	reviewed	Q8N8S7	176.636	188.18	180.992	194.332	196.455	196.607	0.0485291	0.0643082	0.105936
Q9BZK7	TBL1R_HUMAN	TBL1XR1 IRA1 TBLR1	reviewed	Q9BZK7	71.6274	70.0803	70.8405	71.7146	73.5006	71.2961	0.189154	0.216547	0.0266521
Q9Y6U3	ADSV_HUMAN	SCIN KIAA1905	reviewed	Q9Y6U3	19.9351	20.4635	20.4842	10.9474	11.1574	11.264	2.36574e-05	0.00061772	-0.867534
A0A7I2V539	A0A7I2V539_HUMAN	NMT1	unreviewed	A0A7I2V539	96.7089	100.857	97.5207	210.752	217.27	216.733	8.44973e-06	0.000424056	1.12761
F5GWT4	F5GWT4_HUMAN	WNK1	unreviewed	F5GWT4	129.177	141.172	132.913	265.659	273.472	266.422	1.7411e-05	0.000545797	0.998263
Q02809	PLOD1_HUMAN	PLOD1 LLH PLOD	reviewed	Q02809	130.141	120.002	128.678	238.994	233.013	240.907	1.82846e-05	0.000560926	0.912213
P50579	MAP2_HUMAN	METAP2 MNPEP P67EIF2	reviewed	P50579	90.4742	100.132	91.8969	123.342	126.999	122.193	0.00341698	0.00819631	0.399109
P54727	RD23B_HUMAN	RAD23B	reviewed	P54727	195.379	209.482	201.546	146.051	151.465	147.853	0.00229258	0.00640454	-0.445283
O43684	BUB3_HUMAN	BUB3	reviewed	O43684	215.009	216.443	221.887	239.241	245.594	254.428	0.0112249	0.0189961	0.178255
P49848	TAF6_HUMAN	TAF6 TAF2E TAFII70	reviewed	P49848	112.561	114.486	114.081	74.2791	73.4365	72.2881	1.03356e-06	0.000222647	-0.632784
Q08AM6	VAC14_HUMAN	VAC14 TAX1BP2 TRX	reviewed	Q08AM6	68.7179	72.2844	65.27	59.4079	59.8105	57.8236	0.0319348	0.0448405	-0.220457
A0A590UJK3	A0A590UJK3_HUMAN	SLMAP	unreviewed	A0A590UJK3	112.808	105.861	108.984	135.466	132.862	135.026	0.00246969	0.00671543	0.299877
K7ER00	K7ER00_HUMAN	FARSA	unreviewed	K7ER00	137.099	146.409	140.41	172.008	176.847	175.156	0.00164612	0.00520657	0.30581
F6T1Q0	F6T1Q0_HUMAN	PDE12	unreviewed	F6T1Q0	58.9582	58.5878	58.6981	92.5452	92.8366	94.8388	0.000328984	0.0020742	0.668988
O60524	NEMF_HUMAN	NEMF SDCCAG1	reviewed	O60524	88.7577	91.7336	91.3191	95.0937	97.3705	99.0284	0.0122309	0.0203454	0.100858
Q8TDI0	CHD5_HUMAN	CHD5 KIAA0444	reviewed	Q8TDI0	7.82745	7.30896	7.28152	5.52982	5.24874	4.22365	0.0133489	0.0218122	-0.579478
Q8NCN5	PDPR_HUMAN	PDPR KIAA1990	reviewed	Q8NCN5	150.346	136.372	151.871	111.597	106.053	110.241	0.010877	0.0185388	-0.419654
P40937	RFC5_HUMAN	RFC5	reviewed	P40937	90.0332	92.224	93.2348	124.342	123.031	121.559	1.85396e-05	0.000560926	0.421346
Q9NW64	RBM22_HUMAN	RBM22 ZC3H16 199G4	reviewed	Q9NW64	163.437	150.59	162.423	157.114	157.328	160.18	0.897689	0.907874	-0.00554662
A0A0A0MRB5	A0A0A0MRB5_HUMAN	MADD	unreviewed	A0A0A0MRB5	20.3	22.3321	21.3425	17.3428	17.2096	17.247	0.0198735	0.0300251	-0.30456
Q9UH62	ARMX3_HUMAN	ARMCX3 ALEX3 BM-017 UNQ2517/PRO6007	reviewed	Q9UH62	99.574	96.8592	101.355	114.575	113.676	109.795	0.00251897	0.00680411	0.182931
Q15599	NHRF2_HUMAN	SLC9A3R2 NHERF2	reviewed	Q15599	87.1046	85.7435	84.8145	138.8	137.475	132.278	0.000586738	0.00285276	0.66504
Q9H6F5	CCD86_HUMAN	CCDC86 CYCLON	reviewed	Q9H6F5	222.833	208.347	220.086	210.547	201.844	205.256	0.111122	0.134021	-0.0764648
E5RJR5	E5RJR5_HUMAN	SKP1	unreviewed	E5RJR5	189.477	211.516	201.894	157.047	166.997	159.168	0.0125068	0.0207248	-0.319229
Q15418	KS6A1_HUMAN	RPS6KA1 MAPKAPK1A RSK1	reviewed	Q15418	66.5413	74.8704	68.4788	90.1057	93.3835	91.4281	0.00694582	0.0131378	0.389361
P61006	RAB8A_HUMAN	RAB8A MEL RAB8	reviewed	P61006	211.985	201.789	216.83	147.295	148.734	153.006	0.00210847	0.00608237	-0.489906
Q9UL03	INT6_HUMAN	INTS6 DBI1 DDX26 DDX26A	reviewed	Q9UL03	80.2068	76.0421	80.2369	71.5864	71.3834	71.3302	0.0333615	0.0466224	-0.142122
Q96AY3	FKB10_HUMAN	FKBP10 FKBP65 PSEC0056	reviewed	Q96AY3	62.1691	62.4926	62.8325	248.707	241.787	237.138	0.000334675	0.00208634	1.95636
P20618	PSB1_HUMAN	PSMB1 PSC5	reviewed	P20618	192.964	203.99	196.343	198.077	204.05	198.349	0.57006	0.599108	0.017352
O75396	SC22B_HUMAN	SEC22B SEC22L1	reviewed	O75396	386.22	347.558	365.442	272.926	260.255	263.228	0.00686198	0.0130332	-0.464897
Q96IZ0	PAWR_HUMAN	PAWR PAR4	reviewed	Q96IZ0	44.0838	48.5122	42.7214	45.5369	48.0238	47.8443	0.373576	0.405413	0.0634863
Q9Y613	FHOD1_HUMAN	FHOD1 FHOS FHOS1	reviewed	Q9Y613	93.9263	102.857	94.4718	98.4693	99.4693	95.5807	0.826258	0.841891	0.0111719
Q9UKS6	PACN3_HUMAN	PACSIN3	reviewed	Q9UKS6	194.712	176.127	180.29	106.205	106.994	106.862	0.0052339	0.0108464	-0.784048
Q9NQ29	LUC7L_HUMAN	LUC7L LUC7L1	reviewed	Q9NQ29	106.389	106.122	106.286	103.573	103.826	102.212	0.0235382	0.0345979	-0.0421845
Q9UQ88	CD11A_HUMAN	CDK11A CDC2L2 CDC2L3 PITSLREB	reviewed	Q9UQ88	3.29343	3.53834	3.76978	3.34354	3.44315	3.25443	0.30759	0.339071	-0.0783572
J3KRX5	J3KRX5_HUMAN	RPL17	unreviewed	J3KRX5	421.214	417.958	399.513	429.335	420.617	439.691	0.126108	0.150226	0.058164
Q9H8H2	DDX31_HUMAN	DDX31	reviewed	Q9H8H2	141.364	133.156	140.231	141.833	138.972	144.042	0.33359	0.365343	0.0346977
P51553	IDH3G_HUMAN	IDH3G	reviewed	P51553	103.531	95.5275	99.773	74.199	71.7103	71.5121	0.00325267	0.0079544	-0.458836
Q9Y2Z0	SGT1_HUMAN	SUGT1	reviewed	Q9Y2Z0	103.017	107.887	101.52	230.592	240.379	239.057	1.71079e-05	0.000545797	1.18437
Q7Z4S6	KI21A_HUMAN	KIF21A KIAA1708 KIF2	reviewed	Q7Z4S6	73.0552	78.0706	71.8503	75.8948	79.2351	76.2445	0.28583	0.317611	0.0533407
P55263	ADK_HUMAN	ADK	reviewed	P55263	139.447	164.33	151.908	219.59	231.934	227.881	0.00280799	0.00725426	0.576234
Q8IYQ7	THNS1_HUMAN	THNSL1	reviewed	Q8IYQ7	78.7917	73.9361	76.5793	40.5039	40.4898	40.1247	0.00140465	0.0047431	-0.920863
Q13217	DNJC3_HUMAN	DNAJC3 P58IPK PRKRI	reviewed	Q13217	241.468	218.768	233.382	180.019	175.445	189.217	0.00577489	0.0116112	-0.348729
P30050	RL12_HUMAN	RPL12	reviewed	P30050	512.319	512.755	507.978	546.85	541.772	554.472	0.00433084	0.00952245	0.100007
H3BPG6	H3BPG6_HUMAN	ZNF598	unreviewed	H3BPG6	3.09354	2.69957	2.88905	3.52947	3.65395	3.34254	0.0148617	0.023734	0.277827
Q8N6T3	ARFG1_HUMAN	ARFGAP1 ARF1GAP	reviewed	Q8N6T3	92.7428	92.8098	87.9083	105.842	106.02	108.564	0.00310761	0.00774905	0.228657
P35520	CBS_HUMAN	CBS	reviewed	P35520	83.624	98.3329	88.0598	158.227	160.78	154.823	0.00143848	0.00479803	0.811319
A0A384DVU0	A0A384DVU0_HUMAN	PNPLA6	unreviewed	A0A384DVU0	65.8369	61.7055	64.8436	106.468	100.505	101.294	0.000171686	0.00151471	0.680173
Q9UHQ9	NB5R1_HUMAN	CYB5R1 NQO3A2 UNQ3049/PRO9865	reviewed	Q9UHQ9	262.469	244.318	257.002	147.414	143.39	143.618	0.00147269	0.00486609	-0.814076
Q9H8Y8	GORS2_HUMAN	GORASP2 GOLPH6	reviewed	Q9H8Y8	220.286	213.242	214.617	151.03	153.759	152.461	0.00033223	0.00208236	-0.503334
Q9HD45	TM9S3_HUMAN	TM9SF3 SMBP UNQ245/PRO282	reviewed	Q9HD45	198.729	181.903	194.447	145.462	140.625	146.915	0.0056473	0.0114168	-0.409387
Q9NYV4	CDK12_HUMAN	CDK12 CRK7 CRKRS KIAA0904	reviewed	Q9NYV4	117.678	114.169	120.431	123.865	123.419	126.061	0.0434866	0.0584571	0.0837928
Q15833	STXB2_HUMAN	STXBP2 UNC18B	reviewed	Q15833	104.482	105.706	109.161	132.626	135.034	137.186	0.00012365	0.00132099	0.342237
Q02750	MP2K1_HUMAN	MAP2K1 MEK1 PRKMK1	reviewed	Q02750	59.12	65.5277	62.9167	109.561	116.38	118.197	0.000169981	0.00151282	0.875599
P06865	HEXA_HUMAN	HEXA	reviewed	P06865	239.443	219.258	241.718	149.174	146.436	146.981	0.0062574	0.0122264	-0.662247
Q13151	ROA0_HUMAN	HNRNPA0 HNRPA0	reviewed	Q13151	473.797	426.235	454.764	304.685	296.654	304.029	0.00686193	0.0130332	-0.581499
D3YTB1	D3YTB1_HUMAN	RPL32	unreviewed	D3YTB1	387.686	392.49	382.414	387.642	380.863	379.759	0.280377	0.312	-0.0178879
I3L4C2	I3L4C2_HUMAN	BAIAP2	unreviewed	I3L4C2	92.3906	97.0502	94.3371	75.212	75.1107	74.6329	0.00416876	0.00927653	-0.335122
P39656	OST48_HUMAN	DDOST KIAA0115 OST48 OK/SW-cl.45	reviewed	P39656	523.732	472.834	499.53	392.608	374.2	387.555	0.00913841	0.0161284	-0.374106
P23368	MAOM_HUMAN	ME2	reviewed	P23368	80.302	75.5259	78.0323	133.014	126.666	124.544	0.000357867	0.00215974	0.7163
P61964	WDR5_HUMAN	WDR5 BIG3	reviewed	P61964	220.838	218.98	222.384	203.43	203.32	211.37	0.0209864	0.0314067	-0.0993823
P07996	TSP1_HUMAN	THBS1 TSP TSP1	reviewed	P07996	102.921	94.1751	102.943	164.478	168.604	162.75	0.000182331	0.0015436	0.7247
Q9UBQ7	GRHPR_HUMAN	GRHPR GLXR MSTP035	reviewed	Q9UBQ7	130.237	131.626	126.902	180.471	173.63	166.229	0.00462791	0.00992793	0.42053
Q7L7L0	H2A3_HUMAN	H2AW HIST3H2A	reviewed	Q7L7L0	282.448	220.923	268.319	127.587	124.396	121.332	0.0183043	0.0280312	-1.04763
Q9Y606	TRUA_HUMAN	PUS1 PP8985	reviewed	Q9Y606	125.103	119.749	123.609	89.1375	86.8333	86.9912	0.000392738	0.00227971	-0.486656
P41229	KDM5C_HUMAN	KDM5C DXS1272E JARID1C SMCX XE169	reviewed	P41229	47.2503	48.8812	47.1419	28.2646	27.6277	25.4812	9.41675e-05	0.00116751	-0.816142
Q96HW7	INT4_HUMAN	INTS4 MSTP093	reviewed	Q96HW7	80.8763	76.1221	80.1977	55.3143	56.456	53.5374	0.000575069	0.00281506	-0.520926
A0A5F9ZHW5	A0A5F9ZHW5_HUMAN	ATXN2	unreviewed	A0A5F9ZHW5	81.5775	83.2865	81.6871	165.215	172.032	174.497	0.000661084	0.00303895	1.05354
A0A0A0MQW0	A0A0A0MQW0_HUMAN	MYEF2 hCG_40072	unreviewed	A0A0A0MQW0	226.266	199.804	219.848	168.594	159.57	162.318	0.0152335	0.0242032	-0.397153
P31350	RIR2_HUMAN	RRM2 RR2	reviewed	P31350	74.7146	90.66	83.7683	66.8515	69.4403	67.2799	0.0771995	0.0966396	-0.291435
O43663	PRC1_HUMAN	PRC1	reviewed	O43663	165.763	159.538	163.066	150.145	151.511	148.237	0.00785751	0.0143647	-0.118383
O00330	ODPX_HUMAN	PDHX PDX1	reviewed	O00330	189.242	170.514	181.32	233.211	226.114	229.45	0.00612015	0.0120577	0.348201
O43399	TPD54_HUMAN	TPD52L2	reviewed	O43399-3	29.3998	30.0385	28.1387	31.4607	31.193	28.0591	0.457075	0.489047	0.0507548
O15347	HMGB3_HUMAN	HMGB3 HMG2A HMG4	reviewed	O15347	157.859	174.674	163.503	90.7564	96.069	97.3287	0.00171356	0.00534971	-0.803774
O14950	ML12B_HUMAN	MYL12B MRLC2 MYLC2B	reviewed	O14950	249.676	261.685	254.073	427.332	447.343	448.804	0.000173548	0.00151903	0.789985
Q9ULL5	PRR12_HUMAN	PRR12 KIAA1205	reviewed	Q9ULL5	43.8617	39.9567	41.8407	24.3152	23.5032	23.6394	0.00269611	0.00707558	-0.814352
P24539	AT5F1_HUMAN	ATP5PB ATP5F1	reviewed	P24539	361.015	320.964	347.821	155.354	152.183	152.52	0.00362411	0.00848323	-1.16248
Q86UE8	TLK2_HUMAN	TLK2	reviewed	Q86UE8	144.077	155.594	148.834	98.1616	97.2146	95.16	0.00242379	0.00662781	-0.626404
O60508	PRP17_HUMAN	CDC40 EHB3 PRP17 PRPF17	reviewed	O60508	89.8079	81.2683	89.8914	58.0712	55.127	56.2518	0.00527555	0.0108924	-0.623011
Q68E01	INT3_HUMAN	INTS3 C1orf193 C1orf60	reviewed	Q68E01-2	120.248	120.786	126.742	101.797	102.931	103.616	0.00773187	0.0141986	-0.254292
A0A0D9SGE8	A0A0D9SGE8_HUMAN	PHF6	unreviewed	A0A0D9SGE8	111.038	107.461	110.448	141.942	140.879	141.384	0.000586124	0.00285156	0.366904
O00754	MA2B1_HUMAN	MAN2B1 LAMAN MANB	reviewed	O00754	105.06	96.0849	102.241	80.5976	78.1169	79.0214	0.0101408	0.0175736	-0.351795
O43264	ZW10_HUMAN	ZW10	reviewed	O43264	76.8499	77.7738	76.9552	98.2577	98.0487	94.8047	0.00187816	0.00566296	0.330066
O95361	TRI16_HUMAN	TRIM16 EBBP	reviewed	O95361	21.7944	24.2832	22.686	14.5923	14.3439	13.1968	0.00129902	0.00451137	-0.706695
E7EQY4	E7EQY4_HUMAN	MTA3	unreviewed	E7EQY4	64.1109	59.9763	66.6023	39.9205	41.6172	41.9125	0.00404275	0.00908741	-0.627297
P48047	ATPO_HUMAN	ATP5PO ATP5O ATPO	reviewed	P48047	436.805	405.611	432.58	238.459	229.191	235.058	0.00141977	0.00477258	-0.859497
X6RLT1	X6RLT1_HUMAN	NELFCD	unreviewed	X6RLT1	81.6981	90.4561	86.144	72.8526	74.851	72.9503	0.0316791	0.0445379	-0.227252
Q5JSZ5	PRC2B_HUMAN	PRRC2B BAT2L BAT2L1 KIAA0515	reviewed	Q5JSZ5	63.9459	65.7006	65.3093	82.5306	83.7506	82.4521	1.90236e-05	0.00056948	0.351453
O95861	BPNT1_HUMAN	BPNT1	reviewed	O95861	75.9774	82.8736	78.7167	104.172	107.165	106.143	0.0018247	0.00555578	0.418328
A0A2R8YH03	A0A2R8YH03_HUMAN	TASOR2	unreviewed	A0A2R8YH03	97.0167	92.575	95.3385	67.2234	67.9342	65.7451	0.000344706	0.00212911	-0.504112
A3KN83	SBNO1_HUMAN	SBNO1 MOP3	reviewed	A3KN83	44.9722	51.826	49.1054	45.4632	47.8222	45.4938	0.359125	0.390551	-0.0722248
O94913	PCF11_HUMAN	PCF11 KIAA0824	reviewed	O94913	107.649	103.076	110.129	113.635	117.156	118.112	0.0252292	0.0366803	0.120907
E9PHA2	E9PHA2_HUMAN	NCAPH	unreviewed	E9PHA2	87.2347	92.8589	89.5267	96.4914	98.8553	97.5362	0.0276886	0.039762	0.119394
Q9UKY7	CDV3_HUMAN	CDV3 H41	reviewed	Q9UKY7	102.813	108.891	98.6819	205.507	226.942	223.842	0.000878015	0.00358162	1.08027
O15297	PPM1D_HUMAN	PPM1D WIP1	reviewed	O15297	104.422	97.8399	102.497	36.4616	37.9907	34.9119	0.00013247	0.00134688	-1.47853
Q9UNS2	CSN3_HUMAN	COPS3 CSN3	reviewed	Q9UNS2	138.597	153.976	150.354	163.09	172.05	171.405	0.0248969	0.0362787	0.193621
O00505	IMA4_HUMAN	KPNA3 QIP2	reviewed	O00505	105.295	111.727	111.831	143.48	144.991	149.317	0.000255849	0.00182699	0.412789
P28482	MK01_HUMAN	MAPK1 ERK2 PRKM1 PRKM2	reviewed	P28482	73.3503	81.7535	75.6846	89.7562	91.9262	84.0381	0.0277286	0.0397993	0.203339
P62987	RL40_HUMAN	UBA52 UBCEP2	reviewed	P62987	28.0957	29.8191	29.3056	26.5752	26.9464	25.8364	0.0176083	0.0272234	-0.13629
Q8N684	CPSF7_HUMAN	CPSF7	reviewed	Q8N684	159.95	155.021	163.183	139.537	137.876	144.57	0.00417861	0.00928779	-0.180292
Q8N573	OXR1_HUMAN	OXR1 Nbla00307	reviewed	Q8N573	30.1422	34.6659	32.5649	26.1649	25.6143	23.2869	0.012595	0.0208127	-0.37536
P61204	ARF3_HUMAN	ARF3	reviewed	P61204	285.577	316.814	310.028	312.446	317.958	321.878	0.294283	0.32607	0.0616924
Q96K76	UBP47_HUMAN	USP47	reviewed	Q96K76-4	36.0025	38.6043	36.0682	45.6651	47.538	46.4004	0.00146912	0.00486465	0.335007
Q9H1E3	NUCKS_HUMAN	NUCKS1 NUCKS JC7	reviewed	Q9H1E3	94.4784	113.604	95.5012	47.2648	48.8059	46.7842	0.0125485	0.0207536	-1.08754
P41743	KPCI_HUMAN	PRKCI DXS1179E	reviewed	P41743	28.3273	29.0836	29.76	34.0765	33.1177	31.7854	0.011572	0.0194876	0.183286
Q14165	MLEC_HUMAN	MLEC KIAA0152	reviewed	Q14165	333.503	296.219	315.186	259.527	245.97	249.843	0.017892	0.0275587	-0.32305
P55327	TPD52_HUMAN	TPD52	reviewed	P55327-3	98.7522	108.796	102.216	130.898	132.954	125.59	0.00261118	0.00695628	0.330237
P62280	RS11_HUMAN	RPS11	reviewed	P62280	668.053	681.8	659.502	655.744	651.738	657.448	0.142819	0.168092	-0.0322542
Q9Y450	HBS1L_HUMAN	HBS1L HBS1 KIAA1038	reviewed	Q9Y450	120.359	128.082	126.002	163.34	168.051	168.807	0.000213448	0.00165193	0.417751
Q9GZL7	WDR12_HUMAN	WDR12	reviewed	Q9GZL7	243.232	222.959	234.972	194.608	190.348	194.862	0.0160042	0.0251546	-0.274151
X6RLX0	X6RLX0_HUMAN	ERC1	unreviewed	X6RLX0	94.729	95.8656	93.9136	173.957	172.298	164.481	0.001059	0.00400795	0.844106
Q01085	TIAR_HUMAN	TIAL1	reviewed	Q01085-2	232.219	221.821	239.707	146.946	152.345	157.227	0.000685673	0.00310302	-0.603738
A0A3F2YNW7	A0A3F2YNW7_HUMAN	ARID1B	unreviewed	A0A3F2YNW7	47.1519	44.3983	45.8937	45.4439	45.378	45.1157	0.593547	0.621853	-0.0158983
Q9NVH2	INT7_HUMAN	INTS7 C1orf73	reviewed	Q9NVH2	49.8044	49.0722	51.4531	51.1276	50.4465	49.652	0.738647	0.759206	0.00857748
Q9GZV4	IF5A2_HUMAN	EIF5A2	reviewed	Q9GZV4	5.22571	5.72432	5.59858	12.6657	13.6198	14.1688	0.00127079	0.00444119	1.28959
P62829	RL23_HUMAN	RPL23	reviewed	P62829	509.353	531.213	510.632	619.875	621.96	613.529	0.00211322	0.00609221	0.25832
Q9Y2T2	AP3M1_HUMAN	AP3M1	reviewed	Q9Y2T2	30.2342	34.6453	31.2802	39.991	40.5142	39.4454	0.0223406	0.0330822	0.318936
U3KQT1	U3KQT1_HUMAN	ESD hCG_29992	unreviewed	U3KQT1	91.2674	105.83	93.9276	118.979	126.196	121.59	0.0165414	0.025847	0.333714
A0A6Q8PFA6	A0A6Q8PFA6_HUMAN	KIF2A	unreviewed	A0A6Q8PFA6	86.1147	86.541	86.8228	84.5694	86.4483	85.3541	0.189035	0.216443	-0.0173772
Q13155	AIMP2_HUMAN	AIMP2 JTV1 PRO0992	reviewed	Q13155	126.464	141.722	131.712	172.043	175.325	176.89	0.00692138	0.0131062	0.390645
P42696	RBM34_HUMAN	RBM34 KIAA0117	reviewed	P42696	161.029	149.232	157.986	141.669	139.443	139.531	0.0413898	0.0560954	-0.154674
P49006	MRP_HUMAN	MARCKSL1 MLP MRP	reviewed	P49006	306.061	295.685	293.008	194.547	192.129	181.958	4.01585e-05	0.000772778	-0.653991
F8W785	F8W785_HUMAN	GOLIM4	unreviewed	F8W785	77.2561	67.373	73.867	18.2885	17.9062	16.8093	0.00227717	0.00637089	-2.04343
P36542	ATPG_HUMAN	ATP5F1C ATP5C ATP5C1 ATP5CL1	reviewed	P36542	1.33578	1.68529	1.6016	1.62208	1.48785	1.13976	0.527086	0.557647	-0.121366
Q9UKJ3	GPTC8_HUMAN	GPATCH8 GPATC8 KIAA0553	reviewed	Q9UKJ3	61.6805	59.0446	61.9322	67.2683	68.0869	70.7447	0.0052672	0.0108816	0.174205
P26373	RL13_HUMAN	RPL13 BBC1 OK/SW-cl.46	reviewed	P26373	648.698	614.918	618.289	584.805	569.182	585.871	0.0300956	0.0426988	-0.113225
Q9BTT6	LRRC1_HUMAN	LRRC1 LANO	reviewed	Q9BTT6	34.7714	30.7637	32.5873	19.7984	18.7402	18.1196	0.00258758	0.00692432	-0.792297
Q9H0R6	GATA_HUMAN	QRSL1	reviewed	Q9H0R6	64.1331	58.6678	61.3628	57.0325	55.8114	55.7516	0.0727531	0.0916951	-0.127423
Q96DB5	RMD1_HUMAN	RMDN1 FAM82B CGI-90	reviewed	Q96DB5	154.623	141.658	149.711	84.9765	84.6366	85.9794	0.00323324	0.0079272	-0.803173
Q969S9	RRF2M_HUMAN	GFM2 EFG2 MSTP027	reviewed	Q969S9	110.628	99.4917	107.795	105.313	105.903	108.192	0.897174	0.907472	0.00676345
Q6PJG6	BRAT1_HUMAN	BRAT1 BAAT1 C7orf27	reviewed	Q6PJG6	55.2491	61.7261	57.7108	54.9969	55.683	54.2992	0.225247	0.254634	-0.0824805
Q15428	SF3A2_HUMAN	SF3A2 SAP62	reviewed	Q15428	128.326	120.649	128.978	117.485	120.764	127.372	0.357166	0.388693	-0.0478605
Q16720	AT2B3_HUMAN	ATP2B3	reviewed	Q16720	0.558424	0.523912	0.583419	0.490471	0.357452	0.338233	0.0655181	0.0835404	-0.489882
Q92522	H1X_HUMAN	H1-10 H1FX	reviewed	Q92522	736.755	639.96	713.235	259.196	251.072	244.71	0.00367008	0.00854443	-1.46896
Q9UBB4	ATX10_HUMAN	ATXN10 SCA10	reviewed	Q9UBB4	39.261	43.495	41.4003	71.0222	74.4905	70.7049	5.82411e-05	0.000912445	0.800326
K7EQJ5	K7EQJ5_HUMAN	RPS15	unreviewed	K7EQJ5	332.373	350.675	316.278	324.839	319.434	322.08	0.383983	0.415892	-0.048405
Q15648	MED1_HUMAN	MED1 ARC205 CRSP1 CRSP200 DRIP205 DRIP230 PBP PPARBP PPARGBP RB18A TRAP220 TRIP2	reviewed	Q15648	44.4931	38.8598	42.3035	40.1353	41.7913	39.4766	0.489766	0.521722	-0.0496771
P62316	SMD2_HUMAN	SNRPD2 SNRPD1	reviewed	P62316	547.687	508.429	546.745	435.423	418.616	428.646	0.0077418	0.0142004	-0.321483
P50402	EMD_HUMAN	EMD EDMD STA	reviewed	P50402	201.077	196.653	193.844	156.044	151.498	147.487	0.000175649	0.0015288	-0.3786
P22830	HEMH_HUMAN	FECH	reviewed	P22830	116.844	108.705	113.761	61.3281	59.3889	55.7402	0.000109147	0.00124433	-0.943286
Q9HBR0	S38AA_HUMAN	SLC38A10 PP1744	reviewed	Q9HBR0	59.5927	56.4612	57.5621	26.0046	24.9208	21.2575	0.000123732	0.00132099	-1.26617
Q04721	NOTC2_HUMAN	NOTCH2	reviewed	Q04721	68.2166	66.0619	65.873	69.5187	71.417	69.2184	0.0310989	0.0438733	0.0703547
Q92785	REQU_HUMAN	DPF2 BAF45D REQ UBID4	reviewed	Q92785	81.8408	79.8127	85.785	69.3071	67.8333	69.929	0.00983339	0.0171405	-0.256956
H7BYY1	H7BYY1_HUMAN	TPM1 hCG_33495	unreviewed	H7BYY1	47.4502	53.2635	48.1377	24.0812	25.1377	23.898	0.00388447	0.00885786	-1.0256
A0A087X1Z3	A0A087X1Z3_HUMAN	PSME2	unreviewed	A0A087X1Z3	158.383	181.454	164.962	136.963	138.71	136.584	0.0449556	0.060171	-0.292167
P04424	ARLY_HUMAN	ASL	reviewed	P04424	74.1498	80.5999	74.5514	107.368	108.348	101.689	0.00056671	0.00278683	0.46908
Q96A65	EXOC4_HUMAN	EXOC4 KIAA1699 SEC8 SEC8L1	reviewed	Q96A65	91.5403	96.565	91.838	101.739	103.151	99.4206	0.0188613	0.0287479	0.12041
Q09028	RBBP4_HUMAN	RBBP4 RBAP48	reviewed	Q09028	130.643	127.324	129.07	110.536	110.404	106.754	0.000322883	0.00206107	-0.240125
O95394	AGM1_HUMAN	PGM3 AGM1	reviewed	O95394	122.936	125.437	118.58	200.01	205.911	200.447	8.74299e-06	0.000424056	0.724598
Q92696	PGTA_HUMAN	RABGGTA	reviewed	Q92696	59.745	65.8168	62.4426	78.2863	79.7423	77.3644	0.00594804	0.011846	0.324304
Q14CX7	NAA25_HUMAN	NAA25 C12orf30 MDM20 NAP1	reviewed	Q14CX7	106.361	111.691	110.667	162.16	167.846	166.109	1.86268e-05	0.000560926	0.593821
Q5JSH3	WDR44_HUMAN	WDR44	reviewed	Q5JSH3	62.388	66.1703	64.2097	84.0277	87.8965	82.7648	0.000689876	0.00310302	0.40187
Q9NZJ7	MTCH1_HUMAN	MTCH1 PSAP CGI-64 UNQ1871/PRO4314	reviewed	Q9NZJ7	109.521	98.3664	107.882	105.711	100.603	101.689	0.549142	0.578613	-0.0359289
Q7Z333	SETX_HUMAN	SETX ALS4 KIAA0625 SCAR1	reviewed	Q7Z333	50.6453	49.2735	51.9972	32.3487	33.1819	33.9739	0.000184316	0.0015436	-0.61044
Q99805	TM9S2_HUMAN	TM9SF2	reviewed	Q99805	75.5459	71.3398	75.6369	43.5622	41.1742	39.5335	7.50223e-05	0.00104721	-0.840476
Q8IWB9	TEX2_HUMAN	TEX2 KIAA1738 TMEM96	reviewed	Q8IWB9	126.899	119.762	120.911	112.876	108.595	107.314	0.0113698	0.0191888	-0.160881
Q9BPW8	NIPS1_HUMAN	NIPSNAP1	reviewed	Q9BPW8	221.659	195.455	211.624	111.206	104.59	106.259	0.00355658	0.00841149	-0.965156
Q969Z0	FAKD4_HUMAN	TBRG4 CPR2 FASTKD4 KIAA0948	reviewed	Q969Z0	238.152	213.844	233.766	144.622	139.177	137.445	0.00433037	0.00952245	-0.703053
P82094	TMF1_HUMAN	TMF1 ARA160	reviewed	P82094	75.7902	74.9039	75.1264	48.4861	47.3883	47.6255	6.25636e-07	0.000161727	-0.654127
P16104	H2AX_HUMAN	H2AX H2AFX	reviewed	P16104	1106.58	1169.21	1127.79	564.09	550.277	600.659	2.58799e-05	0.000629149	-0.988824
O43148	MCES_HUMAN	RNMT KIAA0398	reviewed	O43148	72.9092	71.3785	73.0311	124.185	126.908	128.156	5.43853e-05	0.00089395	0.803333
P50552	VASP_HUMAN	VASP	reviewed	P50552	66.7031	70.7023	66.8267	95.3341	98.1251	98.9658	8.36996e-05	0.0011062	0.517857
Q92599	SEPT8_HUMAN	SEPTIN8 KIAA0202 SEPT8	reviewed	Q92599	55.6552	57.3567	56.6561	46.1556	48.0116	47.5175	0.000250354	0.00179935	-0.260032
Q92665	RT31_HUMAN	MRPS31 IMOGN38	reviewed	Q92665	93.536	82.9226	87.1847	66.8676	63.4462	67.1805	0.0107483	0.0183839	-0.416777
Q9NZM3	ITSN2_HUMAN	ITSN2 KIAA1256 SH3D1B SWAP	reviewed	Q9NZM3	48.9129	49.5548	50.592	60.5588	59.4775	59.7962	0.000169819	0.00151282	0.270764
Q5T0W9	FA83B_HUMAN	FAM83B C6orf143	reviewed	Q5T0W9	73.804	78.9817	75.1012	33.352	34.0373	33.3316	0.00108739	0.00406201	-1.17795
A5A3E0	POTEF_HUMAN	POTEF A26C1B	reviewed	A5A3E0	7.02472	8.17096	7.09078	10.8064	10.4364	9.52453	0.00604573	0.0119583	0.46523
Q02338	BDH_HUMAN	BDH1 BDH SDR9C1	reviewed	Q02338	160.563	142.267	155.229	42.1933	41.0947	42.6429	0.00225852	0.00633836	-1.8629
Q6UVK1	CSPG4_HUMAN	CSPG4 MCSP	reviewed	Q6UVK1	79.0963	80.3031	78.784	199.583	196.956	196.312	3.54362e-06	0.000332621	1.3156
P41214	EIF2D_HUMAN	EIF2D HCA56 LGTN	reviewed	P41214	28.3242	30.3714	28.0518	21.2345	20.7902	20.0325	0.00245624	0.00669531	-0.48322
P62826	RAN_HUMAN	RAN ARA24 OK/SW-cl.81	reviewed	P62826	559.42	655.842	605.491	656.087	688.232	701.663	0.0968619	0.118536	0.168258
Q9NRF8	PYRG2_HUMAN	CTPS2	reviewed	Q9NRF8	46.2413	53.8881	52.101	32.9609	32.6289	30.7678	0.0101488	0.0175836	-0.659784
P61289	PSME3_HUMAN	PSME3	reviewed	P61289	176.706	205.312	192.029	240.308	244.017	246.393	0.020299	0.0305431	0.348147
P21589	5NTD_HUMAN	NT5E NT5 NTE	reviewed	P21589	104.495	104.026	106.785	335.412	330.878	327.981	1.0277e-05	0.000458534	1.65688
O14975	S27A2_HUMAN	SLC27A2 ACSVL1 FACVL1 FATP2 VLACS	reviewed	O14975	47.3042	46.2875	50.0254	31.06	30.0473	27.9085	0.000281148	0.00191708	-0.690094
P61225	RAP2B_HUMAN	RAP2B	reviewed	P61225	68.3625	63.7985	66.3302	45.4856	45.8944	44.5501	0.00210029	0.00607944	-0.546211
A9IYQ1	A9IYQ1_HUMAN	PDS5B	unreviewed	A9IYQ1	3.2744	2.73054	2.68148	2.34977	2.17526	2.01234	0.0442491	0.059362	-0.410048
Q8N3X1	FNBP4_HUMAN	FNBP4 FBP30 KIAA1014	reviewed	Q8N3X1	105.168	103.642	106.583	95.2925	94.3856	96.8682	0.00111418	0.00412237	-0.138381
Q8N1G2	CMTR1_HUMAN	CMTR1 FTSJD2 KIAA0082 MTR1	reviewed	Q8N1G2	63.7174	68.5473	65.2504	46.864	49.5514	46.5085	0.000873552	0.00357199	-0.466716
P19623	SPEE_HUMAN	SRM SPS1 SRML1	reviewed	P19623	128.796	142.992	134.015	159.563	166.475	160.052	0.0101605	0.0175918	0.260445
P53350	PLK1_HUMAN	PLK1 PLK	reviewed	P53350	88.1295	85.4751	88.4076	90.1858	93.0933	90.8028	0.0354456	0.0489984	0.064973
A0A7I2V5Q5	A0A7I2V5Q5_HUMAN	PPIG	unreviewed	A0A7I2V5Q5	153.015	140.958	156.651	132.866	134.072	143.232	0.0876039	0.108197	-0.1357
Q9NS69	TOM22_HUMAN	TOMM22 TOM22	reviewed	Q9NS69	55.9217	53.3926	55.7333	66.6752	62.8626	67.4249	0.00600465	0.0119217	0.25504
Q9UMN6	KMT2B_HUMAN	KMT2B HRX2 KIAA0304 MLL2 MLL4 TRX2 WBP7	reviewed	Q9UMN6	47.336	46.925	50.4265	34.7241	35.7024	33.6698	0.00158189	0.00508185	-0.47502
Q9P253	VPS18_HUMAN	VPS18 KIAA1475	reviewed	Q9P253	38.7534	43.9518	42.2165	49.1112	52.7195	54.1144	0.00838702	0.0150943	0.320015
Q14568	HS902_HUMAN	HSP90AA2P HSP90AA2 HSPCAL3	reviewed	Q14568	25.8335	26.1027	25.3535	19.8849	21.1324	20.3281	0.000712805	0.00316311	-0.333319
O95822	DCMC_HUMAN	MLYCD	reviewed	O95822	68.3403	65.6697	67.3344	28.4505	28.587	26.1235	3.86978e-06	0.000333879	-1.27569
Q9C0C4	SEM4C_HUMAN	SEMA4C KIAA1739 SEMAI UNQ5855/PRO34487	reviewed	Q9C0C4	131.55	124.389	132.972	53.1953	54.5649	54.8193	0.000874229	0.00357199	-1.2583
Q9H6S3	ES8L2_HUMAN	EPS8L2 EPS8R2 PP13181	reviewed	Q9H6S3	82.834	97.1018	86.8509	65.7905	66.7304	62.9653	0.0242109	0.0354256	-0.448619
P35250	RFC2_HUMAN	RFC2	reviewed	P35250	122.682	128.797	128.397	159.323	160.401	163.145	0.000447262	0.00242554	0.346103
P01112	RASH_HUMAN	HRAS HRAS1	reviewed	P01112	100.345	95.6075	104.499	67.1978	65.5053	63.9061	0.00233742	0.00648773	-0.611802
Q86X29	LSR_HUMAN	LSR LISCH	reviewed	Q86X29	76.1614	72.0727	74.299	55.1155	54.7268	54.0036	0.00208413	0.00606015	-0.441681
Q9Y305	ACOT9_HUMAN	ACOT9 CGI-16	reviewed	Q9Y305	119.684	112.28	114.788	163.439	158.504	165.012	9.66887e-05	0.00118268	0.489889
Q9Y2S7	PDIP2_HUMAN	POLDIP2 PDIP38 POLD4 HSPC017	reviewed	Q9Y2S7	183.008	163.773	179.547	143.073	140.029	143.397	0.0270179	0.0389522	-0.303418
Q9UJX3	APC7_HUMAN	ANAPC7 APC7	reviewed	Q9UJX3	93.2219	90.5542	92.8758	97.0941	99.9826	98.9687	0.00558175	0.0113194	0.0977464
P36542	ATPG_HUMAN	ATP5F1C ATP5C ATP5C1 ATP5CL1	reviewed	P36542-2	771.828	676.182	739.969	375.813	368.524	383.008	0.00543066	0.0111087	-0.95667
Q4ZG55	GREB1_HUMAN	GREB1 KIAA0575	reviewed	Q4ZG55	80.2544	86.3629	81.7123	28.3896	26.6836	26.584	0.000418271	0.0023464	-1.6046
Q9Y673	ALG5_HUMAN	ALG5 HSPC149	reviewed	Q9Y673	70.9484	68.5525	70.3637	59.1771	58.8115	56.2319	0.000719145	0.00317957	-0.268544
P78362	SRPK2_HUMAN	SRPK2	reviewed	P78362-2	49.7473	51.3795	48.2527	26.4983	24.4839	23.9264	3.70842e-05	0.000745237	-0.995779
J3QRU1	J3QRU1_HUMAN	YES1	unreviewed	J3QRU1	119.189	116.094	118.973	142.528	141.456	138.835	0.00010973	0.00124433	0.255251
P62888	RL30_HUMAN	RPL30	reviewed	P62888	448.399	447.847	442.366	474.738	467.205	464.869	0.00509517	0.0106562	0.0716912
Q86U44	MTA70_HUMAN	METTL3 MTA70	reviewed	Q86U44	84.138	93.6357	89.5772	85.7683	86.9952	88.0798	0.51625	0.547078	-0.035551
Q9Y6N5	SQOR_HUMAN	SQOR SQRDL CGI-44	reviewed	Q9Y6N5	141.929	128.942	140.674	97.5974	94.3673	90.0638	0.00257048	0.00689522	-0.545207
Q13242	SRSF9_HUMAN	SRSF9 SFRS9 SRP30C	reviewed	Q13242	472.785	435.18	475.217	403.241	392.21	403.964	0.0334663	0.0467035	-0.20566
P82675	RT05_HUMAN	MRPS5	reviewed	P82675	228.005	206.207	216.676	182.75	178.136	176.631	0.0198493	0.0300003	-0.276096
Q8WXE0	CSKI2_HUMAN	CASKIN2 KIAA1139	reviewed	Q8WXE0	81.7869	86.1151	85.8636	69.3808	70.0911	71.4979	0.00367661	0.00855706	-0.26646
P09543	CN37_HUMAN	CNP	reviewed	P09543	213.327	197.35	202.839	245.883	242.215	235.663	0.00474186	0.0101025	0.238412
P50502	F10A1_HUMAN	ST13 AAG2 FAM10A1 HIP SNC6	reviewed	P50502	338.015	377.359	347.981	583.901	604.353	591.476	0.000402398	0.00230984	0.743036
Q16740	CLPP_HUMAN	CLPP	reviewed	Q16740	149.654	138.382	142.388	179.432	169.469	166.831	0.00526697	0.0108816	0.260862
Q9UHD1	CHRD1_HUMAN	CHORDC1 CHP1	reviewed	Q9UHD1	152.532	147.24	148.382	436.468	458.528	462.245	0.000458592	0.00245946	1.59861
C9J5X1	C9J5X1_HUMAN	IGF1R	unreviewed	C9J5X1	82.2501	79.2449	83.8216	54.7148	54.5404	55.9591	0.0010573	0.00400553	-0.570307
A6NMQ1	A6NMQ1_HUMAN	POLA1	unreviewed	A6NMQ1	54.9032	59.5789	56.9703	60.5171	58.6893	58.8099	0.243248	0.273588	0.0542013
A8CG34	P121C_HUMAN	POM121C	reviewed	A8CG34	100.129	92.3221	97.804	74.1573	74.3377	73.8598	0.0100885	0.0175025	-0.384458
Q8N2F6	ARM10_HUMAN	ARMC10 SVH PSEC0198	reviewed	Q8N2F6	78.6997	68.8544	74.7169	28.2486	28.868	28.3149	0.00377116	0.00869362	-1.37948
O95470	SGPL1_HUMAN	SGPL1 KIAA1252	reviewed	O95470	150.689	139.985	151.375	111.914	107.99	109.366	0.00565013	0.0114186	-0.424935
E7EPT4	E7EPT4_HUMAN	NDUFV2	unreviewed	E7EPT4	232.415	207.655	222.611	151.524	147.967	152.415	0.00851654	0.0152813	-0.552294
P25787	PSA2_HUMAN	PSMA2 HC3 PSC3	reviewed	P25787	136.043	149.759	141.182	152.306	159.109	152.39	0.0715901	0.0904106	0.119335
Q9Y4D1	DAAM1_HUMAN	DAAM1 KIAA0666	reviewed	Q9Y4D1	60.1226	56.8354	59.2058	32.8904	31.9049	30.3728	4.55704e-05	0.000833487	-0.888369
Q9NQW6	ANLN_HUMAN	ANLN	reviewed	Q9NQW6	126.968	132.901	128.829	250.025	267.178	274.54	0.00184562	0.00559969	1.02638
P27635	RL10_HUMAN	RPL10 DXS648E QM	reviewed	P27635	377.971	397.074	371.98	457.982	445.186	447.13	0.00404857	0.00909136	0.235381
Q99549	MPP8_HUMAN	MPHOSPH8 MPP8	reviewed	Q99549	129.96	118.314	124.529	70.8298	70.6441	72.0777	0.00349941	0.00832779	-0.80383
Q8NCW5	NNRE_HUMAN	NAXE AIBP APOA1BP YJEFN1	reviewed	Q8NCW5	99.0409	100.942	103.366	109.824	115.668	109.758	0.0148715	0.02374	0.144256
A0A2R8Y6Y7	A0A2R8Y6Y7_HUMAN	SUCLA2	unreviewed	A0A2R8Y6Y7	292.611	274.6	287.595	353.575	340.065	354.283	0.000899075	0.00362387	0.293866
Q08043	ACTN3_HUMAN	ACTN3	reviewed	Q08043	79.0265	82.5639	78.0996	184.241	185.401	179.494	3.03216e-06	0.000319444	1.19599
P56181	NDUV3_HUMAN	NDUFV3	reviewed	P56181-2	194.481	179.049	188.784	158.813	151.825	156.528	0.00948117	0.0166316	-0.267437
P31749	AKT1_HUMAN	AKT1 PKB RAC	reviewed	P31749	34.4668	39.7399	36.6292	24.4338	25.0002	24.4807	0.0141285	0.0228263	-0.584491
Q02978	M2OM_HUMAN	SLC25A11 SLC20A4	reviewed	Q02978	391.918	361.848	393.749	345.936	330.499	347.539	0.0382567	0.0524264	-0.164334
P42566	EPS15_HUMAN	EPS15 AF1P	reviewed	P42566	84.5632	88.6727	89.1116	92.1284	90.4445	87.2897	0.284208	0.315854	0.0407457
Q15286	RAB35_HUMAN	RAB35 RAB1C RAY	reviewed	Q15286	206.436	196.441	206.788	207.341	205.993	213.758	0.241887	0.272096	0.0406583
O00255	MEN1_HUMAN	MEN1 SCG2	reviewed	O00255	79.3375	69.7603	76.0099	62.9662	62.441	59.8473	0.0311234	0.0438999	-0.281106
O95155	UBE4B_HUMAN	UBE4B HDNB1 KIAA0684 UFD2	reviewed	O95155	57.9873	62.8359	61.0542	67.6882	69.0432	66.9104	0.0222549	0.0329741	0.163068
Q5VZL5	ZMYM4_HUMAN	ZMYM4 KIAA0425 ZNF262	reviewed	Q5VZL5	39.9019	37.6855	39.981	36.2532	34.8347	33.7466	0.0153793	0.0243999	-0.165388
Q9H5N1	RABE2_HUMAN	RABEP2 RABPT5B	reviewed	Q9H5N1	72.4016	81.1496	75.4742	56.199	57.3909	54.4726	0.00966371	0.0168941	-0.44651
Q8NBJ5	GT251_HUMAN	COLGALT1 GLT25D1 PSEC0241	reviewed	Q8NBJ5	216.834	205.035	215.548	265.637	256.052	265.428	0.000598054	0.00288607	0.304339
Q96DZ1	ERLEC_HUMAN	ERLEC1 C2orf30 XTP3TPB UNQ1878/PRO4321	reviewed	Q96DZ1	111.885	102.421	109.371	74.09	73.9833	70.3695	0.00225627	0.00633505	-0.567299
P29375	KDM5A_HUMAN	KDM5A JARID1A RBBP2 RBP2	reviewed	P29375	24.6754	23.1141	24.9916	21.7186	21.0591	20.8283	0.020098	0.0303229	-0.1944
O14828	SCAM3_HUMAN	SCAMP3 C1orf3 PROPIN1	reviewed	O14828	83.6018	85.6377	87.7148	81.8382	79.4582	77.7083	0.0238213	0.0349578	-0.104473
Q69YN4	VIR_HUMAN	VIRMA KIAA1429 MSTP054	reviewed	Q69YN4	93.3488	88.0817	92.3485	91.7438	90.8202	90.5583	0.905876	0.915438	-0.00346474
Q7L1Q6	BZW1_HUMAN	BZW1 BZAP45 KIAA0005	reviewed	Q7L1Q6	303.047	347.839	321.273	387.597	406.493	412.548	0.0117105	0.0196484	0.311729
Q96JB5	CK5P3_HUMAN	CDK5RAP3 IC53 LZAP MSTP016 OK/SW-cl.114 PP1553	reviewed	Q96JB5	241.506	226.216	239.709	145.24	142.99	141.7	0.00187396	0.00565664	-0.718489
B1AXG1	B1AXG1_HUMAN	RPS6KA3	unreviewed	B1AXG1	57.9111	61.9558	58.039	78.8184	81.0591	78.2853	0.000543655	0.00270259	0.420834
P09012	SNRPA_HUMAN	SNRPA	reviewed	P09012	351.582	326.707	348.374	258.28	255.263	266.792	0.00338403	0.00814515	-0.395797
Q8WVX9	FACR1_HUMAN	FAR1 MLSTD2 UNQ2423/PRO4981	reviewed	Q8WVX9	62.6545	58.1413	60.2015	39.866	39.4236	36.8219	0.000306623	0.00200156	-0.640458
A0A087WUC6	A0A087WUC6_HUMAN	SPCS2	unreviewed	A0A087WUC6	356.646	315.759	345.908	326.151	321.416	343.437	0.5592	0.588491	-0.0392184
P61758	PFD3_HUMAN	VBP1 PFDN3	reviewed	P61758	237.809	265.507	249.114	256.497	274.755	268.455	0.188624	0.216068	0.0879126
P09936	UCHL1_HUMAN	UCHL1	reviewed	P09936	145.19	142.029	144.054	766.398	825.054	785.547	0.00068644	0.00310302	2.46247
Q13492	PICAL_HUMAN	PICALM CALM	reviewed	Q13492	91.5625	95.6152	96.093	119.329	122.114	120.962	0.000402139	0.00230984	0.355422
Q3ZCQ8	TIM50_HUMAN	TIMM50 TIM50 PRO1512	reviewed	Q3ZCQ8	273.104	251.527	265.688	253.449	245.359	251.822	0.160828	0.187214	-0.0743365
O95747	OXSR1_HUMAN	OXSR1 KIAA1101 OSR1	reviewed	O95747	85.4674	93.7054	88.2533	109.003	116.508	115.883	0.00194285	0.00577087	0.352298
Q15911	ZFHX3_HUMAN	ZFHX3 ATBF1 C16orf47	reviewed	Q15911	22.9398	21.8598	22.1138	15.5733	15.3154	13.8278	0.000889033	0.00359393	-0.581489
Q9NZ08	ERAP1_HUMAN	ERAP1 APPILS ARTS1 KIAA0525 UNQ584/PRO1154	reviewed	Q9NZ08	46.8283	42.7853	47.4589	24.7993	24.7955	23.6138	0.00286402	0.00735933	-0.904854
Q08752	PPID_HUMAN	PPID CYP40 CYPD	reviewed	Q08752	86.1464	93.1815	87.294	125.022	130.119	127.065	0.000279921	0.00191271	0.519552
P29590	PML_HUMAN	PML MYL PP8675 RNF71 TRIM19	reviewed	P29590	133.444	134.346	137.146	215.955	214.266	221.997	9.89842e-05	0.00119011	0.687662
P27105	STOM_HUMAN	STOM BND7 EPB72	reviewed	P27105	176.928	164.955	172.4	214.608	214.682	216.299	0.00536287	0.0110154	0.328052
P14678	RSMB_HUMAN	SNRPB COD SNRPB1	reviewed	P14678	312.378	289.238	302.082	266.069	264.56	260.078	0.0238236	0.0349578	-0.192696
Q9UN37	VPS4A_HUMAN	VPS4A VPS4	reviewed	Q9UN37	103.635	116.525	112.05	105.198	107.834	103.732	0.304793	0.336466	-0.0686863
Q8NHH9	ATLA2_HUMAN	ATL2 ARL6IP2	reviewed	Q8NHH9	42.2435	41.2265	41.8266	37.8785	37.5202	37.6689	0.00236523	0.00652986	-0.148162
[truncated: 5,756 more rows]

## Sheet: TMT6-Paclitaxel
Entry	Entry_name	Gene_name	Status	Accession	MCF-7	MCF-7	MCF-7	MCF-7/PR	MCF-7/PR	MCF-7/PR	Ttest	Padjust	log2FC
Q09666	AHNK_HUMAN	AHNAK PM227	reviewed	Q09666	4107.85	4158.07	4076.54	5196.84	5009.94	5068.87	0.000869133	0.00462338	0.307605
Q15149	PLEC_HUMAN	PLEC PLEC1	reviewed	Q15149-3	24.6283	25.1424	25.387	32.7958	34.9557	34.5089	0.00252265	0.00813288	0.444254
Q15149	PLEC_HUMAN	PLEC PLEC1	reviewed	Q15149	3362	3439.17	3385.53	4628.71	4547.12	4515.23	2.73703e-05	0.00147621	0.426548
Q15149	PLEC_HUMAN	PLEC PLEC1	reviewed	Q15149-8	28.6097	30.4556	28.1876	42.7896	41.9606	39.0335	0.00185749	0.00682879	0.504548
Q15149	PLEC_HUMAN	PLEC PLEC1	reviewed	Q15149-5	4.33316	4.09291	4.19807	3.16449	3.90492	2.76119	0.103043	0.129894	-0.360834
P21333	FLNA_HUMAN	FLNA FLN FLN1	reviewed	P21333-2	4396.1	4639.35	4507.39	6295.23	6123.51	6352.22	5.97467e-05	0.00159015	0.470972
Q14204	DYHC1_HUMAN	DYNC1H1 DHC1 DNCH1 DNCL DNECL DYHC KIAA0325	reviewed	Q14204	2433.98	2593.15	2496.01	3043.58	3031.47	3062.51	0.00581164	0.0134029	0.280473
P78527	PRKDC_HUMAN	PRKDC HYRC HYRC1	reviewed	P78527	2563.54	2535.84	2622.8	2447.52	2449.14	2450.05	0.0394213	0.0573502	-0.0719121
O75369	FLNB_HUMAN	FLNB FLN1L FLN3 TABP TAP	reviewed	O75369	17.31	17.6012	17.5738	16.9822	18.6943	18.5267	0.403869	0.441382	0.0464713
O75369	FLNB_HUMAN	FLNB FLN1L FLN3 TABP TAP	reviewed	O75369-8	1791.07	1873.66	1814.6	2072.83	2020.29	2060.57	0.00283603	0.00865757	0.167453
P35579	MYH9_HUMAN	MYH9	reviewed	P35579	2158.27	2260.37	2205.41	3019.13	3001.98	3082.15	3.58311e-05	0.0015171	0.458668
P49327	FAS_HUMAN	FASN FAS	reviewed	P49327	3362.98	3789.29	3511.77	4061.18	4063.71	4117.83	0.0492512	0.0688145	0.19917
Q13813	SPTN1_HUMAN	SPTAN1 NEAS SPTA2	reviewed	Q13813	1549.89	1568.09	1564.49	1684.07	1677.17	1700.18	0.000175451	0.00224024	0.112274
A0A0D9SF54	A0A0D9SF54_HUMAN	SPTAN1	unreviewed	A0A0D9SF54	10.5717	10.5387	10.7425	10.1582	10.4403	10.7385	0.418671	0.455562	-0.0235553
Q14980	NUMA1_HUMAN	NUMA1 NMP22 NUMA	reviewed	Q14980	1908.13	1784.74	1846.37	1593.76	1525.76	1530.23	0.0040704	0.0106873	-0.252537
Q14980	NUMA1_HUMAN	NUMA1 NMP22 NUMA	reviewed	Q14980-2	18.4368	17.1541	17.6326	14.1235	13.7143	14.3857	0.00315239	0.00918034	-0.334015
A0A087WVQ6	A0A087WVQ6_HUMAN	CLTC hCG_1818599	unreviewed	A0A087WVQ6	2634.96	2748.43	2720.77	3261.83	3319.03	3324.08	0.000416031	0.00323037	0.289487
P46013	KI67_HUMAN	MKI67	reviewed	P46013	2108.27	1981.75	2033.11	1116.39	1086.2	1083.07	0.000708929	0.00414895	-0.898086
P05783	K1C18_HUMAN	KRT18 CYK18 PIG46	reviewed	P05783	15025.2	16891.9	14770.6	13165.2	13564.7	13266.8	0.0750207	0.0981499	-0.223165
P12270	TPR_HUMAN	TPR	reviewed	P12270	1544.29	1472.96	1478.06	1158.4	1139.83	1122.74	0.00112957	0.00531541	-0.394016
Q9Y490	TLN1_HUMAN	TLN1 KIAA1027 TLN	reviewed	Q9Y490	840.093	904.28	861.173	1000.64	996.54	1000.24	0.0198698	0.0327539	0.202133
P46013	KI67_HUMAN	MKI67	reviewed	P46013-2	6.47884	5.45846	6.1546	2.90815	3.13082	2.86441	0.00633529	0.0143175	-1.02292
P10809	CH60_HUMAN	HSPD1 HSP60	reviewed	P10809	5435.07	5034.85	5242.7	3130.49	3264.78	3216.38	0.00137686	0.0058737	-0.709069
P58107	EPIPL_HUMAN	EPPK1 EPIPL	reviewed	P58107	1264.95	1299.65	1260.6	1582.53	1586.4	1570.49	0.000459485	0.00335434	0.309176
A0A804HIG4	A0A804HIG4_HUMAN	LRPPRC	unreviewed	A0A804HIG4	2729.13	2610.53	2727.08	1809.81	1834.05	1767.23	0.000303299	0.00286407	-0.576068
P15924	DESP_HUMAN	DSP	reviewed	P15924	1218.2	1295.45	1248.76	1664.48	1617.02	1634.15	0.000392517	0.00312191	0.385725
Q6P2Q9	PRP8_HUMAN	PRPF8 PRPC8	reviewed	Q6P2Q9	1235.11	1171.7	1216.44	1003.16	1010.23	989.482	0.00455571	0.0114261	-0.270944
Q8WXH0	SYNE2_HUMAN	SYNE2 KIAA1011 NUA	reviewed	Q8WXH0	785.098	770.902	792.871	705.73	707.288	697.685	0.00201818	0.00714995	-0.154243
A0A804HLG8	A0A804HLG8_HUMAN	LRPPRC	unreviewed	A0A804HLG8	1.50999	1.237	1.30742	1.14558	1.13304	1.04943	0.0837401	0.108113	-0.284814
Q01082	SPTB2_HUMAN	SPTBN1 SPTB2	reviewed	Q01082	1003.76	1019.46	1007.82	1003.04	1010.99	1006.43	0.550452	0.585025	-0.00504536
P11142	HSP7C_HUMAN	HSPA8 HSC70 HSP73 HSPA10	reviewed	P11142	4280.02	4538.12	4374.28	4510.4	4452.55	4591.02	0.251736	0.287975	0.0390066
F8VZY9	F8VZY9_HUMAN	KRT18	unreviewed	F8VZY9	9.73916	9.03347	9.6392	12.8348	13.7869	13.4843	0.000533512	0.00360581	0.497322
Q01082	SPTB2_HUMAN	SPTBN1 SPTB2	reviewed	Q01082-3	1.32363	1.19415	1.40487	1.24458	1.4938	1.45543	0.414685	0.452064	0.0964311
O43707	ACTN4_HUMAN	ACTN4	reviewed	O43707	2838.36	2945.96	2950.72	4158.43	4124.84	4282.07	4.84186e-05	0.00153376	0.524561
Q9NZM1	MYOF_HUMAN	MYOF FER1L3 KIAA1207	reviewed	Q9NZM1-6	1247.33	1229	1253.46	1516.32	1516.22	1498.57	1.38494e-05	0.00137226	0.280769
Q08211	DHX9_HUMAN	DHX9 DDX9 LKP NDH2	reviewed	Q08211	1684.65	1600.46	1664.49	1187.3	1200.28	1177.67	0.00180058	0.00672246	-0.473309
P38646	GRP75_HUMAN	HSPA9 GRP75 HSPA9B mt-HSP70	reviewed	P38646	5094.01	4588.99	4954.08	3398.24	3554.08	3451.12	0.00702617	0.0153801	-0.492567
P46940	IQGA1_HUMAN	IQGAP1 KIAA0051	reviewed	P46940	1121.37	1156.11	1140.72	1367.52	1374.72	1388.8	0.000132583	0.00204822	0.273264
Q7Z6Z7	HUWE1_HUMAN	HUWE1 KIAA0312 KIAA1578 UREB1 HSPC272	reviewed	Q7Z6Z7	621.68	681.489	654.087	745.608	742.809	758.685	0.0236201	0.037602	0.199233
Q14789	GOGB1_HUMAN	GOLGB1	reviewed	Q14789	784.323	766.403	764.369	821.142	818.767	812.21	0.00971632	0.0193199	0.0829578
Q14789	GOGB1_HUMAN	GOLGB1	reviewed	Q14789-2	2.96947	2.91366	2.88514	6.46335	6.11117	5.95076	0.00171745	0.00661559	1.07913
P08238	HS90B_HUMAN	HSP90AB1 HSP90B HSPC2 HSPCB	reviewed	P08238	5041.04	5492.18	5151.42	5826.47	5956.55	6071.16	0.0178342	0.0300898	0.18691
P12814	ACTN1_HUMAN	ACTN1	reviewed	P12814	879.929	913.746	910.649	1044.94	1058.43	1084.14	0.000528557	0.00359839	0.237165
A0A2U3TZM0	A0A2U3TZM0_HUMAN	CHD4	unreviewed	A0A2U3TZM0	1169.52	1140.72	1185.27	1029.84	1032.71	1044.35	0.00550618	0.0128937	-0.170027
Q12906	ILF3_HUMAN	ILF3 DRBF MPHOSPH4 NF90	reviewed	Q12906-7	1698.68	1611.91	1672.13	1400.86	1417.11	1383.17	0.00455945	0.011431	-0.246155
Q92616	GCN1_HUMAN	GCN1 GCN1L1 KIAA0219	reviewed	Q92616	958.133	1030.3	989.092	1091.75	1089.11	1104.13	0.0340067	0.0507479	0.141772
O75643	U520_HUMAN	SNRNP200 ASCC3L1 HELIC2 KIAA0788	reviewed	O75643	1348.97	1337.71	1349.82	1121.85	1113.09	1100.56	2.60065e-05	0.00147621	-0.275203
H7C144	H7C144_HUMAN	ACTN4	unreviewed	H7C144	16.4061	13.9684	17.3623	24.3861	24.2344	25.4924	0.00649788	0.0145967	0.634621
P07900	HS90A_HUMAN	HSP90AA1 HSP90A HSPC1 HSPCA	reviewed	P07900	2738.74	2947.64	2798.61	3884.02	3845.98	4008.48	0.000226065	0.00252261	0.46826
Q9P2E9	RRBP1_HUMAN	RRBP1 KIAA1398	reviewed	Q9P2E9	1337.19	1298.14	1338.72	1775.09	1692.93	1728.48	0.000508117	0.00351156	0.386929
A0A2R8YFD8	A0A2R8YFD8_HUMAN	CHD4	unreviewed	A0A2R8YFD8	0.470238	0.691156	0.599462	0.438433	0.54386	0.440415	0.217425	0.252986	-0.307639
Q02880	TOP2B_HUMAN	TOP2B	reviewed	Q02880-2	1279.14	1200.69	1249.96	973.876	970.54	944.22	0.00254428	0.0081671	-0.368702
P55072	TERA_HUMAN	VCP	reviewed	P55072	1768.06	1768.78	1786.68	1671.01	1728.78	1700.56	0.0345342	0.0513486	-0.0617853
P06733	ENOA_HUMAN	ENO1 ENO1L1 MBPB1 MPB1	reviewed	P06733	4042.6	4502.47	4206.3	6011.01	6212.8	6419.28	0.000428885	0.00326588	0.547989
P49792	RBP2_HUMAN	RANBP2 NUP358	reviewed	P49792	613.907	612.21	613.57	555.068	546.728	550.26	0.000975215	0.00490462	-0.155197
P35580	MYH10_HUMAN	MYH10	reviewed	P35580	641.682	644.413	647.336	761.008	752.588	774.739	0.00180469	0.00672246	0.243135
Q86UP2	KTN1_HUMAN	KTN1 CG1 KIAA0004	reviewed	Q86UP2	858.175	853.351	847.128	737.577	720.491	732.47	0.000116187	0.00192776	-0.2241
A0A0G2JIW1	A0A0G2JIW1_HUMAN	HSPA1B	unreviewed	A0A0G2JIW1	1727.17	1849.09	1807.07	2423.15	2405.41	2466.42	0.00057946	0.00374422	0.438404
P11021	BIP_HUMAN	HSPA5 GRP78	reviewed	P11021	2730.44	2536.41	2655.59	2984.42	2968.81	2979.7	0.0263367	0.0410308	0.173187
P13639	EF2_HUMAN	EEF2 EF2	reviewed	P13639	2170.33	2434.18	2309.9	2928.52	2977.09	3106.17	0.00259236	0.00823696	0.382205
P52272	HNRPM_HUMAN	HNRNPM HNRPM NAGR1	reviewed	P52272	1645.77	1608.46	1641.66	1317.1	1301.32	1293.54	9.47778e-05	0.00181367	-0.323679
Q7Z406	MYH14_HUMAN	MYH14 KIAA2034 FP17425	reviewed	Q7Z406-6	696.979	720.133	710.736	884.588	890.625	871.068	4.83024e-05	0.00153376	0.314571
P14625	ENPL_HUMAN	HSP90B1 GRP94 TRA1	reviewed	P14625	2716.89	2587.49	2676.27	2446.12	2511.65	2444.77	0.0193961	0.032173	-0.108487
Q9UQE7	SMC3_HUMAN	SMC3 BAM BMH CSPG6 SMC3L1	reviewed	Q9UQE7	1063.04	1033.02	1057.39	838.202	825.656	809.047	5.7158e-05	0.00156866	-0.350729
P04406	G3P_HUMAN	GAPDH GAPD CDABP0047 OK/SW-cl.12	reviewed	P04406	3210.97	3433.68	3270.87	5228.91	5281.58	5367.26	6.67957e-05	0.00163979	0.679246
O75533	SF3B1_HUMAN	SF3B1 SAP155	reviewed	O75533	1274.06	1208.27	1256.87	972.935	961.225	959.908	0.0035832	0.00988535	-0.369633
P11388	TOP2A_HUMAN	TOP2A TOP2	reviewed	P11388	776.423	733.673	759.542	470.757	478.883	459.908	0.000398443	0.00314472	-0.68723
Q14683	SMC1A_HUMAN	SMC1A DXS423E KIAA0178 SB1.8 SMC1 SMC1L1	reviewed	Q14683	1260.97	1221.12	1231.5	965.273	953.256	940.651	0.000147209	0.0021092	-0.377215
P14618	KPYM_HUMAN	PKM OIP3 PK2 PK3 PKM2	reviewed	P14618	205.463	230.58	216.06	365.342	396.924	404.352	0.000724591	0.0041906	0.83916
P34932	HSP74_HUMAN	HSPA4 APG2	reviewed	P34932	840.567	894.647	880.935	1142.56	1128.22	1173.64	0.000240755	0.00260603	0.396817
Q7Z406	MYH14_HUMAN	MYH14 KIAA2034 FP17425	reviewed	Q7Z406	3.92736	4.2345	4.44816	8.41508	8.40445	8.07369	4.96136e-05	0.00153376	0.981183
P20700	LMNB1_HUMAN	LMNB1 LMN2 LMNB	reviewed	P20700	1962.4	1809.08	1885.12	1506.3	1466.98	1444.67	0.0052038	0.0124154	-0.356559
P05023	AT1A1_HUMAN	ATP1A1	reviewed	P05023	1646.41	1568.04	1608.09	1762.81	1747.87	1711.41	0.0113247	0.0215041	0.114834
A0A6Q8PFJ0	A0A6Q8PFJ0_HUMAN	LMNA	unreviewed	A0A6Q8PFJ0	2180.92	2024.73	2113.74	1804.39	1810.43	1750.08	0.0102623	0.0200802	-0.236235
A0A804F6T5	A0A804F6T5_HUMAN	PKM PKM2 hCG_2005199	unreviewed	A0A804F6T5	3049.12	3403.23	3182.55	5187.54	5355.24	5495.24	0.000112196	0.00192757	0.735154
P27708	PYR1_HUMAN	CAD	reviewed	P27708	448.026	487.969	460.525	474.667	482.339	480.43	0.36702	0.40511	0.0416617
P35221	CTNA1_HUMAN	CTNNA1	reviewed	P35221	720.788	708.527	732.077	685.431	686.71	695.886	0.0278797	0.0429851	-0.0637055
Q9NYU2	UGGG1_HUMAN	UGGT1 GT UGCGL1 UGGT UGT1 UGTR	reviewed	Q9NYU2	764.684	714.21	747.479	648.074	657.824	639.79	0.0157439	0.0274535	-0.194415
P07814	SYEP_HUMAN	EPRS1 EPRS GLNS PARS QARS QPRS PIG32	reviewed	P07814	708.398	777.808	727.324	673.809	670.85	686.952	0.092334	0.117902	-0.123725
Q9NR30	DDX21_HUMAN	DDX21	reviewed	Q9NR30	1327.8	1214.45	1279.1	808.871	818.103	801.725	0.00429551	0.011069	-0.653899
P68371	TBB4B_HUMAN	TUBB4B TUBB2C	reviewed	P68371	501.293	560.012	530.71	963.841	977.884	988.529	0.000315449	0.00286407	0.880172
P09874	PARP1_HUMAN	PARP1 ADPRT PPOL	reviewed	P09874	1545.25	1428.1	1452.17	900.343	913.397	883.229	0.00247262	0.0080566	-0.714505
P07437	TBB5_HUMAN	TUBB TUBB5 OK/SW-cl.56	reviewed	P07437	2295.78	2569.25	2399.4	3267.03	3348.26	3372.39	0.00319185	0.00925601	0.459301
P14866	HNRPL_HUMAN	HNRNPL HNRPL P/OKcl.14	reviewed	P14866	1234.6	1162.43	1229.64	1067.59	1071.83	1075.7	0.0265921	0.0413722	-0.173774
P16615	AT2A2_HUMAN	ATP2A2 ATP2B	reviewed	P16615	1425.32	1365.3	1409.99	1286.03	1302.54	1279.52	0.0157707	0.0274843	-0.118976
P02545	LMNA_HUMAN	LMNA LMN1	reviewed	P02545-2	3.63825	3.65698	3.90386	4.46388	4.12608	3.69363	0.241515	0.277482	0.133352
Q5T4S7	UBR4_HUMAN	UBR4 KIAA0462 KIAA1307 RBAF600 ZUBR1	reviewed	Q5T4S7	386.346	412.499	398.854	480.535	478.762	488.867	0.00328958	0.00942304	0.273959
P08670	VIME_HUMAN	VIM	reviewed	P08670	7.21555	7.15747	7.1016	5.19048	5.40416	5.02176	0.00164762	0.00646642	-0.459572
H3BTN5	H3BTN5_HUMAN	PKM	unreviewed	H3BTN5	1.05542	1.30593	1.15847	1.41076	1.69503	1.62231	0.0238408	0.03788	0.425758
O15020	SPTN2_HUMAN	SPTBN2 KIAA0302 SCA5	reviewed	O15020	392.637	385.218	401.667	413.099	406.918	406.224	0.0638854	0.0855551	0.05604
P04075	ALDOA_HUMAN	ALDOA ALDA	reviewed	P04075-2	3394.52	3600.03	3499.97	5334.98	5446.08	5590.22	4.59333e-05	0.00153376	0.641531
Q16891	MIC60_HUMAN	IMMT HMP MIC60 MINOS2 PIG4 PIG52	reviewed	Q16891-2	1469.77	1326.95	1372.6	944.214	930.972	893.463	0.00393076	0.0104936	-0.590629
P22314	UBA1_HUMAN	UBA1 A1S9T UBE1	reviewed	P22314	1011.74	1096.23	1040.81	1355.62	1390.07	1376.4	0.00218811	0.00749169	0.38858
P31948	STIP1_HUMAN	STIP1	reviewed	P31948	1392.08	1499.27	1403.99	2034.82	2014.93	2050.45	0.00159009	0.0063388	0.506082
Q16891	MIC60_HUMAN	IMMT HMP MIC60 MINOS2 PIG4 PIG52	reviewed	Q16891-4	14.5652	13.8008	13.5945	10.9184	11.6712	11.0809	0.00224907	0.00759917	-0.317546
P23246	SFPQ_HUMAN	SFPQ PSF	reviewed	P23246	1620.54	1515.71	1553.54	1096.77	1057.44	1042.61	0.000691246	0.0040913	-0.552884
A0A0U1RRM4	A0A0U1RRM4_HUMAN	PTBP1	unreviewed	A0A0U1RRM4	674.519	664.086	675.082	569.88	572.623	566.657	0.00017283	0.00223133	-0.236552
P55265	DSRAD_HUMAN	ADAR ADAR1 DSRAD G1P1 IFI4	reviewed	P55265	974.393	900.584	943.388	946.078	932.191	933.257	0.925768	0.934288	-0.0035052
Q04637	IF4G1_HUMAN	EIF4G1 EIF4F EIF4G EIF4GI	reviewed	Q04637	988.152	1048.79	1007.82	1155.92	1139.89	1185.13	0.00373398	0.010175	0.193145
Q04637	IF4G1_HUMAN	EIF4G1 EIF4F EIF4G EIF4GI	reviewed	Q04637-8	3.92562	4.15812	4.062	3.83275	3.8179	3.26526	0.148335	0.180087	-0.154017
P06576	ATPB_HUMAN	ATP5F1B ATP5B ATPMB ATPSB	reviewed	P06576	1832.41	1745.84	1804.54	1381.87	1417.32	1377.57	0.000884176	0.00467881	-0.365971
Q9NU22	MDN1_HUMAN	MDN1 KIAA0301	reviewed	Q9NU22	405.774	387.042	408.866	260.026	269.379	258.425	0.00041169	0.00320619	-0.609098
A0A494C039	A0A494C039_HUMAN	HYOU1	unreviewed	A0A494C039	10.2233	9.37253	9.97203	4.93237	5.31895	4.6364	0.000154517	0.00213112	-0.989909
P18206	VINC_HUMAN	VCL	reviewed	P18206	634.752	671.741	644.845	710.698	710.142	709.895	0.0323773	0.0487408	0.126887
A0A024R4E5	A0A024R4E5_HUMAN	HDLBP hCG_33048	unreviewed	A0A024R4E5	826.338	818.495	811.228	850.892	832.69	847.989	0.0268741	0.0417478	0.0436862
Q9Y4L1	HYOU1_HUMAN	HYOU1 GRP170 ORP150	reviewed	Q9Y4L1	1234.37	1152.9	1187.14	1025.66	1041.41	1019.62	0.0151529	0.0266619	-0.211646
Q00839	HNRPU_HUMAN	HNRNPU C1orf199 HNRPU SAFA U21.1	reviewed	Q00839	2596.61	2330.48	2468.25	1571.43	1573.39	1547.65	0.00669315	0.0148748	-0.656272
P53621	COPA_HUMAN	COPA	reviewed	P53621	718.333	758.879	755.911	1122.4	1104.28	1136.72	4.25606e-05	0.00153376	0.59086
Q92598	HS105_HUMAN	HSPH1 HSP105 HSP110 KIAA0201	reviewed	Q92598	675.227	715.289	714.783	1055.27	1039.64	1075.76	4.56864e-05	0.00153376	0.59076
O60313	OPA1_HUMAN	OPA1 KIAA0567	reviewed	O60313-2	759.863	704.769	738.044	612.084	614.817	601.095	0.0118331	0.022203	-0.268994
P68104	EF1A1_HUMAN	EEF1A1 EEF1A EF1A LENG7	reviewed	P68104	1600.42	1865.12	1660.08	2210.72	2215.71	2379.11	0.00647088	0.014552	0.408983
Q13263	TIF1B_HUMAN	TRIM28 KAP1 RNF96 TIF1B	reviewed	Q13263	1643.56	1668.24	1673.93	1290.8	1260.05	1279.61	7.7048e-06	0.00112993	-0.380285
A8MXP9	A8MXP9_HUMAN	MATR3	unreviewed	A8MXP9	1506.6	1395.64	1473.11	1137.74	1128.58	1120.34	0.00859441	0.0177121	-0.369541
Q13885	TBB2A_HUMAN	TUBB2A TUBB2	reviewed	Q13885	3.58426	3.32165	3.56551	4.14743	4.47234	4.3577	0.00292573	0.00883952	0.309552
P13667	PDIA4_HUMAN	PDIA4 ERP70 ERP72	reviewed	P13667	2077.05	1891.23	2030.03	1525.05	1528.99	1509.79	0.0126164	0.0232744	-0.394311
Q9BVA1	TBB2B_HUMAN	TUBB2B	reviewed	Q9BVA1	40.3203	43.3379	43.1061	60.2863	63.2092	64.4915	0.000289805	0.00281349	0.568484
A0A2R8Y793	A0A2R8Y793_HUMAN	ACTB	unreviewed	A0A2R8Y793	3537.55	3656.87	3596.88	4091.09	4325.99	4409.09	0.0115561	0.0218227	0.249222
A0A590UJG2	A0A590UJG2_HUMAN	MACF1	unreviewed	A0A590UJG2	307.684	304.802	312.106	423.326	424.075	420.427	1.91028e-05	0.00143594	0.455471
Q02218	ODO1_HUMAN	OGDH	reviewed	Q02218	698.26	665.336	686.858	630.505	646.026	627.983	0.019322	0.0320731	-0.106521
A0A7P0TA35	A0A7P0TA35_HUMAN	P4HB	unreviewed	A0A7P0TA35	2706.64	2541.57	2652.53	2449.54	2398.89	2409.1	0.03759	0.0551248	-0.122509
A0A1W2PPS1	A0A1W2PPS1_HUMAN	HNRNPU	unreviewed	A0A1W2PPS1	14.1072	11.6118	14.5581	8.41685	7.05749	7.31157	0.0124113	0.0230045	-0.821816
P42166	LAP2A_HUMAN	TMPO LAP2	reviewed	P42166	671.824	636.998	670.927	613.544	617.491	608.937	0.0499286	0.0696078	-0.105634
A0A499FI48	A0A499FI48_HUMAN	PDIA4	unreviewed	A0A499FI48	5.48437	5.62612	5.84751	4.4356	4.28018	4.39554	0.00230538	0.00768258	-0.371154
Q13439	GOGA4_HUMAN	GOLGA4	reviewed	Q13439	496.871	496.498	496.568	550.387	530.414	537.116	0.0183729	0.030824	0.118887
Q7KZF4	SND1_HUMAN	SND1 TDRD11	reviewed	Q7KZF4	1247.72	1229.1	1213.58	927.434	939.094	908.861	2.32921e-05	0.0014512	-0.411086
A0A3B3ITJ4	A0A3B3ITJ4_HUMAN	HNRNPL	unreviewed	A0A3B3ITJ4	51.9457	56.2594	49.2938	39.1248	39.3628	37.5109	0.0151369	0.0266394	-0.441235
Q13435	SF3B2_HUMAN	SF3B2 SAP145	reviewed	Q13435	864.166	820.3	825.687	627.765	613.248	610.036	0.00137494	0.0058732	-0.439433
Q14690	RRP5_HUMAN	PDCD11 KIAA0185	reviewed	Q14690	727.616	679.938	697.413	475.91	474.163	475.78	0.00371702	0.0101355	-0.561972
P13010	XRCC5_HUMAN	XRCC5 G22P2	reviewed	P13010	900.095	897.015	892.61	822.562	830.329	824.01	2.71146e-05	0.00147621	-0.11892
A0A0C4DG89	A0A0C4DG89_HUMAN	DDX46	unreviewed	A0A0C4DG89	5.23706	4.69465	4.94832	3.95297	4.09708	4.22867	0.0163723	0.0282774	-0.277218
P49588	SYAC_HUMAN	AARS1 AARS	reviewed	P49588	1109.96	1190.45	1130.2	1347.66	1358.84	1396.21	0.0029571	0.00889509	0.25811
P33176	KINH_HUMAN	KIF5B KNS KNS1	reviewed	P33176	547.342	580.767	570.386	870.922	866.708	912.178	0.000132917	0.00204822	0.641631
Q9UQ35	SRRM2_HUMAN	SRRM2 KIAA0324 SRL300 SRM300 HSPC075	reviewed	Q9UQ35	558.403	532.561	547.879	456.117	442.265	451.329	0.00131733	0.00574124	-0.280027
A6NLN1	A6NLN1_HUMAN	PTBP1 hCG_20560	unreviewed	A6NLN1	11.8535	11.7124	11.5185	7.22884	6.78375	6.12279	0.00218557	0.0074861	-0.801096
Q15075	EEA1_HUMAN	EEA1 ZFYVE2	reviewed	Q15075	586.316	603.385	587.642	727.259	689.103	731.826	0.00554438	0.0129647	0.273399
P25705	ATPA_HUMAN	ATP5F1A ATP5A ATP5A1 ATP5AL2 ATPM	reviewed	P25705	3210.67	3008.11	3057.18	2281.45	2320.4	2239.65	0.00229807	0.00767235	-0.439183
Q15393	SF3B3_HUMAN	SF3B3 KIAA0017 SAP130	reviewed	Q15393	997.893	984.972	994.552	808.046	799.039	802.449	8.01949e-06	0.00113711	-0.305307
Q14573	ITPR3_HUMAN	ITPR3	reviewed	Q14573	447.028	436.231	453.228	463.192	465.852	457.195	0.0593229	0.080467	0.05273
Q7L014	DDX46_HUMAN	DDX46 KIAA0801	reviewed	Q7L014	877.74	900.556	886.503	705.916	685.71	701.295	3.14196e-05	0.0015171	-0.34851
P78371	TCPB_HUMAN	CCT2 99D8.1 CCTB	reviewed	P78371	1132.52	1223.82	1167.8	1334.58	1340.16	1351.47	0.0212825	0.0345426	0.192146
H0YFD6	H0YFD6_HUMAN	HADHA	unreviewed	H0YFD6	1275.65	1175.89	1266.29	1142.45	1154.33	1158.42	0.107419	0.13481	-0.105692
Q9Y5B9	SP16H_HUMAN	SUPT16H FACT140 FACTP140	reviewed	Q9Y5B9	772.908	763.351	773.26	623.694	623.876	616.383	6.66823e-06	0.00112993	-0.309228
P17844	DDX5_HUMAN	DDX5 G17P1 HELR HLR1	reviewed	P17844	1747.41	1680.16	1736.98	1254.9	1251.03	1229.66	0.000602729	0.0038213	-0.467304
P51659	DHB4_HUMAN	HSD17B4 EDH17B4 SDR8C1	reviewed	P51659	896.92	854.962	892.494	732.634	746.925	719.598	0.00171041	0.00659316	-0.265978
Q14152	EIF3A_HUMAN	EIF3A EIF3S10 KIAA0139	reviewed	Q14152	714.701	735.884	718.841	778.255	757.153	765.091	0.00816767	0.0171093	0.0846332
A2A274	A2A274_HUMAN	ACO2	unreviewed	A2A274	795.542	755.71	786.886	653.06	658.703	638.696	0.0027077	0.00843237	-0.261546
A0A804HK65	A0A804HK65_HUMAN	HSD17B4	unreviewed	A0A804HK65	59.466	57.9845	67.7613	36.8496	35.6772	35.3553	0.0122191	0.0227456	-0.77972
Q14697	GANAB_HUMAN	GANAB G2AN KIAA0088	reviewed	Q14697	65.1437	53.6643	59.6226	65.8621	73.131	79.8509	0.0637559	0.0854233	0.294541
H7BZ94	H7BZ94_HUMAN	P4HB	unreviewed	H7BZ94	2.63682	2.40694	2.68838	1.96588	2.27515	1.96638	0.0205315	0.0336223	-0.316877
F5H2F4	F5H2F4_HUMAN	MTHFD1	unreviewed	F5H2F4	997.889	1121.77	1046.79	1311.73	1326.18	1352.45	0.010596	0.0205377	0.333656
Q9P2E9	RRBP1_HUMAN	RRBP1 KIAA1398	reviewed	Q9P2E9-3	2.33552	2.32497	2.34452	2.58463	2.48907	2.51002	0.0187875	0.0313658	0.114519
A0A7I2YQ88	A0A7I2YQ88_HUMAN	PABPC1 hCG_15683	unreviewed	A0A7I2YQ88	1191.75	1276.06	1208.86	1212.24	1223.61	1199.93	0.654037	0.684936	-0.0161313
O60841	IF2P_HUMAN	EIF5B IF2 KIAA0741	reviewed	O60841	511.454	547.165	508.563	555.42	553.136	554.616	0.122874	0.15198	0.0857658
A0A7I2V3F3	A0A7I2V3F3_HUMAN	NCL	unreviewed	A0A7I2V3F3	3946.09	3850.04	3902.1	2831.17	2902.17	2892.29	1.3182e-05	0.00133909	-0.439589
P11387	TOP1_HUMAN	TOP1	reviewed	P11387	1627.27	1504.48	1589.32	1354.92	1363.74	1354.69	0.0264486	0.0411723	-0.212899
Q8WYP5	ELYS_HUMAN	AHCTF1 ELYS TMBS62 MSTP108	reviewed	Q8WYP5	243.728	227.143	239.722	169.498	170.658	165.209	0.00261792	0.00828388	-0.491697
Q9BQG0	MBB1A_HUMAN	MYBBP1A P160	reviewed	Q9BQG0	760.881	727.07	744.201	449.181	454.785	432.766	4.18157e-05	0.00153376	-0.739725
Q12789	TF3C1_HUMAN	GTF3C1	reviewed	Q12789	449.208	446.55	455.444	411.941	412.407	411.153	0.00404612	0.0106731	-0.129148
P48643	TCPE_HUMAN	CCT5 CCTE KIAA0098	reviewed	P48643	738.03	792.207	755.828	917.555	913.551	943.982	0.00221239	0.00754027	0.279667
Q92900	RENT1_HUMAN	UPF1 KIAA0221 RENT1	reviewed	Q92900	486.92	502.05	490.075	509.213	518.068	517.363	0.0223994	0.035986	0.0626099
P24928	RPB1_HUMAN	POLR2A POLR2	reviewed	P24928	489.797	456.541	475.031	402.421	394.761	395.386	0.0115687	0.0218313	-0.253211
P49411	EFTU_HUMAN	TUFM	reviewed	P49411	1794.23	1652.9	1723.01	1316.6	1337.94	1286.43	0.00492928	0.0120007	-0.391652
P22626	ROA2_HUMAN	HNRNPA2B1 HNRPA2B1	reviewed	P22626	2620.96	2436.88	2501.72	1887.58	1834.39	1769.47	0.000971603	0.00490187	-0.461118
P53396	ACLY_HUMAN	ACLY	reviewed	P53396	671.596	750.639	695.05	798.144	793.055	797.916	0.0601758	0.0814359	0.17426
Q14697	GANAB_HUMAN	GANAB G2AN KIAA0088	reviewed	Q14697-2	901.717	904.856	901.49	815.803	822.289	819.104	2.15826e-05	0.0014455	-0.140248
P30101	PDIA3_HUMAN	PDIA3 ERP57 ERP60 GRP58	reviewed	P30101	1650.75	1515.01	1577.2	1324.64	1328.61	1321.95	0.0224779	0.0360911	-0.254765
Q8TEM1	PO210_HUMAN	NUP210 KIAA0906 PSEC0245	reviewed	Q8TEM1	639.374	578.489	612.854	427.718	427.853	412.505	0.00547951	0.0128532	-0.529768
P78347	GTF2I_HUMAN	GTF2I BAP135 WBSCR6	reviewed	P78347	559.765	594.083	603.018	537.294	536.367	543.9	0.0677169	0.0899976	-0.119184
A0A0A0MRM8	A0A0A0MRM8_HUMAN	MYO6	unreviewed	A0A0A0MRM8	662.108	680.977	680.207	938.833	931.192	957.157	1.64749e-05	0.00143594	0.48266
O00468	AGRIN_HUMAN	AGRN AGRIN	reviewed	O00468-6	437.411	427.921	444.359	735.056	722.003	723.696	1.67064e-06	0.000969663	0.735601
Q01813	PFKAP_HUMAN	PFKP PFKF	reviewed	Q01813	845.59	911.125	880.282	1359.81	1345.6	1401.76	4.65993e-05	0.00153376	0.639249
P25205	MCM3_HUMAN	MCM3	reviewed	P25205	659.891	653.884	651.987	552.613	563.997	551.934	0.000112973	0.00192757	-0.236499
P50991	TCPD_HUMAN	CCT4 CCTD SRB	reviewed	P50991	681.309	720.019	672.688	776.146	780.983	788.304	0.0200718	0.0330339	0.177427
P53396	ACLY_HUMAN	ACLY	reviewed	P53396-2	4.64665	4.50835	4.62285	4.56995	4.8186	4.7379	0.258222	0.29462	0.0360485
A0A7I2V5Y7	A0A7I2V5Y7_HUMAN	NONO	unreviewed	A0A7I2V5Y7	1472.69	1439.22	1441.88	1076.91	1083.29	1061.36	3.90655e-05	0.00153376	-0.434514
Q10567	AP1B1_HUMAN	AP1B1 ADTB1 BAM22 CLAPB2	reviewed	Q10567-3	5.7282	5.6876	6.24102	10.4711	9.21843	10.6009	0.00494199	0.0120144	0.778637
A0A590UJ40	A0A590UJ40_HUMAN	MYO6	unreviewed	A0A590UJ40	1.20869	1.20347	1.24857	1.0678	1.24363	1.05287	0.244726	0.280858	-0.121829
Q71U36	TBA1A_HUMAN	TUBA1A TUBA3	reviewed	Q71U36	639.488	686.018	666.434	783.713	838.942	824.207	0.00239012	0.00786885	0.296758
H0Y4W2	H0Y4W2_HUMAN	TRRAP	unreviewed	H0Y4W2	337.436	331.125	335.017	268.674	274.388	258.322	0.00182981	0.00676938	-0.324586
Q92896	GSLG1_HUMAN	GLG1 CFR1 ESL1 MG160	reviewed	Q92896-2	566.923	542.029	554.37	632.844	627.283	633.025	0.00589605	0.0135537	0.186723
P61978	HNRPK_HUMAN	HNRNPK HNRPK	reviewed	P61978-2	11.9545	11.6658	12.3625	9.33791	11.0802	10.7523	0.0809323	0.1049	-0.20713
Q10567	AP1B1_HUMAN	AP1B1 ADTB1 BAM22 CLAPB2	reviewed	Q10567	381.254	416.879	393.918	459.672	470.869	461.642	0.0159456	0.0277011	0.223903
P00558	PGK1_HUMAN	PGK1 PGKA MIG10 OK/SW-cl.110	reviewed	P00558	1786.75	1936.96	1848.94	3028.92	3018.42	3143.01	3.61085e-05	0.0015171	0.721755
P53618	COPB_HUMAN	COPB1 COPB MSTP026	reviewed	P53618	553.704	572.603	574.327	743.563	726.059	746.553	4.8579e-05	0.00153376	0.381998
P50990	TCPQ_HUMAN	CCT8 C21orf112 CCTQ KIAA0002	reviewed	P50990	1336.54	1446.77	1362.42	1396.01	1385.74	1405.79	0.717867	0.744951	0.0144787
Q05639	EF1A2_HUMAN	EEF1A2 EEF1AL STN	reviewed	Q05639	622.388	685.525	647.741	959.632	967.29	1023.98	0.000281084	0.00279899	0.593507
Q29RF7	PDS5A_HUMAN	PDS5A KIAA0648 PDS5 PIG54	reviewed	Q29RF7	280.541	280.766	291.346	233.589	230.214	230.16	0.00227711	0.0076343	-0.297099
A0A3B3IT92	A0A3B3IT92_HUMAN	MCM4	unreviewed	A0A3B3IT92	677.316	682.114	689.091	548.241	548.573	543.387	6.14256e-05	0.00161465	-0.320709
P33991	MCM4_HUMAN	MCM4 CDC21	reviewed	P33991	3.44841	3.28998	3.70159	3.10969	3.14895	3.11215	0.0953349	0.121274	-0.155877
Q8WUM4	PDC6I_HUMAN	PDCD6IP AIP1 ALIX KIAA1375	reviewed	Q8WUM4	533.822	570.741	559.789	737.451	729.499	777.227	0.000698042	0.00411519	0.431227
Q9BSJ8	ESYT1_HUMAN	ESYT1 FAM62A KIAA0747 MBC2	reviewed	Q9BSJ8-2	11.1708	10.9858	11.6362	9.91777	10.6071	9.44827	0.0424418	0.0608616	-0.173046
P12956	XRCC6_HUMAN	XRCC6 G22P1	reviewed	P12956	992.84	1038.57	1043.79	990.687	984.622	1007.22	0.187366	0.221482	-0.0441394
P49368	TCPG_HUMAN	CCT3 CCTG TRIC5	reviewed	P49368	671.73	731.854	701.358	809.105	810.293	820.437	0.0197768	0.0326465	0.213003
Q5UIP0	RIF1_HUMAN	RIF1	reviewed	Q5UIP0	430.035	416.641	431.534	311.172	302.571	308.653	0.000174316	0.0022397	-0.470665
P60842	IF4A1_HUMAN	EIF4A1 DDX2A EIF4A	reviewed	P60842	855.334	964.826	890.92	1046.89	1062.49	1059.86	0.0392139	0.0570788	0.225272
Q92945	FUBP2_HUMAN	KHSRP FUBP2	reviewed	Q92945	629.623	623.321	629.034	588.265	574.503	572.066	0.00480568	0.0118258	-0.117452
P18583	SON_HUMAN	SON C21orf50 DBP5 KIAA1019 NREBP HSPC310 HSPC312	reviewed	P18583-5	309.551	293.162	305.536	229.627	219.373	218.162	0.000319629	0.00287933	-0.44505
Q16531	DDB1_HUMAN	DDB1 XAP1	reviewed	Q16531	865.113	856.231	860.671	831.097	818.411	817.356	0.00383867	0.0103574	-0.065819
A5YKK6	CNOT1_HUMAN	CNOT1 CDC39 KIAA1007 NOT1 AD-005	reviewed	A5YKK6	433.293	438.994	432.427	466.448	467.714	460.249	0.00068097	0.0040534	0.0959216
F5H5D3	F5H5D3_HUMAN	TUBA1C	unreviewed	F5H5D3	1864.29	2083.65	1953.08	2933.64	2989.9	3150.68	0.000314313	0.00286407	0.620807
Q86VP6	CAND1_HUMAN	CAND1 KIAA0829 TIP120 TIP120A	reviewed	Q86VP6	678.322	753.427	707.281	926.677	914.115	944.029	0.00469173	0.0116333	0.380627
Q9BTC0	DIDO1_HUMAN	DIDO1 C20orf158 DATF1 KIAA0333	reviewed	Q9BTC0	329.01	315.378	321.201	251.733	249.001	248.315	0.0017374	0.00663438	-0.366351
P31939	PUR9_HUMAN	ATIC PURH OK/SW-cl.86	reviewed	P31939	593.596	630.048	620.101	742.855	772.25	803.177	0.00303231	0.00901634	0.330418
Q9BSJ8	ESYT1_HUMAN	ESYT1 FAM62A KIAA0747 MBC2	reviewed	Q9BSJ8	871.872	822.061	858.137	747.595	768.84	749.026	0.0119132	0.0222871	-0.171863
P67809	YBOX1_HUMAN	YBX1 NSEP1 YB1	reviewed	P67809	1045.87	1048.3	1028.26	939.413	1025.23	1027.37	0.269904	0.306927	-0.0615526
O94906	PRP6_HUMAN	PRPF6 C20orf14	reviewed	O94906	851.097	803.368	815.612	630.756	627.308	608.04	0.00122501	0.00555374	-0.404526
P19367	HXK1_HUMAN	HK1	reviewed	P19367	878.336	859.107	891.529	976.749	984.452	951.025	0.0024389	0.00799422	0.147624
P49736	MCM2_HUMAN	MCM2 BM28 CCNL1 CDCL1 KIAA0030	reviewed	P49736	573.635	578.749	577.021	502.059	510.699	505.2	8.89218e-05	0.00177841	-0.188144
O00567	NOP56_HUMAN	NOP56 NOL5A	reviewed	O00567	662.157	617.814	652.329	531.653	545.401	526.337	0.00703855	0.015399	-0.269193
Q12931	TRAP1_HUMAN	TRAP1 HSP75	reviewed	Q12931	1164.48	1036.17	1095.62	781.082	808.912	775.952	0.00979193	0.019418	-0.478414
O60506	HNRPQ_HUMAN	SYNCRIP HNRPQ NSAP1	reviewed	O60506	928.736	890.539	911.085	804.165	812.492	803.428	0.00784159	0.0166481	-0.174033
Q8TAQ2	SMRC2_HUMAN	SMARCC2 BAF170	reviewed	Q8TAQ2	24.2504	22.4337	23.9252	37.3216	39.0401	41.6054	0.0019763	0.00706022	0.740456
P27797	CALR_HUMAN	CALR CRTC	reviewed	P27797	1761.77	1692.27	1714.24	1760.86	1844.39	1870.89	0.0700202	0.0926095	0.0834723
P17987	TCPA_HUMAN	TCP1 CCT1 CCTA	reviewed	P17987	570.472	605.952	584.779	625.727	621.677	630.665	0.0558121	0.0764552	0.0926886
Q02790	FKBP4_HUMAN	FKBP4 FKBP52	reviewed	Q02790	1110.6	1195.12	1135.35	1660.07	1659.7	1652.82	0.00223394	0.00757844	0.531135
Q99459	CDC5L_HUMAN	CDC5L KIAA0432 PCDC5RP	reviewed	Q99459	460.269	410.064	427.836	357.107	354.067	334.916	0.0159147	0.0276532	-0.311471
O60264	SMCA5_HUMAN	SMARCA5 SNF2H WCRF135	reviewed	O60264	835.722	795.486	825.832	677.525	679.138	676.876	0.00713407	0.0155584	-0.272928
P63010	AP2B1_HUMAN	AP2B1 ADTB2 CLAPB1	reviewed	P63010	590.602	623.913	607.474	735.862	727.888	751.633	0.000620367	0.00388846	0.282042
P51610	HCFC1_HUMAN	HCFC1 HCF1 HFC1	reviewed	P51610	9.49707	9.86994	9.35602	8.65374	8.82866	8.4625	0.0103474	0.0202179	-0.146757
A0A2R8Y7Q1	A0A2R8Y7Q1_HUMAN	BPTF	unreviewed	A0A2R8Y7Q1	396.275	387.608	399.001	314.358	302.083	302.527	9.02491e-05	0.00177841	-0.364222
Q99460	PSMD1_HUMAN	PSMD1	reviewed	Q99460	389.403	403.555	400.661	437.765	438.485	451.342	0.00193898	0.00699287	0.153469
A6NEM2	A6NEM2_HUMAN	HCFC1	unreviewed	A6NEM2	542.639	528.962	537.05	460.271	454.7	457.448	0.000735386	0.0042322	-0.229131
P54886	P5CS_HUMAN	ALDH18A1 GSAS P5CS PYCS	reviewed	P54886	805.372	777.745	813.505	667.022	661.133	657.405	0.00405389	0.0106773	-0.271456
P61978	HNRPK_HUMAN	HNRNPK HNRPK	reviewed	P61978-3	1690.33	1677.6	1699.62	1492.5	1445.07	1442.36	0.00190817	0.00692837	-0.210376
K7EKE6	K7EKE6_HUMAN	LONP1	unreviewed	K7EKE6	560.803	528.444	549.521	449.581	453.621	446.381	0.00728075	0.0157862	-0.280098
O95071	UBR5_HUMAN	UBR5 EDD EDD1 HYD KIAA0896	reviewed	O95071	337.922	361.261	341.066	278.674	280.391	279.567	0.0113495	0.0215364	-0.31082
M0QZM1	M0QZM1_HUMAN	HNRNPM	unreviewed	M0QZM1	27.1031	25.1667	27.1928	26.8204	27.0879	23.2456	0.621117	0.653122	-0.0425365
Q9NVP1	DDX18_HUMAN	DDX18 cPERP-D	reviewed	Q9NVP1	514.389	505.181	528.297	361.214	370.61	354.511	0.000107092	0.00192136	-0.510812
P21796	VDAC1_HUMAN	VDAC1 VDAC	reviewed	P21796	1813.73	1668.57	1796.39	1389.02	1406.33	1399.37	0.0148001	0.0262094	-0.331606
P08183	MDR1_HUMAN	ABCB1 MDR1 PGY1	reviewed	P08183	440.133	429.148	459.458	1082.84	1064.12	1050.05	1.19371e-06	0.000969663	1.26667
P04350	TBB4A_HUMAN	TUBB4A TUBB4 TUBB5	reviewed	P04350	10.3017	10.1885	10.9999	8.59717	8.78334	8.7756	0.0156106	0.0272631	-0.267752
Q9HBD4	Q9HBD4_HUMAN	SMARCA4 hCG_29955	unreviewed	Q9HBD4	525.378	509.202	512.869	442.651	438.444	425.967	0.000334295	0.00293723	-0.243565
Q15029	U5S1_HUMAN	EFTUD2 KIAA0031 SNRP116	reviewed	Q15029	667.357	639.385	655.826	550.861	556.275	547.506	0.00336984	0.00953867	-0.246224
Q96AE4	FUBP1_HUMAN	FUBP1	reviewed	Q96AE4	679.914	695.573	695.413	613.763	593.678	604.584	0.000403304	0.00316788	-0.192655
Q14008	CKAP5_HUMAN	CKAP5 KIAA0097	reviewed	Q14008	556.855	580.895	561.13	590.507	582.302	589.966	0.0892161	0.114339	0.0532649
F8VXC8	F8VXC8_HUMAN	SMARCC2	unreviewed	F8VXC8	467.441	458.097	462.989	457.74	454.072	456.569	0.116481	0.144989	-0.0210854
Q1KMD3	HNRL2_HUMAN	HNRNPUL2 HNRPUL2	reviewed	Q1KMD3	731.262	700.624	716.374	679.587	696.518	691.038	0.0722009	0.0949745	-0.0555307
Q9UIG0	BAZ1B_HUMAN	BAZ1B WBSC10 WBSCR10 WBSCR9 WSTF	reviewed	Q9UIG0	600.623	546.517	571.832	364.484	365.001	354.224	0.00386681	0.0104094	-0.665568
Q14676	MDC1_HUMAN	MDC1 KIAA0170 NFBD1	reviewed	Q14676	155.165	150.285	156.318	155.576	161.22	160.216	0.116067	0.144539	0.0468619
P08133	ANXA6_HUMAN	ANXA6 ANX6	reviewed	P08133	503.481	482.589	496.487	390.599	394.226	376.386	0.00021649	0.00246937	-0.352457
P33992	MCM5_HUMAN	MCM5 CDC46	reviewed	P33992	638.718	663.989	656.731	592.777	588.875	575.162	0.00272291	0.00846306	-0.157477
E7ETY2	E7ETY2_HUMAN	TCOF1	unreviewed	E7ETY2	404.724	388.272	393.346	283.282	275.498	276.032	0.000225461	0.00251929	-0.506997
O95782	AP2A1_HUMAN	AP2A1 ADTAA CLAPA1	reviewed	O95782	583.851	579.403	584.089	600.331	603.545	602.633	0.000951586	0.00485474	0.0480412
A6NHR9	SMHD1_HUMAN	SMCHD1 KIAA0650	reviewed	A6NHR9	196.211	197.129	201.103	155.506	153.918	151.9	4.33123e-05	0.00153376	-0.365759
P02786	TFR1_HUMAN	TFRC	reviewed	P02786	988.169	990.995	1001.67	781.598	789.326	777.894	3.57095e-06	0.00101267	-0.343781
Q96AE4	FUBP1_HUMAN	FUBP1	reviewed	Q96AE4-2	33.3974	32.9277	37.2457	46.3183	49.8085	48.8396	0.00173631	0.00663438	0.485101
P06744	G6PI_HUMAN	GPI	reviewed	P06744	901.083	966.935	959.696	1583.94	1582.57	1683.13	0.000217306	0.00247327	0.77824
P11498	PYC_HUMAN	PC	reviewed	P11498	637.474	606.662	630.72	409.813	424.577	394.314	7.54293e-05	0.0016948	-0.609644
E9PN89	E9PN89_HUMAN	HSPA8	unreviewed	E9PN89	0.679233	0.698608	0.847705	1.0236	1.33608	0.965127	0.0680352	0.0904058	0.579112
Q9BXP5	SRRT_HUMAN	SRRT ARS2 ASR2	reviewed	Q9BXP5	681.682	654.793	671.725	527.286	529.469	531.152	0.00266278	0.0083519	-0.338776
P22695	QCR2_HUMAN	UQCRC2	reviewed	P22695	598.594	554.764	587.138	497.416	502.799	478.844	0.00910797	0.0184538	-0.234819
P07954	FUMH_HUMAN	FH	reviewed	P07954	659.286	614.777	622.243	437.303	454.362	444.762	0.00240739	0.00791301	-0.504811
P11413	G6PD_HUMAN	G6PD	reviewed	P11413	1147.35	1300.17	1205.14	1161.85	1184.63	1181.26	0.449378	0.4857	-0.0502008
A0A7I2V4F0	A0A7I2V4F0_HUMAN	DDX1	unreviewed	A0A7I2V4F0	599.88	623.172	609.903	625.345	624.893	619.011	0.208577	0.243934	0.0282884
P42765	THIM_HUMAN	ACAA2	reviewed	P42765	323.844	304.876	316.582	215.633	230.127	223.724	0.000283846	0.00281095	-0.497728
A0A6I8PIV1	A0A6I8PIV1_HUMAN	LARS1	unreviewed	A0A6I8PIV1	412.716	447.236	426.438	452.972	464.951	467.283	0.0642047	0.0859267	0.106773
P39880	CUX1_HUMAN	CUX1 CUTL1	reviewed	P39880-3	401.651	365.706	392.949	304.698	301.179	299.181	0.0142534	0.025466	-0.358423
Q13200	PSMD2_HUMAN	PSMD2 TRAP2	reviewed	Q13200	571.777	620.405	604.705	716.519	712.469	730.952	0.00702478	0.0153801	0.265493
Q5JPE7	NOMO2_HUMAN	NOMO2	reviewed	Q5JPE7	2.11433	2.16289	2.02272	2.38486	2.23345	2.0438	0.34975	0.388328	0.0806402
A0A0G2JN29	A0A0G2JN29_HUMAN	NOMO1	unreviewed	A0A0G2JN29	461.581	443.786	449.236	414.729	426.198	412.188	0.00843014	0.017481	-0.11235
P31040	SDHA_HUMAN	SDHA SDH2 SDHF	reviewed	P31040	766.657	726.176	754.12	552.904	565.767	531.957	0.000263632	0.00271621	-0.444955
P43304	GPDM_HUMAN	GPD2	reviewed	P43304	902.821	813.472	873.225	561.701	575.424	562.041	0.00648441	0.0145744	-0.607857
H0Y938	H0Y938_HUMAN	COPB2	unreviewed	H0Y938	530.608	541.634	545.966	741.775	735.253	742.205	4.58748e-05	0.00153376	0.455664
P29401	TKT_HUMAN	TKT	reviewed	P29401	1156.16	1298	1200.72	1389.93	1381.14	1392.08	0.0551586	0.075743	0.187848
P11717	MPRI_HUMAN	IGF2R MPRI	reviewed	P11717	239.59	236.791	240.522	248.052	244.572	246.049	0.00881159	0.0180175	0.0431582
Q93084	AT2A3_HUMAN	ATP2A3	reviewed	Q93084	268.076	264.063	267.7	345.879	347.666	340.465	3.9742e-05	0.00153376	0.370469
P26358	DNMT1_HUMAN	DNMT1 AIM CXXC9 DNMT	reviewed	P26358-2	476.256	491.021	486.642	429.829	427.064	438.126	0.000905899	0.00474348	-0.166973
A0A804CDA6	A0A804CDA6_HUMAN	DCTN1	unreviewed	A0A804CDA6	367.213	389.045	376.716	444.546	436.819	440.826	0.00522365	0.0124484	0.222817
Q7KZ85	SPT6H_HUMAN	SUPT6H KIAA0162 SPT6H	reviewed	Q7KZ85	354.953	380.276	348.438	301.926	305.945	303.167	0.0258573	0.0403895	-0.250339
P22102	PUR2_HUMAN	GART PGFT PRGS	reviewed	P22102	339.954	369.415	354.495	416.587	411.731	428.802	0.00566638	0.0131714	0.240808
Q07065	CKAP4_HUMAN	CKAP4	reviewed	Q07065	635.163	593.869	617.405	632.538	621.326	606.322	0.765295	0.788892	0.0107021
F5GXF5	F5GXF5_HUMAN	BPTF	unreviewed	F5GXF5	14.8264	14.5534	15.8085	11.7723	11.4174	11.3682	0.00656857	0.0146714	-0.386935
P20020	AT2B1_HUMAN	ATP2B1 PMCA1	reviewed	P20020	458.092	428.236	439.194	344.108	351.034	338.235	0.00306798	0.0090645	-0.359194
Q9H583	HEAT1_HUMAN	HEATR1 BAP28 UTP10	reviewed	Q9H583	568.844	548.059	567.012	360.524	365.091	357.171	0.000356383	0.00300548	-0.63707
Q86XP3	DDX42_HUMAN	DDX42	reviewed	Q86XP3	365.666	369.834	367.064	331.252	326.602	330.996	5.55469e-05	0.00156866	-0.157039
A0A7I2V490	A0A7I2V490_HUMAN	DNMT1	unreviewed	A0A7I2V490	34.3013	33.0954	34.0002	29.8099	29.0893	30.0686	0.00107393	0.00517293	-0.188658
P68366	TBA4A_HUMAN	TUBA4A TUBA1	reviewed	P68366	70.0603	79.5035	75.3796	125.906	125.264	138.263	0.000895241	0.00472558	0.791812
P49750	YLPM1_HUMAN	YLPM1 C14orf170 ZAP3	reviewed	P49750	458.472	430.397	457.272	372.035	355.063	358.903	0.00312211	0.00914055	-0.309803
J3KN36	J3KN36_HUMAN	NOMO3	unreviewed	J3KN36	14.5965	14.2945	14.8247	15.6987	16.992	17.3172	0.0412995	0.059535	0.194005
A0A7P0T890	A0A7P0T890_HUMAN	DST	unreviewed	A0A7P0T890	107.293	107.304	105.623	87.0678	89.0371	86.4933	7.08362e-05	0.0016592	-0.286207
Q12888	TP53B_HUMAN	TP53BP1	reviewed	Q12888	180.643	187.212	180.285	149.359	146.679	147.921	0.00186609	0.00685062	-0.30412
A0A804HKE7	A0A804HKE7_HUMAN	MAP4	unreviewed	A0A804HKE7	282.789	304.493	286.883	367.271	334.768	367.944	0.0115417	0.0218054	0.29161
A0A0A0MTC1	A0A0A0MTC1_HUMAN	RNF213	unreviewed	A0A0A0MTC1	247.931	263.196	254.924	297.413	294.611	295.319	0.00968661	0.0192865	0.21205
Q9H0A0	NAT10_HUMAN	NAT10 ALP KIAA1709	reviewed	Q9H0A0	573.851	528.237	561.878	430.203	427.777	419.985	0.00847959	0.0175614	-0.380778
A0A7P0TAE9	A0A7P0TAE9_HUMAN	CANX	unreviewed	A0A7P0TAE9	2369.96	2153.88	2251.56	1742.67	1786.84	1732.93	0.010867	0.020915	-0.364572
P27816	MAP4_HUMAN	MAP4	reviewed	P27816	8.40333	8.21936	7.96953	8.14106	8.50597	9.31236	0.318657	0.357376	0.0780541
P55060	XPO2_HUMAN	CSE1L CAS XPO2	reviewed	P55060	614.725	679.196	651.371	761.542	764.455	783.749	0.0140045	0.0251359	0.247747
P39023	RL3_HUMAN	RPL3 OK/SW-cl.32	reviewed	P39023	878.28	887.454	871.153	775.71	778.94	776.945	0.00152693	0.00619767	-0.177519
E7EQT4	E7EQT4_HUMAN	ACIN1	unreviewed	E7EQT4	639.913	597.317	603.119	428.824	412.935	408.541	0.00123517	0.0055638	-0.557705
Q8WWQ0	PHIP_HUMAN	PHIP DCAF14 WDR11	reviewed	Q8WWQ0	373.786	351.284	367.985	307.265	305.562	303.268	0.0110517	0.0211463	-0.254795
O60437	PEPL_HUMAN	PPL KIAA0568	reviewed	O60437	438.563	457.655	437.03	640.365	616.775	623.771	4.67789e-05	0.00153376	0.496486
Q9BUQ8	DDX23_HUMAN	DDX23	reviewed	Q9BUQ8	513.246	479.491	484.72	377.27	369.917	362.022	0.00275812	0.00851455	-0.413585
Q14974	IMB1_HUMAN	KPNB1 NTF97	reviewed	Q14974	698.105	714.661	708.353	728.141	720.908	739.845	0.0377151	0.0552985	0.0453766
P49748	ACADV_HUMAN	ACADVL VLCAD	reviewed	P49748	674.102	656.377	672.173	681.561	694.261	668.905	0.207726	0.243076	0.0299965
O43290	SNUT1_HUMAN	SART1	reviewed	O43290	464.693	452.67	462.634	368.331	365.639	361.864	0.000203337	0.00241486	-0.332635
Q15424	SAFB1_HUMAN	SAFB HAP HET SAFB1	reviewed	Q15424	556.386	504.017	538.183	394.533	392.067	396.967	0.0115625	0.0218297	-0.433655
J3KN16	J3KN16_HUMAN	ECPAS	unreviewed	J3KN16	376.335	388.348	389.459	514.462	515.213	536.981	0.00037199	0.00306474	0.440867
P26640	SYVC_HUMAN	VARS1 G7A VARS VARS2	reviewed	P26640	356.86	386.71	363.401	421.723	431.433	429.139	0.0158891	0.0276414	0.21211
P15311	EZRI_HUMAN	EZR VIL2	reviewed	P15311	631.089	661.576	660.87	818.729	792.196	829.005	0.000418603	0.00323248	0.320752
P04843	RPN1_HUMAN	RPN1	reviewed	P04843	1123.46	1041.51	1078.62	882.256	891.343	855.056	0.00539841	0.0127138	-0.303265
P38919	IF4A3_HUMAN	EIF4A3 DDX48 KIAA0111	reviewed	P38919	851.093	854.56	835.098	706.754	702.899	682.023	0.000152436	0.00212171	-0.280596
O14745	NHRF1_HUMAN	SLC9A3R1 NHERF NHERF1	reviewed	O14745	805.795	883.769	819.768	863.909	856.801	855.935	0.448879	0.485336	0.0381901
E9PK54	E9PK54_HUMAN	HSPA8	unreviewed	E9PK54	8.03585	8.67392	9.01767	8.19056	8.45884	8.56056	0.620483	0.652538	-0.0293146
Q9P2M7	CING_HUMAN	CGN KIAA1319	reviewed	Q9P2M7	334.648	339.026	333.453	322.147	316.947	317.114	0.0021243	0.00735589	-0.0748492
O15230	LAMA5_HUMAN	LAMA5 KIAA0533 KIAA1907	reviewed	O15230	212.859	208.958	216.604	238.884	243.805	232.339	0.00485816	0.0119122	0.16349
Q99832	TCPH_HUMAN	CCT7 CCTH NIP7-1	reviewed	Q99832	685.984	714.656	699.206	759.265	770.002	782.02	0.00314528	0.00916695	0.138413
Q5JRX3	PREP_HUMAN	PITRM1 KIAA1104 MP1 PREP	reviewed	Q5JRX3	561.959	548.122	552.349	439.453	432.113	429.44	3.79914e-05	0.00153376	-0.353666
Q03252	LMNB2_HUMAN	LMNB2 LMN2	reviewed	Q03252	768.047	688.673	737.756	569.268	564.684	541.467	0.0100005	0.0196661	-0.389354
A0A6I8PRA0	A0A6I8PRA0_HUMAN	TCOF1	unreviewed	A0A6I8PRA0	54.0234	49.5993	53.0726	36.5331	35.0373	35.3261	0.00324835	0.00936362	-0.551748
P50395	GDIB_HUMAN	GDI2 RABGDIB	reviewed	P50395	501.626	553.126	535.678	845.399	830.906	898.489	0.000344414	0.00295438	0.69504
F5GZS6	F5GZS6_HUMAN	SLC3A2	unreviewed	F5GZS6	1059.05	1046.45	1067.13	475.908	488.297	471.287	2.92125e-07	0.000800812	-1.14413
Q6PL18	ATAD2_HUMAN	ATAD2 L16 PRO2000	reviewed	Q6PL18	511.665	467.816	503.737	435.353	432.827	428.37	0.0412301	0.0594453	-0.194052
P42167	LAP2B_HUMAN	TMPO LAP2	reviewed	P42167	235.983	221.835	229.099	187.28	188.128	182.411	0.00343151	0.00962837	-0.30034
A0A669KB89	A0A669KB89_HUMAN	SCRIB	unreviewed	A0A669KB89	366.148	366.544	371.295	362.457	363.88	359.404	0.0479247	0.0673271	-0.0240435
A0A7I2V5Y5	A0A7I2V5Y5_HUMAN	KIF23	unreviewed	A0A7I2V5Y5	348.941	327.841	342.528	253.19	256.876	252.34	0.00378438	0.0102681	-0.418962
P54886	P5CS_HUMAN	ALDH18A1 GSAS P5CS PYCS	reviewed	P54886-2	2.84755	3.29743	3.00283	2.66242	3.05468	3.24806	0.793835	0.815349	-0.029098
Q9BYK8	HELZ2_HUMAN	HELZ2 KIAA1769 PRIC285	reviewed	Q9BYK8	304.805	301.985	305.075	378.242	381.52	379.25	6.71297e-07	0.000969663	0.320891
Q9Y520	PRC2C_HUMAN	PRRC2C BAT2D1 BAT2L2 KIAA1096 XTP2	reviewed	Q9Y520	259.866	265.931	264.502	252.976	242.328	249.407	0.0214398	0.0347499	-0.0857201
Q92621	NU205_HUMAN	NUP205 C7orf14 KIAA0225	reviewed	Q92621	424.063	407.099	416.348	331.955	331.666	322.306	0.000309019	0.00286407	-0.339498
P49790	NU153_HUMAN	NUP153	reviewed	P49790	294.12	283.6	291.662	234.314	215.626	229.038	0.00170321	0.00657924	-0.356625
Q15459	SF3A1_HUMAN	SF3A1 SAP114	reviewed	Q15459	563.457	523.28	546.544	442.692	421.515	434.703	0.00329417	0.0094329	-0.330472
P28331	NDUS1_HUMAN	NDUFS1	reviewed	P28331	541.389	539.4	563.91	425.342	435.775	418.525	0.000506825	0.00350992	-0.362084
P49915	GUAA_HUMAN	GMPS	reviewed	P49915	420.229	467.224	441.64	611.223	602.057	611.557	0.00482778	0.0118563	0.457325
O60701	UGDH_HUMAN	UGDH	reviewed	O60701	724.087	803.446	775.231	1562.53	1542.92	1615.09	1.48798e-05	0.00142347	1.03559
Q08J23	NSUN2_HUMAN	NSUN2 SAKI TRM4	reviewed	Q08J23	419.555	450.548	432.541	411.849	419.155	425.411	0.222635	0.258195	-0.0521306
Q9Y678	COPG1_HUMAN	COPG1 COPG	reviewed	Q9Y678	400.619	436.952	422.082	682.074	669.702	686.348	0.000275426	0.00277927	0.694216
Q13509	TBB3_HUMAN	TUBB3 TUBB4	reviewed	Q13509	133.192	138.038	137.481	181.23	188.658	183.168	0.000134246	0.00205594	0.436344
O00571	DDX3X_HUMAN	DDX3X DBX DDX3	reviewed	O00571	717.763	719.24	722.905	724.547	711.683	728.762	0.777793	0.800271	0.00339135
Q15643	TRIPB_HUMAN	TRIP11 CEV14	reviewed	Q15643	329.778	326.215	332.698	438.71	416.241	430.794	0.00250438	0.00810294	0.379015
O95347	SMC2_HUMAN	SMC2 CAPE SMC2L1 PRO0324	reviewed	O95347	425.729	466.653	439.52	505.821	493.272	506.222	0.0295713	0.0451609	0.176577
Q13423	NNTM_HUMAN	NNT	reviewed	Q13423	524.525	499.494	517.531	536.184	524.564	512.484	0.355997	0.394093	0.0293506
B4DY09	B4DY09_HUMAN	ILF2	unreviewed	B4DY09	740.848	697.053	717.374	559.981	575.177	553.863	0.00176034	0.00666056	-0.351685
A0A6Q8KRG2	A0A6Q8KRG2_HUMAN	GOLGA2	unreviewed	A0A6Q8KRG2	370.492	348.483	358.668	349.254	344.626	341.144	0.143557	0.175035	-0.0582139
O00267	SPT5H_HUMAN	SUPT5H SPT5 SPT5H	reviewed	O00267-2	319.719	307.647	322.842	297.459	297.606	300.132	0.0539066	0.0743126	-0.0860364
P49756	RBM25_HUMAN	RBM25 RNPC7	reviewed	P49756	612.593	552.996	576.256	420.278	429.775	420.001	0.0100035	0.0196674	-0.455727
P10586	PTPRF_HUMAN	PTPRF LAR	reviewed	P10586	241.654	231.873	246.232	256.976	263.558	260.089	0.0259832	0.0405631	0.117114
A0A5H1ZRQ2	A0A5H1ZRQ2_HUMAN	DDX17	unreviewed	A0A5H1ZRQ2	438.257	424.329	438.709	401.592	398.802	387.778	0.00414569	0.010803	-0.131204
P68032	ACTC_HUMAN	ACTC1 ACTC	reviewed	P68032	3643.58	4010.26	3659.18	4202.03	4251.15	4372.34	0.0367342	0.0541014	0.181034
O43143	DHX15_HUMAN	DHX15 DBP1 DDX15	reviewed	O43143	579.914	566.169	600.714	551.377	545.542	536.1	0.0465098	0.0656196	-0.0971701
P62258	1433E_HUMAN	YWHAE	reviewed	P62258	1305.08	1385.68	1342.83	1674.92	1722.12	1721.39	0.000450667	0.00335014	0.343639
Q9UHD8	SEPT9_HUMAN	SEPTIN9 KIAA0991 MSF SEPT9	reviewed	Q9UHD8	436.681	452.057	446.279	470.976	466.322	464.565	0.0245186	0.038792	0.0704868
Q02241	KIF23_HUMAN	KIF23 KNSL5 MKLP1	reviewed	Q02241-2	3.78106	3.72591	4.09326	3.82391	3.93392	4.12889	0.548212	0.58302	0.0351966
O75691	UTP20_HUMAN	UTP20 DRIM	reviewed	O75691	282.357	274.082	282.249	204.538	201.455	193.216	7.02455e-05	0.0016592	-0.485075
A0A7I2YQN2	A0A7I2YQN2_HUMAN	SYNCRIP hCG_401112	unreviewed	A0A7I2YQN2	15.9184	15.8146	15.2035	15.209	16.7962	14.0898	0.759778	0.783795	-0.0261013
O95831	AIFM1_HUMAN	AIFM1 AIF PDCD8	reviewed	O95831	789.495	719.855	767.703	526.146	539.714	522.674	0.00546804	0.0128337	-0.519472
C9JZR2	C9JZR2_HUMAN	CTNND1	unreviewed	C9JZR2	382.361	374.568	382.052	371.425	364.31	359.032	0.0334994	0.0500999	-0.0571192
P16435	NCPR_HUMAN	POR CYPOR	reviewed	P16435	652.464	609.874	635.169	504.419	499.135	482.206	0.00204399	0.00721142	-0.352905
O60610	DIAP1_HUMAN	DIAPH1 DIAP1	reviewed	O60610	415.616	468.146	442.769	578.461	569.024	589.505	0.00597287	0.0136827	0.388932
P34931	HS71L_HUMAN	HSPA1L	reviewed	P34931	11.2474	8.39634	9.93893	9.4157	10.0614	11.074	0.75612	0.780539	0.0464729
Q99575	POP1_HUMAN	POP1 KIAA0061	reviewed	Q99575	313.642	301.763	295.281	203.534	201.281	198.818	0.00165421	0.00648129	-0.593284
P48634	PRC2A_HUMAN	PRRC2A BAT2 G2	reviewed	P48634	304.57	301.629	303.502	276.876	273.627	276.565	4.33821e-05	0.00153376	-0.137389
P28838	AMPL_HUMAN	LAP3 LAPEP PEPS	reviewed	P28838	509.684	512.711	515.567	675.699	672.059	687.595	0.000216334	0.00246937	0.404259
Q8TCS8	PNPT1_HUMAN	PNPT1 PNPASE	reviewed	Q8TCS8	659.786	620.627	634.667	515.06	511.687	505.4	0.00557126	0.0130091	-0.32185
P33993	MCM7_HUMAN	MCM7 CDC47 MCM2	reviewed	P33993	508.73	489.808	512.922	417.798	428.935	428.676	0.00225058	0.00760112	-0.244983
A0A6Q8PHK0	A0A6Q8PHK0_HUMAN	TRIP12	unreviewed	A0A6Q8PHK0	308.476	289.011	304.03	263.305	265.982	261.627	0.0206609	0.0337871	-0.188835
O00410	IPO5_HUMAN	IPO5 KPNB3 RANBP5	reviewed	O00410	265.824	275.099	275.125	291.31	294.265	300.567	0.00503115	0.0121409	0.118884
Q9H0D6	XRN2_HUMAN	XRN2	reviewed	Q9H0D6	410.351	411.778	419.723	383.501	380.06	388.141	0.00157285	0.00630366	-0.108725
Q93009	UBP7_HUMAN	USP7 HAUSP	reviewed	Q93009	304.868	311.242	310.547	341.679	346.417	341.39	0.000246215	0.00263368	0.151817
Q14966	ZN638_HUMAN	ZNF638 NP220 ZFML	reviewed	Q14966	272.413	262.932	268.386	233.078	220.887	223.794	0.0011291	0.00531541	-0.245939
Q99613	EIF3C_HUMAN	EIF3C EIF3S8	reviewed	Q99613	574.377	594.447	560.015	552.553	555.042	549.975	0.137599	0.16857	-0.0607345
Q03164	KMT2A_HUMAN	KMT2A ALL1 CXXC7 HRX HTRX MLL MLL1 TRX1	reviewed	Q03164	155.334	144.563	154.9	111.648	110.228	105.261	0.00153323	0.00621452	-0.47533
P42285	MTREX_HUMAN	MTREX DOB1 KIAA0052 MTR4 SKIV2L2	reviewed	P42285	419.096	408.036	407.662	320.484	315.613	313.345	0.000146928	0.0021092	-0.379119
O14980	XPO1_HUMAN	XPO1 CRM1	reviewed	O14980	470.343	511.584	495.325	630.222	627.216	659.29	0.000837585	0.00452322	0.37573
Q8N1F7	NUP93_HUMAN	NUP93 KIAA0095	reviewed	Q8N1F7	451.397	436.518	451.237	388.278	385.089	387.011	0.00543794	0.0127922	-0.206725
P46459	NSF_HUMAN	NSF	reviewed	P46459	736.531	686.48	710.96	675.713	668.656	671.66	0.109931	0.137564	-0.0820244
Q9NTJ3	SMC4_HUMAN	SMC4 CAPC SMC4L1	reviewed	Q9NTJ3	282.218	300.517	287.225	332.081	326.555	332.73	0.0105762	0.0205089	0.188469
P06748	NPM_HUMAN	NPM1 NPM	reviewed	P06748-2	1140.06	1095.22	1146.39	914.01	935.689	932.321	0.00237734	0.00783616	-0.281603
E9PLK3	E9PLK3_HUMAN	NPEPPS	unreviewed	E9PLK3	555.71	594.109	580.949	784.996	774.836	807.132	0.000161771	0.00218195	0.451625
Q14669	TRIPC_HUMAN	TRIP12 KIAA0045 ULF	reviewed	Q14669-3	3.13318	3.34028	3.8726	3.38725	3.55503	2.99688	0.650057	0.681201	-0.057885
Q99714	HCD2_HUMAN	HSD17B10 ERAB HADH2 MRPP2 SCHAD SDR5C1 XH98G2	reviewed	Q99714	969.682	902.037	952.067	761.844	792.29	769.523	0.00634013	0.0143206	-0.281234
P04844	RPN2_HUMAN	RPN2	reviewed	P04844	608.149	582.501	621.07	512.523	524.577	517.845	0.0114544	0.0217102	-0.220498
O14974	MYPT1_HUMAN	PPP1R12A MBS MYPT1	reviewed	O14974	311.183	300.133	305.762	347.195	333.934	348.492	0.00404653	0.0106731	0.166995
Q86UE4	LYRIC_HUMAN	MTDH AEG1 LYRIC	reviewed	Q86UE4	522.661	498.618	519.441	442.913	438.362	448.122	0.00573934	0.0132942	-0.212834
O94826	TOM70_HUMAN	TOMM70 KIAA0719 TOM70 TOMM70A	reviewed	O94826	648.325	611.116	617.051	471.147	477.134	465.861	0.00332843	0.00948477	-0.408111
P09651	ROA1_HUMAN	HNRNPA1 HNRPA1	reviewed	P09651	999.438	895.094	965.72	728.601	703.329	684.674	0.00741716	0.016006	-0.434391
H7BXI1	H7BXI1_HUMAN	ESYT2	unreviewed	H7BXI1	10.3627	9.52529	10.8289	9.95313	9.59732	10.8039	0.828673	0.847111	-0.0171277
O95202	LETM1_HUMAN	LETM1	reviewed	O95202	626.676	570.236	595.573	435.604	441.112	427.436	0.00718466	0.0156438	-0.458848
P80723	BASP1_HUMAN	BASP1 NAP22	reviewed	P80723	999.795	984.309	969.464	908.579	918.212	918.342	0.00872573	0.0178866	-0.105583
A0FGR8	ESYT2_HUMAN	ESYT2 FAM62B KIAA1228	reviewed	A0FGR8-2	319.598	309.392	311.864	265.036	266.045	264.744	0.0035604	0.00984227	-0.241519
P54578	UBP14_HUMAN	USP14 TGT	reviewed	P54578	332.57	365.551	345.343	442.085	437.392	450.764	0.00438605	0.0112021	0.350307
P11216	PYGB_HUMAN	PYGB	reviewed	P11216	459.904	461.851	469.631	708.693	713.486	707.344	1.92399e-06	0.000969663	0.614009
Q9HC84	MUC5B_HUMAN	MUC5B MUC5	reviewed	Q9HC84	305.378	306.087	311.663	511.858	496.363	494.947	0.000204132	0.00241486	0.703402
Q96A33	CCD47_HUMAN	CCDC47 GK001 MSTP041 PSEC0077	reviewed	Q96A33	723.796	678.779	704.274	696.921	711.255	687.301	0.813825	0.833591	-0.00780848
P54136	SYRC_HUMAN	RARS1 RARS	reviewed	P54136	456.979	502.115	478.073	573.894	573.54	590.426	0.0080968	0.0170128	0.274084
P56192	SYMC_HUMAN	MARS1 MARS	reviewed	P56192	360.709	393.421	378.02	410.182	409.173	421.587	0.045715	0.0646869	0.132371
P54652	HSP72_HUMAN	HSPA2	reviewed	P54652	59.4608	64.38	62.4084	67.8316	64.0867	66.7779	0.0879065	0.112844	0.0933292
P24752	THIL_HUMAN	ACAT1 ACAT MAT	reviewed	P24752	465.271	419.279	441.684	260.958	266.897	257.587	0.00406439	0.0106828	-0.755757
P42224	STAT1_HUMAN	STAT1	reviewed	P42224	559.147	586.831	585.141	901.743	874.819	916.993	6.03721e-05	0.00160161	0.637807
Q5JRA6	TGO1_HUMAN	MIA3 KIAA0268 TANGO UNQ6077/PRO20088	reviewed	Q5JRA6	209.996	205.974	209.144	186.164	184.606	181.251	0.000249629	0.00265238	-0.179396
Q9NSE4	SYIM_HUMAN	IARS2	reviewed	Q9NSE4	608.36	574.112	582.725	344.863	350.215	331.046	0.000182172	0.00228422	-0.782625
O95602	RPA1_HUMAN	POLR1A	reviewed	O95602	234.847	229.253	235.004	165.229	172.164	167.576	2.10964e-05	0.0014455	-0.469313
O60341	KDM1A_HUMAN	KDM1A AOF2 KDM1 KIAA0601 LSD1	reviewed	O60341	278.85	286.61	287.701	337.742	337.715	341.584	0.000560254	0.00368897	0.253489
P55084	ECHB_HUMAN	HADHB MSTP029	reviewed	P55084	731.768	672.715	715.69	605.055	620.432	596.192	0.0186908	0.0312488	-0.218913
P35241	RADI_HUMAN	RDX	reviewed	P35241	293.725	302.956	308.019	521.318	498.31	508.29	5.07592e-05	0.00154237	0.756057
A0A1W2PNX8	A0A1W2PNX8_HUMAN	UNC45A	unreviewed	A0A1W2PNX8	397.503	414.07	402.074	497.459	492.83	504.072	0.000236227	0.00259723	0.30018
Q9NTI5	PDS5B_HUMAN	PDS5B APRIN AS3 KIAA0979	reviewed	Q9NTI5	370.248	358.09	374.064	350.269	346.511	344.122	0.0381048	0.0557407	-0.0828162
P49419	AL7A1_HUMAN	ALDH7A1 ATQ1	reviewed	P49419-2	461.053	443.363	456.937	363.943	365.575	366.545	0.00311912	0.00914055	-0.312709
P63244	RACK1_HUMAN	RACK1 GNB2L1 HLC7 PIG21	reviewed	P63244	942.17	974.661	950.234	984.529	974.869	983.982	0.110115	0.137752	0.0378999
Q12873	CHD3_HUMAN	CHD3	reviewed	Q12873	149.586	141.173	145.035	126.804	132.08	128.549	0.00805327	0.0169674	-0.169697
P52948	NUP98_HUMAN	NUP98 ADAR2	reviewed	P52948	275.635	265.371	272.954	205.993	204.054	197.399	8.29242e-05	0.00175209	-0.4222
P07355	ANXA2_HUMAN	ANXA2 ANX2 ANX2L4 CAL1H LPC2D	reviewed	P07355	1402.52	1354.04	1372.11	1485.01	1527.4	1465.24	0.00867336	0.0178146	0.117061
P12268	IMDH2_HUMAN	IMPDH2 IMPD2	reviewed	P12268	497.348	536.937	513.767	549.835	544.681	554.902	0.0905169	0.115898	0.0915032
P18754	RCC1_HUMAN	RCC1 CHC1	reviewed	P18754	422.706	408.947	426.561	377.514	379.13	384.577	0.00993574	0.0195951	-0.1408
O75534	CSDE1_HUMAN	CSDE1 D1S155E KIAA0885 NRU UNR	reviewed	O75534	495.434	543.806	505.744	479.078	477.312	489.92	0.147278	0.178988	-0.0952157
Q9Y2W1	TR150_HUMAN	THRAP3 BCLAF2 TRAP150	reviewed	Q9Y2W1	711.434	651.673	687.39	523.531	498.513	513.095	0.00431157	0.0110852	-0.417604
Q8IY81	SPB1_HUMAN	FTSJ3 SB92	reviewed	Q8IY81	667.582	644.174	640.104	457.361	467.107	453.5	0.000363069	0.00302827	-0.502307
P07384	CAN1_HUMAN	CAPN1 CANPL1 PIG30	reviewed	P07384	562.348	594.871	593.276	874.452	868.144	895.473	3.95089e-05	0.00153376	0.591719
Q9GZR7	DDX24_HUMAN	DDX24	reviewed	Q9GZR7	434.356	407.05	421.453	339.412	347.626	335.458	0.00355175	0.00982963	-0.304597
P14923	PLAK_HUMAN	JUP CTNNG DP3	reviewed	P14923	274.755	267.753	278.046	270.808	270.114	266.874	0.295685	0.333794	-0.0226074
Q16822	PCKGM_HUMAN	PCK2 PEPCK2	reviewed	Q16822	420.067	399.14	421.122	447.732	449.867	438.101	0.0294108	0.0449915	0.106871
G5E972	G5E972_HUMAN	TMPO hCG_2015322	unreviewed	G5E972	3.59123	3.47069	3.4938	2.11615	2.33316	1.93025	0.00381368	0.0103128	-0.726495
Q9BUJ2	HNRL1_HUMAN	HNRNPUL1 E1BAP5 HNRPUL1	reviewed	Q9BUJ2	426.813	411.991	435.27	394.308	382.158	400.516	0.0222537	0.035801	-0.114356
A0A7P0T928	A0A7P0T928_HUMAN	AKAP9	unreviewed	A0A7P0T928	215.434	223.631	219.521	227.902	219.444	220.66	0.426388	0.46298	0.0204896
O00159	MYO1C_HUMAN	MYO1C	reviewed	O00159-3	327.356	326.667	338.433	408.938	394.128	399.294	0.000292789	0.00281626	0.276794
Q7L2E3	DHX30_HUMAN	DHX30 DDX30 KIAA0890	reviewed	Q7L2E3-2	368.636	369.996	362.709	269.399	272.14	259.428	0.000123669	0.00198643	-0.459445
Q01780	EXOSX_HUMAN	EXOSC10 PMSCL PMSCL2 RRP6	reviewed	Q01780	221.291	210.177	218.552	173.239	175.049	172.815	0.0045705	0.0114466	-0.318915
Q8WUM0	NU133_HUMAN	NUP133	reviewed	Q8WUM0	285.173	272.237	284.156	224.448	224.514	229.299	0.00234101	0.00777251	-0.311236
Q9UBT2	SAE2_HUMAN	UBA2 SAE2 UBLE1B HRIHFB2115	reviewed	Q9UBT2	343.694	370.005	352.342	407.589	396.507	404.701	0.0143469	0.0256056	0.181309
E9PDF6	E9PDF6_HUMAN	MYO1B	unreviewed	E9PDF6	477.412	465.107	486.666	395.183	392.33	401.022	0.00224646	0.00759879	-0.266009
Q9UJS0	CMC2_HUMAN	SLC25A13 ARALAR2	reviewed	Q9UJS0	469.469	432.198	463.29	350.041	354.959	345.251	0.00879933	0.0180021	-0.378122
Q92878	RAD50_HUMAN	RAD50	reviewed	Q92878	389.366	390.977	390.665	379.37	373.026	373.244	0.0144748	0.025772	-0.0570045
P63104	1433Z_HUMAN	YWHAZ	reviewed	P63104	1886.45	2122.17	1968.28	2442.47	2493.41	2578.55	0.0063066	0.0142654	0.330267
O94776	MTA2_HUMAN	MTA2 MTA1L1 PID	reviewed	O94776	472.431	458.937	477.275	391.149	387.79	385.471	0.00244039	0.00799591	-0.274706
P55884	EIF3B_HUMAN	EIF3B EIF3S9	reviewed	P55884	381.097	415.07	387.637	429.402	425.386	437.638	0.0607959	0.0820186	0.126652
P68133	ACTS_HUMAN	ACTA1 ACTA	reviewed	P68133	3.31953	3.20801	3.33198	2.81799	3.16527	2.72334	0.0934901	0.119222	-0.179408
Q15020	SART3_HUMAN	SART3 KIAA0156 TIP110	reviewed	Q15020	7.13717	7.05501	7.07218	4.50454	4.63913	4.22695	0.00147559	0.00608892	-0.669372
O76021	RL1D1_HUMAN	RSL1D1 CATX11 CSIG PBK1 L12	reviewed	O76021	881.909	830.412	847.762	567.947	575.228	545.581	0.000305772	0.00286407	-0.60023
Q9H2P0	ADNP_HUMAN	ADNP ADNP1 KIAA0784	reviewed	Q9H2P0	347.902	328.398	347.909	281.301	266.466	272.037	0.00174198	0.00664474	-0.321159
A0A804HJN6	A0A804HJN6_HUMAN	IARS1	unreviewed	A0A804HJN6	328.569	362.522	336.922	348.282	344.8	347.817	0.715646	0.743209	0.0179721
O75400	PR40A_HUMAN	PRPF40A FBP11 FLAF1 FNBP3 HIP10 HYPA HSPC225	reviewed	O75400	578.97	530.965	549.466	404.285	396.588	405.137	0.0067778	0.0150123	-0.460421
P31150	GDIA_HUMAN	GDI1 GDIL OPHN2 RABGDIA XAP4	reviewed	P31150	216.125	228.37	225.913	423.968	443.083	458.657	0.000687606	0.00407705	0.983652
P48681	NEST_HUMAN	NES Nbla00170	reviewed	P48681	2.68384	2.47587	2.55047	1.05365	1.19649	1.18533	8.15805e-05	0.00173813	-1.16625
Q96I99	SUCB2_HUMAN	SUCLG2	reviewed	Q96I99	442.745	410.249	432.633	329.214	337.833	332.243	0.00687996	0.015161	-0.363498
Q96GQ7	DDX27_HUMAN	DDX27 cPERP-F RHLP HSPC259 PP3241	reviewed	Q96GQ7	632.22	586.948	605.127	480.879	482.707	474.096	0.00826802	0.0172492	-0.343595
P50454	SERPH_HUMAN	SERPINH1 CBP1 CBP2 HSP47 SERPINH2 PIG14	reviewed	P50454	453.339	455.114	465.291	490.311	487.893	492.719	0.00686089	0.0151315	0.0986079
P46087	NOP2_HUMAN	NOP2 NOL1 NSUN1	reviewed	P46087	29.7574	27.9611	26.5749	17.684	17.4271	15.9065	0.00130232	0.00572436	-0.724423
O75131	CPNE3_HUMAN	CPNE3 CPN3 KIAA0636	reviewed	O75131	629.87	665.606	629.974	573.725	568.892	582.24	0.0215901	0.0349485	-0.158719
O76094	SRP72_HUMAN	SRP72	reviewed	O76094	387.407	400.166	403.488	431.531	432.927	435.04	0.0148224	0.0262319	0.125708
Q14566	MCM6_HUMAN	MCM6	reviewed	Q14566	546.964	537.066	541.763	471.412	477.255	467.879	6.16258e-05	0.00161465	-0.198765
O15027	SC16A_HUMAN	SEC16A KIAA0310 SEC16 SEC16L	reviewed	O15027	272.961	288.004	289.364	428.345	415.079	440.148	0.000158467	0.00216125	0.594073
A0A499FI31	A0A499FI31_HUMAN	SART3	unreviewed	A0A499FI31	373.58	368.399	374.908	347.182	347.978	346.235	0.00410699	0.0107343	-0.100967
Q96KR1	ZFR_HUMAN	ZFR	reviewed	Q96KR1	362.047	333.992	356.209	267.725	266.444	265.136	0.00969515	0.0192948	-0.396656
Q9UQ80	PA2G4_HUMAN	PA2G4 EBP1	reviewed	Q9UQ80	968.322	1037.74	982.18	1068.93	1059.51	1072.82	0.0741813	0.0972684	0.0993445
A0A1B0GWE8	A0A1B0GWE8_HUMAN	CTSD	unreviewed	A0A1B0GWE8	1772.21	1681.57	1771.2	1951.18	1982.77	1952.75	0.0112709	0.0214515	0.172034
Q9NZB2	F120A_HUMAN	FAM120A C9orf10 KIAA0183 OSSA	reviewed	Q9NZB2	389.321	395.576	391.189	430.502	422.94	427.897	0.00031542	0.00286407	0.123658
P23921	RIR1_HUMAN	RRM1 RR1	reviewed	P23921	278.489	307.751	295.939	405.937	412.409	418.335	0.00173754	0.00663438	0.487331
Q8TEQ6	GEMI5_HUMAN	GEMIN5	reviewed	Q8TEQ6	306.547	331.675	314.591	300.887	299.167	304.681	0.157683	0.190068	-0.0746979
O43390	HNRPR_HUMAN	HNRNPR HNRPR	reviewed	O43390	1177.06	1082.89	1150.12	961.835	960.943	956.267	0.023764	0.0377726	-0.244208
P52701	MSH6_HUMAN	MSH6 GTBP	reviewed	P52701	416.553	437.971	424.401	408.101	404.113	402.541	0.0674281	0.089715	-0.0742658
P60174	TPIS_HUMAN	TPI1 TPI	reviewed	P60174	1037.66	1125.03	1079.46	1695.84	1688.18	1791.14	0.00015874	0.00216139	0.674653
P50570	DYN2_HUMAN	DNM2 DYN2	reviewed	P50570-5	2.25192	2.74041	2.57254	5.32307	5.10503	5.93871	0.00153876	0.00622876	1.11339
G8JLB6	G8JLB6_HUMAN	HNRNPH1	unreviewed	G8JLB6	1512.25	1418.3	1505.09	1124.27	1152.13	1141.26	0.00514317	0.0123208	-0.376134
P46087	NOP2_HUMAN	NOP2 NOL1 NSUN1	reviewed	P46087-2	359.715	343.356	350.384	256.241	255.136	247.89	0.000290544	0.00281349	-0.47245
Q9Y265	RUVB1_HUMAN	RUVBL1 INO80H NMP238 TIP49 TIP49A	reviewed	Q9Y265	451.042	450.861	447.344	557.299	570.444	572.84	0.000978214	0.00490962	0.333875
Q6PKG0	LARP1_HUMAN	LARP1 KIAA0731 LARP	reviewed	Q6PKG0	309.441	313.632	319.736	383.763	368.204	385.912	0.00180213	0.00672246	0.271309
Q9HCC0	MCCB_HUMAN	MCCC2 MCCB	reviewed	Q9HCC0	498.017	479.981	497.673	438.461	439.814	422.757	0.00202968	0.00717828	-0.181715
A0A1B0GU92	A0A1B0GU92_HUMAN		unreviewed	A0A1B0GU92	30.677	35.2154	35.725	54.9915	47.8742	53.851	0.00349494	0.00974318	0.625011
P50570	DYN2_HUMAN	DNM2 DYN2	reviewed	P50570-4	264.457	287.875	276.343	404.62	404.454	414.733	0.00045553	0.00335014	0.562499
O75165	DJC13_HUMAN	DNAJC13 KIAA0678 RME8	reviewed	O75165	172.976	185.107	178.682	190.909	192.817	194.835	0.0467909	0.0659596	0.108178
P31930	QCR1_HUMAN	UQCRC1	reviewed	P31930	569.527	539.782	561.703	483.959	501.517	479.821	0.00450119	0.0113447	-0.189529
P36578	RL4_HUMAN	RPL4 RPL1	reviewed	P36578	788.151	797.483	769.139	674.912	696.793	678.605	0.000852205	0.00457775	-0.199745
P17980	PRS6A_HUMAN	PSMC3 TBP1	reviewed	P17980	470.055	501.18	480.016	544.772	539.542	541.34	0.0215686	0.0349311	0.163723
Q12788	TBL3_HUMAN	TBL3 SAZD	reviewed	Q12788	297.339	284.674	295.952	222.77	229.034	216.823	0.000218255	0.00247577	-0.392962
O75150	BRE1B_HUMAN	RNF40 BRE1B KIAA0661	reviewed	O75150	282.113	279.492	281.699	274.59	268.91	268.582	0.0208729	0.0339918	-0.0544284
P38159	RBMX_HUMAN	RBMX HNRPG RBMXP1	reviewed	P38159-2	1196.83	1106.92	1154.57	815.738	805.935	767.5	0.000975676	0.00490462	-0.533559
P46100	ATRX_HUMAN	ATRX RAD54L XH2	reviewed	P46100	292.598	279.924	294.564	292.093	289.386	291.147	0.728001	0.754611	0.00918921
P00505	AATM_HUMAN	GOT2 KYAT4	reviewed	P00505	933.899	899.463	919.722	827.066	827.519	808.494	0.00246116	0.00804328	-0.160585
O14578	CTRO_HUMAN	CIT CRIK KIAA0949 STK21	reviewed	O14578-4	327.904	324.741	328.266	274.408	268.215	270.299	5.71133e-05	0.00156866	-0.271005
P26368	U2AF2_HUMAN	U2AF2 U2AF65	reviewed	P26368	545.691	543.195	566.374	444.458	456.986	457.792	0.000964791	0.00489176	-0.284262
Q15046	SYK_HUMAN	KARS1 KARS KIAA0070	reviewed	Q15046	445.819	460.487	443.758	478.855	473.483	477.982	0.0276645	0.0427255	0.08331
Q8N163	CCAR2_HUMAN	CCAR2 DBC1 KIAA1967	reviewed	Q8N163	414.733	400.036	431.024	456.935	472.112	462.934	0.0175022	0.0297223	0.160076
Q9UGP8	SEC63_HUMAN	SEC63 SEC63L	reviewed	Q9UGP8	365.544	353.839	354.514	282.16	283.752	280.465	0.00150171	0.00615042	-0.343483
Q13085	ACACA_HUMAN	ACACA ACAC ACC1 ACCA	reviewed	Q13085	193.397	202.54	198.337	238.058	237.747	238.092	0.00430816	0.0110852	0.264586
Q6P2E9	EDC4_HUMAN	EDC4 HEDLS	reviewed	Q6P2E9	299.45	334.216	317.676	360.459	350.625	355.415	0.0529844	0.0732219	0.164846
A0A024RCR6	A0A024RCR6_HUMAN	BAG6 BAT3 hCG_2005629	unreviewed	A0A024RCR6	229.462	243.22	235.122	292.585	285.195	300.106	0.000661234	0.00401921	0.310684
P22234	PUR6_HUMAN	PAICS ADE2 AIRC PAIS	reviewed	P22234	508.887	548.838	524.54	645.944	649.898	671.307	0.00142402	0.0059909	0.314115
Q06210	GFPT1_HUMAN	GFPT1 GFAT GFPT	reviewed	Q06210	409.799	429.564	424.423	578.689	579.537	589.865	8.96022e-05	0.00177841	0.468029
P09622	DLDH_HUMAN	DLD GCSL LAD PHE3	reviewed	P09622	874.612	812.31	851.111	616.431	624.783	605.85	0.00350828	0.00975721	-0.458477
P04792	HSPB1_HUMAN	HSPB1 HSP27 HSP28	reviewed	P04792	1273.9	1483.53	1327.24	1337.51	1270.48	1378.39	0.673622	0.703029	-0.0351414
Q96AG4	LRC59_HUMAN	LRRC59 PRO1855	reviewed	Q96AG4	727.375	696.231	715.441	550.924	565.819	566.196	0.000553521	0.00365852	-0.345985
Q96PK6	RBM14_HUMAN	RBM14 SIP	reviewed	Q96PK6	664.797	633.2	633.512	450.514	430.764	426.562	0.000172304	0.00223133	-0.562541
O75400	PR40A_HUMAN	PRPF40A FBP11 FLAF1 FNBP3 HIP10 HYPA HSPC225	reviewed	O75400-3	19.1544	19.2331	18.7838	15.1454	14.5954	14.1449	0.00102864	0.00505046	-0.381542
Q96I24	FUBP3_HUMAN	FUBP3 FBP3	reviewed	Q96I24	414.468	395.723	407.693	416.539	408.888	419.612	0.242866	0.27884	0.0318145
P00367	DHE3_HUMAN	GLUD1 GLUD	reviewed	P00367	610.152	579.927	587.999	514.409	526.255	505.353	0.0033904	0.00956941	-0.201761
P04264	K2C1_HUMAN	KRT1 KRTA	reviewed	P04264	300.488	476.086	319.896	440.964	447.521	269.647	0.811077	0.831293	0.0789351
O14497	ARI1A_HUMAN	ARID1A BAF250 BAF250A C1orf4 OSA1 SMARCF1	reviewed	O14497	291.516	275.317	282.972	237.754	234.628	234.997	0.00748158	0.0161027	-0.264646
B5MCW2	B5MCW2_HUMAN	RPL3	unreviewed	B5MCW2	4.35928	4.01653	4.66146	3.07433	3.25953	3.47859	0.0124874	0.0231038	-0.409957
A0A494C1L5	A0A494C1L5_HUMAN	LRBA	unreviewed	A0A494C1L5	225.491	234.866	233.354	283.001	280.802	284.604	0.00111897	0.00528891	0.29042
P48735	IDHP_HUMAN	IDH2	reviewed	P48735	1049.12	1003.7	1041.76	847.559	857.359	842.542	0.00324684	0.00936256	-0.280683
Q93008	USP9X_HUMAN	USP9X DFFRX FAM USP9	reviewed	Q93008	252.645	261.417	259.003	334.211	332.327	338.954	3.43694e-05	0.0015171	0.379241
A0A494C0R8	A0A494C0R8_HUMAN	CLUH	unreviewed	A0A494C0R8	273.144	281.75	277.404	297.685	295.699	298.422	0.00958882	0.0191311	0.0996305
O60216	RAD21_HUMAN	RAD21 HR21 KIAA0078 NXP1 SCC1	reviewed	O60216	203.587	204.953	204.909	164.791	167.706	163.251	0.000365414	0.00303859	-0.307337
Q96RP9	EFGM_HUMAN	GFM1 EFG EFG1 GFM	reviewed	Q96RP9	386.487	349.297	370.445	317.436	317.505	308.45	0.0297345	0.0453433	-0.229722
P57740	NU107_HUMAN	NUP107	reviewed	P57740	228.365	218.933	225.493	179.135	178.399	174.53	0.000672105	0.00404937	-0.33856
Q12955	ANK3_HUMAN	ANK3	reviewed	Q12955-4	196.267	196.123	197.501	170.938	169.077	170.705	7.44733e-06	0.00112993	-0.207914
A0A6Q8PGN3	A0A6Q8PGN3_HUMAN	INF2	unreviewed	A0A6Q8PGN3	230.232	230.164	232.089	262.588	269.814	263.44	0.00255844	0.00817745	0.200698
O15042	SR140_HUMAN	U2SURP KIAA0332 SR140	reviewed	O15042-2	411.371	387.059	394.144	304.583	298.032	293.844	0.00172758	0.00663438	-0.411769
Q9Y230	RUVB2_HUMAN	RUVBL2 INO80J TIP48 TIP49B CGI-46	reviewed	Q9Y230	606.524	626.53	608.803	628.198	627.402	626.918	0.164867	0.197389	0.0315025
P18031	PTN1_HUMAN	PTPN1 PTP1B	reviewed	P18031	651.611	654.903	643.247	734.799	754.227	766.529	0.00377417	0.0102506	0.210186
Q9NRL2	BAZ1A_HUMAN	BAZ1A ACF1 WCRF180 HSPC317	reviewed	Q9NRL2	219.427	207.189	218.991	169.831	173.39	163.205	0.00108108	0.0051964	-0.350307
A3KMH1	VWA8_HUMAN	VWA8 KIAA0564	reviewed	A3KMH1	265.34	251.996	258.306	214.56	213.583	208.087	0.001708	0.00658844	-0.285842
Q9Y4W6	AFG32_HUMAN	AFG3L2	reviewed	Q9Y4W6	431.569	400.282	415.378	329.767	329.519	311.235	0.00185048	0.00681214	-0.361894
H9KV31	H9KV31_HUMAN	NCAM2	unreviewed	H9KV31	440.006	414.263	432.03	482.343	465.557	459.251	0.0175067	0.0297223	0.129551
P07910	HNRPC_HUMAN	HNRNPC HNRPC	reviewed	P07910	2171.59	2005.31	2045.98	1532.24	1529.25	1505.62	0.00686473	0.0151315	-0.446301
Q9Y2X3	NOP58_HUMAN	NOP58 NOL5 NOP5 HSPC120	reviewed	Q9Y2X3	603.812	577.406	582.444	407.658	428.525	404.502	9.79399e-05	0.00184315	-0.507437
Q96T58	MINT_HUMAN	SPEN KIAA0929 MINT SHARP	reviewed	Q96T58	194.318	189.528	193.301	146.988	146.782	147.725	0.000706235	0.00413976	-0.38654
P04083	ANXA1_HUMAN	ANXA1 ANX1 LPC1	reviewed	P04083	18.8513	19.2685	19.4273	19.3123	20.8552	18.838	0.512936	0.549054	0.0361035
P51858	HDGF_HUMAN	HDGF HMG1L2	reviewed	P51858	504.021	552.985	516.037	654.478	653.339	688.022	0.00208331	0.00728824	0.343437
O75694	NU155_HUMAN	NUP155 KIAA0791	reviewed	O75694	323.839	310.728	320.392	256.016	257.268	249.787	0.000517208	0.00355348	-0.323621
Q7LBC6	KDM3B_HUMAN	KDM3B C5orf7 JHDM2B JMJD1B KIAA1082	reviewed	Q7LBC6	159.566	167.88	167.425	169.26	165.653	169.866	0.354171	0.392336	0.0285981
A0A0A0MT26	A0A0A0MT26_HUMAN	ATP1A3	unreviewed	A0A0A0MT26	2.92244	3.00308	3.09661	2.80208	2.82445	2.6941	0.0240456	0.0381832	-0.116777
E5RK69	E5RK69_HUMAN	ANXA6	unreviewed	E5RK69	3.67134	3.37381	3.59493	2.49801	2.76825	2.92119	0.00762181	0.0163361	-0.378026
F8W0P7	F8W0P7_HUMAN	ATP5F1B	unreviewed	F8W0P7	17.9335	17.3236	17.515	14.5655	17.224	15.9427	0.154099	0.186314	-0.144811
Q14151	SAFB2_HUMAN	SAFB2 KIAA0138	reviewed	Q14151	263.076	249.692	257.029	180.845	181.825	184.095	0.00164918	0.00646774	-0.493558
Q8IWJ2	GCC2_HUMAN	GCC2 KIAA0336 RANBP2L4	reviewed	Q8IWJ2	225.394	222.836	227.262	253.373	246.456	254.463	0.00268158	0.00839805	0.159186
P23526	SAHH_HUMAN	AHCY SAHH	reviewed	P23526	486.105	513.073	487.802	578.319	580.159	574.533	0.00918527	0.0185601	0.220896
P05455	LA_HUMAN	SSB	reviewed	P05455	695.488	794.355	728.587	677.239	675.046	686.099	0.173275	0.206434	-0.122113
Q96ST3	SIN3A_HUMAN	SIN3A	reviewed	Q96ST3	262.529	244.204	256.801	207.594	211.736	209.042	0.0111144	0.0212273	-0.281073
Q5JTH9	RRP12_HUMAN	RRP12 KIAA0690	reviewed	Q5JTH9	342.995	337.146	341.292	235.437	236.992	234.182	2.23804e-05	0.0014455	-0.531608
Q5STZ8	Q5STZ8_HUMAN	ABCF1	unreviewed	Q5STZ8	8.10029	7.94737	7.47121	8.31962	7.07924	8.7756	0.717755	0.744929	0.0396653
Q9NQX4	MYO5C_HUMAN	MYO5C	reviewed	Q9NQX4	252.178	252.544	255.851	289.281	285.588	276.948	0.0088781	0.0181085	0.163457
Q5SZK8	FREM2_HUMAN	FREM2	reviewed	Q5SZK8	85.3953	82.9537	83.4264	57.8448	59.549	58.2861	2.81706e-05	0.00147621	-0.519187
O95757	HS74L_HUMAN	HSPA4L APG1 OSP94	reviewed	O95757	141.568	158.089	146.796	181.757	177.688	185.879	0.00991301	0.0195694	0.288606
Q08378	GOGA3_HUMAN	GOLGA3	reviewed	Q08378	251.739	251.095	249.759	273.248	272.436	272.064	3.38956e-05	0.0015171	0.119787
P34897	GLYM_HUMAN	SHMT2	reviewed	P34897	758.902	737.088	749.767	609.453	623.885	593.679	0.000350577	0.00298463	-0.297711
Q01518	CAP1_HUMAN	CAP1 CAP	reviewed	Q01518	14.2291	14.5664	14.5213	19.1708	19.7711	19.0221	0.000441171	0.00332252	0.420231
Q6NUK1	SCMC1_HUMAN	SLC25A24 APC1 MCSC1 SCAMC1	reviewed	Q6NUK1	608.776	560.718	605.414	765.187	765.74	742.95	0.00274301	0.00849615	0.35741
P17858	PFKAL_HUMAN	PFKL	reviewed	P17858	379.446	398.788	390.292	581.834	567.447	570.327	2.13352e-05	0.0014455	0.55739
Q8TDD1	DDX54_HUMAN	DDX54	reviewed	Q8TDD1	376.661	339.594	368.667	269.67	272.503	272.439	0.0147704	0.0261623	-0.413407
Q96HY7	DHTK1_HUMAN	DHTKD1 KIAA1630	reviewed	Q96HY7	286.067	260.985	273.23	230.152	232.321	226.521	0.0216286	0.0349938	-0.251628
O95239	KIF4A_HUMAN	KIF4A KIF4	reviewed	O95239	187.393	190.025	189.318	156.179	155.165	152.968	1.35426e-05	0.00135822	-0.287581
Q9UHB6	LIMA1_HUMAN	LIMA1 EPLIN SREBP3 PP624	reviewed	Q9UHB6	215.094	222.221	210.58	296.064	273.915	293.473	0.00310285	0.00913044	0.414356
Q9NW13	RBM28_HUMAN	RBM28	reviewed	Q9NW13	495.304	452.568	485.993	303.06	304.592	298.735	0.00477228	0.0117789	-0.661709
A0A2R8YCH5	A0A2R8YCH5_HUMAN	CTNNB1	unreviewed	A0A2R8YCH5	205.034	199.595	207.136	210.138	216.21	215.327	0.0286904	0.0440534	0.0688628
Q7Z3K3	POGZ_HUMAN	POGZ KIAA0461 SUHW5 ZNF280E ZNF635 Nbla00003	reviewed	Q7Z3K3	143.658	138.08	145.392	130.091	130.173	131.605	0.0285924	0.0439275	-0.124305
Q9C0J8	WDR33_HUMAN	WDR33 WDC146	reviewed	Q9C0J8	157.61	152.695	151.414	106.007	107.813	102.575	5.11459e-05	0.00154237	-0.545287
A0A2R8Y4L2	A0A2R8Y4L2_HUMAN	HNRNPA1P48	unreviewed	A0A2R8Y4L2	59.0219	55.8384	57.0978	37.2898	40.2039	38.858	0.000128113	0.00201919	-0.563565
P35998	PRS7_HUMAN	PSMC2 MSS1	reviewed	P35998	478.732	508.294	492.576	554.451	546.907	585.898	0.0116883	0.0219915	0.18947
Q9Y3I0	RTCB_HUMAN	RTCB C22orf28 HSPC117	reviewed	Q9Y3I0	377.682	387.906	375.945	390.226	385.185	380.948	0.348354	0.386987	0.0186175
K7ELL7	K7ELL7_HUMAN	PRKCSH	unreviewed	K7ELL7	767.286	724.58	765.033	730.203	728.307	713.298	0.167242	0.200058	-0.0554458
P04181	OAT_HUMAN	OAT	reviewed	P04181	314.271	288.149	307.772	238.332	244.336	236.651	0.0099992	0.0196661	-0.339538
Q02252	MMSA_HUMAN	ALDH6A1 MMSDH	reviewed	Q02252	353.781	337.143	347.732	351.727	348.714	335.78	0.912003	0.922207	-0.00338577
Q9UHB6	LIMA1_HUMAN	LIMA1 EPLIN SREBP3 PP624	reviewed	Q9UHB6-4	8.10726	6.89293	7.68819	6.03022	5.77579	6.72492	0.0407755	0.058932	-0.292018
P09467	F16P1_HUMAN	FBP1 FBP	reviewed	P09467	529.546	568.729	557.525	861.206	865.504	888.874	4.77942e-05	0.00153376	0.659605
Q96L91	EP400_HUMAN	EP400 CAGH32 KIAA1498 KIAA1818 TNRC12	reviewed	Q96L91	137.768	132.745	137.755	104.785	105.543	105.705	0.00234485	0.00777583	-0.369438
P55795	HNRH2_HUMAN	HNRNPH2 FTP3 HNRPH2	reviewed	P55795	410.896	397.642	408.78	391.4	401.017	387.095	0.0961888	0.122267	-0.0455155
P62191	PRS4_HUMAN	PSMC1	reviewed	P62191	508.472	533.316	509.756	487.824	497.034	496.881	0.0879903	0.112926	-0.0664143
P51572	BAP31_HUMAN	BCAP31 BAP31 DXS1357E	reviewed	P51572	1389.6	1266.84	1322.34	1154.88	1130.76	1115.7	0.023684	0.0376801	-0.22622
O14617	AP3D1_HUMAN	AP3D1 PRO0039	reviewed	O14617-5	195.546	209.264	201.401	264.61	266.925	277.067	0.000258779	0.00268863	0.41561
P52292	IMA1_HUMAN	KPNA2 RCH1 SRP1	reviewed	P52292	381.299	399.179	386.528	293.686	298.121	296.528	0.00206411	0.0072482	-0.393636
P45880	VDAC2_HUMAN	VDAC2	reviewed	P45880	870.31	802.934	849.416	643.069	638.967	624.716	0.00605769	0.0138385	-0.403828
Q9BXJ9	NAA15_HUMAN	NAA15 GA19 NARG1 NATH TBDN100	reviewed	Q9BXJ9	4.89222	4.89957	5.35654	4.93944	4.69895	4.8566	0.293403	0.331585	-0.0636046
P48444	COPD_HUMAN	ARCN1 COPD	reviewed	P48444	414.531	434.02	424.419	565.189	531.224	563.502	0.0019771	0.00706022	0.382911
Q13330	MTA1_HUMAN	MTA1	reviewed	Q13330-3	1.66151	1.78285	1.9694	1.5186	1.52281	1.64467	0.0964918	0.122613	-0.208247
Q86YP4	P66A_HUMAN	GATAD2A	reviewed	Q86YP4	206.574	198.671	202.826	175.023	170.163	168.065	0.000532554	0.00360581	-0.244577
Q9UJZ1	STML2_HUMAN	STOML2 SLP2 HSPC108	reviewed	Q9UJZ1	516.165	471.404	497.816	370.149	386.28	367.753	0.00465304	0.0115749	-0.401962
P05198	IF2A_HUMAN	EIF2S1 EIF2A	reviewed	P05198	469.148	497.131	470.46	491.591	482.995	488.32	0.442521	0.478855	0.0260383
O75153	CLU_HUMAN	CLUH KIAA0664	reviewed	O75153	3.86292	3.51726	3.69791	2.90638	3.18521	2.78528	0.00969667	0.0192948	-0.319586
G3V4C1	G3V4C1_HUMAN	HNRNPC	unreviewed	G3V4C1	449.471	458.263	450.645	418.673	449.696	421.327	0.139314	0.170443	-0.0748542
P47897	SYQ_HUMAN	QARS1 QARS	reviewed	P47897	342.849	363.902	352.37	444.056	442.392	455.729	0.000429642	0.00326861	0.341708
Q9H2U2	IPYR2_HUMAN	PPA2 HSPC124	reviewed	Q9H2U2	417.573	411.558	422.724	433.497	439.918	429.833	0.0175157	0.0297315	0.0580423
D6REX3	D6REX3_HUMAN	SEC31A	unreviewed	D6REX3	248.895	273.61	255.775	399.195	396.905	402.052	0.0019876	0.00707794	0.622448
Q8NE71	ABCF1_HUMAN	ABCF1 ABC50	reviewed	Q8NE71	284.75	315.562	285.566	313.831	312.339	320.144	0.179903	0.213496	0.0952088
Q9UMS4	PRP19_HUMAN	PRPF19 NMP200 PRP19 SNEV	reviewed	Q9UMS4	424.542	391.591	420.565	396.591	405.453	416.975	0.653901	0.684936	-0.0207732
Q01518	CAP1_HUMAN	CAP1 CAP	reviewed	Q01518-2	373.517	404.576	385.739	561.853	554.929	576.583	0.000180452	0.00227015	0.541011
O60763	USO1_HUMAN	USO1 VDP	reviewed	O60763-2	268.027	268.731	273.127	341.251	324.516	346.964	0.00719911	0.0156628	0.322462
Q8NC51	PAIRB_HUMAN	SERBP1 PAIRBP1 CGI-55	reviewed	Q8NC51-3	1.09374	1.21278	1.1125	1.10139	1.43035	1.47608	0.233117	0.269149	0.229232
A0A6I8PIX7	A0A6I8PIX7_HUMAN	SVIL	unreviewed	A0A6I8PIX7	219.95	215.272	214.88	246.111	242.659	254.529	0.00510413	0.0122572	0.193279
A0A0B4J1W3	A0A0B4J1W3_HUMAN	NAA15	unreviewed	A0A0B4J1W3	283.441	293.302	280.513	361.615	355.822	366.71	0.000143626	0.0021092	0.338764
O15226	NKRF_HUMAN	NKRF ITBA4 NRF	reviewed	O15226	332.443	319.171	329.55	247.649	247.018	241.282	0.000404883	0.00317422	-0.414888
Q9BVJ6	UT14A_HUMAN	UTP14A SDCCAG16	reviewed	Q9BVJ6	244.472	220.25	236.775	140.567	141.402	137.747	0.00489409	0.011954	-0.741023
Q9Y2A7	NCKP1_HUMAN	NCKAP1 HEM2 KIAA0587 NAP1	reviewed	Q9Y2A7	289.573	300.552	301.191	327.736	321.632	322.836	0.00831175	0.0173105	0.12532
P30084	ECHM_HUMAN	ECHS1	reviewed	P30084	1115.15	1017.06	1074.56	855.252	856.444	820.281	0.00774656	0.016526	-0.340853
E9PHY5	E9PHY5_HUMAN	EPB41L2	unreviewed	E9PHY5	259.793	261.365	262.349	248.524	247.092	243.345	0.00377183	0.0102476	-0.0844489
P55268	LAMB2_HUMAN	LAMB2 LAMS	reviewed	P55268	224.365	220.933	230.434	298.56	301.556	286.156	0.000691502	0.0040913	0.391298
P46777	RL5_HUMAN	RPL5 MSTP030	reviewed	P46777	997.398	1007.17	967.425	827.558	831.602	817.165	0.00229069	0.00765626	-0.263231
Q6DD88	ATLA3_HUMAN	ATL3	reviewed	Q6DD88	304.458	310.106	310.95	346.79	359.04	357.61	0.00175373	0.00665093	0.200411
Q8NC51	PAIRB_HUMAN	SERBP1 PAIRBP1 CGI-55	reviewed	Q8NC51	791.463	810.091	750.23	734.753	714.326	723.532	0.065385	0.0873074	-0.114326
Q9H845	ACAD9_HUMAN	ACAD9	reviewed	Q9H845	531.62	486.69	511.852	491.913	494.004	485.569	0.269389	0.306383	-0.0564104
Q15181	IPYR_HUMAN	PPA1 IOPPP PP	reviewed	Q15181	335.043	365.501	338.185	393.161	409.648	410.666	0.0115007	0.0217594	0.224326
Q9BUF5	TBB6_HUMAN	TUBB6	reviewed	Q9BUF5	55.1607	54.4765	52.4217	52.0427	52.3175	52.024	0.146592	0.178233	-0.0514238
A0A0J9YVP6	A0A0J9YVP6_HUMAN	PUF60	unreviewed	A0A0J9YVP6	550.301	534.616	544.197	506.653	503.032	515.987	0.00487282	0.0119323	-0.0946423
Q9Y5S2	MRCKB_HUMAN	CDC42BPB KIAA1124	reviewed	Q9Y5S2	305.805	312.187	307.127	390.03	385.033	385.722	9.23797e-06	0.00116769	0.327392
Q9H0U4	RAB1B_HUMAN	RAB1B	reviewed	Q9H0U4	975.795	966.637	980.196	1083.98	1074.69	1083.19	5.21103e-05	0.00154713	0.149558
Q13330	MTA1_HUMAN	MTA1	reviewed	Q13330	259.286	252.289	259.602	241.591	240.395	235.773	0.00502949	0.0121409	-0.103562
Q13948	CASP_HUMAN	CUX1 CUTL1	reviewed	Q13948-2	39.5401	38.8072	38.3803	33.8636	33.839	31.3142	0.0110736	0.0211789	-0.237401
P40227	TCPZ_HUMAN	CCT6A CCT6 CCTZ	reviewed	P40227	501.899	535.754	515.995	569.358	570.845	571.089	0.0328494	0.0492711	0.139425
O15371	EIF3D_HUMAN	EIF3D EIF3S7	reviewed	O15371	246.495	246.916	251.883	210.372	209.071	212.312	0.000256082	0.00267912	-0.238445
Q9UPN9	TRI33_HUMAN	TRIM33 KIAA1113 RFG7 TIF1G	reviewed	Q9UPN9-2	361.002	375.326	382.289	336.563	334.207	339.687	0.0232813	0.0371705	-0.146709
F8WE88	F8WE88_HUMAN	MYO5A	unreviewed	F8WE88	118.578	115.062	119.275	112.833	113.919	111.418	0.0432126	0.0617838	-0.0615728
Q14157	UBP2L_HUMAN	UBAP2L KIAA0144 NICE4	reviewed	Q14157	277.58	295.249	282.33	324.138	319.36	326.7	0.00984905	0.0194844	0.182087
O75475	PSIP1_HUMAN	PSIP1 DFS70 LEDGF PSIP2	reviewed	O75475	580.692	536.892	555.9	342.688	348.748	350.346	0.00279755	0.00859311	-0.6838
O94874	UFL1_HUMAN	UFL1 KIAA0776 MAXER NLBP RCAD	reviewed	O94874	339.721	325.324	335.256	311.529	311.336	306.744	0.0208208	0.0339478	-0.105737
P27694	RFA1_HUMAN	RPA1 REPA1 RPA70	reviewed	P27694	252.595	269.435	259.9	299.798	295.53	300.435	0.0104807	0.0203863	0.196077
Q92667	AKAP1_HUMAN	AKAP1 AKAP149 PRKA1	reviewed	Q92667	347.921	349.874	348.438	279.435	269.136	271.727	0.00121957	0.0055349	-0.350982
Q5VT52	RPRD2_HUMAN	RPRD2 KIAA0460 HSPC099	reviewed	Q5VT52	238.068	232.879	243.308	221.95	211.717	215.175	0.00685829	0.0151315	-0.138571
Q9NWH9	SLTM_HUMAN	SLTM MET	reviewed	Q9NWH9	277.003	255.147	266.946	225.261	220.713	214.64	0.00797108	0.016825	-0.274562
Q8TEX9	IPO4_HUMAN	IPO4 IMP4B RANBP4	reviewed	Q8TEX9	203.314	229.531	219.548	259.939	263.778	265.728	0.0224967	0.0361142	0.275098
Q96RQ3	MCCA_HUMAN	MCCC1 MCCA	reviewed	Q96RQ3	224.64	219.581	226.117	207.062	213.356	205.163	0.010389	0.0202655	-0.0996905
Q8NI27	THOC2_HUMAN	THOC2 CXorf3	reviewed	Q8NI27	293.385	278.998	291.028	234.892	227.587	229.912	0.00167606	0.00651107	-0.31846
E9PK91	E9PK91_HUMAN	BCLAF1	unreviewed	E9PK91	531.453	489.836	510.81	383.379	371.94	377.225	0.0052022	0.0124154	-0.435941
Q6P996	PDXD1_HUMAN	PDXDC1 KIAA0251	reviewed	Q6P996	282.14	302.101	298.275	499.502	477.101	501.668	5.77092e-05	0.00156866	0.744219
Q5VT52	RPRD2_HUMAN	RPRD2 KIAA0460 HSPC099	reviewed	Q5VT52-3	10.1275	10.3003	9.50129	6.42976	6.15831	5.54991	0.000391662	0.00312191	-0.722536
H3BNC9	H3BNC9_HUMAN		unreviewed	H3BNC9	413.252	422.421	403.984	385.1	388.715	380.89	0.0207635	0.0338875	-0.102419
A0A087X2D8	A0A087X2D8_HUMAN	SPAG9	unreviewed	A0A087X2D8	244.085	252.887	248.926	295.985	287.082	303.927	0.00326765	0.00938423	0.249947
Q9Y2K7	KDM2A_HUMAN	KDM2A CXXC8 FBL11 FBL7 FBXL11 JHDM1A KIAA1004	reviewed	Q9Y2K7	275.109	265.009	271.628	211.226	216.899	211.691	0.000266705	0.00272793	-0.343372
A0A024R571	A0A024R571_HUMAN	EHD1 hCG_23386	unreviewed	A0A024R571	156.896	168.514	162.901	185.8	187.59	185.86	0.0171595	0.0293633	0.195695
C9J2Y9	C9J2Y9_HUMAN	POLR2B	unreviewed	C9J2Y9	294.117	269.797	279.971	229.76	229.264	225.391	0.0144547	0.0257473	-0.302174
P46939	UTRN_HUMAN	UTRN DMDL DRP1	reviewed	P46939	161.457	168.815	164.51	212.981	213.168	207.578	9.30968e-05	0.00178885	0.357066
A0A0G2JNH2	A0A0G2JNH2_HUMAN	TJP1	unreviewed	A0A0G2JNH2	7.05009	7.19846	7.92724	7.97665	7.76995	9.11108	0.158308	0.19073	0.164705
Q16698	DECR_HUMAN	DECR1 DECR SDR18C1	reviewed	Q16698	417.267	397.175	409.221	380.989	386.414	368.231	0.0212002	0.0344294	-0.107707
G3V1L9	G3V1L9_HUMAN	TJP1	unreviewed	G3V1L9	218.436	231.875	224.009	221.744	211.54	219.084	0.217582	0.253133	-0.0477474
D3DQV9	D3DQV9_HUMAN	EIF4G2 hCG_1991788	unreviewed	D3DQV9	290.456	296.143	297.512	281.071	282.417	285.624	0.0152575	0.0268114	-0.0582703
O75152	ZC11A_HUMAN	ZC3H11A KIAA0663 ZC3HDC11A	reviewed	O75152	187.702	179.434	183.586	148.015	140.969	141.555	0.000264223	0.00271621	-0.35518
Q8N766	EMC1_HUMAN	EMC1 KIAA0090 PSEC0263	reviewed	Q8N766	372.011	350.437	367.544	326.111	330.915	326.146	0.026895	0.0417723	-0.148801
Q96T23	RSF1_HUMAN	RSF1 HBXAP XAP8	reviewed	Q96T23	270.344	260.734	271.063	239.83	234.87	230.204	0.00193937	0.00699287	-0.186429
A0A7P0TAC5	A0A7P0TAC5_HUMAN	HTT	unreviewed	A0A7P0TAC5	186.108	193.721	191.787	261.272	266.934	269.623	2.43543e-05	0.00147272	0.481032
B7ZM99	B7ZM99_HUMAN	MTHFD1L	unreviewed	B7ZM99	330.91	321.771	316.578	207.654	206.31	199.024	6.55748e-05	0.00163246	-0.661024
Q13310	PABP4_HUMAN	PABPC4 APP1 PABP4	reviewed	Q13310-3	113.256	120.241	114.098	105.737	107.382	109.245	0.0445915	0.0634245	-0.10872
P06737	PYGL_HUMAN	PYGL	reviewed	P06737	133.037	136.454	136.595	275.463	277.969	278.581	1.26152e-07	0.000518737	1.03482
Q96E39	RMXL1_HUMAN	RBMXL1	reviewed	Q96E39	102.601	99.9457	98.0617	64.9146	67.1377	60.4641	0.000252643	0.00266035	-0.642903
Q13045	FLII_HUMAN	FLII FLIL	reviewed	Q13045-2	13.2607	13.1934	13.9329	15.5096	16.856	16.593	0.00773497	0.0165098	0.277668
Q12874	SF3A3_HUMAN	SF3A3 SAP61	reviewed	Q12874	380.503	364.508	379.145	309.633	307.905	306.518	0.00476654	0.0117696	-0.282791
O43395	PRPF3_HUMAN	PRPF3 HPRP3 PRP3	reviewed	O43395	353.806	333.672	339.481	275.64	275.694	271.161	0.00524856	0.0124933	-0.3203
Q15021	CND1_HUMAN	NCAPD2 CAPD2 CNAP1 KIAA0159	reviewed	Q15021	142.254	147.907	148.698	157.115	157.341	158.754	0.0242824	0.0384818	0.108719
P14868	SYDC_HUMAN	DARS1 DARS PIG40	reviewed	P14868	379.55	407.875	400.018	442.54	450.499	454.86	0.0133201	0.0242088	0.182854
O75367	H2AY_HUMAN	MACROH2A1 H2AFY	reviewed	O75367	705.035	676.51	699.999	617.975	630.965	612.168	0.00389957	0.0104385	-0.161493
P51531	SMCA2_HUMAN	SMARCA2 BAF190B BRM SNF2A SNF2L2	reviewed	P51531	95.1675	95.3405	93.6338	80.44	80.7197	76.7078	0.00262594	0.0082901	-0.256452
Q9HD20	AT131_HUMAN	ATP13A1 ATP13A KIAA1825 CGI-152	reviewed	Q9HD20	279.137	274.046	286.723	336.762	337.728	353.988	0.00139203	0.00591018	0.292212
Q9NVI7	ATD3A_HUMAN	ATAD3A	reviewed	Q9NVI7-2	523.307	479.072	506.433	389.091	387.051	379.694	0.00916847	0.0185444	-0.384477
P40926	MDHM_HUMAN	MDH2	reviewed	P40926	2032.97	1927.3	1977.79	1165.26	1180.2	1141.15	0.000406967	0.00318146	-0.768169
A0A087X2I1	A0A087X2I1_HUMAN	PSMC6	unreviewed	A0A087X2I1	377.758	393.573	381.398	400.913	402.179	400.958	0.0689746	0.0913736	0.0628418
Q92817	EVPL_HUMAN	EVPL	reviewed	Q92817	178.252	186.474	180.232	196.411	191.64	192.611	0.0220724	0.0355929	0.0915521
Q9H307	PININ_HUMAN	PNN DRS MEMA	reviewed	Q9H307	404.898	372.88	392.506	287.697	289.301	282.658	0.00610345	0.0139206	-0.445027
A0A590UJS4	A0A590UJS4_HUMAN	NIPBL	unreviewed	A0A590UJS4	274.081	257.106	264.889	228.393	225.843	222.141	0.00819483	0.017153	-0.235077
P41250	GARS_HUMAN	GARS1 GARS	reviewed	P41250	255.427	268.515	262.136	375.85	379.119	391.451	5.57317e-05	0.00156866	0.544393
O76031	CLPX_HUMAN	CLPX	reviewed	O76031	352.947	330.356	346.917	254.867	260.449	252.108	0.00264095	0.00832322	-0.424856
P98175	RBM10_HUMAN	RBM10 DXS8237E GPATC9 GPATCH9 KIAA0122	reviewed	P98175-5	227.785	220.3	225.488	180.07	177.46	176.061	0.000309597	0.00286407	-0.3361
A0A087WZ13	A0A087WZ13_HUMAN	RAVER1	unreviewed	A0A087WZ13	202.403	220.093	209.231	199.694	201.966	200.507	0.194136	0.228801	-0.0691365
A0A1C7CYX1	A0A1C7CYX1_HUMAN	MIDEAS	unreviewed	A0A1C7CYX1	157.582	155.806	156.811	133.676	132.829	128.529	0.00194752	0.00700897	-0.251297
Q9UHB9	SRP68_HUMAN	SRP68	reviewed	Q9UHB9	315.311	324.853	317.198	346.875	350.404	352.5	0.00222205	0.00755995	0.132949
P09110	THIK_HUMAN	ACAA1 ACAA PTHIO	reviewed	P09110	164.406	158.959	166.919	131.968	136.186	129.072	0.000629557	0.0039253	-0.303652
Q9P258	RCC2_HUMAN	RCC2 KIAA1470 TD60	reviewed	Q9P258	461.173	487.679	466.376	473.994	468.981	470.836	0.959208	0.963896	-0.0014454
Q9ULU4	PKCB1_HUMAN	ZMYND8 KIAA1125 PRKCBP1 RACK7	reviewed	Q9ULU4-13	227.28	203.33	221.624	207.451	199.472	199.928	0.161255	0.193628	-0.104051
P37802	TAGL2_HUMAN	TAGLN2 KIAA0120 CDABP0035	reviewed	P37802	542.732	600.043	574.673	802.102	776.048	853.682	0.00159208	0.00634363	0.501778
Q13045	FLII_HUMAN	FLII FLIL	reviewed	Q13045	267.31	287.525	269.774	347.888	345.543	342.028	0.00537411	0.0126822	0.328489
P45974	UBP5_HUMAN	USP5 ISOT	reviewed	P45974	310.333	325.818	311.364	351.425	358.69	370.268	0.0040714	0.0106873	0.189324
O96008	TOM40_HUMAN	TOMM40 C19orf1 PEREC1 TOM40	reviewed	O96008	1038.29	972.176	993.698	726.92	754.566	718.135	0.000975395	0.00490462	-0.449708
P62424	RL7A_HUMAN	RPL7A SURF-3 SURF3	reviewed	P62424	703.684	688.882	685.286	606.471	599.609	592.76	0.000330871	0.00293723	-0.208026
P17480	UBF1_HUMAN	UBTF UBF UBF1	reviewed	P17480	489.121	465.957	483.735	441.281	436.225	433.43	0.0179632	0.0302662	-0.134282
P00338	LDHA_HUMAN	LDHA PIG19	reviewed	P00338	902.767	1003.58	970.069	1839.79	1834.57	1959.75	0.000103035	0.00189598	0.969917
P35658	NU214_HUMAN	NUP214 CAIN CAN KIAA0023	reviewed	P35658	198.117	200.625	200.053	191.061	185.257	185	0.0147457	0.026135	-0.0932438
P16401	H15_HUMAN	H1-5 H1F5 HIST1H1B	reviewed	P16401	1657.5	1557.98	1542.19	1188.12	1198.15	1143.11	0.00249016	0.00809116	-0.430843
P51991	ROA3_HUMAN	HNRNPA3 HNRPA3	reviewed	P51991	1256.39	1131.59	1198.23	851.626	858.015	829.664	0.00777209	0.0165547	-0.498024
P51149	RAB7A_HUMAN	RAB7A RAB7	reviewed	P51149	553.31	525.16	544.192	526.625	536.871	528.857	0.34968	0.388302	-0.0272019
P49321	NASP_HUMAN	NASP	reviewed	P49321	330.217	358.908	344.781	361.099	343.266	346.131	0.612325	0.645197	0.0229673
P26639	SYTC_HUMAN	TARS1 TARS	reviewed	P26639	409.708	442.828	428.68	472.675	465.064	487.701	0.0185212	0.0310221	0.153893
Q6PGP7	TTC37_HUMAN	TTC37 KIAA0372	reviewed	Q6PGP7	188.101	190.368	183.998	194.068	195.055	193.234	0.0613998	0.0827519	0.0501374
Q6PI48	SYDM_HUMAN	DARS2	reviewed	Q6PI48	499.452	472.434	481.774	341.253	345.493	334.693	0.000964087	0.00489157	-0.509089
Q14978	NOLC1_HUMAN	NOLC1 KIAA0035 NS5ATP13	reviewed	Q14978-3	2.92244	2.6957	2.99179	2.05957	2.33679	2.49454	0.0254608	0.0399141	-0.321311
Q9BQ52	RNZ2_HUMAN	ELAC2 HPC2	reviewed	Q9BQ52	249.031	248.773	252.265	220.093	225.227	222.69	0.00019435	0.00237249	-0.167155
P62195	PRS8_HUMAN	PSMC5 SUG1	reviewed	P62195	441.702	474.459	451.553	479.939	475.961	480.236	0.140531	0.171702	0.0704254
A0A0A0MRM9	A0A0A0MRM9_HUMAN	NOLC1	unreviewed	A0A0A0MRM9	872.919	808.211	825.571	502.605	505.915	491.482	0.00224227	0.00758865	-0.740826
P27348	1433T_HUMAN	YWHAQ	reviewed	P27348	332.326	361.447	349.266	416.927	414.392	436.993	0.00270982	0.00843237	0.282117
Q7Z6E9	RBBP6_HUMAN	RBBP6 P2PR PACT RBQ1 My038	reviewed	Q7Z6E9	177.806	173.737	176.247	152.568	144.629	145.788	0.00235753	0.00780529	-0.252712
P16402	H13_HUMAN	H1-3 H1F3 HIST1H1D	reviewed	P16402	1670.61	1553.01	1528.97	1140.09	1147.71	1075.42	0.002498	0.00809121	-0.498869
Q86U86	PB1_HUMAN	PBRM1 BAF180 PB1	reviewed	Q86U86	271.378	248.408	265.742	240.514	237.174	241.96	0.0808537	0.104814	-0.126373
O75083	WDR1_HUMAN	WDR1	reviewed	O75083	520.038	549.33	539.321	815.929	816.49	850.991	6.5186e-05	0.00163246	0.626437
Q8IX12	CCAR1_HUMAN	CCAR1 CARP1 DIS	reviewed	Q8IX12	311.55	296.046	303.736	239.321	244.94	249.288	0.000837654	0.00452322	-0.313084
Q15365	PCBP1_HUMAN	PCBP1	reviewed	Q15365	519.169	548.977	541.138	503.586	499.414	497.264	0.0500696	0.0697564	-0.101203
P31946	1433B_HUMAN	YWHAB	reviewed	P31946	345.474	391.753	359.001	498.581	494.764	524.819	0.00180704	0.00672752	0.469781
P54577	SYYC_HUMAN	YARS1 YARS	reviewed	P54577	350.784	387.625	365.164	425.785	417.663	425.041	0.0301986	0.0459148	0.200929
Q92973	TNPO1_HUMAN	TNPO1 KPNB2 MIP1 TRN	reviewed	Q92973	237.77	247.974	250.336	281.903	275.57	295.501	0.0079101	0.0167227	0.21264
O75874	IDHC_HUMAN	IDH1 PICD	reviewed	O75874	383.298	428.94	405.453	562.216	560.888	574.576	0.00350672	0.00975721	0.479416
P29144	TPP2_HUMAN	TPP2	reviewed	P29144	212.462	230.03	223.583	236.02	237.083	246.121	0.0532382	0.0735109	0.110756
P61247	RS3A_HUMAN	RPS3A FTE1 MFTL	reviewed	P61247	1571.21	1539.25	1439.4	1244.16	1250.35	1213.08	0.013818	0.0248878	-0.295342
O15164	TIF1A_HUMAN	TRIM24 RNF82 TIF1 TIF1A	reviewed	O15164	107.902	102.945	107.453	72.4758	69.5198	69.2328	0.000133001	0.00204822	-0.591583
Q03701	CEBPZ_HUMAN	CEBPZ CBF2	reviewed	Q03701	371.678	360.966	370.491	256.05	261.631	247.57	3.80238e-05	0.00153376	-0.527606
Q15084	PDIA6_HUMAN	PDIA6 ERP5 P5 TXNDC7	reviewed	Q15084	824.424	778.412	807.216	579.196	600.599	580.626	0.00074723	0.00427048	-0.453143
Q9BZE4	GTPB4_HUMAN	GTPBP4 CRFG NOG1	reviewed	Q9BZE4	428.699	414.526	429.156	314.941	313.53	310.626	0.00101745	0.00500148	-0.438183
J3QRV5	J3QRV5_HUMAN	LLGL2	unreviewed	J3QRV5	342.278	339.352	348.243	476.295	465.629	479.969	6.21957e-05	0.00161465	0.465347
Q14684	RRP1B_HUMAN	RRP1B KIAA0179	reviewed	Q14684	216.184	204.348	212.544	130.915	133.545	125.99	0.000135614	0.00205774	-0.697245
Q15637	SF01_HUMAN	SF1 ZFM1 ZNF162	reviewed	Q15637-5	211.322	202.049	219.07	189.995	187.808	193.708	0.0418644	0.0601385	-0.146148
P16403	H12_HUMAN	H1-2 H1F2 HIST1H1C	reviewed	P16403	113.846	100.886	110.941	94.7704	97.9311	91.9692	0.0563638	0.0770971	-0.194134
P30622	CLIP1_HUMAN	CLIP1 CYLN1 RSN	reviewed	P30622-2	154.503	162.668	161.036	203.565	194.72	205.734	0.000837102	0.00452322	0.336959
P09960	LKHA4_HUMAN	LTA4H LTA4	reviewed	P09960	228.186	238.104	237.332	274.653	272.037	282.775	0.000762468	0.00430071	0.237382
E7EUI8	E7EUI8_HUMAN	G6PD	unreviewed	E7EUI8	7.51685	6.76625	7.64774	5.86934	5.97702	6.30687	0.0279045	0.0429992	-0.272734
Q9HCK8	CHD8_HUMAN	CHD8 HELSNF1 KIAA1564	reviewed	Q9HCK8	165.853	166.032	169.034	149.157	148.492	145.297	0.000285402	0.00281095	-0.177444
P10412	H14_HUMAN	H1-4 H1F4 HIST1H1E	reviewed	P10412	68.7384	61.6247	63.6368	55.4317	56.3276	52.7568	0.026189	0.0408377	-0.237827
P06396	GELS_HUMAN	GSN	reviewed	P06396-2	455.741	452.774	457.298	740.126	760.064	758.82	0.000287809	0.00281349	0.725931
P30041	PRDX6_HUMAN	PRDX6 AOP2 KIAA0106	reviewed	P30041	429.383	476.462	442.846	469.367	498.301	505.734	0.083916	0.108306	0.12759
Q9UDY2	ZO2_HUMAN	TJP2 X104 ZO2	reviewed	Q9UDY2	169.601	170.77	175.837	197.201	192.293	194.428	0.0010134	0.00500056	0.177821
P18124	RL7_HUMAN	RPL7	reviewed	P18124	929.473	926.951	885.674	753.912	748.244	716.909	0.000824379	0.00448155	-0.305328
Q92797	SYMPK_HUMAN	SYMPK SPK	reviewed	Q92797	216.012	207.468	216.268	176.947	175.859	174.308	0.00375765	0.0102182	-0.27939
C9JM50	C9JM50_HUMAN	KRT19	unreviewed	C9JM50	5.91978	5.51435	5.63421	4.37018	4.80772	4.11168	0.0104729	0.020376	-0.361026
P09429	HMGB1_HUMAN	HMGB1 HMG1	reviewed	P09429	689.768	740.486	710.85	1143.38	1156.47	1210.96	0.000115493	0.00192776	0.713451
P18669	PGAM1_HUMAN	PGAM1 PGAMA CDABP0006	reviewed	P18669	488.041	526.823	510.405	737.797	739.59	779.663	0.000201051	0.00240326	0.565374
Q99666	RGPD5_HUMAN	RGPD5 RANBP2L1 RGP5 RGP7 RGPD7; RGPD6 RANBP2L2 RGP6	reviewed	Q99666	15.018	14.5813	14.959	12.6138	12.7934	12.1888	0.000705198	0.00413663	-0.245116
P52209	6PGD_HUMAN	PGD PGDH	reviewed	P52209	557.137	589.35	586.732	901.114	906.921	949.89	0.000130697	0.00203186	0.67013
Q06323	PSME1_HUMAN	PSME1 IFI5111	reviewed	Q06323	534.739	591.824	562.376	1037.36	1030.12	1078.48	2.81767e-05	0.00147621	0.897384
Q10570	CPSF1_HUMAN	CPSF1 CPSF160	reviewed	Q10570	299.523	286.99	294.514	241.628	245.156	240.277	0.00184412	0.00679807	-0.277111
E9PRY8	E9PRY8_HUMAN	EEF1D	unreviewed	E9PRY8	501.828	527.548	517.542	556.739	562.77	563.256	0.0199627	0.0328676	0.121437
P50416	CPT1A_HUMAN	CPT1A CPT1	reviewed	P50416	426.461	410.437	427.234	420.722	415.079	403.21	0.328302	0.366742	-0.0289579
O15294	OGT1_HUMAN	OGT	reviewed	O15294	222.726	229.764	230.957	202.204	202.776	204.903	0.00643221	0.0144808	-0.164294
Q8IWZ3	ANKH1_HUMAN	ANKHD1 KIAA1085 MASK VBARP PP2500	reviewed	Q8IWZ3-6	136.151	145.143	138.224	159.457	151.168	153.818	0.0152385	0.0267839	0.146768
O60287	NPA1P_HUMAN	URB1 C21orf108 KIAA0539 NOP254 NPA1	reviewed	O60287	213.65	202.082	210.674	154.715	158.428	154.72	0.00181955	0.00675271	-0.421012
Q9HAV4	XPO5_HUMAN	XPO5 KIAA1291 RANBP21	reviewed	Q9HAV4	203.385	222.249	212.552	235.709	235.201	238.161	0.0458193	0.0648121	0.151955
P35251	RFC1_HUMAN	RFC1 RFC140	reviewed	P35251	237.711	231.582	226.098	182.457	179.864	171.652	0.000326943	0.00292259	-0.38106
P46060	RAGP1_HUMAN	RANGAP1 KIAA1835 SD	reviewed	P46060	212.353	228.566	219.521	253.941	257.918	254.911	0.0128553	0.0235986	0.215367
P09972	ALDOC_HUMAN	ALDOC ALDC	reviewed	P09972	357.357	376.285	367.893	456.941	471.512	482.837	0.000592587	0.00378373	0.357499
P31689	DNJA1_HUMAN	DNAJA1 DNAJ2 HDJ2 HSJ2 HSPF4	reviewed	P31689	270.967	276.531	281.133	312.829	309.728	319.55	0.000788274	0.00437139	0.185161
P62937	PPIA_HUMAN	PPIA CYPA	reviewed	P62937	1272.33	1326.02	1309.87	1765.59	1752.46	1830.79	0.000204958	0.00241486	0.452719
Q9Y263	PLAP_HUMAN	PLAA PLAP	reviewed	Q9Y263	172.954	180.77	177.09	236.043	232.489	240.16	4.78455e-05	0.00153376	0.416955
P62873	GBB1_HUMAN	GNB1	reviewed	P62873	433.744	405.189	415.138	349.675	350.828	332.429	0.00292074	0.00883093	-0.279876
O75717	WDHD1_HUMAN	WDHD1 AND1	reviewed	O75717	224.241	234.198	219.727	209.067	207.29	212.498	0.0485304	0.0680502	-0.108908
Q96SI9	STRBP_HUMAN	STRBP SPNR	reviewed	Q96SI9	191.467	180.606	187.777	172.389	167.484	165.881	0.0134316	0.0243469	-0.146605
Q8WVM8	SCFD1_HUMAN	SCFD1 C14orf163 KIAA0917 STXBP1L2 FKSG23	reviewed	Q8WVM8	37.2046	33.7158	34.9747	30.9944	35.5503	33.8999	0.343516	0.382128	-0.076236
O43172	PRP4_HUMAN	PRPF4 PRP4	reviewed	O43172-2	336.442	325.801	333.968	298.046	293.831	294.555	0.00313792	0.00915442	-0.168442
Q16181	SEPT7_HUMAN	SEPTIN7 CDC10 SEPT7	reviewed	Q16181	326.041	338.039	321.683	318.316	329.059	328.866	0.629679	0.661533	-0.0140028
Q9NZI8	IF2B1_HUMAN	IGF2BP1 CRDBP VICKZ1 ZBP1	reviewed	Q9NZI8	2.02899	2.07906	2.30407	1.99063	2.22801	1.83907	0.453678	0.489831	-0.0820271
O75363	BCAS1_HUMAN	BCAS1 AIBC1 NABC1	reviewed	O75363	39.2701	37.1157	40.0297	66.3059	62.1414	64.0528	0.000130172	0.00202966	0.725576
Q5T5C7	Q5T5C7_HUMAN	SARS1	unreviewed	Q5T5C7	286.002	301.793	297.8	473.378	479.587	498.298	0.000101482	0.00187971	0.712589
Q9ULV0	MYO5B_HUMAN	MYO5B KIAA1119	reviewed	Q9ULV0	155.135	152.964	154.67	141.52	141.26	136.818	0.00466369	0.0115874	-0.141284
Q15067	ACOX1_HUMAN	ACOX1 ACOX	reviewed	Q15067	202.352	201.661	196.636	176.538	178.225	176.195	0.00283913	0.00866382	-0.177927
P10515	ODP2_HUMAN	DLAT DLTA	reviewed	P10515	313.618	299.453	304.102	225.986	230.879	219.999	0.000168772	0.00222296	-0.438327
Q14258	TRI25_HUMAN	TRIM25 EFP RNF147 ZNF147	reviewed	Q14258	435.523	468.729	445.845	552.213	540.481	555.812	0.00336804	0.00953867	0.288096
Q06830	PRDX1_HUMAN	PRDX1 PAGA PAGB TDPX2	reviewed	Q06830	1393.5	1552.16	1433.99	1604.24	1597.75	1624.95	0.084513	0.109025	0.140296
A0A7P0T8N8	A0A7P0T8N8_HUMAN	TCERG1	unreviewed	A0A7P0T8N8	371.004	356.719	364.352	345.354	334.162	342.219	0.0126869	0.023373	-0.0960491
H0Y5C6	H0Y5C6_HUMAN	FLNA	unreviewed	H0Y5C6	1.88966	1.71578	1.68806	1.53451	1.61526	1.41242	0.0479372	0.0673331	-0.214491
P22033	MUTA_HUMAN	MMUT MUT	reviewed	P22033	157.242	151.117	153.289	148.219	151.376	143.775	0.10148	0.128178	-0.0582877
A0A0A0MTB8	A0A0A0MTB8_HUMAN	WDR36	unreviewed	A0A0A0MTB8	279.978	270.151	279.187	204.03	211.917	207.12	0.00011405	0.00192776	-0.412534
E9PKP7	E9PKP7_HUMAN	UBTF	unreviewed	E9PKP7	4.47597	4.36677	4.42793	3.46327	3.42269	3.16376	0.00395522	0.0105358	-0.401086
Q04917	1433F_HUMAN	YWHAH YWHA1	reviewed	Q04917	306.846	338.717	319.228	449.972	437.769	464.386	0.000512767	0.00352887	0.486942
Q9ULU4	PKCB1_HUMAN	ZMYND8 KIAA1125 PRKCBP1 RACK7	reviewed	Q9ULU4-12	12.0102	11.9956	12.3074	9.24952	9.59369	8.44013	0.00827342	0.017256	-0.412472
A0A140T9E9	A0A140T9E9_HUMAN	BRD2	unreviewed	A0A140T9E9	148.785	145.501	148.308	115.84	117.914	113.214	8.15158e-05	0.00173813	-0.351179
A0A7I2V4H7	A0A7I2V4H7_HUMAN	CIT	unreviewed	A0A7I2V4H7	14.0061	13.9405	12.6071	9.95843	9.38159	9.10936	0.00393435	0.0104984	-0.511437
P43246	MSH2_HUMAN	MSH2	reviewed	P43246	214.312	227.26	221.643	246.115	247.509	243.921	0.0164657	0.0284006	0.153253
P13796	PLSL_HUMAN	LCP1 PLS2	reviewed	P13796	6.85851	7.71263	7.4234	7.92715	8.03281	8.15627	0.0976244	0.123899	0.132859
P52907	CAZA1_HUMAN	CAPZA1	reviewed	P52907	365.48	372.408	372.225	428.427	436.194	444.278	0.00110576	0.0052626	0.237646
P26196	DDX6_HUMAN	DDX6 HLR2 RCK	reviewed	P26196	415.247	444.477	426.306	463.533	472.493	470.683	0.0323014	0.0486533	0.1294
Q8NFC6	BD1L1_HUMAN	BOD1L1 BOD1L FAM44A KIAA1327	reviewed	Q8NFC6	164.547	164.324	164.155	144.969	135.735	140.088	0.011935	0.0223177	-0.228556
O95817	BAG3_HUMAN	BAG3 BIS	reviewed	O95817	277.937	288.454	276.665	206.965	203.797	214.079	0.000145798	0.0021092	-0.432138
A2RRP1	NBAS_HUMAN	NBAS NAG	reviewed	A2RRP1	184.438	185.949	186.652	180.587	181.845	175.877	0.0616943	0.0830128	-0.049344
Q96T88	UHRF1_HUMAN	UHRF1 ICBP90 NP95 RNF106	reviewed	Q96T88	131.893	124.95	133.314	116.245	113.429	114.867	0.019939	0.0328416	-0.179379
P13797	PLST_HUMAN	PLS3	reviewed	P13797	32.9829	34.1424	33.9376	37.2403	36.0053	36.8451	0.00413621	0.0107851	0.12344
O00299	CLIC1_HUMAN	CLIC1 G6 NCC27	reviewed	O00299	305.977	330.397	327.1	525.269	540.852	577.223	0.00105919	0.00513912	0.770317
K7EKJ9	K7EKJ9_HUMAN	ILF3	unreviewed	K7EKJ9	0.310009	0.266403	0.308925	0.254574	0.27193	0.166876	0.177878	0.211398	-0.352581
O00231	PSD11_HUMAN	PSMD11	reviewed	O00231	297.029	312.619	307.118	305.36	300.044	307.077	0.796098	0.817367	-0.00675779
O95793	STAU1_HUMAN	STAU1 STAU	reviewed	O95793	391.305	383.119	390.439	409.074	407.672	405.493	0.00965609	0.0192467	0.0693665
P30153	2AAA_HUMAN	PPP2R1A	reviewed	P30153	398.034	431.911	409.306	528.244	521.634	519.999	0.00556748	0.0130077	0.341183
Q96TA2	YMEL1_HUMAN	YME1L1 FTSH1 YME1L UNQ1868/PRO4304	reviewed	Q96TA2	301.954	277.657	286.157	220.373	225.532	220.746	0.00852836	0.0176348	-0.37705
O43747	AP1G1_HUMAN	AP1G1 ADTG CLAPG1	reviewed	O43747	254.479	271.775	262.824	332.677	322.092	322.92	0.000903309	0.00474348	0.309208
Q8N3U4	STAG2_HUMAN	STAG2 SA2	reviewed	Q8N3U4	281.309	269.093	277.613	223.901	219.955	219.956	0.0017963	0.00672099	-0.318881
Q8N3C0	ASCC3_HUMAN	ASCC3 HELIC1 RQT2	reviewed	Q8N3C0	257.058	266.268	265.295	242.367	245.063	244.915	0.016851	0.0289498	-0.10681
Q9Y266	NUDC_HUMAN	NUDC	reviewed	Q9Y266	409.116	440.667	418.375	530.497	519.278	539.363	0.00145877	0.00605722	0.325509
Q15019	SEPT2_HUMAN	SEPTIN2 DIFF6 KIAA0158 NEDD5 SEPT2	reviewed	Q15019	246.736	262.638	252.418	263.07	266.029	261.13	0.170379	0.203367	0.0528757
Q14103	HNRPD_HUMAN	HNRNPD AUF1 HNRPD	reviewed	Q14103-3	932.932	852.265	915.296	832.975	830.877	842.074	0.115148	0.143468	-0.107879
Q92922	SMRC1_HUMAN	SMARCC1 BAF155	reviewed	Q92922	150.229	151.015	153.205	146.871	145.486	149.443	0.0484235	0.0679119	-0.0407208
P43686	PRS6B_HUMAN	PSMC4 MIP224 TBP7	reviewed	P43686	320.258	334.173	330.092	338.597	337.692	346.432	0.0714511	0.0941538	0.0549157
P05388	RLA0_HUMAN	RPLP0	reviewed	P05388	508.056	556.133	512.073	496.343	497.463	486.238	0.167153	0.19998	-0.0908667
O43242	PSMD3_HUMAN	PSMD3	reviewed	O43242	399.856	428.023	416.17	488.736	480.783	489.123	0.00759232	0.0162984	0.229583
Q8N1G4	LRC47_HUMAN	LRRC47 KIAA1185	reviewed	Q8N1G4	234.459	259.092	239.229	262.952	263.627	258.098	0.142708	0.174155	0.0987175
Q14126	DSG2_HUMAN	DSG2 CDHF5	reviewed	Q14126	57.7435	58.0497	58.1588	54.9261	53.9745	54.4531	0.00187805	0.00686938	-0.0906907
Q92508	PIEZ1_HUMAN	PIEZO1 FAM38A KIAA0233	reviewed	Q92508	173.058	170.285	171.437	133.535	137.475	131.158	0.000576759	0.00373485	-0.356162
P02751	FINC_HUMAN	FN1 FN	reviewed	P02751-1	83.6153	74.0841	86.3593	81.9869	92.8387	84.6129	0.359913	0.397892	0.0881643
Q9UHF7	TRPS1_HUMAN	TRPS1	reviewed	Q9UHF7	159.362	153.763	154.148	136.089	133.603	131.402	0.000884224	0.00467881	-0.220326
Q8WWM7	ATX2L_HUMAN	ATXN2L A2D A2LG A2LP A2RP	reviewed	Q8WWM7	131.721	136.748	130.389	165.565	157.089	167.887	0.00303423	0.00901634	0.2985
P54920	SNAA_HUMAN	NAPA SNAPA	reviewed	P54920	418.049	405.93	409.992	477.255	488.444	489.354	0.000159722	0.00217116	0.237764
J3KN01	J3KN01_HUMAN	AFDN	unreviewed	J3KN01	117.436	117.122	122.025	104.86	102.146	103.991	0.00353806	0.00981279	-0.19734
Q8TD26	CHD6_HUMAN	CHD6 CHD5 KIAA1335 RIGB	reviewed	Q8TD26	187.798	184.824	184.585	185.409	182.735	181.695	0.180452	0.214085	-0.0191999
P20042	IF2B_HUMAN	EIF2S2 EIF2B	reviewed	P20042	323.5	334.903	323.737	374.238	386.777	396.146	0.00313793	0.00915442	0.236588
Q15437	SC23B_HUMAN	SEC23B	reviewed	Q15437	201.717	212.332	210.422	289.466	285.293	291.035	0.000200835	0.00240326	0.471389
A0A669KBH9	A0A669KBH9_HUMAN	WIZ	unreviewed	A0A669KBH9	159.169	151.546	158.056	118.242	118.844	116.355	0.0018775	0.00686938	-0.407406
P08621	RU17_HUMAN	SNRNP70 RNPU1Z RPU1 SNRP70 U1AP1	reviewed	P08621	514.676	481.194	503.739	388.093	395.575	382.271	0.00338056	0.00955057	-0.363095
P12004	PCNA_HUMAN	PCNA	reviewed	P12004	585.55	605.906	599.037	715.234	730.029	736.769	0.000119491	0.00194593	0.285316
P26641	EF1G_HUMAN	EEF1G EF1G PRO1608	reviewed	P26641	531.068	581.031	530.208	598.929	610.438	619.596	0.0527416	0.072911	0.155302
P22307	SCP2_HUMAN	SCP2	reviewed	P22307	508.969	508.354	476.846	458.827	465.448	441.079	0.0347103	0.0515452	-0.130068
A0A5F9ZHD4	A0A5F9ZHD4_HUMAN	ACAT1	unreviewed	A0A5F9ZHD4	0.419731	0.309251	0.384318	0.171484	0.23386	0.165155	0.0135745	0.0245464	-0.964545
P36957	ODO2_HUMAN	DLST DLTS	reviewed	P36957	379.162	357.684	365.446	272.611	283.005	271.588	0.000759896	0.00430071	-0.41419
A0A7I2V5Z4	A0A7I2V5Z4_HUMAN	SCFD1	unreviewed	A0A7I2V5Z4	231.871	218.957	229.61	235.925	243.14	242.973	0.052212	0.0723125	0.0856089
O43776	SYNC_HUMAN	NARS1 NARS NRS	reviewed	O43776	220.263	234.436	229.763	290.446	289.702	304	0.000465855	0.00336364	0.369315
O15355	PPM1G_HUMAN	PPM1G PPM1C	reviewed	O15355	380.62	417.557	389.838	472.063	485.776	495.152	0.00480229	0.0118246	0.290472
O75821	EIF3G_HUMAN	EIF3G EIF3S4	reviewed	O75821	288.719	341.957	294.562	299.861	285.746	297.185	0.492906	0.528853	-0.06775
E7EVH7	E7EVH7_HUMAN		unreviewed	E7EVH7	261.254	288.387	278.882	459.442	445.724	476.96	0.000117564	0.00193073	0.738275
A0A087WT44	A0A087WT44_HUMAN	HMOX2	unreviewed	A0A087WT44	314.948	309.042	313.708	252.396	255.585	249.841	1.73826e-05	0.00143594	-0.307265
P51114	FXR1_HUMAN	FXR1	reviewed	P51114	374.904	371.652	378.592	416.016	414.447	418.316	0.000284705	0.00281095	0.150405
Q9ULW0	TPX2_HUMAN	TPX2 C20orf1 C20orf2 DIL2 HCA519	reviewed	Q9ULW0	170.703	162.208	166.22	131.252	124.537	126.659	0.000318561	0.00287933	-0.384156
O14976	GAK_HUMAN	GAK	reviewed	O14976	171.825	182.335	176.255	201.624	201.613	201.636	0.0147329	0.0261185	0.189511
P00390	GSHR_HUMAN	GSR GLUR GRD1	reviewed	P00390	300.289	310.853	298.749	368.927	365.191	368.443	0.00174569	0.00664818	0.277093
P60228	EIF3E_HUMAN	EIF3E EIF3S6 INT6	reviewed	P60228	291.947	298.637	299.374	290.939	289.89	290.464	0.116722	0.145245	-0.0305799
Q9UBW7	ZMYM2_HUMAN	ZMYM2 FIM RAMP ZNF198	reviewed	Q9UBW7	145.661	143.986	144.367	140.633	141.146	141.495	0.00860844	0.01773	-0.0361497
Q07866	KLC1_HUMAN	KLC1 KLC KNS2	reviewed	Q07866-3	0.902161	1.04512	0.923098	0.792008	0.81579	0.83782	0.076124	0.0994194	-0.231041
O43660	PLRG1_HUMAN	PLRG1	reviewed	O43660	233.041	214.074	225.657	183.049	180.116	176.909	0.00966035	0.019249	-0.316962
Q7Z2W4	ZCCHV_HUMAN	ZC3HAV1 ZC3HDC2 PRO1677	reviewed	Q7Z2W4	177.552	187.538	183.193	209.345	204.714	208.302	0.00520268	0.0124154	0.182833
Q13409	DC1I2_HUMAN	DYNC1I2 DNCI2 DNCIC2	reviewed	Q13409-2	210.022	218.12	207.851	267.099	268.288	272.142	0.000593539	0.00378686	0.3445
Q9UJV9	DDX41_HUMAN	DDX41 ABS	reviewed	Q9UJV9	227.139	220.293	229.807	187.241	188.226	187.813	0.00515112	0.0123291	-0.265813
Q9UBU9	NXF1_HUMAN	NXF1 TAP	reviewed	Q9UBU9	257.807	243.622	248.536	198.354	203.842	195.723	0.00136972	0.00586391	-0.326874
P11047	LAMC1_HUMAN	LAMC1 LAMB2	reviewed	P11047	165.364	160.145	167.311	195.161	189.9	191.899	0.000725132	0.00419078	0.22741
G3V5R9	G3V5R9_HUMAN	KLC1	unreviewed	G3V5R9	2.32158	3.04966	2.58541	3.28648	3.03474	3.32375	0.102484	0.129307	0.277615
P08240	SRPRA_HUMAN	SRPRA SRPR	reviewed	P08240	250.17	237.549	249.588	236.998	237.424	236.074	0.160725	0.193161	-0.0534395
Q5VTR2	BRE1A_HUMAN	RNF20 BRE1A	reviewed	Q5VTR2	190.687	199.536	190.28	183.91	181.722	173.976	0.0330533	0.0495498	-0.10539
P49916	DNLI3_HUMAN	LIG3	reviewed	P49916	138.032	132.111	141.627	126.23	126.725	126.036	0.0580877	0.0790131	-0.119682
G3V180	G3V180_HUMAN	DPP3 hCG_2016942	unreviewed	G3V180	382.952	414.55	400.801	531.448	546.15	552.082	0.000432678	0.00328266	0.443595
Q13547	HDAC1_HUMAN	HDAC1 RPD3L1	reviewed	Q13547	478.727	452.383	468.914	433.801	431.04	448.65	0.0431811	0.0617602	-0.0920453
Q6UXG2	ELAP1_HUMAN	ELAPOR1 EIG121 KIAA1324 UNQ2426/PRO4985	reviewed	Q6UXG2	248.672	246.253	252.158	464.493	448.313	452.713	0.000141693	0.0021092	0.870108
Q7Z5J4	RAI1_HUMAN	RAI1 KIAA1820	reviewed	Q7Z5J4	137.519	131.288	141.155	126.817	125.989	124.111	0.0532334	0.0735109	-0.121244
Q12959	DLG1_HUMAN	DLG1	reviewed	Q12959-3	153.735	153.265	158.275	140.371	140.211	139.004	0.00741174	0.0159985	-0.149117
P20290	BTF3_HUMAN	BTF3 NACB OK/SW-cl.8	reviewed	P20290	273.877	297.251	277.435	279.172	281.803	292.781	0.848888	0.865839	0.00880104
P13489	RINI_HUMAN	RNH1 PRI RNH	reviewed	P13489	203.263	219.909	209.181	260.77	259.278	268.094	0.00218164	0.00748198	0.317726
Q00325	MPCP_HUMAN	SLC25A3 PHC OK/SW-cl.48	reviewed	Q00325-2	922.012	842.443	887.233	682.452	678.464	648.385	0.00434405	0.0111433	-0.400218
Q7Z478	DHX29_HUMAN	DHX29 DDX29	reviewed	Q7Z478	174.512	176.057	177.821	235.405	237.19	245.731	0.00123397	0.0055638	0.443033
Q9BVP2	GNL3_HUMAN	GNL3 E2IG3 NS	reviewed	Q9BVP2	224.999	214.424	219.85	169.38	172.572	172.656	0.00168998	0.00654558	-0.3574
Q8IX01	SUGP2_HUMAN	SUGP2 KIAA0365 SFRS14	reviewed	Q8IX01	232.221	230.729	225.457	149.944	150.602	137.759	0.000451273	0.00335014	-0.651327
Q12996	CSTF3_HUMAN	CSTF3	reviewed	Q12996	251.29	249.172	256.583	224.244	225.811	222.218	0.00174834	0.00664818	-0.171331
A0A494BZV2	A0A494BZV2_HUMAN	MPRIP	unreviewed	A0A494BZV2	115.168	115.075	115.77	96.4906	96.3231	97.5535	1.91014e-05	0.00143594	-0.252947
O43615	TIM44_HUMAN	TIMM44 MIMT44 TIM44	reviewed	O43615	370.121	357.255	363.416	273.297	278.473	274.91	0.000443859	0.0033336	-0.399975
A0A0A0MT83	A0A0A0MT83_HUMAN	IVD	unreviewed	A0A0A0MT83	319.254	297.54	298.543	246.677	248.539	246.598	0.0140782	0.0252242	-0.303247
Q8TCU6	PREX1_HUMAN	PREX1 KIAA1415	reviewed	Q8TCU6	199.902	216.036	207.772	306.792	304.707	305.436	0.00195527	0.0070219	0.555943
A0A7I2V492	A0A7I2V492_HUMAN	KIF5C	unreviewed	A0A7I2V492	93.034	97.8685	97.8613	203.017	200.367	204.136	2.50555e-06	0.00098122	1.07304
Q9H9B4	SFXN1_HUMAN	SFXN1	reviewed	Q9H9B4	475.989	437.552	468.785	371.241	378.044	367.631	0.0129712	0.0237214	-0.307577
Q8TBA6	GOGA5_HUMAN	GOLGA5 RETII RFG5 PIG31	reviewed	Q8TBA6	194.405	184.325	192.061	215.352	212.488	209.197	0.0066353	0.0147683	0.158413
P98175	RBM10_HUMAN	RBM10 DXS8237E GPATC9 GPATCH9 KIAA0122	reviewed	P98175-3	3.9918	3.76503	3.83398	3.6542	3.44263	3.56805	0.0278016	0.0428911	-0.120115
P18858	DNLI1_HUMAN	LIG1	reviewed	P18858	205.266	230.707	207.366	204.218	200.786	208.75	0.350202	0.388777	-0.0679195
P33527	MRP1_HUMAN	ABCC1 MRP MRP1	reviewed	P33527	85.4406	84.9116	86.1901	80.9563	83.7581	81.2307	0.0427187	0.0611946	-0.0608612
O00429	DNM1L_HUMAN	DNM1L DLP1 DRP1	reviewed	O00429-2	2.78311	2.83542	2.84101	3.70546	4.11702	4.08244	0.0116956	0.0220001	0.492907
Q15637	SF01_HUMAN	SF1 ZFM1 ZNF162	reviewed	Q15637-6	0.987501	1.03208	1.04078	1.36303	1.28351	1.27307	0.00242742	0.00796611	0.357009
P61221	ABCE1_HUMAN	ABCE1 RLI RNASEL1 RNASELI RNS4I OK/SW-cl.40	reviewed	P61221	363.113	391.154	364.405	378.551	384.295	375.882	0.545065	0.579898	0.0256374
Q32MZ4	LRRF1_HUMAN	LRRFIP1 GCF2 TRIP	reviewed	Q32MZ4-3	222.379	235.69	223.204	313.518	276.022	297.479	0.0143401	0.0256042	0.380732
Q92614	MY18A_HUMAN	MYO18A CD245 KIAA0216 MYSPDZ	reviewed	Q92614	155.541	167.912	155.525	169.223	166.835	165.553	0.203673	0.238878	0.0666061
P04040	CATA_HUMAN	CAT	reviewed	P04040	288.742	282.478	292.721	230.464	225.981	224.212	0.000210753	0.00244807	-0.344006
P80404	GABT_HUMAN	ABAT GABAT	reviewed	P80404	209.463	207.121	223.945	231.611	240.071	228.823	0.0413213	0.059556	0.129129
P55011	S12A2_HUMAN	SLC12A2 NKCC1	reviewed	P55011	459.294	460.91	465.953	615.731	603.077	602.446	0.000122712	0.00197809	0.393842
Q13123	RED_HUMAN	IK RED RER	reviewed	Q13123	287.554	272.871	268.36	205.342	204.952	204.731	0.00650803	0.014608	-0.430354
Q86VI3	IQGA3_HUMAN	IQGAP3	reviewed	Q86VI3	96.8639	96.4936	99.7847	100.585	100.504	98.7303	0.155516	0.187885	0.0324901
Q9NQC3	RTN4_HUMAN	RTN4 KIAA0886 NOGO My043 SP1507	reviewed	Q9NQC3	270.363	269.465	266.095	233.085	243.176	233.888	0.00460153	0.0115059	-0.18252
K7EL20	K7EL20_HUMAN	EIF3G	unreviewed	K7EL20	2.74132	3.52285	4.08223	4.65835	4.29649	3.97921	0.143356	0.174867	0.322047
P52597	HNRPF_HUMAN	HNRNPF HNRPF	reviewed	P52597	569.143	540.732	586.055	550.758	559.264	564.992	0.657456	0.688254	-0.0179041
Q32MZ4	LRRF1_HUMAN	LRRFIP1 GCF2 TRIP	reviewed	Q32MZ4-2	5.6864	5.79752	5.7427	12.7163	11.0639	12.4675	0.00635522	0.0143468	1.07325
P62917	RL8_HUMAN	RPL8	reviewed	P62917	370.738	371.33	348.937	298.018	307.711	292.624	0.00365242	0.0100158	-0.280303
Q6IN85	P4R3A_HUMAN	PPP4R3A KIAA2010 PP4R3A SMEK1 MSTP033	reviewed	Q6IN85	185.793	195.532	196.653	231.675	230.069	233.139	0.00525207	0.012498	0.265756
O94973	AP2A2_HUMAN	AP2A2 ADTAB CLAPA2 HIP9 HYPJ KIAA0899	reviewed	O94973	108.959	111.356	111.842	136.878	138.724	140.952	7.54041e-05	0.0016948	0.326633
P52789	HXK2_HUMAN	HK2	reviewed	P52789	124.178	124.868	125.742	93.22	94.8909	90.8028	0.000381129	0.00309418	-0.426255
P20073	ANXA7_HUMAN	ANXA7 ANX7 SNX OK/SW-cl.95	reviewed	P20073	368.81	349.168	370.295	346.463	351.627	338.219	0.109166	0.136788	-0.070585
O94973	AP2A2_HUMAN	AP2A2 ADTAB CLAPA2 HIP9 HYPJ KIAA0899	reviewed	O94973-2	2.63333	2.39949	2.65529	3.50039	3.18883	3.61966	0.00743989	0.0160369	0.423187
O15381	NVL_HUMAN	NVL NVL2	reviewed	O15381	120.519	121.453	118.351	96.9131	97.5939	96.0981	0.000258922	0.00268863	-0.310233
Q9Y696	CLIC4_HUMAN	CLIC4	reviewed	Q9Y696	121.774	131.307	123.804	146.042	153.675	153.22	0.00289016	0.00877571	0.265187
Q9Y4P3	TBL2_HUMAN	TBL2 WBSCR13 UNQ563/PRO1125	reviewed	Q9Y4P3	384.834	352.639	370.817	243.606	243.323	240.124	0.0048381	0.0118736	-0.608203
A0A7P0TA76	A0A7P0TA76_HUMAN	ACSL3	unreviewed	A0A7P0TA76	243.604	234.907	239.283	190.488	197.36	192.525	0.000186831	0.00231749	-0.306591
O60306	AQR_HUMAN	AQR KIAA0560	reviewed	O60306	258.21	250.176	258.449	183.475	186.807	180.007	5.70481e-05	0.00156866	-0.478725
O60814	H2B1K_HUMAN	H2BC12 H2BFT HIRIP1 HIST1H2BK	reviewed	O60814	3695.18	3579.02	3556.83	2926.27	2927.19	2776.66	0.000419272	0.00323422	-0.327717
Q7L0Y3	TM10C_HUMAN	TRMT10C MRPP1 RG9MTD1	reviewed	Q7L0Y3	254.387	237.875	252.392	206.016	210.456	209.815	0.012461	0.0230704	-0.249748
A0A0U1RR07	A0A0U1RR07_HUMAN	SYTL2	unreviewed	A0A0U1RR07	220.88	226.446	221.152	228.07	219.027	223.471	0.838422	0.856013	0.00450404
P48449	LSS_HUMAN	LSS OSC	reviewed	P48449	341.766	337.01	341.544	367.711	378.672	369.682	0.00424339	0.0109879	0.129397
P61011	SRP54_HUMAN	SRP54	reviewed	P61011	243.355	257.637	246.379	279.814	281.54	283.787	0.0128101	0.0235419	0.177366
A0A7I2V4G0	A0A7I2V4G0_HUMAN	HNRNPA3	unreviewed	A0A7I2V4G0	5.59061	5.23863	5.11749	2.89755	3.03474	2.55303	0.000248445	0.00264323	-0.910221
A0A499FJY3	A0A499FJY3_HUMAN	RBM15	unreviewed	A0A499FJY3	238.846	224.44	236.747	189.313	187.403	185.991	0.00736073	0.015911	-0.315039
F5H365	F5H365_HUMAN	SEC23A	unreviewed	F5H365	170.371	179.365	176.177	182.241	180.823	181.738	0.136046	0.166829	0.050906
P13804	ETFA_HUMAN	ETFA	reviewed	P13804	863.729	812.034	826.993	742.058	750.162	713.609	0.00827605	0.0172572	-0.182196
P15170	ERF3A_HUMAN	GSPT1 ERF3A	reviewed	P15170-3	309.979	335.269	322.974	441.221	434.711	442.45	0.00182342	0.00676401	0.445358
P23634	AT2B4_HUMAN	ATP2B4 ATP2B2 MXRA1	reviewed	P23634	32.3785	32.2217	32.7645	31.7351	32.2056	33.1412	0.847293	0.864319	-0.00419612
P27695	APEX1_HUMAN	APEX1 APE APE1 APEX APX HAP1 REF1	reviewed	P27695	336.004	346.512	338.218	399.704	413.792	407.291	0.000288568	0.00281349	0.258204
P40818	UBP8_HUMAN	USP8 KIAA0055 UBPY	reviewed	P40818	163.85	174.831	163.462	187.041	181.769	181.962	0.0324477	0.0488111	0.133356
Q6WCQ1	MPRIP_HUMAN	MPRIP KIAA0864 MRIP RHOIP3	reviewed	Q6WCQ1-2	1.83567	1.84433	1.80206	3.3236	3.39731	3.19989	0.000955714	0.00486549	0.855739
Q9P0L0	VAPA_HUMAN	VAPA VAP33	reviewed	Q9P0L0	336.372	324.73	329.752	331.326	330.652	333.569	0.692663	0.720615	0.00681851
Q9HB71	CYBP_HUMAN	CACYBP S100A6BP SIP PNAS-107	reviewed	Q9HB71	362.996	393.294	371.06	425.773	433.431	442.482	0.0104244	0.0203235	0.207447
Q6PJT7	ZC3HE_HUMAN	ZC3H14	reviewed	Q6PJT7	147.465	151.045	145.53	103.997	97.7171	98.018	7.39772e-05	0.00168431	-0.567013
Q92947	GCDH_HUMAN	GCDH	reviewed	Q92947	220.218	202.46	207.934	162.453	166.216	157.066	0.00397538	0.0105531	-0.376581
Q9NR09	BIRC6_HUMAN	BIRC6 KIAA1289	reviewed	Q9NR09	134.777	140.405	140.737	158.743	157.333	159.846	0.00443268	0.0112548	0.19442
P32004	L1CAM_HUMAN	L1CAM CAML1 MIC5	reviewed	P32004	141.042	140.405	136.196	66.7249	68.8237	66.4183	3.52223e-05	0.0015171	-1.04815
P62701	RS4X_HUMAN	RPS4X CCG2 RPS4 SCAR	reviewed	P62701	804.327	804.795	816.041	850.271	837.702	839.967	0.0032558	0.00937314	0.0598811
A0A494C1T9	A0A494C1T9_HUMAN	FAM83H	unreviewed	A0A494C1T9	180.481	184.889	178.079	166.191	167.045	162.305	0.00397314	0.0105531	-0.133141
O75146	HIP1R_HUMAN	HIP1R HIP12 KIAA0655	reviewed	O75146	219.739	233.969	228.542	291.651	291.467	285.554	0.001072	0.00517293	0.348513
Q16543	CDC37_HUMAN	CDC37 CDC37A	reviewed	Q16543	402.909	415.847	414.762	489.337	494.434	510.65	0.000777802	0.00433084	0.276809
A0A7P0Z497	A0A7P0Z497_HUMAN	PPIB	unreviewed	A0A7P0Z497	1585.69	1366.69	1468.23	1022.08	1007.62	992.89	0.0165817	0.0285527	-0.548462
Q07021	C1QBP_HUMAN	C1QBP GC1QBP HABP1 SF2P32	reviewed	Q07021	665.812	624.574	669.886	457.81	474.607	461.651	0.0027332	0.00848074	-0.491753
Q32Q12	Q32Q12_HUMAN	NME1-NME2 hCG_2001850	unreviewed	Q32Q12	895.132	1035	964.384	1082.17	1082.01	1109.55	0.0820474	0.106144	0.177612
O95433	AHSA1_HUMAN	AHSA1 C14orf3 HSPC322	reviewed	O95433	324.882	344.747	335.25	438.617	429.559	448.163	0.000194672	0.00237249	0.389508
O00429	DNM1L_HUMAN	DNM1L DLP1 DRP1	reviewed	O00429	159.527	175.485	172.715	217.68	215.256	221.21	0.00533995	0.0126376	0.36556
Q5T1M5	FKB15_HUMAN	FKBP15 KIAA0674	reviewed	Q5T1M5	130.946	130.271	134.912	183.878	176.372	182.235	0.000172709	0.00223133	0.453616
Q9UKN8	TF3C4_HUMAN	GTF3C4	reviewed	Q9UKN8	195.475	189.576	201.296	177.065	177.737	178.235	0.0332825	0.0498298	-0.137517
Q96RL7	VP13A_HUMAN	VPS13A CHAC KIAA0986	reviewed	Q96RL7	171.034	173.38	172.434	174.634	178.45	174.172	0.107751	0.135165	0.0287634
P14735	IDE_HUMAN	IDE	reviewed	P14735	308.743	332.925	316.178	346.551	348.447	346.348	0.0589362	0.0800217	0.120586
P31942	HNRH3_HUMAN	HNRNPH3 HNRPH3	reviewed	P31942	714.686	662.545	698.316	566.236	574.22	554.895	0.00808385	0.017003	-0.291908
Q5JTV8	TOIP1_HUMAN	TOR1AIP1 LAP1	reviewed	Q5JTV8-3	16.8363	16.3288	17.1766	10.9644	13.0635	13.0352	0.0153552	0.0269343	-0.44177
Q02818	NUCB1_HUMAN	NUCB1 NUC	reviewed	Q02818	301.949	289.63	301.807	279.407	277.403	271.67	0.0170426	0.0291935	-0.108815
Q96Q15	SMG1_HUMAN	SMG1 ATX KIAA0421 LIP	reviewed	Q96Q15	155.915	162.243	158.479	188.303	185.483	181.841	0.00055385	0.00365852	0.221229
Q15366	PCBP2_HUMAN	PCBP2	reviewed	Q15366-3	197.444	219.995	211.801	234.084	235.016	235.636	0.0615988	0.0829214	0.163472
O00203	AP3B1_HUMAN	AP3B1 ADTB3A	reviewed	O00203	250.588	265.875	254.766	344.585	339.731	352.667	0.000145368	0.0021092	0.427161
P23381	SYWC_HUMAN	WARS1 IFI53 WARS WRS	reviewed	P23381	276.169	295.85	284.698	428.441	429.343	442.625	4.96356e-05	0.00153376	0.602073
Q5JTV8	TOIP1_HUMAN	TOR1AIP1 LAP1	reviewed	Q5JTV8	412.571	380.026	415.725	368.715	353.19	359.906	0.051112	0.0710163	-0.159557
O94832	MYO1D_HUMAN	MYO1D KIAA0727	reviewed	O94832	159.984	160.359	161.947	189.253	187.895	190.063	5.52426e-06	0.00111372	0.233983
Q8NBS9	TXND5_HUMAN	TXNDC5 TLP46 UNQ364/PRO700	reviewed	Q8NBS9	336.76	313.165	330.298	395.594	391.32	375.72	0.00303265	0.00901634	0.246215
Q96PZ0	PUS7_HUMAN	PUS7 KIAA1897	reviewed	Q96PZ0	142.294	146.277	139.426	114.907	116.696	117.434	0.00236268	0.00781603	-0.294225
P12532	KCRU_HUMAN	CKMT1A CKMT; CKMT1B CKMT	reviewed	P12532	170.569	154.787	162.504	84.8809	84.4959	82.9923	0.00296217	0.00889863	-0.950933
P62820	RAB1A_HUMAN	RAB1A RAB1	reviewed	P62820	246.879	238.184	237.089	226.811	219.417	222.612	0.0121654	0.0226764	-0.110641
Q13838	DX39B_HUMAN	DDX39B BAT1 UAP56	reviewed	Q13838	836.73	826.675	826.101	723.764	734.204	716.467	0.00017584	0.00224024	-0.195219
P25789	PSA4_HUMAN	PSMA4 HC9 PSC9	reviewed	P25789	386.59	412.57	401.296	496.598	499.546	521.532	0.00063454	0.00394365	0.338281
P10253	LYAG_HUMAN	GAA	reviewed	P10253	212.09	196.832	207.394	186.122	191.283	180.279	0.0286224	0.0439572	-0.144222
Q8N201	INT1_HUMAN	INTS1 KIAA1440 UNQ1821/PRO3434	reviewed	Q8N201	180.549	182.339	186.311	159.552	163.615	157.343	0.000815983	0.00445238	-0.192761
Q92538	GBF1_HUMAN	GBF1 KIAA0248	reviewed	Q92538	204.444	204.946	196.359	209.065	207.551	203.967	0.213792	0.249499	0.0349075
Q9NSD9	SYFB_HUMAN	FARSB FARSLB FRSB HSPC173	reviewed	Q9NSD9	398.584	425.365	401.43	423.945	420.009	417.938	0.286421	0.324274	0.0423596
Q9ULV4	COR1C_HUMAN	CORO1C CRN2 CRNN4	reviewed	Q9ULV4	271.923	270.494	275.164	262.881	253.089	264.81	0.0628353	0.0843136	-0.0664462
O95714	HERC2_HUMAN	HERC2	reviewed	O95714	154.357	157.259	156.004	145.082	142.06	139.006	0.00660684	0.0147169	-0.133981
P61981	1433G_HUMAN	YWHAG	reviewed	P61981	303.758	328.491	314.977	317.146	314.541	327.231	0.66365	0.693943	0.0176997
Q9UBV2	SE1L1_HUMAN	SEL1L TSA305 UNQ128/PRO1063	reviewed	Q9UBV2	203.955	207.101	204.212	243.677	246.595	240.01	0.000358376	0.00300743	0.247239
P51148	RAB5C_HUMAN	RAB5C RABL	reviewed	P51148	419.533	405.647	420.493	402.548	413.441	405.694	0.248422	0.284543	-0.0280556
A0A494C0W0	A0A494C0W0_HUMAN	PARN	unreviewed	A0A494C0W0	189.177	188.604	184.653	164.704	163.541	163.353	0.00190136	0.00691588	-0.194206
O43175	SERA_HUMAN	PHGDH PGDH3	reviewed	O43175	241.828	264.577	244.193	185.047	190.045	181.633	0.00710744	0.0155085	-0.431075
Q14240	IF4A2_HUMAN	EIF4A2 DDX2B EIF4F	reviewed	Q14240	111.709	112.155	113.62	178.483	178.972	181.346	2.0847e-06	0.000969663	0.674927
Q13573	SNW1_HUMAN	SNW1 SKIIP SKIP	reviewed	Q13573	210.064	190.906	202.374	152.622	147.651	149.316	0.0081712	0.0171123	-0.424374
Q15366	PCBP2_HUMAN	PCBP2	reviewed	Q15366-2	8.0254	9.09122	8.80621	9.9107	10.2101	10.3205	0.0294085	0.0449915	0.231805
Q9Y383	LC7L2_HUMAN	LUC7L2 CGI-59 CGI-74	reviewed	Q9Y383	395.159	392.903	377.405	306.107	299.46	300.616	0.00166614	0.00650016	-0.363033
Q13618	CUL3_HUMAN	CUL3 KIAA0617	reviewed	Q13618	188.449	191.7	194.752	207.743	204.466	214.69	0.012917	0.0236643	0.124921
Q9UMX0	UBQL1_HUMAN	UBQLN1 DA41 PLIC1	reviewed	Q9UMX0	251.578	254.141	252.966	259.188	271.683	269.357	0.0640723	0.0857635	0.0769124
Q16881	TRXR1_HUMAN	TXNRD1 GRIM12 KDRF	reviewed	Q16881	179.589	192.253	182.259	226.472	229.172	228.525	0.00599166	0.0137181	0.304203
P22087	FBRL_HUMAN	FBL FIB1 FLRN	reviewed	P22087	674.54	624.388	658.941	481.376	495.705	480.423	0.00416451	0.0108417	-0.425784
E7EX17	E7EX17_HUMAN	EIF4B	unreviewed	E7EX17	438.393	467.583	445.654	522.992	481.249	513.527	0.0276362	0.0426897	0.167251
O15067	PUR4_HUMAN	PFAS KIAA0361	reviewed	O15067	101.561	110.175	102.512	104.234	106.165	104.549	0.940434	0.947229	0.00320843
Q9HCE1	MOV10_HUMAN	MOV10 KIAA1631	reviewed	Q9HCE1	207.612	214.065	210.505	228.233	225.588	229.475	0.0030501	0.00904255	0.11217
P35637	FUS_HUMAN	FUS TLS	reviewed	P35637	806.286	798.135	782.844	549.524	553.519	538.496	2.64211e-05	0.00147621	-0.540309
P23396	RS3_HUMAN	RPS3 OK/SW-cl.26	reviewed	P23396	1099.88	1133.14	1076.23	1022.25	1018.36	996.428	0.0172336	0.0294593	-0.123833
M0QWZ7	M0QWZ7_HUMAN	SARS2 hCG_20526	unreviewed	M0QWZ7	125.639	121.457	121.345	115.232	115.46	113.715	0.0189789	0.0316178	-0.0973238
A0MZ66	SHOT1_HUMAN	SHTN1 KIAA1598	reviewed	A0MZ66	233.479	244.2	244.588	289.555	284.471	290.794	0.00130496	0.0057268	0.259869
P53992	SC24C_HUMAN	SEC24C KIAA0079	reviewed	P53992	246.657	246.558	249.008	282.063	287.013	280.224	0.001057	0.00513535	0.194419
P25786	PSA1_HUMAN	PSMA1 HC2 NU PROS30 PSC2	reviewed	P25786	252.189	279.52	258.521	296.343	293.135	297.471	0.0565976	0.0773187	0.16658
Q12904	AIMP1_HUMAN	AIMP1 EMAP2 SCYE1	reviewed	Q12904	292.453	311.404	301.327	401.995	401.67	415.626	0.000152649	0.00212171	0.429758
P49448	DHE4_HUMAN	GLUD2 GLUDP1	reviewed	P49448	19.6664	18.216	21.976	21.2587	21.5858	20.9696	0.351306	0.389639	0.0923216
Q13177	PAK2_HUMAN	PAK2	reviewed	Q13177	287.805	295.895	307.096	324.345	327.366	334.796	0.0140437	0.0251775	0.147234
Q9UKM9	RALY_HUMAN	RALY HNRPCL2 P542	reviewed	Q9UKM9	418.11	391.552	407.952	347.002	343.556	332.558	0.00447882	0.0113161	-0.251088
Q9UBC2	EP15R_HUMAN	EPS15L1 EPS15R	reviewed	Q9UBC2	135.244	138.036	140.226	171.933	169.494	172.811	0.000103472	0.00189598	0.314528
Q9H2U1	DHX36_HUMAN	DHX36 DDX36 KIAA1488 MLEL1 RHAU	reviewed	Q9H2U1	176.86	182.149	177.895	200.27	199.267	197.774	0.00209151	0.00728999	0.153818
P09525	ANXA4_HUMAN	ANXA4 ANX4	reviewed	P09525	405.894	386.332	399.904	483.105	485.165	473.148	0.000645444	0.00397018	0.273947
P12830	CADH1_HUMAN	CDH1 CDHE UVO	reviewed	P12830	311.486	306.223	307.498	301.164	293.61	292.072	0.0261162	0.040732	-0.061092
P21980	TGM2_HUMAN	TGM2	reviewed	P21980	0.85862	0.849508	0.759441	0.913991	1.15661	0.928999	0.139639	0.170739	0.281679
P30038	AL4A1_HUMAN	ALDH4A1 ALDH4 P5CDH	reviewed	P30038	193.811	186.508	196.18	221.873	221.741	214.057	0.00236858	0.00782296	0.190047
P62495	ERF1_HUMAN	ETF1 ERF1 RF1 SUP45L1	reviewed	P62495	307.029	361.244	327.639	400.514	396.354	413.398	0.0353304	0.0523337	0.281234
O76024	WFS1_HUMAN	WFS1	reviewed	O76024	219.06	203.908	221.68	181.021	182.936	178.399	0.0206767	0.0338022	-0.249268
Q14498	RBM39_HUMAN	RBM39 HCC1 RNPC2	reviewed	Q14498-2	399.565	392.418	387.846	283.608	285.14	274.963	1.84845e-05	0.00143594	-0.483758
Q14764	MVP_HUMAN	MVP LRP	reviewed	Q14764	246.532	248.587	255.43	435.64	436.883	431.801	6.03844e-06	0.00111372	0.797283
Q09161	NCBP1_HUMAN	NCBP1 CBP80 NCBP	reviewed	Q09161	195.314	195.681	202.215	194.954	200.075	192.449	0.579396	0.613013	-0.0140093
Q1ED39	KNOP1_HUMAN	KNOP1 C16orf88 FAM191A TSG118	reviewed	Q1ED39	281.485	260.92	273.494	226.394	219.399	218.289	0.00638006	0.0143901	-0.29703
A2ABF8	A2ABF8_HUMAN	EHMT2	unreviewed	A2ABF8	172.375	165.496	170.512	146.999	147.772	144.907	0.0031701	0.00921233	-0.20947
O75955	FLOT1_HUMAN	FLOT1	reviewed	O75955	266.47	259.444	266.075	283.696	280.276	270.421	0.049929	0.0696078	0.0752477
Q92576	PHF3_HUMAN	PHF3 KIAA0244	reviewed	Q92576	120.587	117.308	120.387	99.1795	95.6577	95.6302	0.000150737	0.00211908	-0.302719
P13674	P4HA1_HUMAN	P4HA1 P4HA	reviewed	P13674	15.9951	15.9022	15.7846	13.3934	13.4551	12.6155	0.00724474	0.0157413	-0.272904
Q96DI7	SNR40_HUMAN	SNRNP40 PRP8BP SFP38 WDR57	reviewed	Q96DI7	231.225	227.839	230.105	203.118	198.868	197.533	0.000390709	0.00311981	-0.201054
Q9H4A4	AMPB_HUMAN	RNPEP APB	reviewed	Q9H4A4	233.991	262.999	251.82	251.25	255.117	255.941	0.649372	0.680657	0.0257766
Q9HDC9	APMAP_HUMAN	APMAP C20orf3 UNQ1869/PRO4305	reviewed	Q9HDC9	450.995	403.447	436.28	438.682	449.334	435.405	0.524539	0.559799	0.0360932
A0A669KBG4	A0A669KBG4_HUMAN	WIZ	unreviewed	A0A669KBG4	1.68763	1.8257	1.73587	1.3701	1.51374	1.41242	0.00571406	0.0132597	-0.289012
Q99623	PHB2_HUMAN	PHB2 BAP REA	reviewed	Q99623	860.585	804.56	825.003	650.735	652.523	618.794	0.00123671	0.0055638	-0.373584
Q9Y277	VDAC3_HUMAN	VDAC3	reviewed	Q9Y277	360.284	330.783	353.977	276.207	275.235	265.818	0.00744049	0.0160369	-0.354697
Q96KP4	CNDP2_HUMAN	CNDP2 CN2 CPGL HEL-S-13 PEPA	reviewed	Q96KP4	253.643	257.853	262.397	402.563	412.877	415.973	2.78783e-05	0.00147621	0.670107
F5H5I6	F5H5I6_HUMAN	GRSF1	unreviewed	F5H5I6	230.077	216.841	224.414	162.37	164.15	158.499	0.00108361	0.00520537	-0.468983
P29692	EF1D_HUMAN	EEF1D EF1D	reviewed	P29692-3	7.017	6.51289	7.00598	5.98956	5.66883	5.94044	0.012084	0.0225399	-0.222667
Q14103	HNRPD_HUMAN	HNRNPD AUF1 HNRPD	reviewed	Q14103-4	33.7178	24.6562	30.6884	26.7868	25.9331	26.7758	0.353651	0.391812	-0.16394
Q53GS9	SNUT2_HUMAN	USP39 CGI-21 HSPC332 PRO2855	reviewed	Q53GS9	266.928	263.455	274.769	224.888	229.145	226.046	0.00273824	0.00848503	-0.243561
Q9P2R3	ANFY1_HUMAN	ANKFY1 ANKHZN KIAA1255	reviewed	Q9P2R3	117.187	132.38	118.368	136.319	138.557	139.551	0.0813473	0.105354	0.171671
Q9UBF2	COPG2_HUMAN	COPG2	reviewed	Q9UBF2	118.035	123.795	117.767	120.693	117.642	119.726	0.829056	0.847397	-0.00617641
P78406	RAE1L_HUMAN	RAE1 MRNP41	reviewed	P78406	213.979	204.07	213.642	230.094	228.122	235.935	0.00842498	0.0174775	0.13603
E5RI98	E5RI98_HUMAN	NPM1	unreviewed	E5RI98	1689.35	1608.17	1638.59	1048.54	1026.28	1060.73	0.000339708	0.00295323	-0.654658
O00232	PSD12_HUMAN	PSMD12	reviewed	O00232	238.453	251.886	244.393	279.786	285.443	291.558	0.00150806	0.00615919	0.221718
Q15008	PSMD6_HUMAN	PSMD6 KIAA0107 PFAAP4	reviewed	Q15008	18.0902	20.2894	19.1809	22.8816	22.1297	23.4245	0.0133742	0.0242641	0.249669
Q9NVI1	FANCI_HUMAN	FANCI KIAA1794	reviewed	Q9NVI1	180.383	181.599	183.555	157.344	157.15	157.075	0.00130388	0.00572509	-0.210208
Q5SRE5	NU188_HUMAN	NUP188 KIAA0169	reviewed	Q5SRE5	126.931	121.506	126.542	106.948	107.271	104.229	0.00215297	0.00742702	-0.235755
Q8IWX8	CHERP_HUMAN	CHERP DAN26 SCAF6	reviewed	Q8IWX8	251.901	237.093	248.536	170.172	167.449	166.164	0.00195128	0.00701676	-0.549895
P49589	SYCC_HUMAN	CARS1 CARS	reviewed	P49589-3	121.548	127.476	128.187	143.049	142.412	141.22	0.0118879	0.0222611	0.177783
E9PKG1	E9PKG1_HUMAN	PRMT1	unreviewed	E9PKG1	592.149	630.005	622.646	667.537	666.23	702.681	0.0184968	0.0309939	0.142591
P08559	ODPA_HUMAN	PDHA1 PHE1A	reviewed	P08559	226.883	215.013	221.683	187.31	186.839	180.725	0.00190683	0.00692837	-0.258108
Q14651	PLSI_HUMAN	PLS1	reviewed	Q14651	112.413	121.439	119.488	165.69	167.853	172.747	0.000187831	0.00232289	0.518912
O60568	PLOD3_HUMAN	PLOD3	reviewed	O60568	331.743	309.007	324.006	261.325	264.773	261.73	0.0109742	0.0210817	-0.292281
P49711	CTCF_HUMAN	CTCF	reviewed	P49711	192.145	181.18	194.126	152.126	153.332	150.766	0.00970771	0.0193121	-0.314753
Q99497	PARK7_HUMAN	PARK7	reviewed	Q99497	505.466	546.77	508.973	663.577	666.102	675.223	0.00521421	0.0124367	0.360868
A0A7P0T9I9	A0A7P0T9I9_HUMAN	NAMPT	unreviewed	A0A7P0T9I9	198.867	220.749	208.545	256.29	253.011	261.949	0.00886483	0.0180994	0.296064
Q9BZF1	OSBL8_HUMAN	OSBPL8 KIAA1451 ORP8 OSBP10	reviewed	Q9BZF1	144.948	143.822	143.203	131.866	133.182	130.678	0.000315522	0.00286407	-0.126444
G3V0I5	G3V0I5_HUMAN	NDUFV1 hCG_21057	unreviewed	G3V0I5	317.326	291.588	311.06	228.485	232.48	222.679	0.00476709	0.0117696	-0.428345
P49189	AL9A1_HUMAN	ALDH9A1 ALDH4 ALDH7 ALDH9	reviewed	P49189	264.715	250.703	263.886	235.93	233.907	241.194	0.022205	0.0357626	-0.132275
P04259	K2C6B_HUMAN	KRT6B K6B KRTL1	reviewed	P04259	5.1465	5.1697	5.18369	4.10677	4.67357	4.09104	0.0442459	0.0630093	-0.268091
Q9H0H5	RGAP1_HUMAN	RACGAP1 KIAA1478 MGCRACGAP	reviewed	Q9H0H5	263.37	251.002	254.464	186.935	185.206	189.285	0.00128507	0.00568805	-0.453579
E7EUC7	E7EUC7_HUMAN	UGP2	unreviewed	E7EUC7	251.356	277.694	264.561	426.871	421.343	424.48	0.00155745	0.00626957	0.681381
P54819	KAD2_HUMAN	AK2 ADK2	reviewed	P54819	474.023	438.765	452.344	376.004	389.199	374.175	0.00842501	0.0174775	-0.260794
Q9UKX7	NUP50_HUMAN	NUP50 NPAP60L PRO1146	reviewed	Q9UKX7	114.965	115.378	115.547	108.487	105.05	109.942	0.0341058	0.0508588	-0.09664
P11177	ODPB_HUMAN	PDHB PHE1B	reviewed	P11177	394.979	372.021	391.053	316.838	326.405	312.201	0.00282852	0.00864105	-0.277459
H0Y612	H0Y612_HUMAN	TRIM33	unreviewed	H0Y612	34.3135	36.2028	35.2837	33.4393	33.6051	33.1584	0.0687077	0.0910934	-0.0784154
O00148	DX39A_HUMAN	DDX39A DDX39	reviewed	O00148	111.351	114.564	118.138	88.9188	92.7916	93.2475	0.0010988	0.0052325	-0.323421
O75179	ANR17_HUMAN	ANKRD17 GTAR KIAA0697	reviewed	O75179	55.6675	56.9189	55.8952	54.6379	54.7214	56.3146	0.241088	0.277225	-0.0242451
Q92804	RBP56_HUMAN	TAF15 RBP56 TAF2N	reviewed	Q92804	75.7502	74.8666	74.3094	80.8378	85.5256	87.3948	0.0339117	0.0506428	0.174003
O43719	HTSF1_HUMAN	HTATSF1	reviewed	O43719	289.566	303.056	296.346	251.526	245.665	239.379	0.000668496	0.00404243	-0.271308
A0AVT1	UBA6_HUMAN	UBA6 MOP4 UBE1L2	reviewed	A0AVT1	132.696	147.114	138.343	201.98	202.075	206.303	0.00194329	0.00700029	0.545623
Q96QK1	VPS35_HUMAN	VPS35 MEM3 TCCCTA00141	reviewed	Q96QK1	155.207	165.967	163.291	202.568	202.628	204.853	0.00417667	0.010863	0.332535
E9PDP5	E9PDP5_HUMAN	ANKHD1	unreviewed	E9PDP5	3.63129	4.17861	3.92776	4.41969	4.32006	4.03255	0.160022	0.192429	0.121873
Q5JTZ9	SYAM_HUMAN	AARS2 AARSL KIAA1270	reviewed	Q5JTZ9	127.205	123.732	124.346	86.1114	85.8175	82.2319	1.97344e-05	0.00143594	-0.562236
Q9C0C2	TB182_HUMAN	TNKS1BP1 KIAA1741 TAB182	reviewed	Q9C0C2	73.6167	74.9187	74.8941	90.2358	84.5757	87.8335	0.011264	0.0214482	0.233294
O15031	PLXB2_HUMAN	PLXNB2 KIAA0315	reviewed	O15031	86.7659	88.0507	88.5052	112.787	113.482	112.961	7.19939e-05	0.00166783	0.365436
Q14692	BMS1_HUMAN	BMS1 BMS1L KIAA0187	reviewed	Q14692	159.076	151.622	157.752	125.94	130.057	122.931	0.000677371	0.0040534	-0.305976
Q13206	DDX10_HUMAN	DDX10	reviewed	Q13206	133.818	128.266	128.612	84.8703	86.1184	81.5214	5.67017e-05	0.00156866	-0.629706
P33240	CSTF2_HUMAN	CSTF2	reviewed	P33240	286.278	273.648	286.513	223.657	220.048	219.677	0.00265262	0.00833913	-0.351565
Q9UNM6	PSD13_HUMAN	PSMD13	reviewed	Q9UNM6	357.834	374.603	366.812	414.917	412.815	422.029	0.00227016	0.00762655	0.185134
O75054	IGSF3_HUMAN	IGSF3 EWI3 KIAA0466	reviewed	O75054	166.874	162.18	164.359	155.52	154.235	153.997	0.0112793	0.0214573	-0.0894404
P42892	ECE1_HUMAN	ECE1	reviewed	P42892	202.62	211.922	215.394	201.076	197.057	186.653	0.0596696	0.0808306	-0.107299
H7BXH2	H7BXH2_HUMAN	PPP6R3	unreviewed	H7BXH2	164.637	174.252	173.237	176.83	176.033	176.051	0.207202	0.242566	0.0465324
P13674	P4HA1_HUMAN	P4HA1 P4HA	reviewed	P13674-2	191.284	185.537	194.603	256.269	253.143	243.126	0.000486125	0.00344129	0.397203
Q99729	ROAA_HUMAN	HNRNPAB ABBP1 HNRPAB	reviewed	Q99729-3	541.319	531.846	535.8	398.29	396.494	395.955	0.000178322	0.00225702	-0.434276
Q93050	VPP1_HUMAN	ATP6V0A1 ATP6N1 ATP6N1A VPP1	reviewed	Q93050-1	117.253	112.949	117.515	111.305	114.028	105.729	0.138885	0.169995	-0.0708137
P67936	TPM4_HUMAN	TPM4	reviewed	P67936-2	475.296	490.654	477.234	711.645	672.505	704.909	0.0010006	0.00496347	0.533598
O75390	CISY_HUMAN	CS	reviewed	O75390	527.89	529.858	530.607	398.523	393.776	377.378	0.00182813	0.00676711	-0.441421
Q9BY44	EIF2A_HUMAN	EIF2A CDA02 MSTP004 MSTP089	reviewed	Q9BY44	210.21	226.191	210.371	209.026	210.905	209.001	0.378455	0.416265	-0.0403519
Q14202	ZMYM3_HUMAN	ZMYM3 DXS6673E KIAA0385 ZNF261	reviewed	Q14202	156.816	149.854	158.753	121.642	123.476	118.828	0.00166838	0.00650274	-0.354817
Q8N257	H2B3B_HUMAN	H2BU1 HIST3H2BB	reviewed	Q8N257	226.716	215.645	222.481	211.779	203.596	200.588	0.0247897	0.0391306	-0.110167
Q16706	MA2A1_HUMAN	MAN2A1 MANA2	reviewed	Q16706	224.795	211.101	216.264	184.096	185.917	180.668	0.00709455	0.0154927	-0.24401
O96028	NSD2_HUMAN	NSD2 KIAA1090 MMSET TRX5 WHSC1	reviewed	O96028	162.905	152.298	160.483	128.689	126.458	125.444	0.0063195	0.0142858	-0.321766
Q8WVV9	HNRLL_HUMAN	HNRNPLL HNRPLL SRRF BLOCK24	reviewed	Q8WVV9	167.804	168.678	171.045	164.421	161.133	163.605	0.0114831	0.0217397	-0.053178
P63241	IF5A1_HUMAN	EIF5A	reviewed	P63241	629.959	689.806	659.381	779.328	766.393	810.724	0.00544022	0.0127939	0.251735
O75116	ROCK2_HUMAN	ROCK2 KIAA0619	reviewed	O75116	150.22	159.363	151.366	177.753	177.032	179.438	0.0101095	0.0198427	0.212834
O60231	DHX16_HUMAN	DHX16 DBP2 DDX16 KIAA0577 PRP2	reviewed	O60231	147.399	145.599	149.336	138.152	139.15	140.728	0.00508102	0.0122225	-0.0815282
P46063	RECQ1_HUMAN	RECQL RECQ1 RECQL1	reviewed	P46063	157.713	170.41	160.978	163.154	159.599	159.571	0.619933	0.652043	-0.020128
O75362	ZN217_HUMAN	ZNF217 ZABC1	reviewed	O75362	115.71	115.442	114.378	100.36	95.1411	95.4168	0.00616732	0.0140421	-0.248194
O00566	MPP10_HUMAN	MPHOSPH10 MPP10	reviewed	O00566	170.404	156.598	166.932	120.944	124.147	128.503	0.00320797	0.00928956	-0.402848
P38117	ETFB_HUMAN	ETFB FP585	reviewed	P38117	768.455	738.826	753.121	603.459	601.201	572.685	0.000282702	0.00280898	-0.346856
P08243	ASNS_HUMAN	ASNS TS11	reviewed	P08243	127.111	136.938	134.96	161.048	162.741	167.488	0.00197095	0.00705536	0.300117
Q6AI08	HEAT6_HUMAN	HEATR6 ABC1	reviewed	Q6AI08	172.245	185.345	174.809	290.191	296.217	304.927	3.51511e-05	0.0015171	0.743458
Q8WVM7	STAG1_HUMAN	STAG1 SA1 SCC3	reviewed	Q8WVM7	68.1793	66.8615	67.0055	64.1279	63.0261	61.9969	0.00653499	0.0146401	-0.095148
Q13228	SBP1_HUMAN	SELENBP1 SBP	reviewed	Q13228	286.103	293.842	301.597	504.207	502.973	522.11	2.10416e-05	0.0014455	0.794758
Q96QC0	PP1RA_HUMAN	PPP1R10 CAT53 FB19 PNUTS	reviewed	Q96QC0	181.965	173.028	179.024	132.172	134.288	132.413	0.00208834	0.00728968	-0.420954
P51649	SSDH_HUMAN	ALDH5A1 SSADH	reviewed	P51649	267.768	250.186	264.548	236.573	235.548	234.466	0.0411948	0.0594153	-0.147227
P22059	OSBP1_HUMAN	OSBP OSBP1	reviewed	P22059	121.454	135.314	127.616	149.933	148.325	153.6	0.0194122	0.0321931	0.233325
Q14139	UBE4A_HUMAN	UBE4A KIAA0126	reviewed	Q14139	273.616	272.476	270.591	232.44	234.534	230.191	3.22958e-05	0.0015171	-0.228276
P08758	ANXA5_HUMAN	ANXA5 ANX5 ENX2 PP4	reviewed	P08758	713.172	682.851	705.482	752.356	759.062	735.126	0.0156026	0.0272548	0.0962837
P22570	ADRO_HUMAN	FDXR ADXR	reviewed	P22570	273.261	261.468	268.237	249.756	254.746	241.777	0.0210182	0.0341945	-0.105622
B1AK88	B1AK88_HUMAN	CAPZB hCG_41078	unreviewed	B1AK88	391.681	405.849	396.357	455.921	453.182	455.542	0.00400664	0.0106181	0.19286
P50995	ANX11_HUMAN	ANXA11 ANX11	reviewed	P50995	283.096	271.973	278.318	259.572	263.255	258.181	0.0183849	0.0308377	-0.0936478
P09104	ENOG_HUMAN	ENO2	reviewed	P09104	109.973	112.325	114.955	167.163	173.219	175.746	0.000184963	0.00230779	0.613898
P42345	MTOR_HUMAN	MTOR FRAP FRAP1 FRAP2 RAFT1 RAPT1	reviewed	P42345	125.137	131.409	129.94	142.452	145.894	139.955	0.00566584	0.0131714	0.148209
P30048	PRDX3_HUMAN	PRDX3 AOP1	reviewed	P30048	715.041	644.776	664.443	426.326	435.356	413.264	0.00397472	0.0105531	-0.666958
P06753	TPM3_HUMAN	TPM3	reviewed	P06753-5	173.979	170.717	171.886	166.811	168.53	157.71	0.135867	0.166672	-0.0672635
P23786	CPT2_HUMAN	CPT2 CPT1	reviewed	P23786	324.109	293.946	319.758	271.059	270.824	264.916	0.0384029	0.0560769	-0.21709
P80303	NUCB2_HUMAN	NUCB2 NEFA	reviewed	P80303	315.488	308.673	312.636	320.533	318.151	312.111	0.221313	0.256891	0.021398
Q13283	G3BP1_HUMAN	G3BP1 G3BP	reviewed	Q13283	349.638	345.891	338.999	329.792	302.042	315.781	0.0538794	0.0743089	-0.126602
O60664	PLIN3_HUMAN	PLIN3 M6PRBP1 TIP47	reviewed	O60664	199.381	208.508	205.099	320.906	304.565	327.656	0.00128144	0.00567505	0.636813
E7ERS3	E7ERS3_HUMAN	ZC3H18	unreviewed	E7ERS3	352.879	332.869	339.307	227.384	222.281	220.421	0.000936416	0.00482665	-0.613284
Q9H078	CLPB_HUMAN	CLPB HSP78 SKD3	reviewed	Q9H078-2	343.892	333.029	349.632	274.995	278.193	269.412	0.0010854	0.00520788	-0.319546
Q9Y512	SAM50_HUMAN	SAMM50 SAM50 CGI-51 TRG3	reviewed	Q9Y512	157.218	154.256	159.203	143.253	140.802	139.498	0.00129771	0.00571817	-0.1522
Q96TA1	NIBA2_HUMAN	NIBAN2 C9orf88 FAM129B	reviewed	Q96TA1	224.797	231.929	222.108	356.055	348.188	350.926	7.78207e-06	0.00112993	0.636346
Q14344	GNA13_HUMAN	GNA13	reviewed	Q14344	370.948	348.535	366.529	322.209	320.372	310.817	0.0106162	0.0205575	-0.187889
O96005	CLPT1_HUMAN	CLPTM1	reviewed	O96005	257.527	257.513	254.952	234.176	238.794	234.376	0.000942517	0.00483766	-0.122424
Q9H3S7	PTN23_HUMAN	PTPN23 KIAA1471	reviewed	Q9H3S7	168.533	179.945	168.02	205.289	208.289	201.705	0.00528429	0.0125456	0.252486
Q92620	PRP16_HUMAN	DHX38 DDX38 KIAA0224 PRP16	reviewed	Q92620	164.12	182.564	171.034	164.43	166.593	155.788	0.192339	0.226878	-0.0888046
Q13616	CUL1_HUMAN	CUL1	reviewed	Q13616	184.232	197.375	188.621	167.122	165.23	163.079	0.0165671	0.0285396	-0.202853
P57737	CORO7_HUMAN	CORO7	reviewed	P57737-3	196.11	185.971	192.758	199.503	197.572	197.796	0.149683	0.181576	0.0494153
Q7Z2K6	ERMP1_HUMAN	ERMP1 FXNA KIAA1815	reviewed	Q7Z2K6	328.855	318.165	321.179	217.15	216.643	203.783	6.76214e-05	0.00164202	-0.602707
Q9NX58	LYAR_HUMAN	LYAR PNAS-5	reviewed	Q9NX58	274.445	260.387	270.481	182.003	186.379	182.366	0.000997043	0.00495549	-0.548158
P16144	ITB4_HUMAN	ITGB4	reviewed	P16144-2	193.538	187.959	195.287	243.074	244.182	241.695	0.000773967	0.00431825	0.337791
Q9HCS7	SYF1_HUMAN	XAB2 HCNP KIAA1177 SYF1 PP3898	reviewed	Q9HCS7	166.315	164.637	171.705	135.158	139.281	139.474	0.000683948	0.00406416	-0.28025
P38606	VATA_HUMAN	ATP6V1A ATP6A1 ATP6V1A1 VPP2	reviewed	P38606	173.265	185.507	182.744	233.616	237.029	236.509	0.00255021	0.00817022	0.385018
Q92769	HDAC2_HUMAN	HDAC2	reviewed	Q92769	295.907	294.438	305.694	277.705	277.039	278.593	0.0258206	0.0403397	-0.104663
M0R2B7	M0R2B7_HUMAN	POLD1	unreviewed	M0R2B7	161.353	169.877	168.096	162.683	166.026	161.464	0.374037	0.412011	-0.0266909
Q14247	SRC8_HUMAN	CTTN EMS1	reviewed	Q14247	252.361	253.06	253.659	295.414	240.471	266.958	0.454894	0.490887	0.0808659
P61158	ARP3_HUMAN	ACTR3 ARP3	reviewed	P61158	454.621	476.952	475.809	569.583	571.894	593.068	0.000472981	0.00340017	0.301543
Q6P1N0	C2D1A_HUMAN	CC2D1A AKI1	reviewed	Q6P1N0	128.161	134.843	129.166	153.697	150.104	148.944	0.00216416	0.00744916	0.207223
P40818	UBP8_HUMAN	USP8 KIAA0055 UBPY	reviewed	P40818-2	4.3558	4.48786	4.72766	4.85458	4.85667	5.20584	0.0485561	0.068063	0.136405
P32969	RL9_HUMAN	RPL9 OK/SW-cl.103; RPL9P7; RPL9P8; RPL9P9	reviewed	P32969	338.394	337.105	336.206	318.827	334.148	336.429	0.310272	0.348876	-0.0321589
Q6ISB3	GRHL2_HUMAN	GRHL2 BOM TFCP2L3	reviewed	Q6ISB3	127.142	124.613	127.331	118.435	117.04	113.636	0.00699013	0.0153339	-0.118837
Q96EY7	PTCD3_HUMAN	PTCD3 MRPS39 TRG15	reviewed	Q96EY7	163.516	158.508	161.811	141.771	143.226	140.157	0.000942325	0.00483766	-0.186529
O00515	LAD1_HUMAN	LAD1 LAD	reviewed	O00515	270.227	262.788	260.209	146.817	147.299	138.944	8.449e-06	0.00113909	-0.873163
O75934	SPF27_HUMAN	BCAS2 DAM1	reviewed	O75934	196.847	199.515	194.959	169.958	166.949	167.333	0.000115547	0.00192776	-0.229831
P08237	PFKAM_HUMAN	PFKM PFKX	reviewed	P08237	117.171	127.422	119.541	114.249	114.591	115.42	0.164399	0.196944	-0.0809751
Q9Y6D5	BIG2_HUMAN	ARFGEF2 ARFGEP2 BIG2	reviewed	Q9Y6D5	168.863	196.18	171.968	229.604	223.003	228.644	0.0255252	0.039977	0.343234
Q16643	DREB_HUMAN	DBN1 D0S117E	reviewed	Q16643	205.808	196.283	204.591	171.514	165.125	170.301	0.00146697	0.00606555	-0.259125
Q9NYL9	TMOD3_HUMAN	TMOD3	reviewed	Q9NYL9	222.736	234.63	230.957	292.871	288.772	302.745	0.000318912	0.00287933	0.361595
A0A7P0TA16	A0A7P0TA16_HUMAN	VRK1	unreviewed	A0A7P0TA16	193.533	186.182	191.33	190.253	185.016	184.792	0.265861	0.302789	-0.0280187
P21281	VATB2_HUMAN	ATP6V1B2 ATP6B2 VPP3	reviewed	P21281	160.74	160.404	161.003	179.715	185.085	179.175	0.00786634	0.016682	0.174065
O60885	BRD4_HUMAN	BRD4 HUNK1	reviewed	O60885	191.3	178.158	184.888	145.006	140.575	141.421	0.00388316	0.0104159	-0.376542
P09493	TPM1_HUMAN	TPM1 C15orf13 TMSA	reviewed	P09493-10	205.268	214.089	211.281	229.251	222.047	231.414	0.0108835	0.0209371	0.114465
[truncated: 7,152 more rows]

## Sheet: TMT6-Tamoxifen
Entry	Entry_name	Gene_name	Status	Accession	MCF-7	MCF-7	MCF-7	MCF-7/TAR	MCF-7/TAR	MCF-7/TAR	Ttest	Padjust	log2FC
[truncated: 8,141 more rows]

[truncated: 1 more sheets: TMT-10plex]
