# Supplementary material for: Discovery of Proteins Responsible for Resistance to Three Chemotherapy Drugs in Breast Cancer Cells Using Proteomics and Bioinformatics Analysis
Source: Molecules. 2022 Mar 8;27(6):1762. doi: 10.3390/molecules27061762 (PMC8954867; doi:10.3390/molecules27061762)
Supplement: Supplementary file 1 [file molecules-27-01762-s001.zip › Table S3. Result of Significantly differential expressed proteins.xlsx]

## Sheet: Doxorubicin_3916DEPs
Entry	Entry_name	Gene_name	Status	Accession	MCF-7	MCF-7	MCF-7	MCF-7/DR	MCF-7/DR	MCF-7/DR	Ttest	Padjust	log2FC
Q86V21	AACS_HUMAN	AACS	reviewed	Q86V21	49.8742	58.7349	53.7166	36.2243	38.7667	36.2904	0.0148223	0.0237	-0.544679
Q6PD74	AAGAB_HUMAN	AAGAB	reviewed	Q6PD74	13.5323	14.3547	13.427	20.2247	22.1437	20.3707	0.0022939	0.00640482	0.602735
Q9Y312	AAR2_HUMAN	AAR2	reviewed	Q9Y312	15.5121	18.6131	17.6961	22.0648	22.162	22.0534	0.0343819	0.0478177	0.355032
Q9BTE6	AASD1_HUMAN	AARSD1	reviewed	Q9BTE6	22.759	24.6961	22.5009	39.85	42.3932	42.1256	8.12e-05	0.00108973	0.830105
Q9NRN7	ADPPT_HUMAN	AASDHPPT	reviewed	Q9NRN7	4.59748	5.20299	4.88894	15.772	17.0691	16.4285	0.000152219	0.00143317	1.74592
Q9UDR5	AASS_HUMAN	AASS	reviewed	Q9UDR5	3.16969	3.01443	2.81051	8.04309	8.16029	8.28529	7.87e-06	0.000415105	1.44498
P80404	GABT_HUMAN	ABAT	reviewed	P80404	206.239	191.047	212.398	77.8663	76.3511	73.3511	0.00172611	0.00536512	-1.42176
P08183	MDR1_HUMAN	ABCB1	reviewed	P08183	362.433	350.794	355.288	1954.02	1849.94	1894.91	0.000327033	0.00206543	2.41507
Q9NRK6	ABCBA_HUMAN	ABCB10	reviewed	Q9NRK6	52.4633	47.2656	49.3045	38.6671	36.7992	38.4648	0.00875078	0.0156005	-0.387475
O95342	ABCBB_HUMAN	ABCB11	reviewed	O95342	3.04595	3.24154	3.1499	37.0065	32.2806	34.1473	0.00188953	0.00568465	3.45418
Q9NP58	ABCB6_HUMAN	ABCB6	reviewed	Q9NP58	81.8726	73.5696	78.9831	46.6525	46.1113	42.3644	0.00105377	0.00399608	-0.7948
P33527	MRP1_HUMAN	ABCC1	reviewed	P33527	156.482	146.133	151.058	256.6	246.471	247.072	2.58e-05	0.000629149	0.725512
O15439	MRP4_HUMAN	ABCC4	reviewed	O15439	14.4365	12.9713	14.1844	33.4707	33.0017	31.7797	1.09e-05	0.000462013	1.24017
P33897	ABCD1_HUMAN	ABCD1	reviewed	P33897	73.988	66.6194	72.0494	26.7579	26.2437	25.1571	0.00165215	0.00522103	-1.44405
A0A3B3ITW3	A0A3B3ITW3_HUMAN	ABCD3	unreviewed	A0A3B3ITW3	377.666	348.536	372.513	201.914	195.829	190.701	0.00103633	0.0039629	-0.900841
P61221	ABCE1_HUMAN	ABCE1	reviewed	P61221	356.398	373.748	359.19	602.151	617.6	604.201	5.06e-06	0.000352602	0.743619
Q8NE71	ABCF1_HUMAN	ABCF1	reviewed	Q8NE71	247.166	256.562	252.388	364.183	369.345	367.239	3.2e-05	0.000702218	0.54183
Q9UG63	ABCF2_HUMAN	ABCF2	reviewed	Q9UG63	316.757	327.835	313.891	396.548	398.696	392.015	0.000711098	0.00316186	0.308811
Q9UNQ0	ABCG2_HUMAN	ABCG2	reviewed	Q9UNQ0	64.7359	61.9377	61.7723	23.0105	22.5042	21.9596	0.000193006	0.00157223	-1.48174
Q9NUJ1	ABHDA_HUMAN	ABHD10	reviewed	Q9NUJ1	125.084	115.101	122.526	213.983	207.065	211.055	4.64e-05	0.000836861	0.80134
Q8NFV4	ABHDB_HUMAN	ABHD11	reviewed	Q8NFV4	158.354	143.864	159.764	95.6964	92.6075	89.8705	0.00355995	0.00841327	-0.73185
Q8N2K0	ABD12_HUMAN	ABHD12	reviewed	Q8N2K0	76.8341	71.4069	73.407	54.5705	53.1809	53.6199	0.00403925	0.00908524	-0.457886
A0A0G2JJD3	A0A0G2JJD3_HUMAN	ABHD16A	unreviewed	A0A0G2JJD3	102.103	95.2307	96.1575	66.8323	67.5064	62.8118	0.000503103	0.0025804	-0.574018
Q5VST6	AB17B_HUMAN	ABHD17B	reviewed	Q5VST6	26.4649	25.9814	27.6282	39.8981	40.1568	40.4942	0.000423879	0.00235979	0.590205
P42684	ABL2_HUMAN	ABL2	reviewed	P42684	15.3598	16.2568	15.671	22.9944	22.9991	23.4404	0.000106258	0.00123358	0.554181
Q12979	ABR_HUMAN	ABR	reviewed	Q12979	38.1791	41.3942	38.2252	48.2425	52.0169	49.9675	0.00209104	0.00606552	0.350823
P09110	THIK_HUMAN	ACAA1	reviewed	P09110	192.193	186.753	191.771	78.4401	74.4233	72.7826	1.2e-06	0.000223258	-1.33871
Q709F0	ACD11_HUMAN	ACAD11	reviewed	Q709F0	20.4079	19.1189	19.4576	32.8936	32.189	31.467	2.53e-05	0.000626616	0.710939
Q9UKU7	ACAD8_HUMAN	ACAD8	reviewed	Q9UKU7	34.9142	32.88	34.6124	42.1421	40.8992	40.281	0.00124504	0.00439474	0.268124
Q9H845	ACAD9_HUMAN	ACAD9	reviewed	Q9H845	490.579	442.491	471.049	376.457	360.571	374.592	0.0121997	0.0203022	-0.337001
P16219	ACADS_HUMAN	ACADS	reviewed	P16219	15.3313	13.1184	14.6444	10.9731	11.0077	10.1413	0.0180636	0.0277285	-0.423925
P45954	ACDSB_HUMAN	ACADSB	reviewed	P45954	201.585	186.629	202.003	87.0122	87.5971	84.1433	0.00142685	0.0047798	-1.18967
P49748	ACADV_HUMAN	ACADVL	reviewed	P49748	807.992	729.956	789.669	479.315	468.772	464.36	0.00468964	0.0100271	-0.720657
Q15057	ACAP2_HUMAN	ACAP2	reviewed	Q15057	19.4687	22.1411	19.466	9.55297	10.1309	9.53874	0.00519305	0.0107881	-1.06352
P24752	THIL_HUMAN	ACAT1	reviewed	P24752	491.413	447.7	463.178	728.247	698.69	703.471	0.000195362	0.0015831	0.603343
Q9H3P7	GCP60_HUMAN	ACBD3	reviewed	Q9H3P7	46.4602	46.8062	47.6889	48.967	48.8365	48.5407	0.0285659	0.0408118	0.0541265
A0A7I2V2Y9	A0A7I2V2Y9_HUMAN	ACBD5	unreviewed	A0A7I2V2Y9	169.18	160.24	167.169	62.3636	62.6396	60.8592	0.000435405	0.00240391	-1.41782
E7EQT4	E7EQT4_HUMAN	ACIN1	unreviewed	E7EQT4	744.893	678.087	719.678	570.572	566.252	575.343	0.0165384	0.025847	-0.323578
P53396	ACLY_HUMAN	ACLY	reviewed	P53396-2	13.656	13.7843	13.528	12.2169	12.0861	12.3128	0.000137619	0.00136455	-0.16204
P21399	ACOHC_HUMAN	ACO1	reviewed	P21399	97.0801	103.42	99.8067	144.57	147.56	147.387	0.00018192	0.0015436	0.549486
A2A274	A2A274_HUMAN	ACO2	unreviewed	A2A274	954.984	889.409	953.635	613.214	591.741	594.69	0.00215567	0.00616416	-0.636697
Q86TX2	ACOT1_HUMAN	ACOT1	reviewed	Q86TX2	123.409	117.478	116.392	103.675	102.503	96.9933	0.00389323	0.00886175	-0.236913
Q9NPJ3	ACO13_HUMAN	ACOT13	reviewed	Q9NPJ3	78.6363	74.1864	80.0827	68.9096	68.3833	71.6031	0.0267962	0.0386829	-0.156959
O14734	ACOT8_HUMAN	ACOT8	reviewed	O14734	73.7564	67.5227	69.8195	54.1057	52.7348	53.0884	0.00858242	0.0153746	-0.400487
Q9Y305	ACOT9_HUMAN	ACOT9	reviewed	Q9Y305	119.684	112.28	114.788	163.439	158.504	165.012	9.67e-05	0.00118268	0.489889
Q15067	ACOX1_HUMAN	ACOX1	reviewed	Q15067	234.786	218.582	226.263	140.884	139.15	133.753	0.000625201	0.00295276	-0.715866
O15254	ACOX3_HUMAN	ACOX3	reviewed	O15254	130.344	113.39	122.212	44.7675	43.5511	40.9603	0.00260747	0.00694878	-1.50114
P24666	PPAC_HUMAN	ACP1	reviewed	P24666	89.0274	97.1224	90.6122	102.662	107.104	105.631	0.0188697	0.028755	0.188525
E9PQY3	E9PQY3_HUMAN	ACP2	unreviewed	E9PQY3	33.2548	33.0452	36.2842	26.8765	26.3934	27.4367	0.0143579	0.0231343	-0.346049
Q4G176	ACSF3_HUMAN	ACSF3	reviewed	Q4G176	196.664	182.074	193.488	114.927	110.404	114.334	0.00152238	0.00496678	-0.752469
P33121	ACSL1_HUMAN	ACSL1	reviewed	P33121	109.451	102.669	106.875	45.7709	44.9228	41.7703	5.31e-05	0.00088733	-1.26793
A0A7P0TA76	A0A7P0TA76_HUMAN	ACSL3	unreviewed	A0A7P0TA76	247.426	231.925	242.36	302.454	294.085	293.797	0.00113752	0.00417997	0.302927
O60488	ACSL4_HUMAN	ACSL4	reviewed	O60488	29.073	28.9261	30.6828	105.89	103.884	104.861	8.02e-08	7.64e-05	1.82697
A0A0B4J1R2	A0A0B4J1R2_HUMAN	ACSS3	unreviewed	A0A0B4J1R2	178.458	172.253	181.811	69.7655	68.0594	66.6973	0.000226786	0.00170916	-1.38058
O96019	ACL6A_HUMAN	ACTL6A	reviewed	O96019	315.297	305.054	316	222.446	220.963	224.447	0.000752385	0.00325768	-0.487509
P12814	ACTN1_HUMAN	ACTN1	reviewed	P12814	1094.22	1143.57	1123.4	2663.06	2739.21	2672.19	5.48e-06	0.000363374	1.26439
O43707	ACTN4_HUMAN	ACTN4	reviewed	O43707	2582.64	2727.67	2641.96	2994.05	3074.44	2935.31	0.0038754	0.00884943	0.179166
P61163	ACTZ_HUMAN	ACTR1A	reviewed	P61163	162.327	177.993	162.505	210.294	216.823	206.044	0.00410927	0.0091784	0.332516
P42025	ACTY_HUMAN	ACTR1B	reviewed	P42025	13.1801	13.4256	13.2195	17.6057	16.843	16.5933	0.00445661	0.00968367	0.358005
Q04771	ACVR1_HUMAN	ACVR1	reviewed	Q04771	1.46904	1.72401	1.57355	2.06126	2.15693	1.81338	0.0332778	0.0465241	0.339577
P27037	AVR2A_HUMAN	ACVR2A	reviewed	P27037	2.94759	2.88023	3.35185	4.46874	4.38719	4.62441	0.00376008	0.00868513	0.554342
G3V2U7	G3V2U7_HUMAN	ACYP1	unreviewed	G3V2U7	18.0568	20.3835	18.5432	34.0669	37.5263	34.7613	0.000446448	0.00242554	0.900265
P14621	ACYP2_HUMAN	ACYP2	reviewed	P14621	15.9151	14.907	15.2923	8.69384	8.47802	8.77985	0.000861776	0.00354164	-0.829387
O14672	ADA10_HUMAN	ADAM10	reviewed	O14672	107.636	98.3819	102.564	88.2111	84.2058	84.5071	0.0114174	0.0192483	-0.264312
Q13444	ADA15_HUMAN	ADAM15	reviewed	Q13444	45.3815	42.5427	43.5965	27.4536	27.7315	26.2372	0.000313563	0.00202471	-0.691794
Q13443	ADAM9_HUMAN	ADAM9	reviewed	Q13443	27.9085	28.0203	29.1233	41.0201	40.5112	42.876	0.000457498	0.00245699	0.548653
P55265	DSRAD_HUMAN	ADAR	reviewed	P55265	1014.41	941.32	1011.93	607.107	595.292	589.364	0.00261849	0.00696251	-0.72795
O60503	ADCY9_HUMAN	ADCY9	reviewed	O60503	16.5338	15.0334	16.4788	8.74193	8.99434	8.52972	0.00272147	0.00710404	-0.87122
E7ENY0	E7ENY0_HUMAN	ADD1	unreviewed	E7ENY0	53.2375	53.55	51.5961	97.6871	98.2442	94.6654	4.09e-05	0.000778048	0.875596
P35612	ADDB_HUMAN	ADD2	reviewed	P35612	2.15437	2.03113	2.05038	4.49759	3.91669	3.60971	0.0160973	0.0252528	0.947251
Q9UEY8	ADDG_HUMAN	ADD3	reviewed	Q9UEY8	12.4154	11.6448	11.7497	24.3408	23.3902	23.7701	6.39e-06	0.000375545	0.997607
A0A6I8PRJ0	A0A6I8PRJ0_HUMAN	ADGRL2	unreviewed	A0A6I8PRJ0	29.165	26.6189	28.1696	46.9859	46.1907	42.5037	0.00146125	0.00484686	0.69255
P11766	ADHX_HUMAN	ADH5	reviewed	P11766	167.131	191.099	171.118	300.8	313.112	297.904	0.000370022	0.00221091	0.784527
Q9BV57	MTND_HUMAN	ADI1	reviewed	Q9BV57	67.7914	82.3626	70.8517	31.9736	32.0179	31.3391	0.0108816	0.0185424	-1.21307
P55263	ADK_HUMAN	ADK	reviewed	P55263	139.447	164.33	151.908	219.59	231.934	227.881	0.00280799	0.00725426	0.576234
Q9H2P0	ADNP_HUMAN	ADNP	reviewed	Q9H2P0	347.774	327.522	358.474	197.384	197.408	204.699	0.00233169	0.00647646	-0.786106
Q6IQ32	ADNP2_HUMAN	ADNP2	reviewed	Q6IQ32	9.51542	8.7052	8.90836	6.32163	6.24777	5.74996	0.000940381	0.00373599	-0.566466
Q9BRR6	ADPGK_HUMAN	ADPGK	reviewed	Q9BRR6	51.2005	49.0825	52.5133	59.8663	57.8461	61.7034	0.00420654	0.00933116	0.231697
Q9NX46	ADPRS_HUMAN	ADPRS	reviewed	Q9NX46	27.9149	28.0667	29.2719	36.6026	37.5141	36.9953	0.000235039	0.00174727	0.382184
A0A7P0T9A7	A0A7P0T9A7_HUMAN	ADSL	unreviewed	A0A7P0T9A7	52.5363	56.1825	53.2819	97.8602	102.995	102.661	5.56e-05	0.00089583	0.905774
P30520	PURA2_HUMAN	ADSS2	reviewed	P30520	117.152	129.445	119.306	174.569	182.902	173.289	0.000449323	0.00242822	0.5366
Q8N556	AFAP1_HUMAN	AFAP1	reviewed	Q8N556	13.4783	13.6372	14.1928	18.4263	18.5386	17.7501	0.000185526	0.00154377	0.405506
J3KN01	J3KN01_HUMAN	AFDN	unreviewed	J3KN01	131.531	128.792	133.785	174.55	175.765	170.575	4.02e-05	0.000772778	0.402387
A0A669KBI3	A0A669KBI3_HUMAN	AFF1	unreviewed	A0A669KBI3	5.7873	5.44817	5.63224	7.33463	6.97489	7.27343	0.000484692	0.00251929	0.355628
P20933	ASPG_HUMAN	AGA	reviewed	P20933	19.7542	18.2518	20.9778	5.7414	5.85976	5.83807	0.00317133	0.0078359	-1.75798
Q99490	AGAP2_HUMAN	AGAP2	reviewed	Q99490-2	0.523523	0.557463	0.631102	0.926446	1.08763	0.980591	0.00284019	0.00731705	0.806639
Q96P47	AGAP3_HUMAN	AGAP3	reviewed	Q96P47	18.1932	17.7795	19.264	23.2092	23.3902	24.3556	0.000944232	0.00374005	0.361278
P52594	AGFG1_HUMAN	AGFG1	reviewed	P52594	30.6054	30.3353	30.0825	60.5812	64.1183	58.1079	0.00304946	0.00766567	1.00602
Q9BSE5	SPEB_HUMAN	AGMAT	reviewed	Q9BSE5	64.1458	60.1518	64.3724	41.8215	41.0275	41.4435	0.00330528	0.00803776	-0.602126
Q9UKV8	AGO2_HUMAN	AGO2	reviewed	Q9UKV8	78.5189	80.3598	81.6422	120.938	125.111	127.437	0.000314437	0.00202867	0.634893
Q99943	PLCA_HUMAN	AGPAT1	reviewed	Q99943	54.1735	47.6579	50.8079	89.9005	83.7262	83.7596	0.000243147	0.00177888	0.753808
O15120	PLCB_HUMAN	AGPAT2	reviewed	O15120	16.9431	15.258	15.11	19.4169	18.6975	17.9889	0.0187956	0.0286704	0.245907
Q9NRZ7	PLCC_HUMAN	AGPAT3	reviewed	Q9NRZ7	107.75	98.8103	107.63	45.7773	44.8923	43.8026	0.00178776	0.00547986	-1.22433
Q9NUQ2	PLCE_HUMAN	AGPAT5	reviewed	Q9NUQ2	42.5513	37.9126	41.8519	30.2874	30.3956	27.8147	0.00529999	0.0109225	-0.466899
O00116	ADAS_HUMAN	AGPS	reviewed	O00116	33.9179	32.0619	33.7738	107.721	106.655	105.02	4.74e-07	0.000161727	1.67891
O95994	AGR2_HUMAN	AGR2	reviewed	O95994	149.543	136.813	146.822	51.3584	47.1103	46.3095	0.000408118	0.0023306	-1.58112
O00468	AGRIN_HUMAN	AGRN	reviewed	O00468-6	231.222	213.353	226.571	137.816	134.289	125.18	0.000295341	0.00196295	-0.756454
Q8WYP5	ELYS_HUMAN	AHCTF1	reviewed	Q8WYP5	393.073	367.5	390.93	429.56	417.488	423.726	0.0260052	0.0376884	0.14219
Q5TGY3	AHDC1_HUMAN	AHDC1	reviewed	Q5TGY3	26.4236	25.522	26.0603	30.4637	29.971	30.4779	0.000418594	0.0023464	0.220896
Q09666	AHNK_HUMAN	AHNAK	reviewed	Q09666	4984.8	4959.72	4885.11	12114.3	11727.5	11587	0.000350161	0.00214151	1.25644
Q8IVF2	AHNK2_HUMAN	AHNAK2	reviewed	Q8IVF2	21.6199	19.377	19.9512	46.4794	46.4107	45.0816	1.93e-05	0.000573732	1.17872
Q96BJ3	AIDA_HUMAN	AIDA	reviewed	Q96BJ3	10.0453	9.90787	10.6726	11.5854	12.1656	11.8865	0.0060472	0.0119583	0.218646
Q9BQI0	AIF1L_HUMAN	AIF1L	reviewed	Q9BQI0	66.8871	64.6889	61.7835	21.8949	21.6243	21.9368	0.00114897	0.00420494	-1.56269
O95831	AIFM1_HUMAN	AIFM1	reviewed	O95831	722.848	651.847	689.854	396.846	376.699	373.492	0.00192344	0.00573702	-0.847915
Q9BRQ8	FSP1_HUMAN	AIFM2	reviewed	Q9BRQ8	46.5174	48.0089	47.2625	38.5549	37.7188	37.7599	0.000173511	0.00151903	-0.314285
Q12904	AIMP1_HUMAN	AIMP1	reviewed	Q12904	304.424	335.304	308.326	497.072	503.332	499.343	0.0020874	0.00606371	0.661679
Q13155	AIMP2_HUMAN	AIMP2	reviewed	Q13155	126.464	141.722	131.712	172.043	175.325	176.89	0.00692137	0.0131062	0.390645
Q96IF1	AJUBA_HUMAN	AJUBA	reviewed	Q96IF1	14.1383	14.3624	14.333	33.5284	33.8632	33.4481	5.82e-07	0.000161727	1.23524
Q9UIJ7	KAD3_HUMAN	AK3	reviewed	Q9UIJ7	404.467	364.792	389.031	441.921	423.256	437.21	0.0354275	0.0489952	0.169162
P27144	KAD4_HUMAN	AK4	reviewed	P27144	177.807	159.029	172.93	85.6786	82.8494	84.9874	0.00365347	0.00852337	-1.00776
Q9Y3D8	KAD6_HUMAN	AK6	reviewed	Q9Y3D8	8.15109	8.90392	8.36701	11.6399	12.7858	12.8045	0.00232618	0.00646347	0.550394
Q92667	AKAP1_HUMAN	AKAP1	reviewed	Q92667	262.113	256.216	266.384	192.136	185.175	181.995	5.76e-05	0.000908616	-0.488527
Q9UKA4	AKA11_HUMAN	AKAP11	reviewed	Q9UKA4	5.06389	4.5139	4.32796	11.034	12.1289	10.6529	0.000991978	0.00385797	1.28202
Q02952	AKA12_HUMAN	AKAP12	reviewed	Q02952	149.766	145.694	150.284	866.688	859.913	846.958	2.54e-05	0.000626616	2.52948
Q02040	AK17A_HUMAN	AKAP17A	reviewed	Q02040	51.1593	48.1096	53.3015	40.8918	39.9277	41.0939	0.016762	0.02616	-0.323618
Q9Y2D5	AKAP2_HUMAN	AKAP2	reviewed	Q9Y2D5-6	59.4246	57.238	55.6043	202.872	206.552	206.194	8.86e-08	7.64e-05	1.83739
P14550	AK1A1_HUMAN	AKR1A1	reviewed	P14550	97.0833	106.721	99.6889	122.121	126.458	123.418	0.00707623	0.0133001	0.293631
P15121	ALDR_HUMAN	AKR1B1	reviewed	P15121	54.7541	62.8462	57.5369	257.481	271.682	259.925	2.54e-05	0.000626616	2.1717
P52895	AK1C2_HUMAN	AKR1C2	reviewed	P52895	50.6833	55.9141	53.9691	25.1775	24.6367	24.9155	0.00260393	0.00694651	-1.10342
O43488	ARK72_HUMAN	AKR7A2	reviewed	O43488	73.7151	77.2241	76.6747	53.6184	52.8234	52.6165	0.0011884	0.00428504	-0.517032
P31749	AKT1_HUMAN	AKT1	reviewed	P31749	34.4668	39.7399	36.6292	24.4338	25.0002	24.4807	0.0141285	0.0228263	-0.584491
P13196	HEM1_HUMAN	ALAS1	reviewed	P13196	34.324	31.365	33.0445	42.0299	40.4501	42.8589	0.00154558	0.00500667	0.344221
Q13740	CD166_HUMAN	ALCAM	reviewed	Q13740-2	135.96	130.421	132.217	215.926	209.357	214.755	9.73e-06	0.00045342	0.683222
P54886	P5CS_HUMAN	ALDH18A1	reviewed	P54886	712.435	653.127	693.466	530.744	517.575	513.688	0.00702756	0.0132439	-0.398563
P47895	AL1A3_HUMAN	ALDH1A3	reviewed	P47895	0.285558	0.36648	0.291709	0.929651	0.843219	0.645201	0.0205182	0.0308271	1.35738
A0A494C1M4	A0A494C1M4_HUMAN	ALDH1L2	unreviewed	A0A494C1M4	29.111	28.1287	29.3196	124.384	116.453	117.094	0.000633402	0.00297159	2.04792
P05091	ALDH2_HUMAN	ALDH2	reviewed	P05091	28.1338	30.916	27.2075	114.539	110.208	114.516	2.5e-06	0.000303491	1.97569
P51648	AL3A2_HUMAN	ALDH3A2	reviewed	P51648	218.214	209.521	220.041	89.394	87.1754	85.8771	0.000220605	0.00167681	-1.30347
P30038	AL4A1_HUMAN	ALDH4A1	reviewed	P30038	260.832	240.14	263.818	126.974	126.284	125.445	0.00323941	0.00793731	-1.01399
P51649	SSDH_HUMAN	ALDH5A1	reviewed	P51649	371.2	340.076	358.668	156.124	149.491	149.127	0.0011247	0.00414941	-1.23442
Q02252	MMSA_HUMAN	ALDH6A1	reviewed	Q02252	358.283	329.396	350.149	119.765	117.238	116.523	0.00125353	0.00440668	-1.55368
P49189	AL9A1_HUMAN	ALDH9A1	reviewed	P49189	293.683	300.746	288.666	338.371	336.591	340.368	0.0034539	0.00825423	0.201306
Q9BT22	ALG1_HUMAN	ALG1	reviewed	Q9BT22	86.1908	76.8809	81.659	104.486	103.627	106.779	0.00735258	0.0136868	0.363667
Q9NP73	ALG13_HUMAN	ALG13	reviewed	Q9NP73	5.31455	6.54503	5.2087	3.67373	3.67228	2.97304	0.0180351	0.0277223	-0.726007
Q9H553	ALG2_HUMAN	ALG2	reviewed	Q9H553	62.1405	55.8263	59.5171	48.9638	47.6694	48.9727	0.0234752	0.0345185	-0.28562
H7C0X4	H7C0X4_HUMAN	ALG3	unreviewed	H7C0X4	13.05	10.9118	13.5981	5.33107	5.45343	6.56854	0.00586452	0.0117245	-1.11401
Q9Y673	ALG5_HUMAN	ALG5	reviewed	Q9Y673	70.9484	68.5525	70.3637	59.1771	58.8115	56.2319	0.000719145	0.00317957	-0.268544
Q13686	ALKB1_HUMAN	ALKBH1	reviewed	Q13686	10.9051	10.4137	11.0204	9.24843	8.9088	8.777	0.00201553	0.00592072	-0.263848
Q9NXW9	ALKB4_HUMAN	ALKBH4	reviewed	Q9NXW9	6.16487	7.03539	6.44005	4.64826	4.6927	4.76653	0.0174334	0.0270122	-0.477357
Q6P6C2	ALKB5_HUMAN	ALKBH5	reviewed	Q6P6C2	68.1309	68.124	71.8867	44.7675	45.0603	46.5426	0.000681515	0.00310292	-0.610036
A0A7P0T9U5	A0A7P0T9U5_HUMAN	ALS2	unreviewed	A0A7P0T9U5	0.552078	0.60908	0.530126	0.9008	1.0693	1.11134	0.0111389	0.0188731	0.865484
Q9Y303	NAGA_HUMAN	AMDHD2	reviewed	Q9Y303	5.60645	5.46623	5.80333	7.3731	7.4576	7.88452	0.0011591	0.00422407	0.428685
Q4VCS5	AMOT_HUMAN	AMOT	reviewed	Q4VCS5	2.44628	2.48019	2.67307	5.87924	5.7009	5.41741	0.000236144	0.00175005	1.16134
Q9Y2J4	AMOL2_HUMAN	AMOTL2	reviewed	Q9Y2J4	24.9577	23.9528	24.7588	74.8562	75.0343	73.1351	6.28e-06	0.00037203	1.59807
Q01433	AMPD2_HUMAN	AMPD2	reviewed	Q01433	44.179	43.9028	47.156	53.4421	55.7869	54.8705	0.0027023	0.00708194	0.279074
Q9UM13	APC10_HUMAN	ANAPC10	reviewed	Q9UM13	10.8671	9.86658	10.6446	12.4092	12.743	13.2934	0.00442415	0.00964556	0.293057
Q9UJX3	APC7_HUMAN	ANAPC7	reviewed	Q9UJX3	93.2219	90.5542	92.8758	97.0941	99.9826	98.9687	0.00558175	0.0113194	0.0977464
A0A5F9ZHN5	A0A5F9ZHN5_HUMAN	ANK2	unreviewed	A0A5F9ZHN5	11.2668	10.5428	10.6951	14.9834	14.3714	13.4327	0.00712384	0.0133637	0.396542
Q12955	ANK3_HUMAN	ANK3	reviewed	Q12955-4	155.473	161.775	159.501	75.5069	74.4294	69.2127	5.8e-06	0.000371447	-1.12132
Q9P2G1	AKIB1_HUMAN	ANKIB1	reviewed	Q9P2G1	5.59059	5.1204	5.28443	3.45253	3.8006	3.69498	0.00088827	0.0035934	-0.546976
Q86XL3	ANKL2_HUMAN	ANKLE2	reviewed	Q86XL3	78.7568	76.9944	77.6143	87.2366	82.9502	83.6942	0.0235637	0.0346289	0.12156
Q8IV38	ANKY2_HUMAN	ANKMY2	reviewed	Q8IV38	65.4974	65.2128	64.8773	92.34	92.3631	86.7127	0.00515631	0.0107262	0.47269
Q8IZ07	AN13A_HUMAN	ANKRD13A	reviewed	Q8IZ07	10.3531	10.4369	10.0135	21.1704	21.5846	20.5071	0.000163072	0.00148779	1.03825
E7ESJ3	E7ESJ3_HUMAN	ANKRD26	unreviewed	E7ESJ3	0.955032	1.0375	0.981714	0.631522	0.788227	0.613935	0.0173609	0.0269321	-0.548429
Q96NW4	ANR27_HUMAN	ANKRD27	reviewed	Q96NW4	31.2146	29.5326	30.3574	45.6972	46.041	45.9059	0.000638417	0.00298248	0.595345
Q6AI12	ANR40_HUMAN	ANKRD40	reviewed	Q6AI12	6.73599	7.41477	7.05993	9.84789	9.99032	10.2152	0.000803073	0.00339207	0.502737
Q8NB46	ANR52_HUMAN	ANKRD52	reviewed	Q8NB46	11.3842	13.792	12.3275	5.66126	5.69479	5.26109	0.00802512	0.0145839	-1.17437
Q9NQW6	ANLN_HUMAN	ANLN	reviewed	Q9NQW6	126.968	132.901	128.829	250.025	267.178	274.54	0.00184562	0.00559969	1.02638
Q9NW15	ANO10_HUMAN	ANO10	reviewed	Q9NW15	63.0607	57.8626	62.2659	30.297	28.1379	28.8123	0.000783224	0.00334071	-1.07015
A0A7P0TBC5	A0A7P0TBC5_HUMAN	ANO6	unreviewed	A0A7P0TBC5	11.3017	10.9712	11.0653	4.08405	4.6927	3.86836	0.000311661	0.00201786	-1.3986
P15144	AMPN_HUMAN	ANPEP	reviewed	P15144	90.3632	86.7681	87.5745	286.365	274.859	280.253	8.18e-05	0.00109309	1.66853
Q9H6X2	ANTR1_HUMAN	ANTXR1	reviewed	Q9H6X2	16.2895	15.5832	16.8182	23.5619	23.8057	22.889	0.00013966	0.00137445	0.528983
A0A7P0Z4A8	A0A7P0Z4A8_HUMAN	ANTXR2	unreviewed	A0A7P0Z4A8	4.08665	3.84288	3.41356	20.1414	19.8218	21.2831	0.000103778	0.00121373	2.43281
P04083	ANXA1_HUMAN	ANXA1	reviewed	P04083	578.397	564.142	578.039	3938.77	3798.87	3841.59	0.000132773	0.00134688	2.75057
P07355	ANXA2_HUMAN	ANXA2	reviewed	P07355	2011.76	1921.01	1953.98	6726.95	6534.81	6791.45	6.27e-05	0.000949663	1.76829
P12429	ANXA3_HUMAN	ANXA3	reviewed	P12429	273.564	254.763	265.733	381.92	359.511	364.828	0.000355748	0.00215974	0.478368
P09525	ANXA4_HUMAN	ANXA4	reviewed	P09525	746.143	692.243	750.139	528.994	504.716	534.564	0.00245783	0.0066973	-0.480781
P08758	ANXA5_HUMAN	ANXA5	reviewed	P08758	811.311	765.139	798.532	2549.91	2448.24	2527.69	3.43e-05	0.00071649	1.66394
P08133	ANXA6_HUMAN	ANXA6	reviewed	P08133	710.994	664.537	704.31	2167.21	2095.85	2156.66	3.56e-06	0.000332621	1.62604
O76027	ANXA9_HUMAN	ANXA9	reviewed	O76027	31.4304	33.2774	31.6729	8.7259	8.36193	7.88736	9.76e-05	0.00118678	-1.94825
Q10567	AP1B1_HUMAN	AP1B1	reviewed	Q10567	247.182	269.613	263.128	200.85	195.905	191.974	0.00523649	0.0108464	-0.405728
O43747	AP1G1_HUMAN	AP1G1	reviewed	O43747	279.336	308.613	305.711	204.793	205.278	203.051	0.00948556	0.0166344	-0.543553
O75843	AP1G2_HUMAN	AP1G2	reviewed	O75843	18.4565	19.488	18.6189	21.7827	21.3585	21.4934	0.0071313	0.0133712	0.192437
Q9BXS5	AP1M1_HUMAN	AP1M1	reviewed	Q9BXS5	106.745	120.089	116.852	137.803	138.114	140.662	0.021891	0.0325469	0.2775
Q9Y6Q5	AP1M2_HUMAN	AP1M2	reviewed	Q9Y6Q5	116.968	129.956	126.148	60.3248	60.1283	63.0335	0.00239654	0.00658116	-1.02378
A0A2R8YGH5	A0A2R8YGH5_HUMAN	AP1S1	unreviewed	A0A2R8YGH5	29.7773	35.7473	33.325	21.9077	22.275	22.349	0.0243412	0.035596	-0.571193
P56377	AP1S2_HUMAN	AP1S2	reviewed	P56377	13.9606	13.1597	13.8057	26.3091	26.5706	26.746	2.16e-05	0.000605375	0.960215
O95782	AP2A1_HUMAN	AP2A1	reviewed	O95782	392.077	403.995	410.006	342.272	346.768	339.594	0.00334225	0.00809719	-0.229594
O94973	AP2A2_HUMAN	AP2A2	reviewed	O94973	75.7363	77.1441	77.8023	109.952	108.412	108.476	3.18e-06	0.000319444	0.502675
O14617	AP3D1_HUMAN	AP3D1	reviewed	O14617-5	158.316	176.886	164.03	235.176	228.198	224.877	0.0017806	0.00546441	0.463221
H0YLI7	H0YLI7_HUMAN	AP3S2	unreviewed	H0YLI7	4.65142	4.30743	4.37564	3.28904	2.83823	2.6746	0.0046379	0.00993835	-0.599281
O00189	AP4M1_HUMAN	AP4M1	reviewed	O00189	9.03949	9.60591	8.56055	5.50738	5.8231	5.5709	0.00426932	0.00942892	-0.686781
Q9NUS5	AP5S1_HUMAN	AP5S1	reviewed	Q9NUS5	9.14102	9.06393	9.14958	11.0949	10.4272	10.5364	0.0156631	0.0247438	0.228927
C9JLV4	C9JLV4_HUMAN	APAF1	unreviewed	C9JLV4	17.4666	17.813	17.5362	35.2787	35.9285	35.0995	2.25e-05	0.000606329	1.00919
P27695	APEX1_HUMAN	APEX1	reviewed	P27695	352.451	386.536	353.159	561.663	578.07	576.815	0.000632233	0.00297107	0.652344
Q96BI3	APH1A_HUMAN	APH1A	reviewed	Q96BI3	11.3906	9.73237	11.1607	5.99465	5.62757	5.71301	0.00835552	0.0150586	-0.897096
Q06481	APLP2_HUMAN	APLP2	reviewed	Q06481	38.9532	37.6287	38.9124	26.4854	26.0665	25.845	0.00023995	0.00177089	-0.558954
Q9HDC9	APMAP_HUMAN	APMAP	reviewed	Q9HDC9	442.922	408.646	440.826	298.21	286.487	295.988	0.00343323	0.00822258	-0.55335
P04114	APOB_HUMAN	APOB	reviewed	P04114	69.7776	62.3687	69.6653	140.39	152.29	146.841	9.83e-05	0.00118704	1.12292
Q9HC16	ABC3G_HUMAN	APOBEC3G	reviewed	Q9HC16	10.9813	12.099	11.0373	29.7617	28.8558	29.4575	5.68e-06	0.000367124	1.36822
J3KQL8	J3KQL8_HUMAN	APOL2	unreviewed	J3KQL8	97.5084	92.433	98.9232	74.1541	73.2593	75.1844	0.00496355	0.0104485	-0.375955
Q92624	APBP2_HUMAN	APPBP2	reviewed	Q92624	17.3048	19.0983	17.3876	14.6436	14.075	12.5857	0.0080263	0.0145839	-0.381062
Q9UKG1	DP13A_HUMAN	APPL1	reviewed	Q9UKG1	30.6816	30.7018	30.105	43.6199	44.2446	45.3943	0.000397515	0.0022937	0.542571
Q7Z2E3	APTX_HUMAN	APTX	reviewed	Q7Z2E3	36.7989	35.6518	36.5955	42.2863	42.6834	43.6974	0.000334627	0.00208634	0.238704
P18085	ARF4_HUMAN	ARF4	reviewed	P18085	89.8745	99.1045	98.7577	214.666	215.931	221.591	1.38e-05	0.000511221	1.18054
P84085	ARF5_HUMAN	ARF5	reviewed	P84085	45.721	49.9342	48.5332	20.2279	20.109	20.311	0.00193444	0.00575654	-1.24942
Q8N6T3	ARFG1_HUMAN	ARFGAP1	reviewed	Q8N6T3	92.7428	92.8098	87.9083	105.842	106.02	108.564	0.00310761	0.00774905	0.228657
G5E9L0	G5E9L0_HUMAN	ARFGAP2	unreviewed	G5E9L0	112.732	135.494	124.495	83.8321	89.369	86.852	0.0239816	0.0351365	-0.519293
Q9NP61	ARFG3_HUMAN	ARFGAP3	reviewed	Q9NP61	53.8054	59.0911	54.3056	109.221	113.706	113.342	1.75e-05	0.000545797	1.00803
Q9Y6D6	BIG1_HUMAN	ARFGEF1	reviewed	Q9Y6D6	53.0947	57.3103	54.6226	73.1507	73.1187	74.4368	0.00190766	0.00570531	0.419421
Q9Y6D5	BIG2_HUMAN	ARFGEF2	reviewed	Q9Y6D5	91.1278	98.6684	91.8744	111.574	115.353	114.795	0.00546258	0.0111452	0.278813
Q5TH69	BIG3_HUMAN	ARFGEF3	reviewed	Q5TH69	27.5817	32.3509	29.9451	15.2238	14.906	15.4166	0.00799793	0.014546	-0.980624
P53367	ARFP1_HUMAN	ARFIP1	reviewed	P53367	104.057	108.215	103.902	98.0718	100.151	98.9829	0.0316349	0.044492	-0.0892588
Q9NWB6	ARGL1_HUMAN	ARGLU1	reviewed	Q9NWB6	128.58	112.115	122.103	88.0123	87.8537	96.2088	0.0101533	0.0175874	-0.415162
A1A4S6	RHG10_HUMAN	ARHGAP10	reviewed	A1A4S6	24.5326	25.5091	24.4419	36.4167	37.1383	35.7646	2.91e-05	0.00067258	0.553558
A0A0G2JNY3	A0A0G2JNY3_HUMAN	ARHGAP27	unreviewed	A0A0G2JNY3	10.8322	10.5608	11.0233	28.8609	30.3437	30.7138	0.000490629	0.00253994	1.4719
Q52LW3	RHG29_HUMAN	ARHGAP29	reviewed	Q52LW3	20.5379	20.6881	19.6399	36.4071	36.9061	33.5675	0.00234047	0.00649388	0.812295
E7EQN5	E7EQN5_HUMAN	ARHGAP4	unreviewed	E7EQN5	9.65185	9.5001	8.95324	16.1439	16.6597	15.4138	0.000345929	0.00212911	0.778715
P52565	GDIR1_HUMAN	ARHGDIA	reviewed	P52565	224.696	266.155	233.721	157.374	159.976	153.245	0.0193832	0.029399	-0.622641
Q92888	ARHG1_HUMAN	ARHGEF1	reviewed	Q92888	113.344	125.814	117.486	182.535	188.652	174.645	0.000340754	0.00212083	0.613973
H0YAN8	H0YAN8_HUMAN	ARHGEF10	unreviewed	H0YAN8	3.25853	3.12282	3.48649	9.72928	9.7123	10.3516	0.000109086	0.00124433	1.59418
Q9NZN5	ARHGC_HUMAN	ARHGEF12	reviewed	Q9NZN5-2	25.0942	27.7183	25.3675	36.7757	37.2941	37.1715	0.00448495	0.00972345	0.508822
Q5VV41	ARHGG_HUMAN	ARHGEF16	reviewed	Q5VV41	19.8336	22.1385	19.8222	17.3524	17.3899	16.3972	0.0296133	0.0421069	-0.273036
Q96PE2	ARHGH_HUMAN	ARHGEF17	reviewed	Q96PE2	12.1299	12.6565	11.9517	15.8682	15.7676	14.8396	0.00217895	0.00619645	0.339194
A0A804CAZ4	A0A804CAZ4_HUMAN	ARHGEF18	unreviewed	A0A804CAZ4	12.4535	12.7468	12.4566	26.447	26.9555	26.2798	1.39e-05	0.000512326	1.08135
V9GYM8	V9GYM8_HUMAN	ARHGEF2	unreviewed	V9GYM8	58.974	59.4446	59.2984	172.341	174.226	167.28	0.000323891	0.00206543	1.53176
Q96DR7	ARHGQ_HUMAN	ARHGEF26	reviewed	Q96DR7	11.9046	11.3454	11.7862	15.3713	15.2849	14.3166	0.00334394	0.00809876	0.360208
Q8N1W1	ARG28_HUMAN	ARHGEF28	reviewed	Q8N1W1	4.4896	4.89587	4.99833	15.5861	15.8287	19.6175	0.010403	0.0179477	1.82697
Q14155	ARHG7_HUMAN	ARHGEF7	reviewed	Q14155-1	52.0508	50.0581	48.4714	44.8893	45.4605	42.0546	0.0148345	0.023708	-0.185582
O14497	ARI1A_HUMAN	ARID1A	reviewed	O14497	113.839	106.808	114.642	97.1614	95.0394	98.17	0.0169907	0.0264425	-0.20751
Q68CP9	ARID2_HUMAN	ARID2	reviewed	Q68CP9	71.9193	67.4324	69.7298	43.1134	41.3025	39.4652	9.3e-05	0.00116159	-0.755109
P29374	ARI4A_HUMAN	ARID4A	reviewed	P29374	31.5827	28.8384	30.3322	21.398	20.9583	20.4617	0.00366754	0.00854106	-0.530772
Q4LE39	ARI4B_HUMAN	ARID4B	reviewed	Q4LE39	46.3587	44.2486	45.4618	33.8714	32.9406	33.3202	0.000623174	0.00294857	-0.442435
O95376	ARI2_HUMAN	ARIH2	reviewed	O95376	9.08391	10.0395	9.62922	10.8096	11.8631	12.0485	0.0169118	0.0263462	0.272124
P40616	ARL1_HUMAN	ARL1	reviewed	P40616	36.5609	35.4273	35.1931	32.2333	30.7683	31.0236	0.00212484	0.00611433	-0.188933
Q8N8L6	ARL10_HUMAN	ARL10	reviewed	Q8N8L6	0.856673	0.833614	0.751713	6.71593	6.29054	6.30705	0.000344493	0.00212911	2.98348
A0A7P0T9C1	A0A7P0T9C1_HUMAN	ARL13B	unreviewed	A0A7P0T9C1	21.6104	19.2815	19.3706	28.5435	28.4525	28.1586	0.00725732	0.0135518	0.498825
Q8N8R7	AL14E_HUMAN	ARL14EP	reviewed	Q8N8R7	6.16487	6.72053	6.86639	4.504	4.6927	4.77505	0.00625744	0.0122264	-0.49947
P36404	ARL2_HUMAN	ARL2	reviewed	P36404	43.6967	46.3004	45.8601	68.9705	66.5807	69.1757	3.86e-05	0.00076114	0.591611
Q9Y2Y0	AR2BP_HUMAN	ARL2BP	reviewed	Q9Y2Y0	5.73971	6.20436	5.9576	9.33498	9.68786	10.3261	0.00168982	0.00530333	0.713212
O75915	PRAF3_HUMAN	ARL6IP5	reviewed	O75915	115.683	102.534	112.412	47.0724	45.8577	45.6927	0.00346165	0.00826258	-1.25405
Q96BM9	ARL8A_HUMAN	ARL8A	reviewed	Q96BM9	106.339	104.122	105.537	76.8758	76.3602	76.4236	0.000249882	0.00179859	-0.460415
Q8N2F6	ARM10_HUMAN	ARMC10	reviewed	Q8N2F6	78.6997	68.8544	74.7169	28.2486	28.868	28.3149	0.00377116	0.00869362	-1.37948
Q6NXE6	ARMC6_HUMAN	ARMC6	reviewed	Q6NXE6	78.9218	84.6053	78.7615	112.674	118.161	116.418	0.000184129	0.0015436	0.519256
Q8IUR7	ARMC8_HUMAN	ARMC8	reviewed	Q8IUR7	30.4912	31.7109	31.2606	46.4345	48.201	47.4805	3.42e-05	0.000716425	0.604607
Q9P291	ARMX1_HUMAN	ARMCX1	reviewed	Q9P291	28.9143	26.4847	28.7895	49.3581	49.9424	50.8856	0.000108349	0.0012393	0.835057
Q7L311	ARMX2_HUMAN	ARMCX2	reviewed	Q7L311	23.9297	22.665	23.5219	39.6865	39.6252	39.8717	0.00033141	0.00208004	0.765355
Q9H993	ARMT1_HUMAN	ARMT1	reviewed	Q9H993	87.1459	117.558	113.368	52.4387	52.6859	50.536	0.0290058	0.0413644	-1.03095
P27540	ARNT_HUMAN	ARNT	reviewed	P27540	9.73117	9.61882	9.92093	5.55867	5.57564	5.81818	4.71e-06	0.000347869	-0.787971
Q92747	ARC1A_HUMAN	ARPC1A	reviewed	Q92747	87.8629	97.4347	93.2376	156.377	165.008	164.228	6.03e-05	0.000932245	0.801947
O15143	ARC1B_HUMAN	ARPC1B	reviewed	O15143	132.619	147.191	140.767	122.153	125.078	117.728	0.0301408	0.0427551	-0.204638
P32121	ARRB2_HUMAN	ARRB2	reviewed	P32121	3.60437	3.57447	3.55661	8.02706	9.05239	8.43593	0.00357867	0.00842975	1.24898
Q8N5I2	ARRD1_HUMAN	ARRDC1	reviewed	Q8N5I2	4.33413	4.14742	4.22137	3.17364	3.34844	3.21179	0.000200405	0.0016038	-0.384076
P15289	ARSA_HUMAN	ARSA	reviewed	P15289	19.2212	19.6867	20.5711	26.5688	26.1581	24.4977	0.00276534	0.00716991	0.37668
P51689	ARSD_HUMAN	ARSD	reviewed	P51689	15.6962	14.3547	15.0258	8.59767	8.82936	8.23697	0.000947793	0.00374816	-0.812635
A0A1B0GW68	A0A1B0GW68_HUMAN	ASAH1	unreviewed	A0A1B0GW68	76.5834	68.906	74.6215	51.2013	49.3039	49.905	0.00701016	0.0132253	-0.549328
Q9ULH1	ASAP1_HUMAN	ASAP1	reviewed	Q9ULH1	38.4551	41.3684	38.5674	84.5149	85.1865	81.3919	1.16e-05	0.000464097	1.08467
Q9NWX5	ASB6_HUMAN	ASB6	reviewed	Q9NWX5	3.88676	4.79779	4.48503	10.223	10.0942	9.65243	0.000177147	0.00153152	1.18629
Q9H1I8	ASCC2_HUMAN	ASCC2	reviewed	Q9H1I8	37.1257	37.4739	36.9237	31.419	31.9873	29.9549	0.00674459	0.0128934	-0.256448
Q8N3C0	ASCC3_HUMAN	ASCC3	reviewed	Q8N3C0	226.219	223.156	224.627	188.043	190.812	184.621	0.000407418	0.00232832	-0.258398
Q9UBL3	ASH2L_HUMAN	ASH2L	reviewed	Q9UBL3	115.667	107.531	114.471	91.8816	93.0383	92.8691	0.0143394	0.0231189	-0.281618
P04424	ARLY_HUMAN	ASL	reviewed	P04424	74.1498	80.5999	74.5514	107.368	108.348	101.689	0.00056671	0.00278683	0.46908
P08243	ASNS_HUMAN	ASNS	reviewed	P08243	118.427	139.188	130.52	163.958	169.496	163.381	0.0186192	0.0284439	0.356209
Q12797	ASPH_HUMAN	ASPH	reviewed	Q12797	168.914	165.427	165.685	885.987	828.277	845.545	0.000590784	0.00286167	2.35596
Q8IZT6	ASPM_HUMAN	ASPM	reviewed	Q8IZT6	5.66356	5.52559	5.83138	13.6178	13.3449	12.1991	0.00252225	0.00680819	1.20217
P00966	ASSY_HUMAN	ASS1	reviewed	P00966	362.877	438.77	394.133	117.671	119.047	114.934	0.00594974	0.011846	-1.76573
Q8NBU5	ATAD1_HUMAN	ATAD1	reviewed	Q8NBU5	78.9028	73.7864	77.8556	64.2421	63.2965	62.6726	0.00879777	0.0156663	-0.277445
Q6PL18	ATAD2_HUMAN	ATAD2	reviewed	Q6PL18	420.3	387.584	422.611	168.235	166.239	160.143	0.00142925	0.00478152	-1.31485
Q9ULI0	ATD2B_HUMAN	ATAD2B	reviewed	Q9ULI0	93.8819	85.5164	93.1899	32.5346	31.8438	30.62	0.0014055	0.0047431	-1.52075
Q9NVI7	ATD3A_HUMAN	ATAD3A	reviewed	Q9NVI7-2	564.021	517.101	555.033	635.84	616.876	641.366	0.0130806	0.0214461	0.211189
Q5T9A4	ATD3B_HUMAN	ATAD3B	reviewed	Q5T9A4	46.2667	41.6187	45.4113	83.8417	79.9745	80.4255	4.71e-05	0.00083961	0.873668
B8ZZU6	B8ZZU6_HUMAN	ATF2	unreviewed	B8ZZU6	31.5224	28.5829	31.3952	25.4949	24.7711	24.5546	0.0213197	0.0318073	-0.290345
A0A0A0MRJ2	A0A0A0MRJ2_HUMAN	ATF3	unreviewed	A0A0A0MRJ2	19.6527	20.9384	19.1154	34.131	30.0382	29.0198	0.0118984	0.0198948	0.642272
O75143	ATG13_HUMAN	ATG13	reviewed	O75143	5.70164	5.49204	5.25357	7.13908	7.15209	6.26726	0.0277887	0.0398708	0.321883
E7EVC7	E7EVC7_HUMAN	ATG16L1	unreviewed	E7EVC7	52.1904	54.8456	54.272	62.931	65.8475	67.4988	0.00359552	0.00844967	0.283075
Q9NT62	ATG3_HUMAN	ATG3	reviewed	Q9NT62	35.0475	40.2328	36.0822	57.6063	63.2476	56.2348	0.00169829	0.00531486	0.669209
Q9Y4P1	ATG4B_HUMAN	ATG4B	reviewed	Q9Y4P1	15.4645	18.3963	17.5446	23.6869	23.6468	22.3262	0.00850757	0.0152687	0.438407
Q9H1Y0	ATG5_HUMAN	ATG5	reviewed	Q9H1Y0	5.27647	5.62625	5.21431	8.06553	7.91282	7.76799	0.000194373	0.00158005	0.559119
O95352	ATG7_HUMAN	ATG7	reviewed	O95352	50.0614	54.5359	51.1277	71.1985	72.8774	71.0545	0.00142345	0.00477741	0.46621
Q8NHH9	ATLA2_HUMAN	ATL2	reviewed	Q8NHH9	42.2435	41.2265	41.8266	37.8785	37.5202	37.6689	0.00236523	0.00652986	-0.148162
Q6DD88	ATLA3_HUMAN	ATL3	reviewed	Q6DD88	262.815	255.765	260.39	389.328	376.229	373.014	0.000420578	0.00235045	0.547586
Q13315	ATM_HUMAN	ATM	reviewed	Q13315	12.2726	12.37	13.0428	22.2571	22.2201	22.7071	1.86e-05	0.000560926	0.834117
H0Y547	H0Y547_HUMAN	ATP11A	unreviewed	H0Y547	16.7813	15.5109	17.5054	41.3759	41.0733	43.0181	7.4e-06	0.000399063	1.33317
Q9Y2G3	AT11B_HUMAN	ATP11B	reviewed	Q9Y2G3	15.9151	15.4567	14.981	9.55297	9.33041	8.54678	0.00011206	0.00125946	-0.756892
Q9HD20	AT131_HUMAN	ATP13A1	reviewed	Q9HD20	193.126	177.8	188.032	158.586	154.7	152.353	0.0113113	0.0191152	-0.263528
Q9H7F0	AT133_HUMAN	ATP13A3	reviewed	Q9H7F0	20.7886	20.6597	21.0648	21.6288	21.4654	21.7237	0.00893193	0.015847	0.0522345
A0A0A0MT26	A0A0A0MT26_HUMAN	ATP1A3	unreviewed	A0A0A0MT26	13.4815	12.7623	13.312	36.016	34.3429	34.8806	6.7e-05	0.000984083	1.41171
P54709	AT1B3_HUMAN	ATP1B3	reviewed	P54709	203.133	189.016	203.591	236.971	232.338	255.565	0.0103116	0.0178178	0.283047
Q93084	AT2A3_HUMAN	ATP2A3	reviewed	Q93084	150.838	136.676	145.414	45.1746	43.7924	44.0129	0.0015389	0.00499547	-1.70292
P20020	AT2B1_HUMAN	ATP2B1	reviewed	P20020	341.245	315.823	325.783	205.116	202.504	193.358	0.000725954	0.00319874	-0.709659
P23634	AT2B4_HUMAN	ATP2B4	reviewed	P23634	30.2755	27.9635	29.7039	24.8954	23.4513	21.4622	0.010126	0.0175519	-0.333156
P25705	ATPA_HUMAN	ATP5F1A	reviewed	P25705	3673.51	3294.75	3495.56	1775.19	1711.09	1708.47	0.00287986	0.00738055	-1.01028
P36542	ATPG_HUMAN	ATP5F1C	reviewed	P36542-2	771.828	676.182	739.969	375.813	368.524	383.008	0.00543066	0.0111087	-0.95667
P30049	ATPD_HUMAN	ATP5F1D	reviewed	P30049	280.776	241.554	263.77	129.34	125.472	125.885	0.0064923	0.0125368	-1.04607
P56381	ATP5E_HUMAN	ATP5F1E	reviewed	P56381	114.29	95.7081	111.666	38.9139	39.1272	41.6453	0.00639165	0.0124214	-1.42629
P56385	ATP5I_HUMAN	ATP5ME	reviewed	P56385	368.62	323.295	342.638	147.821	148.593	144.335	0.00406849	0.00911884	-1.23098
G3V325	G3V325_HUMAN	ATP5MF-PTCD1	unreviewed	G3V325	120.09	110.166	120.305	88.2367	87.3282	87.2669	0.0122626	0.0203851	-0.415524
O75964	ATP5L_HUMAN	ATP5MG	reviewed	O75964	224.448	190.562	207.551	105.955	105.179	110.082	0.00815044	0.0147576	-0.954673
Q96IX5	ATPMK_HUMAN	ATP5MK	reviewed	Q96IX5	16.1562	14.2979	15.929	7.95333	8.28555	9.20619	0.00120126	0.00430287	-0.866214
P24539	AT5F1_HUMAN	ATP5PB	reviewed	P24539	361.015	320.964	347.821	155.354	152.183	152.52	0.00362411	0.00848323	-1.16248
O75947	ATP5H_HUMAN	ATP5PD	reviewed	O75947	661.723	560.534	617.658	275.991	271.052	275.535	0.00724675	0.0135386	-1.16141
P18859	ATP5J_HUMAN	ATP5PF	reviewed	P18859	133.514	116.992	127.129	67.435	66.4341	67.4363	0.00642878	0.0124607	-0.90761
P48047	ATPO_HUMAN	ATP5PO	reviewed	P48047	436.805	405.611	432.58	238.459	229.191	235.058	0.00141978	0.00477258	-0.859497
Q15904	VAS1_HUMAN	ATP6AP1	reviewed	Q15904	113.5	106.906	112.053	79.1165	73.7756	75.4657	0.000232553	0.00173743	-0.54188
A0A1B0GVW0	A0A1B0GVW0_HUMAN	ATP6AP2	unreviewed	A0A1B0GVW0	86.8349	84.6776	89.6754	60.4786	61.4725	60.3788	0.00192191	0.00573466	-0.518536
Q9Y487	VPP2_HUMAN	ATP6V0A2	reviewed	Q9Y487	32.6678	33.2465	33.1259	21.1448	20.0998	20.4588	3.04e-05	0.000686275	-0.682664
F5GYQ1	F5GYQ1_HUMAN	ATP6V0D1	unreviewed	F5GYQ1	205.424	194.173	202.833	177.541	172.558	171.45	0.00544522	0.0111184	-0.207992
P38606	VATA_HUMAN	ATP6V1A	reviewed	P38606	117.075	131.29	127.676	166.651	165.192	158.711	0.00358903	0.00844702	0.383517
P21281	VATB2_HUMAN	ATP6V1B2	reviewed	P21281	91.0897	93.0473	91.5126	113.321	111.617	114.115	3.39e-05	0.000716425	0.298676
Q16864	VATF_HUMAN	ATP6V1F	reviewed	Q16864	71.1388	70.5165	70.2767	52.8683	53.4956	53.1196	2.03e-06	0.00026698	-0.410194
O43520	AT8B1_HUMAN	ATP8B1	reviewed	O43520	5.41608	5.65464	5.60138	2.99732	2.88711	3.24306	9.48e-05	0.00116881	-0.869145
O75110	ATP9A_HUMAN	ATP9A	reviewed	O75110	21.052	20.8145	21.7352	10.364	10.4272	10.255	0.000449273	0.00242822	-1.03465
I3L448	I3L448_HUMAN	ATPAF1	unreviewed	I3L448	33.8449	32.5651	35.1145	18.032	16.8522	16.923	0.00027099	0.00188522	-0.970604
Q8N5M1	ATPF2_HUMAN	ATPAF2	reviewed	Q8N5M1	109.683	99.2361	107.902	65.6398	64.8515	63.9033	0.00529352	0.0109121	-0.704678
Q6UW56	ARAID_HUMAN	ATRAID	reviewed	Q6UW56	12.6692	12.401	13.4831	10.1941	10.7144	9.51884	0.00472902	0.0100862	-0.341489
O75882	ATRN_HUMAN	ATRN	reviewed	O75882	41.1203	37.4068	41.3975	28.0017	27.9301	28.4514	0.0106423	0.018251	-0.5071
P46100	ATRX_HUMAN	ATRX	reviewed	P46100	161.438	157.094	167.969	80.7675	77.9489	77.9698	0.000648627	0.00300367	-1.03947
Q9UBB4	ATX10_HUMAN	ATXN10	reviewed	Q9UBB4	39.261	43.495	41.4003	71.0222	74.4905	70.7049	5.82e-05	0.000912445	0.800326
A0A5F9ZHW5	A0A5F9ZHW5_HUMAN	ATXN2	unreviewed	A0A5F9ZHW5	81.5775	83.2865	81.6871	165.215	172.032	174.497	0.000661084	0.00303895	1.05354
Q8WWM7	ATX2L_HUMAN	ATXN2L	reviewed	Q8WWM7	231.832	253.119	238.026	354.797	361.998	359.573	0.00122677	0.00435161	0.574148
Q13825	AUHM_HUMAN	AUH	reviewed	Q13825	22.191	20.6597	22.1138	13.8197	14.0475	13.1769	0.000734098	0.00321263	-0.662474
Q9Y679	AUP1_HUMAN	AUP1	reviewed	Q9Y679	129.792	126.732	131.025	112.664	108.112	108.829	0.00055998	0.00276074	-0.233644
O14965	AURKA_HUMAN	AURKA	reviewed	O14965	69.8062	70.0313	69.985	93.7441	94.905	93.7133	0.000178015	0.00153393	0.428378
Q9NWT8	AKIP_HUMAN	AURKAIP1	reviewed	Q9NWT8	14.1573	12.5687	13.5364	8.40533	8.22444	7.81631	0.00345849	0.0082603	-0.719833
Q9NQS1	AVEN_HUMAN	AVEN	reviewed	Q9NQS1	11.5334	11.9751	11.2	14.868	15.3582	14.2285	0.00200614	0.00589974	0.35705
Q8NBF6	AVL9_HUMAN	AVL9	reviewed	Q8NBF6	15.7787	18.8892	17.1744	13.6819	13.9315	12.4663	0.030937	0.0436926	-0.371259
P30530	UFO_HUMAN	AXL	reviewed	P30530	4.63555	4.54229	4.47662	14.1115	13.3571	14.6151	0.0012794	0.00446323	1.62389
Q9H6S1	AZI2_HUMAN	AZI2	reviewed	Q9H6S1	5.44781	5.6185	5.54248	7.41477	8.69188	8.45298	0.0198379	0.0299888	0.564342
P61769	B2MG_HUMAN	B2M	reviewed	P61769	92.1178	81.3689	90.3374	27.2324	29.0269	25.6432	0.00154984	0.00501619	-1.6876
O75752	B3GL1_HUMAN	B3GALNT1	reviewed	O75752	1.34212	1.22848	1.27623	0.804629	1.02042	0.923745	0.0135277	0.0220209	-0.484873
Q96L58	B3GT6_HUMAN	B3GALT6	reviewed	Q96L58	14.5634	13.1133	14.5714	9.71005	9.04933	9.62401	0.00459941	0.00990239	-0.573842
Q00973	B4GN1_HUMAN	B4GALNT1	reviewed	Q00973	9.56618	8.4626	9.35995	6.35369	5.3465	5.33783	0.00195328	0.00579705	-0.684825
O60513	B4GT4_HUMAN	B4GALT4	reviewed	O60513	5.71115	5.57205	5.80894	4.6162	4.93406	4.6102	0.00286985	0.00736701	-0.271466
Q9Y5Z0	BACE2_HUMAN	BACE2	reviewed	Q9Y5Z0	2.43041	2.21437	2.67307	1.5772	1.96446	1.91286	0.0262186	0.0379622	-0.423967
O14867	BACH1_HUMAN	BACH1	reviewed	O14867	5.90153	5.81465	5.41345	9.95047	9.34263	8.86227	0.00222622	0.00628024	0.716916
Q92934	BAD_HUMAN	BAD	reviewed	Q92934	19.5195	18.2208	19.8503	21.6705	22.4522	22.1102	0.0158683	0.0249815	0.201718
O95816	BAG2_HUMAN	BAG2	reviewed	O95816	149.226	151.199	154.326	295.193	296.196	308.818	0.0002795	0.00191271	0.985182
O95429	BAG4_HUMAN	BAG4	reviewed	O95429	1.43731	1.59238	1.53147	2.58379	2.32191	2.11751	0.0178145	0.0274709	0.622728
Q9UL15	BAG5_HUMAN	BAG5	reviewed	Q9UL15	46.2953	47.6863	45.3524	37.0835	39.1853	35.3354	0.00415911	0.00926569	-0.320157
Q8TBE0	BAHD1_HUMAN	BAHD1	reviewed	Q8TBE0	10.6101	10.2537	10.0247	5.37915	5.14181	5.31793	0.000239452	0.00177021	-0.963597
I3L4C2	I3L4C2_HUMAN	BAIAP2	unreviewed	I3L4C2	92.3906	97.0502	94.3371	75.212	75.1107	74.6329	0.00416876	0.00927653	-0.335122
A0A804HKG3	A0A804HKG3_HUMAN	BANP	unreviewed	A0A804HKG3	49.1064	45.6836	53.5651	33.7431	31.8713	34.0308	0.0134467	0.0219212	-0.574183
Q9NRL2	BAZ1A_HUMAN	BAZ1A	reviewed	Q9NRL2	385.37	349.818	381.57	307.852	305.554	316.848	0.0234166	0.0344519	-0.26362
Q9BXC9	BBS2_HUMAN	BBS2	reviewed	Q9BXC9	5.79365	5.91014	5.86785	9.41512	9.26014	8.47856	0.00748776	0.0138671	0.627907
P50895	BCAM_HUMAN	BCAM	reviewed	P50895	160.858	151.537	164.782	93.3242	93.1544	86.6217	0.00048313	0.00251681	-0.805094
P51572	BAP31_HUMAN	BCAP31	reviewed	P51572	2112.5	1883.33	2016.36	646.172	627.584	626.751	0.00216779	0.00617606	-1.66151
O75815	BCAR3_HUMAN	BCAR3	reviewed	O75815	6.9803	7.41219	6.95615	21.85	22.33	20.9704	0.000183945	0.0015436	1.60963
Q9H6U6	BCAS3_HUMAN	BCAS3	reviewed	Q9H6U6-7	9.5408	9.73754	9.68812	13.1818	13.6901	12.7676	0.00403628	0.00908339	0.452555
P54687	BCAT1_HUMAN	BCAT1	reviewed	P54687	38.931	39.7373	37.4314	118.723	125.035	121.085	0.000113512	0.00126842	1.65191
O15382	BCAT2_HUMAN	BCAT2	reviewed	O15382	212.439	195.228	203.874	123.012	118.897	114.004	0.000595778	0.00287687	-0.780923
Q9P287	BCCIP_HUMAN	BCCIP	reviewed	Q9P287	74.5655	77.5803	76.0604	150.462	152.378	157.975	0.000196877	0.00159205	1.01385
P21953	ODBB_HUMAN	BCKDHB	reviewed	P21953	31.332	28.5287	30.5566	16.0381	16.8186	15.1636	0.00049684	0.00255907	-0.912954
O14874	BCKD_HUMAN	BCKDK	reviewed	O14874	47.9007	42.8059	45.1364	34.2977	34.6209	32.2885	0.00642436	0.0124583	-0.424631
Q9BXK5	B2L13_HUMAN	BCL2L13	reviewed	Q9BXK5	71.0246	69.3964	70.3833	98.3731	93.2185	94.62	0.00189199	0.00568465	0.441178
Q4VC05	BCL7A_HUMAN	BCL7A	reviewed	Q4VC05-2	56.6166	55.1863	57.3798	52.8363	52.4751	54.2139	0.01934	0.0293506	-0.0847963
Q8WUZ0	BCL7C_HUMAN	BCL7C	reviewed	Q8WUZ0	24.209	21.6404	22.8964	15.6534	16.0334	16.1158	0.00912763	0.0161134	-0.524181
Q86UU0	BCL9L_HUMAN	BCL9L	reviewed	Q86UU0	49.2492	51.6918	49.4812	33.6758	33.5791	32.2885	0.000220456	0.00167681	-0.595621
E9PK91	E9PK91_HUMAN	BCLAF1	unreviewed	E9PK91	469.19	426.955	461.641	349.671	348.775	363.279	0.00993896	0.0172862	-0.354846
H7BZ37	H7BZ37_HUMAN	BCOR	unreviewed	H7BZ37	6.1966	6.62762	6.45127	8.46944	8.32221	7.74525	0.00523615	0.0108464	0.348186
Q5H9F3	BCORL_HUMAN	BCORL1	reviewed	Q5H9F3-3	20.8521	18.5769	19.1294	14.0858	14.9244	13.7254	0.00639248	0.0124214	-0.454437
Q02338	BDH_HUMAN	BDH1	reviewed	Q02338	160.563	142.267	155.229	42.1933	41.0947	42.6429	0.00225852	0.00633836	-1.8629
Q14457	BECN1_HUMAN	BECN1	reviewed	Q14457	12.739	12.8862	12.8268	18.2019	18.2087	17.1248	0.00462	0.00992469	0.477434
P55957	BID_HUMAN	BID	reviewed	P55957	18.9071	19.599	18.9218	19.9779	21.0102	21.1552	0.0307611	0.0434839	0.113847
O00499	BIN1_HUMAN	BIN1	reviewed	O00499-2	13.6401	12.8991	13.1269	50.0794	51.9558	45.9798	0.0020887	0.00606371	1.89976
E9PMH5	E9PMH5_HUMAN	BIRC2	unreviewed	E9PMH5	10.9305	11.0125	11.0373	18.3718	18.2178	17.7672	0.000458277	0.00245946	0.720858
Q13867	BLMH_HUMAN	BLMH	reviewed	Q13867	28.1306	31.9896	31.0166	38.3818	42.6254	42.8732	0.00493021	0.0103981	0.442841
Q8TDH9	BL1S5_HUMAN	BLOC1S5	reviewed	Q8TDH9	8.86815	10.4679	9.72178	13.5184	14.13	14.1063	0.0050355	0.0105627	0.523013
P53004	BIEA_HUMAN	BLVRA	reviewed	P53004	152.777	174.713	164.12	99.8894	100.985	101.592	0.00960129	0.0168039	-0.70074
P30043	BLVRB_HUMAN	BLVRB	reviewed	P30043	98.3842	112.182	104.028	85.9511	84.9605	78.5724	0.0158154	0.0249183	-0.334544
Q9H2G9	GO45_HUMAN	BLZF1	reviewed	Q9H2G9	12.5645	11.9416	12.2967	13.6274	13.0455	13.1456	0.0168424	0.0262485	0.113623
Q9NSY1	BMP2K_HUMAN	BMP2K	reviewed	Q9NSY1	3.92801	3.6519	4.05869	6.38895	6.30276	6.06261	0.0001372	0.00136455	0.688307
Q9Y3E2	BOLA1_HUMAN	BOLA1	reviewed	Q9Y3E2	6.7931	6.51406	6.55224	7.3731	7.57064	7.18816	0.00667472	0.0128093	0.156305
Q14137	BOP1_HUMAN	BOP1	reviewed	Q14137	251.941	226.322	243.415	202.484	198.85	204.855	0.0308129	0.0435412	-0.251585
Q96GS4	BORC6_HUMAN	BORCS6	reviewed	Q96GS4	7.87505	8.24323	8.05567	7.66802	7.68063	7.33312	0.0332979	0.0465439	-0.0919196
Q86WA6	BPHL_HUMAN	BPHL	reviewed	Q86WA6	45.6543	39.6599	42.483	26.9471	24.8872	24.1908	0.00345857	0.0082603	-0.74931
O95861	BPNT1_HUMAN	BPNT1	reviewed	O95861	75.9774	82.8736	78.7167	104.172	107.165	106.143	0.0018247	0.00555578	0.418328
Q9NX62	IMPA3_HUMAN	BPNT2	reviewed	Q9NX62	71.4941	66.8388	71.1014	34.224	34.2726	33.5618	0.00139781	0.0047295	-1.0371
A0A2R8Y7Q1	A0A2R8Y7Q1_HUMAN	BPTF	unreviewed	A0A2R8Y7Q1	380.667	362.738	384.145	225.338	221.852	217.521	0.000692283	0.00310507	-0.762393
A0A2R8Y8E0	A0A2R8Y8E0_HUMAN	BRAF	unreviewed	A0A2R8Y8E0	3.74081	4.67133	4.25503	5.92412	5.92392	4.99959	0.027895	0.0400084	0.411452
J3KNN7	J3KNN7_HUMAN	BRAP	unreviewed	J3KNN7	8.95699	9.75302	9.1636	13.9576	13.406	14.2285	0.000176579	0.00152934	0.577409
Q69YU5	BWNIN_HUMAN	BRAWNIN	reviewed	Q69YU5	41.6565	37.5023	41.0721	26.3123	26.3231	29.7389	0.00199313	0.00587683	-0.545541
E7EUM2	E7EUM2_HUMAN	BRCA1	unreviewed	E7EUM2	0.891575	0.79232	0.605858	3.08388	2.75268	2.68028	0.000346684	0.00213206	1.89513
Q15059	BRD3_HUMAN	BRD3	reviewed	Q15059	28.0449	27.5557	29.457	23.1323	22.6325	20.6095	0.00384328	0.00879711	-0.357818
Q9NPI1	BRD7_HUMAN	BRD7	reviewed	Q9NPI1	29.1396	27.8215	29.3533	24.5171	24.7986	22.7554	0.00509774	0.0106587	-0.260179
H7C127	H7C127_HUMAN	BRD8	unreviewed	H7C127	69.1843	66.2916	65.9656	36.8206	35.9987	33.6528	2.34e-05	0.000615165	-0.919886
Q92994	TF3B_HUMAN	BRF1	reviewed	Q92994	10.8353	12.0345	10.9419	7.64237	7.424	7.44397	0.00850076	0.01526	-0.586936
Q8WY22	BRI3B_HUMAN	BRI3BP	reviewed	Q8WY22	64.2505	57.8497	64.7483	23.9626	23.9981	23.3267	0.00306927	0.00768556	-1.39015
Q9BX63	FANCJ_HUMAN	BRIP1	reviewed	Q9BX63	70.8405	84.8299	76.4419	36.0641	36.7656	35.9948	0.00944319	0.0165871	-1.09282
Q5PSV4	BRM1L_HUMAN	BRMS1L	reviewed	Q5PSV4	39.518	35.5976	37.8269	30.4445	29.085	29.1562	0.0108222	0.0184738	-0.348815
Q5VW32	BROX_HUMAN	BROX	reviewed	Q5VW32	57.7366	64.7767	60.1735	46.8769	48.3354	46.7529	0.0176872	0.0273026	-0.363835
P55201	BRPF1_HUMAN	BRPF1	reviewed	P55201	73.6485	67.6079	75.4546	55.9522	55.5394	56.9766	0.0184668	0.0282409	-0.363295
Q9ULD4	BRPF3_HUMAN	BRPF3	reviewed	Q9ULD4	18.2535	16.7032	17.1463	12.0791	12.0373	11.588	0.00357952	0.00842975	-0.545269
Q9NSI6	BRWD1_HUMAN	BRWD1	reviewed	Q9NSI6-2	45.2006	40.1709	43.159	18.5289	17.0141	14.7686	0.000224285	0.00169856	-1.35315
Q9NW68	BSDC1_HUMAN	BSDC1	reviewed	Q9NW68	6.13315	5.85078	6.08663	7.19037	7.87921	7.19385	0.0160746	0.0252345	0.301035
A0A7P0TA85	A0A7P0TA85_HUMAN	BSG	unreviewed	A0A7P0TA85	342.565	319.695	321.854	521.169	508.412	508.535	0.000132072	0.00134688	0.644269
Q5W0U4	BSPRY_HUMAN	BSPRY	reviewed	Q5W0U4	12.8501	13.1365	13.0175	7.86036	7.88227	7.8362	0.000188029	0.00155127	-0.726135
Q10589	BST2_HUMAN	BST2	reviewed	Q10589	28.2512	30.2424	26.3745	67.4286	68.9362	73.6126	0.000176698	0.00152934	1.30694
Q9BX70	BTBD2_HUMAN	BTBD2	reviewed	Q9BX70	1.61499	1.61045	1.54269	0.583436	0.63547	0.736154	0.000333142	0.00208348	-1.28621
P43251	BTD_HUMAN	BTD	reviewed	P43251	5.86662	6.23533	6.34188	3.65129	3.4187	3.24874	0.00016673	0.00149999	-0.837872
Q7KYR7	BT2A1_HUMAN	BTN2A1	reviewed	Q7KYR7	20.0715	18.4892	20.5262	32.6404	31.2327	33.3657	0.000133039	0.00134688	0.718692
O43683	BUB1_HUMAN	BUB1	reviewed	O43683	18.7802	18.4685	19.1322	39.2249	41.388	38.4079	0.00119973	0.00430287	1.07793
O60566	BUB1B_HUMAN	BUB1B	reviewed	O60566	14.8553	15.3457	15.0539	24.8185	24.9819	25.2225	1.08e-06	0.000223258	0.729255
O43709	BUD23_HUMAN	BUD23	reviewed	O43709	36.9036	37.8791	36.9826	25.7385	24.6367	25.7199	1.91e-05	0.00056948	-0.554596
Q7L1Q6	BZW1_HUMAN	BZW1	reviewed	Q7L1Q6	303.047	347.839	321.273	387.597	406.493	412.548	0.0117105	0.0196484	0.311729
Q9H3H3	CK068_HUMAN	C11orf68	reviewed	Q9H3H3	12.5614	14.4476	13.758	20.1991	22.0673	21.5986	0.00061119	0.00292218	0.647624
Q8N999	CL029_HUMAN	C12orf29	reviewed	Q8N999	4.44201	4.9991	4.17649	7.46927	7.21319	6.92383	0.00153871	0.00499547	0.665978
F5H7W8	F5H7W8_HUMAN	C12orf43	unreviewed	F5H7W8	68.8575	67.6182	68.2824	75.2921	73.6259	74.0503	0.00095169	0.00375782	0.122918
Q9BSJ5	CQ080_HUMAN	C17orf80	reviewed	Q9BSJ5	16.5116	15.2296	15.7074	19.7022	19.2535	21.664	0.013613	0.0221272	0.353421
Q8TCD1	CR032_HUMAN	C18orf32	reviewed	Q8TCD1	44.1187	33.6749	35.7428	11.1494	11.304	11.4886	0.0141093	0.0228001	-1.74201
Q6ZSJ8	CA122_HUMAN	C1orf122	reviewed	Q6ZSJ8	7.82745	8.41098	8.37262	11.9476	12.4069	12.0513	0.000130116	0.00134004	0.564865
Q8NDD1	CA131_HUMAN	C1orf131	reviewed	Q8NDD1-6	46.492	41.9413	47.7814	31.4382	30.8294	29.0909	0.00692327	0.0131062	-0.576271
A0A7P0T887	A0A7P0T887_HUMAN	C1orf174	unreviewed	A0A7P0T887	11.27	10.6099	10.5745	7.18396	8.49941	8.65194	0.014926	0.0237975	-0.41536
Q9H425	CA198_HUMAN	C1orf198	reviewed	Q9H425	9.50273	10.0292	10.078	7.8828	8.68883	7.99537	0.00736446	0.0136925	-0.269358
Q8N6N3	CA052_HUMAN	C1orf52	reviewed	Q8N6N3	20.1128	20.7784	20.0382	23.2124	23.7598	23.4717	0.000730279	0.00320323	0.209338
Q9GZN8	CT027_HUMAN	C20orf27	reviewed	Q9GZN8	14.0177	15.1444	13.6038	21.757	22.437	21.6412	0.000599874	0.00288945	0.6224
Q9BVC5	ASHWN_HUMAN	C2orf49	reviewed	Q9BVC5	22.3116	23.4315	23.2975	28.7679	29.0727	31.6262	0.00946456	0.0166187	0.373909
Q8N8R5	CB069_HUMAN	C2orf69	reviewed	Q8N8R5	5.71433	5.23654	5.86224	8.10399	7.95559	7.04036	0.0103498	0.0178668	0.458304
Q6P1S2	CC033_HUMAN	C3orf33	reviewed	Q6P1S2	1.21838	1.4143	1.38562	0.955297	1.09374	1.15113	0.0319648	0.0448746	-0.328439
Q5JPI3	CC038_HUMAN	C3orf38	reviewed	Q5JPI3	6.17439	5.93853	6.18761	8.09758	8.10529	8.67752	0.0029228	0.00745848	0.443124
O95873	CF047_HUMAN	C6orf47	reviewed	O95873	29.4664	27.8835	28.7278	20.4716	19.8126	19.2935	0.000169125	0.00150928	-0.530867
Q6UWU4	CF089_HUMAN	C6orf89	reviewed	Q6UWU4	7.52286	7.75545	8.69519	5.33428	5.10209	4.8859	0.0086119	0.0153954	-0.64581
Q9BRJ6	CG050_HUMAN	C7orf50	reviewed	Q9BRJ6	122.863	120.624	119.592	87.3712	86.6897	85.1693	2.43e-05	0.000620788	-0.486049
A0A3B3IT54	A0A3B3IT54_HUMAN	C8orf33	unreviewed	A0A3B3IT54	16.3085	16.8787	16.4395	32.3903	33.298	30.8929	0.001193	0.00429371	0.960624
Q5T6V5	QSPP_HUMAN	C9orf64	reviewed	Q5T6V5	79.7214	89.3954	85.5382	142.647	149.849	153.174	0.000116698	0.00128733	0.807431
O43570	CAH12_HUMAN	CA12	reviewed	O43570	130.027	123.176	125.982	42.0363	42.6284	41.9409	0.000488205	0.00253246	-1.58256
P00918	CAH2_HUMAN	CA2	reviewed	P00918	40.527	45.4255	43.7424	55.8079	55.5883	53.6199	0.00585569	0.0117213	0.347486
Q9H9S4	CB39L_HUMAN	CAB39L	reviewed	Q9H9S4	16.9716	18.595	16.6976	11.4347	10.2195	9.83149	0.000985153	0.00384686	-0.731129
P54289	CA2D1_HUMAN	CACNA2D1	reviewed	P54289	3.56947	3.08669	3.06014	14.3102	14.2339	13.5066	1.65e-05	0.000539178	2.11365
Q86Y37	CACL1_HUMAN	CACUL1	reviewed	Q86Y37	7.79573	8.90134	9.4469	10.489	11.1574	11.2356	0.0270337	0.0389628	0.33082
P27708	PYR1_HUMAN	CAD	reviewed	P27708	503.616	544.68	521.776	959.711	982.537	968.29	4.31e-05	0.000807021	0.890455
E7EX44	E7EX44_HUMAN	CALD1	unreviewed	E7EX44	49.9282	51.8337	48.7604	268.442	278.131	273.662	4.01e-05	0.000772778	2.44606
P0DP25	CALM3_HUMAN	CALM3	reviewed	P0DP25	1113.97	1192.36	1097.77	880.377	925.827	934.248	0.0059406	0.01184	-0.312858
P27797	CALR_HUMAN	CALR	reviewed	P27797	1893.34	1753.9	1783.39	1323.58	1274.33	1303.85	0.00351479	0.00834616	-0.476995
O43852	CALU_HUMAN	CALU	reviewed	O43852	240.985	227.92	237.864	460.014	451.63	483.858	0.000448748	0.00242822	0.981473
Q14012	KCC1A_HUMAN	CAMK1	reviewed	Q14012	5.21619	5.36558	4.94223	9.29972	9.42206	8.36771	0.00338638	0.00814558	0.803233
Q13557	KCC2D_HUMAN	CAMK2D	reviewed	Q13557	71.5893	71.4637	72.8769	142.535	140.317	144.406	4.93e-05	0.000861447	0.984541
A0A2Q3DQE3	A0A2Q3DQE3_HUMAN	CAMK2G	unreviewed	A0A2Q3DQE3	33.0454	30.7456	33.6055	49.6498	51.1217	55.8568	0.00306744	0.00768556	0.685403
P49069	CAMLG_HUMAN	CAMLG	reviewed	P49069	35.3267	33.3987	35.1005	21.8115	21.0438	20.2428	0.000100124	0.00119272	-0.718496
Q08AD1	CAMP2_HUMAN	CAMSAP2	reviewed	Q08AD1	23.016	22.9747	22.585	29.5309	30.7622	29.8753	0.000888273	0.0035934	0.394925
Q9P1Y5	CAMP3_HUMAN	CAMSAP3	reviewed	Q9P1Y5	25.3353	26.2911	24.3942	13.0087	14.1606	13.2479	0.000161871	0.00148441	-0.91142
O75155	CAND2_HUMAN	CAND2	reviewed	O75155	12.5106	12.4061	12.2939	40.5136	42.4909	39.4425	0.000937859	0.00372979	1.71837
Q8WVQ1	CANT1_HUMAN	CANT1	reviewed	Q8WVQ1	95.3699	87.052	87.7989	72.173	69.7734	66.9985	0.00580301	0.0116436	-0.371016
Q01518	CAP1_HUMAN	CAP1	reviewed	Q01518-2	392.455	442.419	402.94	686.371	731.099	714.911	0.000137774	0.00136455	0.78467
P40123	CAP2_HUMAN	CAP2	reviewed	P40123	36.453	39.136	37.7708	54.6154	57.0945	56.033	7.04e-05	0.00101468	0.565343
P40121	CAPG_HUMAN	CAPG	reviewed	P40121	77.6717	87.3875	79.5357	282.002	295.509	293.416	6.27e-06	0.00037203	1.83216
P07384	CAN1_HUMAN	CAPN1	reviewed	P07384	392.563	416.265	416.527	263.646	267.108	260.911	0.00202168	0.00592894	-0.630237
O75808	CAN15_HUMAN	CAPN15	reviewed	O75808	14.9252	16.2929	15.8729	18.1314	18.5386	17.301	0.0138623	0.0224806	0.196736
P17655	CAN2_HUMAN	CAPN2	reviewed	P17655	104.765	104.168	105.029	315.389	322.253	300.155	0.000969478	0.00380673	1.57868
Q9Y6W3	CAN7_HUMAN	CAPN7	reviewed	Q9Y6W3	5.72702	6.60439	5.81175	4.17061	4.78741	3.75467	0.0116828	0.0196252	-0.513156
P04632	CPNS1_HUMAN	CAPNS1	reviewed	P04632	122.872	133.43	136.074	144.493	151.391	147.177	0.0343945	0.0478266	0.17527
Q14444	CAPR1_HUMAN	CAPRIN1	reviewed	Q14444	271.68	290.322	269.295	326.449	333.897	351.654	0.00400391	0.00902625	0.283772
P47755	CAZA2_HUMAN	CAPZA2	reviewed	P47755	51.1497	53.2067	51.5709	46.2293	47.1989	45.0987	0.002673	0.00705238	-0.170708
Q9BWT7	CAR10_HUMAN	CARD10	reviewed	Q9BWT7	3.04595	3.11508	3.08819	9.63632	9.42206	9.28862	0.000152799	0.00143457	1.61579
Q9BXL6	CAR14_HUMAN	CARD14	reviewed	Q9BXL6	1.22473	1.01943	1.05745	2.6447	2.51744	2.16867	0.00449651	0.00973491	1.1508
Q96LW7	CAR19_HUMAN	CARD19	reviewed	Q96LW7	12.8184	10.886	12.5968	5.52021	4.85768	5.44868	0.00408757	0.009151	-1.19767
Q9Y2V2	CHSP1_HUMAN	CARHSP1	reviewed	Q9Y2V2	5.90787	7.00184	6.89164	10.2775	10.3967	9.97077	0.00454855	0.00981858	0.630047
Q86X55	CARM1_HUMAN	CARM1	reviewed	Q86X55	106.865	113.095	112.664	135.819	138.927	135.563	0.00131969	0.00456068	0.302813
P49589	SYCC_HUMAN	CARS1	reviewed	P49589-3	138.851	142.014	136.326	281.585	289.75	284.957	3.15e-06	0.000319444	1.03739
O15234	CASC3_HUMAN	CASC3	reviewed	O15234	12.4154	12.1326	12.4594	17.1408	16.2595	15.1182	0.0199293	0.0300977	0.390723
A0A2U3TZN6	A0A2U3TZN6_HUMAN	CASK	unreviewed	A0A2U3TZN6	92.765	90.8742	93.6303	55.4809	55.7044	55.817	0.000413099	0.00233659	-0.731421
P49662	CASP4_HUMAN	CASP4	reviewed	P49662	12.3424	11.5054	11.8872	73.6797	73.6595	70.1649	0.000222185	0.0016843	2.60563
A0A0C4DGB5	A0A0C4DGB5_HUMAN	CAST	unreviewed	A0A0C4DGB5	67.95	75.9053	68.8883	126.699	137.011	140.878	0.000649332	0.00300367	0.927337
Q86V15	CASZ1_HUMAN	CASZ1	reviewed	Q86V15	11.2351	9.67818	10.5043	5.13552	4.95544	4.67273	0.00376141	0.00868513	-1.08952
P04040	CATA_HUMAN	CAT	reviewed	P04040	260.533	249.39	267.963	128.013	126.785	123.95	0.00104964	0.00399475	-1.03832
Q03135	CAV1_HUMAN	CAV1	reviewed	Q03135	46.1207	44.0241	44.8728	241.931	232.573	240.552	0.0001293	0.00134004	2.40491
Q6NZI2	CAVN1_HUMAN	CAVIN1	reviewed	Q6NZI2	91.6989	89.3438	88.3122	471	462.97	478.722	7.25e-05	0.00103231	2.39087
O95810	CAVN2_HUMAN	CAVIN2	reviewed	O95810	46.9901	45.2139	47.2653	125.176	126.898	131.283	0.000127221	0.00133324	1.45874
E9PIE3	E9PIE3_HUMAN	CAVIN3	unreviewed	E9PIE3	8.10984	7.5464	8.39226	15.0892	14.57	15.9822	0.000392029	0.00227971	0.924396
Q13951	PEBB_HUMAN	CBFB	reviewed	Q13951	31.0433	30.9521	30.5313	38.1574	39.5672	37.5666	0.00387819	0.0088509	0.31734
P22681	CBL_HUMAN	CBL	reviewed	P22681	26.7155	28.1312	27.0869	61.4916	66.2049	63.1245	0.000618947	0.00293753	1.21969
P35520	CBS_HUMAN	CBS	reviewed	P35520	83.624	98.3329	88.0598	158.227	160.78	154.823	0.00143848	0.00479803	0.811319
Q13185	CBX3_HUMAN	CBX3	reviewed	Q13185	683.251	628.921	674.668	238.946	243.709	248.317	0.00127936	0.00446323	-1.44259
P45973	CBX5_HUMAN	CBX5	reviewed	P45973	499.025	448.551	487.85	202.946	204.08	198.011	0.00270639	0.00708497	-1.24638
Q9HC52	CBX8_HUMAN	CBX8	reviewed	Q9HC52	114.15	101.618	110.031	63.7228	62.4196	62.4054	0.00587754	0.0117475	-0.789051
Q6P1N0	C2D1A_HUMAN	CC2D1A	reviewed	Q6P1N0	135.941	142.006	135.995	100.547	101.101	93.9634	0.000227805	0.00171079	-0.485733
Q8IX12	CCAR1_HUMAN	CCAR1	reviewed	Q8IX12	302.951	279.142	299.288	247.015	245.484	258.973	0.0126967	0.0209362	-0.230049
Q8N163	CCAR2_HUMAN	CCAR2	reviewed	Q8N163	300.372	286.544	297.625	206.546	209.03	210.389	0.00134508	0.00462373	-0.498845
Q96NT0	CC115_HUMAN	CCDC115	reviewed	Q96NT0	30.5198	28.0048	29.3112	25.0653	24.7192	24.0543	0.0133832	0.0218407	-0.250429
Q8IWD4	CC117_HUMAN	CCDC117	reviewed	Q8IWD4	12.1394	13.2759	12.9642	11.0148	10.5738	9.80876	0.00893824	0.0158545	-0.289692
Q9H6E4	CC134_HUMAN	CCDC134	reviewed	Q9H6E4	18.355	17.3794	17.1463	27.3574	25.3577	27.8118	0.00185254	0.00560932	0.606728
Q96MW1	CCD43_HUMAN	CCDC43	reviewed	Q96MW1	15.858	18.1976	17.9962	29.5661	34.1657	34.5964	0.00402317	0.00906441	0.917658
Q96A33	CCD47_HUMAN	CCDC47	reviewed	Q96A33	592.732	536.235	563.922	336.329	322.648	321.813	0.00266965	0.00704907	-0.787473
Q9P031	TAP26_HUMAN	CCDC59	reviewed	Q9P031	63.4541	58.4743	61.0093	43.5942	41.8677	42.8476	0.00297318	0.00753251	-0.511725
Q8N9Z2	CC71L_HUMAN	CCDC71L	reviewed	Q8N9Z2	16.7527	15.3406	17.3202	11.0853	11.0413	11.9888	0.0044762	0.0097143	-0.534484
A0A2R8Y7B1	A0A2R8Y7B1_HUMAN	CCDC88A	unreviewed	A0A2R8Y7B1	5.25744	4.62746	4.83004	8.34122	7.9892	8.0238	0.000402281	0.00230984	0.726891
Q9Y3X0	CCDC9_HUMAN	CCDC9	reviewed	Q9Y3X0	42.2689	42.1246	41.7369	50.0601	52.3743	52.5597	0.0054251	0.0111007	0.297298
Q9GZT6	CC90B_HUMAN	CCDC90B	reviewed	Q9GZT6	68.4577	61.4887	66.6444	115.45	110.098	119.845	0.000240001	0.00177089	0.813045
Q7Z6B0	CCD91_HUMAN	CCDC91	reviewed	Q7Z6B0	56.6927	55.7902	55.9016	109.381	105.094	103.954	0.000812882	0.00342417	0.919214
Q6ZUT6	CCD9B_HUMAN	CCDC9B	reviewed	Q6ZUT6	6.39015	5.96176	5.7248	16.1439	17.7993	17.9889	0.00114505	0.00419655	1.52249
O00622	CCN1_HUMAN	CCN1	reviewed	O00622	34.5588	31.6567	31.3363	140.506	139.336	135.774	1.36e-06	0.000223258	2.09101
P29279	CCN2_HUMAN	CCN2	reviewed	P29279	15.2139	14.396	15.4522	38.9684	40.7892	43.3279	0.00139147	0.00472101	1.44968
P20248	CCNA2_HUMAN	CCNA2	reviewed	P20248	33.4198	33.4065	32.5116	39.4204	39.0295	40.1616	0.000146006	0.00140307	0.255828
P14635	CCNB1_HUMAN	CCNB1	reviewed	P14635	75.365	74.3387	73.0339	90.3653	96.1881	99.1165	0.0106995	0.0183329	0.359003
O95273	CCDB1_HUMAN	CCNDBP1	reviewed	O95273	4.54037	4.49067	4.64211	8.54959	8.7927	8.65194	6.02e-06	0.00037203	0.926846
C9J2U0	C9J2U0_HUMAN	CCNE1	unreviewed	C9J2U0	6.24737	5.85336	5.96882	12.7202	13.6718	14.1262	0.00166126	0.00524342	1.16501
O60563	CCNT1_HUMAN	CCNT1	reviewed	O60563	95.4175	94.4151	96.9008	81.3445	83.6529	85.175	0.00156402	0.00503695	-0.196788
O60583	CCNT2_HUMAN	CCNT2	reviewed	O60583	13.8115	14.0966	14.664	15.8073	16.8369	15.9197	0.00974725	0.0170171	0.189976
P49368	TCPG_HUMAN	CCT3	reviewed	P49368	668.824	750.577	692.796	1130.51	1174.96	1146.98	0.000456335	0.00245585	0.708874
P48643	TCPE_HUMAN	CCT5	reviewed	P48643	854.328	990.532	904.392	1267.99	1294.18	1304.62	0.00763967	0.0140826	0.492096
P40227	TCPZ_HUMAN	CCT6A	reviewed	P40227	586.463	631.833	600.624	948.539	969.562	941.874	9.75e-05	0.00118678	0.652921
Q99832	TCPH_HUMAN	CCT7	reviewed	Q99832	687.861	783.318	723.829	1007.07	1044.84	1019.78	0.00394879	0.0089395	0.484806
P50990	TCPQ_HUMAN	CCT8	reviewed	P50990	1220.95	1375.66	1260.81	1955.22	1999.8	1958.24	0.00237436	0.00654342	0.616315
Q6YHK3	CD109_HUMAN	CD109	reviewed	Q6YHK3	37.7793	37.3165	37.998	99.4663	100.972	103.766	0.000288253	0.00194214	1.42753
K4DIA7	K4DIA7_HUMAN	CD151	unreviewed	K4DIA7	64.6979	62.9882	64.1649	94.5712	92.7419	91.1637	0.00012804	0.00133861	0.537572
Q9NZQ7	PD1L1_HUMAN	CD274	reviewed	Q9NZQ7	12.095	12.3029	13.0259	28.2903	28.5564	28.3803	0.000123324	0.00132098	1.18735
Q5ZPR3	CD276_HUMAN	CD276	reviewed	Q5ZPR3	37.8142	35.4324	37.2434	26.6618	26.4942	24.583	0.000380276	0.00223545	-0.507207
O95400	CD2B2_HUMAN	CD2BP2	reviewed	O95400	62.9972	60.7996	63.6403	53.923	51.7847	53.9922	0.00134658	0.00462475	-0.231044
P16070	CD44_HUMAN	CD44	reviewed	P16070	186.52	185.707	185.084	492.882	480.177	486.422	0.00012431	0.00132244	1.3889
P15529	MCP_HUMAN	CD46	reviewed	P15529	55.8138	53.8571	56.8216	31.1882	31.7246	29.4604	3.69e-05	0.000745237	-0.849912
Q08722	CD47_HUMAN	CD47	reviewed	Q08722	222.281	205.536	224.661	88.5285	86.207	88.131	0.00189345	0.00568465	-1.3116
H7BY55	H7BY55_HUMAN	CD55	unreviewed	H7BY55	151.787	143.918	149.563	80.1071	79.6231	76.8897	0.000219311	0.00167397	-0.912101
P19256	LFA3_HUMAN	CD58	reviewed	P19256	21.7944	20.639	21.0508	13.871	13.131	14.8595	0.000577566	0.00282162	-0.600772
A0A2U3TZL5	A0A2U3TZL5_HUMAN	CD59	unreviewed	A0A2U3TZL5	93.1902	89.0624	93.1142	116.844	116.037	115.161	0.00124416	0.00439474	0.33791
F5GXT1	F5GXT1_HUMAN	CD9	unreviewed	F5GXT1	264.02	237.133	258.648	209.479	199.204	204.148	0.0176912	0.0273026	-0.310133
P32320	CDD_HUMAN	CDA	reviewed	P32320	11.3684	10.6228	10.8746	63.7965	66.5105	59.492	0.0013677	0.00467291	2.52982
O75794	CD123_HUMAN	CDC123	reviewed	O75794	11.8982	12.6668	12.6501	18.6924	19.6262	19.1372	5.48e-05	0.00089583	0.626563
Q12834	CDC20_HUMAN	CDC20	reviewed	Q12834	17.9457	20.1977	17.7213	24.6518	25.6938	24.7024	0.00706176	0.0132826	0.425873
P49427	UB2R1_HUMAN	CDC34	reviewed	P49427	5.07975	5.30364	4.54394	6.86019	6.35164	6.19052	0.00811624	0.0147128	0.378275
Q16543	CDC37_HUMAN	CDC37	reviewed	Q16543	310.592	356.407	322.558	497.133	530.08	525.296	0.000589096	0.00285722	0.649746
Q7L3B6	CD37L_HUMAN	CDC37L1	reviewed	Q7L3B6	22.0324	22.905	22.1138	27.9665	27.704	26.763	0.000526649	0.0026469	0.297968
O60508	PRP17_HUMAN	CDC40	reviewed	O60508	89.8079	81.2683	89.8914	58.0712	55.127	56.2518	0.00527555	0.0108924	-0.623011
Q5VT25	MRCKA_HUMAN	CDC42BPA	reviewed	Q5VT25	26.7219	26.8563	26.1445	47.6687	48.5646	46.4942	0.000217843	0.00166605	0.840202
Q9Y5S2	MRCKB_HUMAN	CDC42BPB	reviewed	Q9Y5S2	136.636	146.535	142.932	105.455	108.448	105.318	0.0031206	0.00777059	-0.416647
Q6DT37	MRCKG_HUMAN	CDC42BPG	reviewed	Q6DT37	7.24999	7.37864	6.47932	4.10008	4.22221	3.97068	0.00620813	0.0121721	-0.779952
O14613	BORG1_HUMAN	CDC42EP2	reviewed	O14613	2.61761	2.506	2.45148	4.85342	5.05626	4.71252	0.000282074	0.00191745	0.948825
Q9H3Q1	BORG4_HUMAN	CDC42EP4	reviewed	Q9H3Q1	37.3129	38.803	38.7749	54.4583	53.9049	51.5819	0.000515503	0.00261289	0.477314
Q9NRR3	C42S2_HUMAN	CDC42SE2	reviewed	Q9NRR3	1.09464	1.27752	1.06025	0.775778	0.64769	0.648043	0.00774708	0.014203	-0.728538
O00311	CDC7_HUMAN	CDC7	reviewed	O00311	13.123	15.4283	13.7047	22.9977	21.9634	23.4944	0.000965388	0.00379837	0.69601
P12830	CADH1_HUMAN	CDH1	reviewed	P12830	305.223	288.18	308.847	109.375	105.583	96.0383	5.39e-05	0.00089318	-1.53663
P19022	CADH2_HUMAN	CDH2	reviewed	P19022	35.5266	31.8554	32.9856	89.16	88.1623	86.1499	3.94e-06	0.000333879	1.39236
B3KY94	B3KY94_HUMAN	CDIPT	unreviewed	B3KY94	28.3305	24.7116	28.0995	15.4963	15.2452	16.0106	0.00837666	0.0150827	-0.795409
P06493	CDK1_HUMAN	CDK1	reviewed	P06493	191.165	221.044	192.144	299.668	315.602	310.16	0.00268684	0.00706191	0.614732
Q14004	CDK13_HUMAN	CDK13	reviewed	Q14004	105.488	102.163	108.743	80.3764	81.8289	80.0674	0.00349079	0.00831677	-0.385091
Q00536	CDK16_HUMAN	CDK16	reviewed	Q00536	4.47056	4.55261	4.2971	6.13249	6.21111	5.72438	0.00278556	0.00720548	0.43981
P24941	CDK2_HUMAN	CDK2	reviewed	P24941	70.0251	76.1479	70.3693	113.783	107.792	102.976	0.00136511	0.00467186	0.583795
O14519	CDKA1_HUMAN	CDK2AP1	reviewed	O14519	47.8151	47.7276	49.7729	27.5401	27.591	27.9682	0.000688758	0.00310302	-0.806281
P11802	CDK4_HUMAN	CDK4	reviewed	P11802	84.0745	89.5012	85.8383	118.367	120.299	116.383	0.000167417	0.00150268	0.452765
Q00535	CDK5_HUMAN	CDK5	reviewed	Q00535	35.6281	38.8572	37.0976	60.2574	60.4979	58.5882	0.000110223	0.00124785	0.68461
Q96JB5	CK5P3_HUMAN	CDK5RAP3	reviewed	Q96JB5	241.506	226.216	239.709	145.24	142.99	141.7	0.00187396	0.00565664	-0.718489
Q00534	CDK6_HUMAN	CDK6	reviewed	Q00534	9.23621	8.48841	8.51567	15.8201	16.6291	14.8709	0.00135437	0.00464537	0.850671
P50613	CDK7_HUMAN	CDK7	reviewed	P50613	42.4529	44.0422	42.0566	48.204	47.6205	45.4767	0.0172462	0.026781	0.136425
P38936	CDN1A_HUMAN	CDKN1A	reviewed	P38936	3.42669	3.74997	3.90161	2.53891	2.38607	2.11182	0.0020948	0.00606847	-0.654742
P42771	CDN2A_HUMAN	CDKN2A	reviewed	P42771	37.4112	36.7435	37.2014	91.3687	94.9691	87.3011	0.00155547	0.005024	1.29709
Q9H211	CDT1_HUMAN	CDT1	reviewed	Q9H211	17.5681	18.2492	17.7045	12.2425	13.0149	12.1906	0.000135643	0.00135566	-0.515237
Q9UKY7	CDV3_HUMAN	CDV3	reviewed	Q9UKY7	102.813	108.891	98.6819	205.507	226.942	223.842	0.000878015	0.00358162	1.08027
Q9Y232	CDYL_HUMAN	CDYL	reviewed	Q9Y232	127.594	121.584	130.644	92.7151	90.9272	89.663	0.00277664	0.007192	-0.474807
Q03701	CEBPZ_HUMAN	CEBPZ	reviewed	Q03701	324.844	299.316	317.223	285.627	273.817	280.296	0.030621	0.0433252	-0.164839
Q92879	CELF1_HUMAN	CELF1	reviewed	Q92879	252.268	243.906	254.934	213.752	213.805	212.828	0.00757654	0.0139954	-0.230079
Q9HCU4	CELR2_HUMAN	CELSR2	reviewed	Q9HCU4	74.9779	72.8599	75.1769	40.4078	41.3819	40.7556	9.88e-05	0.00119011	-0.863823
Q9UHN6	CEIP2_HUMAN	CEMIP2	reviewed	Q9UHN6	65.9194	61.7132	64.1508	111.161	109.047	111.137	3.72e-05	0.000745237	0.788853
P07199	CENPB_HUMAN	CENPB	reviewed	P07199	58.6282	57.7387	59.9828	38.9075	38.8859	37.2142	2.24e-05	0.000606329	-0.61671
Q02224	CENPE_HUMAN	CENPE	reviewed	Q02224	14.573	15.258	14.894	17.8846	17.6648	17.7189	0.0022992	0.00640918	0.252197
P49454	CENPF_HUMAN	CENPF	reviewed	P49454	89.8206	85.0931	87.6531	62.0783	63.3667	63.926	0.000991416	0.00385772	-0.471469
B3KVZ3	B3KVZ3_HUMAN	CENPH	unreviewed	B3KVZ3	13.3863	12.61	13.284	12.1592	11.2857	11.0992	0.0207677	0.0311304	-0.18537
Q6IPU0	CENPP_HUMAN	CENPP	reviewed	Q6IPU0	10.3023	9.5672	10.1313	7.44362	8.24583	6.91814	0.00984361	0.0171544	-0.408193
Q7Z7K6	CENPV_HUMAN	CENPV	reviewed	Q7Z7K6-3	47.2471	41.5749	48.2471	31.8935	32.7389	36.4183	0.012038	0.020072	-0.439824
Q5SW79	CE170_HUMAN	CEP170	reviewed	Q5SW79	61.2363	62.232	62.0696	186.35	193.577	198.239	0.00063967	0.00298514	1.63977
Q8TEP8	CE192_HUMAN	CEP192	reviewed	Q8TEP8	11.5968	11.0047	10.4454	27.274	28.7122	30.1283	0.000602996	0.00290089	1.38174
A0A6Q8PGB1	A0A6Q8PGB1_HUMAN	CEP290	unreviewed	A0A6Q8PGB1	4.607	5.21073	5.04882	7.1487	8.63689	8.47004	0.012998	0.0213422	0.70625
A0A6Q8PH03	A0A6Q8PH03_HUMAN	CEP41	unreviewed	A0A6Q8PH03	14.9505	15.0773	15.671	25.325	27.9301	24.7308	0.00611635	0.0120577	0.771057
Q8TAP6	CEP76_HUMAN	CEP76	reviewed	Q8TAP6	6.26006	6.8857	6.25492	5.26054	4.94933	5.21845	0.0123609	0.0205177	-0.330526
Q6P2H3	CEP85_HUMAN	CEP85	reviewed	Q6P2H3	11.2256	11.2215	11.4861	14.5859	15.0282	15.3853	0.00147159	0.00486503	0.407212
P27544	CERS1_HUMAN	CERS1	reviewed	P27544	11.4985	10.215	11.0176	6.1934	6.19888	6.37242	0.00546714	0.0111485	-0.80264
Q96G23	CERS2_HUMAN	CERS2	reviewed	Q96G23	204.951	182.327	203.56	71.8941	71.3284	72.1459	0.0033752	0.0081389	-1.45595
Q6ZMG9	CERS6_HUMAN	CERS6	reviewed	Q6ZMG9	29.1428	28.0306	30.7417	24.5749	24.71	27.3173	0.0346209	0.0480811	-0.198725
P41208	CETN2_HUMAN	CETN2	reviewed	P41208	144.235	136.767	137.721	82.9858	81.6426	81.8211	0.00124464	0.00439474	-0.764703
Q9UEE9	CFDP1_HUMAN	CFDP1	reviewed	Q9UEE9	69.4159	77.3119	71.8867	43.2705	44.0216	42.1313	0.00427749	0.00943457	-0.756291
Q9Y281	COF2_HUMAN	CFL2	reviewed	Q9Y281	57.0798	54.7527	58.1764	298.017	322.033	322.612	0.000844253	0.00350117	2.47113
Q8N884	CGAS_HUMAN	CGAS	reviewed	Q8N884	83.4495	77.7841	79.9312	128.314	128.933	131.34	9.06e-05	0.00114653	0.688218
Q9P2M7	CING_HUMAN	CGN	reviewed	Q9P2M7	319.396	336.617	317.924	118.114	117.519	111.199	0.000214569	0.00165515	-1.48959
Q99674	CGRE1_HUMAN	CGREF1	reviewed	Q99674	6.73599	6.38502	6.50175	4.61299	4.41163	4.20375	0.000189603	0.0015576	-0.568892
Q96JM3	CHAP1_HUMAN	CHAMP1	reviewed	Q96JM3	131.198	123.044	128.879	115.899	113.502	113.126	0.0208235	0.031181	-0.161588
Q9Y6H1	CHCH2_HUMAN	CHCHD2	reviewed	Q9Y6H1	59.4087	61.8706	65.9908	31.637	35.1616	33.3827	0.000845654	0.0035051	-0.902507
O14646	CHD1_HUMAN	CHD1	reviewed	O14646	66.2653	65.7729	69.4605	57.5518	59.2331	58.898	0.00842194	0.0151376	-0.197796
Q86WJ1	CHD1L_HUMAN	CHD1L	reviewed	Q86WJ1	41.409	42.344	41.7116	32.0634	33.2216	31.3533	0.000598945	0.00288765	-0.376614
Q12873	CHD3_HUMAN	CHD3	reviewed	Q12873	70.152	66.4723	69.3231	58.8565	56.1688	55.6748	0.00148149	0.0048817	-0.270811
A0A2U3TZM0	A0A2U3TZM0_HUMAN	CHD4	unreviewed	A0A2U3TZM0	961.882	925.363	969.903	646.774	643.923	648.896	0.0018174	0.00553829	-0.558821
Q9P2D1	CHD7_HUMAN	CHD7	reviewed	Q9P2D1	60.9063	56.0586	60.8186	53.6473	50.5779	51.1243	0.0238476	0.0349732	-0.194604
O14757	CHK1_HUMAN	CHEK1	reviewed	O14757	26.2999	33.5897	25.763	55.6476	58.9398	56.3343	0.00331675	0.00805851	0.996767
Q8IWX8	CHERP_HUMAN	CHERP	reviewed	Q8IWX8	197.46	185.315	198.127	149.943	148.208	149.235	0.00792848	0.0144535	-0.376775
Q9BWS9	CHID1_HUMAN	CHID1	reviewed	Q9BWS9	92.8475	84.8066	91.061	46.6685	44.9381	44.7917	0.00189661	0.00568465	-0.978252
P24386	RAE1_HUMAN	CHM	reviewed	P24386	14.5222	15.3173	14.8716	21.5166	21.5052	22.4626	0.000114661	0.00127575	0.550519
P26374	RAE2_HUMAN	CHML	reviewed	P26374	18.9737	20.3474	19.9849	31.8646	31.7765	33.2406	4.32e-05	0.000807848	0.708047
Q96CF2	CHM4C_HUMAN	CHMP4C	reviewed	Q96CF2	8.50645	8.69745	8.11457	11.4668	10.8824	10.7922	0.000810814	0.00341917	0.388443
I3L4A1	I3L4A1_HUMAN	CHMP6	unreviewed	I3L4A1	52.9519	51.395	52.0225	47.2648	47.7824	45.9258	0.00230409	0.00641587	-0.149539
Q9UHD1	CHRD1_HUMAN	CHORDC1	reviewed	Q9UHD1	152.532	147.24	148.382	436.468	458.528	462.245	0.000458592	0.00245946	1.59861
Q8IZ52	CHSS2_HUMAN	CHPF	reviewed	Q8IZ52	42.6687	39.7915	41.319	24.4659	24.4442	22.0619	0.000108193	0.0012393	-0.802447
Q8WUD6	CHPT1_HUMAN	CHPT1	reviewed	Q8WUD6	10.9813	10.1143	10.5576	9.23561	8.89047	8.94754	0.0146842	0.0235183	-0.225467
Q8NCH0	CHSTE_HUMAN	CHST14	reviewed	Q8NCH0	51.3338	46.0449	48.7884	24.2318	23.934	23.7957	0.00359278	0.00844967	-1.02232
X6R700	X6R700_HUMAN	CHTOP	unreviewed	X6R700	117.932	108.016	115.691	97.6807	96.848	99.81	0.0266104	0.0384505	-0.214996
O15111	IKKA_HUMAN	CHUK	reviewed	O15111	16.9241	17.9498	17.3567	24.3152	24.4747	23.4546	0.00010779	0.00123839	0.467995
O76071	CIAO1_HUMAN	CIAO1	reviewed	O76071	43.3508	48.378	45.1925	61.357	65.1356	64.8754	0.000800446	0.0033865	0.483002
Q9Y3D0	CIA2B_HUMAN	CIAO2B	reviewed	Q9Y3D0	21.8166	23.7825	21.8165	28.3832	29.6379	28.5508	0.00256648	0.00688688	0.360818
Q6FI81	CPIN1_HUMAN	CIAPIN1	reviewed	Q6FI81	62.6863	73.327	68.5209	101.098	106.988	111.034	0.000839672	0.00349107	0.641758
Q99828	CIB1_HUMAN	CIB1	reviewed	Q99828	6.31717	5.76819	6.02492	5.53944	5.13264	4.86032	0.0294115	0.0418506	-0.221528
A0A7P0T9K5	A0A7P0T9K5_HUMAN	CIC	unreviewed	A0A7P0T9K5	37.6714	36.3667	37.1593	22.2828	22.7547	21.843	1.64e-05	0.000539178	-0.733466
A0A087X211	A0A087X211_HUMAN	CIP2A	unreviewed	A0A087X211	75.9235	84.3085	81.3617	124.621	131.897	126.798	0.000148051	0.0014157	0.66595
Q14011	CIRBP_HUMAN	CIRBP	reviewed	Q14011	79.6389	76.5221	82.8567	53.0446	55.6311	57.5564	0.000698279	0.00312	-0.523918
Q8WWK9	CKAP2_HUMAN	CKAP2	reviewed	Q8WWK9	37.719	37.4842	36.9069	71.2786	73.8734	77.9272	0.0024	0.00658598	0.99264
Q8IYA6	CKP2L_HUMAN	CKAP2L	reviewed	Q8IYA6	22.7399	22.0869	23.7519	61.5205	62.1722	67.1719	0.00101701	0.00392538	1.47672
Q07065	CKAP4_HUMAN	CKAP4	reviewed	Q07065	790.668	735.67	766.077	1897.96	1810.25	1838.62	2.04e-05	0.000579861	1.27479
Q14008	CKAP5_HUMAN	CKAP5	reviewed	Q14008	365.355	388.015	374.12	507.894	526.899	535.812	0.000201362	0.0016082	0.478206
P12277	KCRB_HUMAN	CKB	reviewed	P12277	79.0678	80.3082	78.77	213.15	219.439	206.748	0.000627929	0.00296319	1.42473
Q7Z460	CLAP1_HUMAN	CLASP1	reviewed	Q7Z460-4	116.752	120.391	113.503	158.473	159.207	155.269	0.000227355	0.00171079	0.431668
A0A804HJG7	A0A804HJG7_HUMAN	CLASP2	unreviewed	A0A804HJG7	72.6871	76.646	73.3257	82.864	84.1906	84.9249	0.00621321	0.0121721	0.178472
Q8N2M8	CLASR_HUMAN	CLASRP	reviewed	Q8N2M8	35.4568	32.2812	34.015	26.5784	25.9779	25.9729	0.0109242	0.0185978	-0.373771
Q96S66	CLCC1_HUMAN	CLCC1	reviewed	Q96S66	78.0302	73.1541	76.6242	39.6064	37.3888	35.8328	5.19e-05	0.00088024	-1.0137
P51798	CLCN7_HUMAN	CLCN7	reviewed	P51798	17.8664	18.3679	17.7017	22.6707	22.0215	20.7829	0.0122776	0.0204056	0.279695
O15551	CLD3_HUMAN	CLDN3	reviewed	O15551	37.0115	37.332	42.2979	9.45039	9.4129	8.38192	0.0023813	0.00655126	-2.098
O14493	CLD4_HUMAN	CLDN4	reviewed	O14493	14.995	13.8204	14.5378	6.27354	5.63368	5.2753	4.98e-05	0.000864193	-1.3352
O14967	CLGN_HUMAN	CLGN	reviewed	O14967	20.7537	20.9668	21.0003	83.3865	79.5804	77.8305	0.000744604	0.00323448	1.9408
O15247	CLIC2_HUMAN	CLIC2	reviewed	O15247	9.07756	9.37364	8.37823	19.9266	20.2831	20.2286	0.000164416	0.00149303	1.17165
Q9Y696	CLIC4_HUMAN	CLIC4	reviewed	Q9Y696	162.501	176.262	166.799	436.779	445.085	415.501	0.000170693	0.00151282	1.35963
A0A2R8Y4M1	A0A2R8Y4M1_HUMAN	CLIC5	unreviewed	A0A2R8Y4M1	1.85613	2.06726	1.90453	2.83383	2.78018	2.325	0.0349964	0.0484897	0.445981
Q14677	EPN4_HUMAN	CLINT1	reviewed	Q14677	181.608	193.427	185.437	210.422	215.256	208.266	0.00714713	0.0133912	0.177712
P30622	CLIP1_HUMAN	CLIP1	reviewed	P30622-2	145.422	161.334	149.711	239.927	246.712	237.513	0.000345175	0.00212911	0.665782
Q9UDT6	CLIP2_HUMAN	CLIP2	reviewed	Q9UDT6	16.3974	16.1303	15.211	41.1707	42.717	40.065	0.000124487	0.00132244	1.37656
B1AVT0	B1AVT0_HUMAN	CLK2	unreviewed	B1AVT0	10.1436	9.10007	9.89007	7.75457	7.13987	7.47239	0.00707904	0.0133021	-0.381332
Q96JQ2	CLMN_HUMAN	CLMN	reviewed	Q96JQ2	32.2014	31.3702	32.3685	28.1139	27.2855	25.1998	0.0183367	0.0280642	-0.251369
O95090	O95090_HUMAN	CLN3	unreviewed	O95090	12.0442	10.966	12.7398	6.39857	6.1164	7.21374	0.0019295	0.00574848	-0.857649
E9PMI6	E9PMI6_HUMAN	CLNS1A	unreviewed	E9PMI6	45.042	47.9702	45.9723	68.0312	69.4281	67.0895	5.67e-05	0.000900306	0.557522
O96005	CLPT1_HUMAN	CLPTM1	reviewed	O96005	275.373	247.751	260.617	124.593	122.557	117.972	0.00206056	0.00600263	-1.102
Q96KA5	CLP1L_HUMAN	CLPTM1L	reviewed	Q96KA5	126.838	114.368	125.157	79.8378	77.1271	77.0802	0.00562079	0.0113721	-0.646489
O76031	CLPX_HUMAN	CLPX	reviewed	O76031	356.284	324.216	350.079	264.928	259.061	268.054	0.0107223	0.0183603	-0.379806
P09497	CLCB_HUMAN	CLTB	reviewed	P09497-2	166.61	175.185	168.392	127.096	129.984	134.801	0.000375643	0.00222715	-0.38061
P10909	CLUS_HUMAN	CLU	reviewed	P10909	86.6541	83.4723	84.06	44.6201	46.0166	45.0305	9.81e-05	0.00118704	-0.905816
A0A494C0R8	A0A494C0R8_HUMAN	CLUH	unreviewed	A0A494C0R8	192.618	212.933	199.512	258.1	274.688	264.402	0.00135231	0.00464034	0.397836
Q8NFW8	NEUA_HUMAN	CMAS	reviewed	Q8NFW8	149.775	146.331	154.048	107.481	110.883	113.811	0.000211572	0.00164563	-0.438476
Q96DG6	CMBL_HUMAN	CMBL	reviewed	Q96DG6	98.4762	117.663	108.569	26.6457	24.7161	24.8843	0.00406755	0.00911884	-2.09041
Q9NRP2	COXM2_HUMAN	CMC2	reviewed	Q9NRP2	64.168	56.0586	62.8774	25.0717	24.9422	25.1941	0.00482882	0.0102348	-1.2837
P56277	CMC4_HUMAN	CMC4	reviewed	P56277	1.88151	1.69304	2.04758	1.16046	1.22206	1.24777	0.0180213	0.0277072	-0.631031
Q8IZR5	CKLF4_HUMAN	CMTM4	reviewed	Q8IZR5	11.8443	10.9557	12.2827	5.77987	5.66423	6.40653	0.000713421	0.00316311	-0.974782
Q8N1G2	CMTR1_HUMAN	CMTR1	reviewed	Q8N1G2	63.7174	68.5473	65.2504	46.864	49.5514	46.5085	0.000873552	0.00357199	-0.466716
Q8IYT2	CMTR2_HUMAN	CMTR2	reviewed	Q8IYT2	10.9496	11.508	11.5225	15.2014	14.793	14.4758	0.000260803	0.00184288	0.38815
P62633	CNBP_HUMAN	CNBP	reviewed	P62633	212.582	224.067	212.558	343.631	372.755	382.797	0.00315766	0.00783101	0.759683
Q96KP4	CNDP2_HUMAN	CNDP2	reviewed	Q96KP4	105.111	118.244	111.268	91.8528	92.6075	87.5682	0.0195021	0.0295447	-0.298776
B4DDF4	B4DDF4_HUMAN	CNN2	unreviewed	B4DDF4	36.1802	39.2753	36.5787	75.6864	80.9552	78.4615	7.82e-05	0.00106175	1.06935
Q15417	CNN3_HUMAN	CNN3	reviewed	Q15417	76.5707	76.3698	77.5947	248.656	257.567	244.977	0.00041082	0.00233463	1.70421
Q6P4Q7	CNNM4_HUMAN	CNNM4	reviewed	Q6P4Q7	116.219	110.489	117.542	60.7094	58.2188	55.9562	8.96e-05	0.00114334	-0.977052
O95628	CNOT4_HUMAN	CNOT4	reviewed	O95628	22.7145	25.3775	23.1096	33.3008	32.3295	30.2363	0.00265069	0.00701575	0.429119
P09543	CN37_HUMAN	CNP	reviewed	P09543	213.327	197.35	202.839	245.883	242.215	235.663	0.00474186	0.0101025	0.238412
Q9BT09	CNPY3_HUMAN	CNPY3	reviewed	Q9BT09	149.242	130.738	142.242	53.1312	51.1431	50.8287	0.00318926	0.00786715	-1.44477
Q8N129	CNPY4_HUMAN	CNPY4	reviewed	Q8N129	16.9716	16.5458	16.4451	11.6014	11.0718	9.52453	0.00768361	0.0141368	-0.633887
P78357	CNTP1_HUMAN	CNTNAP1	reviewed	P78357	13.491	15.005	13.1999	21.5519	20.8911	21.2575	0.00279948	0.00723666	0.611398
Q5JTJ3	COA6_HUMAN	COA6	reviewed	Q5JTJ3	60.3606	65.3522	63.4216	47.6911	50.0188	51.8349	0.00249328	0.00676267	-0.338833
Q13057	COASY_HUMAN	COASY	reviewed	Q13057	32.1411	33.8272	32.5817	44.9599	46.5573	42.9385	0.00231949	0.00645181	0.448204
Q8WTW3	COG1_HUMAN	COG1	reviewed	Q8WTW3	76.5231	79.1004	80.1808	70.8747	72.5994	72.5012	0.0124304	0.0206155	-0.126724
J3KNI1	J3KNI1_HUMAN	COG4	unreviewed	J3KNI1	81.9741	85.168	80.9606	66.0565	64.1672	60.0122	0.0014459	0.00481035	-0.383148
Q9UP83	COG5_HUMAN	COG5	reviewed	Q9UP83-2	39.5371	40.2844	39.723	36.359	36.2187	36.1995	0.00270401	0.00708194	-0.136172
Q9Y2V7	COG6_HUMAN	COG6	reviewed	Q9Y2V7	23.3904	22.8508	22.5682	19.6766	19.9318	18.8814	0.00132484	0.00457237	-0.234424
P83436	COG7_HUMAN	COG7	reviewed	P83436	44.8675	48.9432	43.9584	30.1528	30.2062	28.2126	0.00339114	0.00814946	-0.637336
Q96MW5	COG8_HUMAN	COG8	reviewed	Q96MW5	68.1436	68.9396	68.2095	59.3374	60.4399	58.0965	0.00226149	0.00633836	-0.206829
Q99715	COCA1_HUMAN	COL12A1	reviewed	Q99715	11.1082	11.6628	11.7441	18.2083	17.9398	17.4602	2.97e-05	0.000678379	0.635228
P12109	CO6A1_HUMAN	COL6A1	reviewed	P12109	17.822	14.6979	15.6822	48.7137	49.4078	48.2451	0.0002082	0.00162953	1.60242
Q8NBJ5	GT251_HUMAN	COLGALT1	reviewed	Q8NBJ5	216.834	205.035	215.548	265.637	256.052	265.428	0.000598054	0.00288607	0.304339
R4GMX3	R4GMX3_HUMAN	COMMD3-BMI1	unreviewed	R4GMX3	63.9395	63.9844	70.9976	42.5716	42.2862	42.1853	0.00931458	0.0163946	-0.64688
Q9GZQ3	COMD5_HUMAN	COMMD5	reviewed	Q9GZQ3	4.4198	5.44817	5.0965	6.84095	6.5655	7.16258	0.0108307	0.0184761	0.458933
Q8NHY2	COP1_HUMAN	COP1	reviewed	Q8NHY2	5.44781	5.41204	6.18761	2.95565	2.9696	3.34822	0.00288319	0.00738656	-0.878375
P53618	COPB_HUMAN	COPB1	reviewed	P53618	303.418	348.869	323.402	394.195	403.911	397.614	0.0262537	0.0379987	0.293387
O14579	COPE_HUMAN	COPE	reviewed	O14579	103.994	110.45	107.268	114.065	116.114	117.475	0.0255329	0.0370895	0.111883
Q9Y678	COPG1_HUMAN	COPG1	reviewed	Q9Y678	343.301	368.844	354.388	487.371	498.224	489.079	0.000689333	0.00310302	0.467468
Q9UNS2	CSN3_HUMAN	COPS3	reviewed	Q9UNS2	138.597	153.976	150.354	163.09	172.05	171.405	0.0248969	0.0362787	0.193621
Q9H9Q2	CSN7B_HUMAN	COPS7B	reviewed	Q9H9Q2	16.483	16.9097	16.3329	22.7604	23.2313	21.6213	0.00292871	0.00746619	0.443311
E9PGT6	E9PGT6_HUMAN	COPS8	unreviewed	E9PGT6	61.9978	63.876	62.9223	55.5322	59.3798	56.1921	0.0235077	0.0345597	-0.141954
P61923	COPZ1_HUMAN	COPZ1	reviewed	P61923	90.0522	97.1921	89.4033	111.574	114.131	110.13	0.0067284	0.0128836	0.279705
Q9NZJ6	COQ3_HUMAN	COQ3	reviewed	Q9NZJ6	62.8925	58.6265	59.4162	38.7536	37.9449	34.8352	0.000209601	0.00163691	-0.697994
Q5HYK3	COQ5_HUMAN	COQ5	reviewed	Q5HYK3	48.456	44.5841	49.3999	23.6644	22.4003	23.5313	0.0021328	0.00612814	-1.03328
Q9Y2Z9	COQ6_HUMAN	COQ6	reviewed	Q9Y2Z9	16.115	16.4916	20.0887	7.81869	8.42914	8.33076	0.0160947	0.0252528	-1.10027
H3BP28	H3BP28_HUMAN	COQ7	unreviewed	H3BP28	4.81006	4.20936	4.52711	2.10614	1.662	1.67127	0.000333704	0.00208363	-1.3164
Q8NI60	COQ8A_HUMAN	COQ8A	reviewed	Q8NI60	66.0336	65.4838	67.5924	47.8097	47.2081	43.0238	0.00188263	0.00567203	-0.528462
Q96D53	COQ8B_HUMAN	COQ8B	reviewed	Q96D53	83.8207	78.1171	84.1161	40.0359	40.6242	37.8224	0.000480159	0.00251597	-1.0543
O75208	COQ9_HUMAN	COQ9	reviewed	O75208	59.8688	50.8091	55.0714	21.6513	21.3096	22.6474	0.00522357	0.0108394	-1.33705
Q9BR76	COR1B_HUMAN	CORO1B	reviewed	Q9BR76	181.155	194.918	190.792	152.626	155.62	149.169	0.00497529	0.010463	-0.309501
Q9ULV4	COR1C_HUMAN	CORO1C	reviewed	Q9ULV4	444.471	443.088	457.816	1073.52	1116.06	1165.62	0.00118321	0.0042698	1.31839
P57737	CORO7_HUMAN	CORO7	reviewed	P57737-3	204.012	190.874	194.113	157.701	154.502	154.03	0.00578332	0.0116221	-0.337217
Q14019	COTL1_HUMAN	COTL1	reviewed	Q14019	112.941	119.891	113.209	253.75	269.745	258.683	0.00013896	0.00137278	1.17656
Q9Y6N1	COX11_HUMAN	COX11	reviewed	Q9Y6N1	41.9357	39.3682	40.9571	35.378	33.2888	32.9564	0.00295909	0.00751533	-0.266735
Q49B96	COX19_HUMAN	COX19	reviewed	Q49B96	24.0471	20.6029	22.2709	15.9259	16.012	16.6757	0.0207861	0.0311413	-0.461097
P13073	COX41_HUMAN	COX4I1	reviewed	P13073	550.746	496.333	544.837	307.548	299.01	307.152	0.00485052	0.0102719	-0.800956
P20674	COX5A_HUMAN	COX5A	reviewed	P20674	433.064	395.489	410.654	253.352	251.64	253.001	0.00452282	0.00978095	-0.70916
P14854	CX6B1_HUMAN	COX6B1	reviewed	P14854	152.247	147.681	146.688	101.521	92.9069	91.826	0.000482292	0.00251681	-0.641738
P09669	COX6C_HUMAN	COX6C	reviewed	P09669	294.261	259.388	290.63	109.468	107.385	110.051	0.0039358	0.00892983	-1.36885
P14406	CX7A2_HUMAN	COX7A2	reviewed	P14406	126.813	115.15	124.933	102.717	95.4304	91.7151	0.00632104	0.0123134	-0.340001
O14548	COX7R_HUMAN	COX7A2L	reviewed	O14548	132.391	117.46	125.101	71.41	71.2429	69.9886	0.0058603	0.0117213	-0.818281
P24311	COX7B_HUMAN	COX7B	reviewed	P24311	36.6307	32.0335	34.7892	18.8591	18.9052	18.4294	0.00656348	0.0126428	-0.880498
P15954	COX7C_HUMAN	COX7C	reviewed	P15954	21.0995	18.7111	24.5849	11.9637	11.2796	14.3991	0.0179533	0.0276355	-0.774608
O75976	CBPD_HUMAN	CPD	reviewed	O75976	69.4127	68.6479	70.1814	49.0343	48.8609	47.8585	4.86e-06	0.000348741	-0.514729
B0QZ18	B0QZ18_HUMAN	CPNE1	unreviewed	B0QZ18	141.706	137.242	142.278	239.308	237.528	241.103	4.29e-06	0.00033518	0.769266
O75131	CPNE3_HUMAN	CPNE3	reviewed	O75131	889.462	864.806	895.963	387.475	384.936	377.462	0.00011089	0.00125175	-1.20464
P36551	HEM6_HUMAN	CPOX	reviewed	P36551	133.273	127.274	134.442	167.029	163.927	163.639	0.0010501	0.00399475	0.324437
Q9BRF8	CPPED_HUMAN	CPPED1	reviewed	Q9BRF8	31.6081	33.8504	31.7711	42.219	45.7294	45.6387	0.00190472	0.00570094	0.458314
Q9P2I0	CPSF2_HUMAN	CPSF2	reviewed	Q9P2I0	124.909	121.953	127.516	116.408	112.209	110.284	0.00839848	0.0151079	-0.143631
Q9UKF6	CPSF3_HUMAN	CPSF3	reviewed	Q9UKF6	106.424	105.456	106.881	112.379	108.959	111.321	0.0303215	0.0429878	0.0615684
Q16630	CPSF6_HUMAN	CPSF6	reviewed	Q16630	296.663	280.533	289.387	218.346	219.316	216.833	0.00363769	0.00849707	-0.404954
P50416	CPT1A_HUMAN	CPT1A	reviewed	P50416	440.235	404.184	440.501	147.375	145.428	137.806	0.0010692	0.00402185	-1.57723
P23786	CPT2_HUMAN	CPT2	reviewed	P23786	276.471	250.809	270.112	114.2	113.554	113.732	0.0025544	0.00686634	-1.22347
Q9H3G5	CPVL_HUMAN	CPVL	reviewed	Q9H3G5	4.18501	4.37195	4.26064	13.2043	12.3122	13.2593	0.000929507	0.00371083	1.59703
P29373	RABP2_HUMAN	CRABP2	reviewed	P29373	693.553	857.817	763.078	208.066	204.395	194.248	0.00659834	0.0127005	-1.93159
Q9BSW2	EFC4B_HUMAN	CRACR2A	reviewed	Q9BSW2	1.56739	1.58206	1.62123	3.13196	3.38204	3.47613	0.00287545	0.00737848	1.06631
P43155	CACP_HUMAN	CRAT	reviewed	P43155	0.279212	0.374223	0.398296	0.743721	0.629359	0.758892	0.0028933	0.00740757	1.01942
P46108	CRK_HUMAN	CRK	reviewed	P46108	69.9426	72.4341	71.7381	140.871	146.79	146.608	0.000159628	0.00146973	1.02021
P46109	CRKL_HUMAN	CRKL	reviewed	P46109	74.2799	78.7829	75.5135	98.1327	102.195	98.9346	0.000217451	0.00166469	0.388732
Q8IUI8	CRLF3_HUMAN	CRLF3	reviewed	Q8IUI8	5.40656	5.48946	5.62382	7.39554	7.28041	7.30754	0.000107229	0.0012377	0.41222
Q9BZJ0	CRNL1_HUMAN	CRNKL1	reviewed	Q9BZJ0	169.015	164.039	169.708	112.571	113.202	112.626	0.000932721	0.00371508	-0.571148
Q5TZA2	CROCC_HUMAN	CROCC	reviewed	Q5TZA2	15.9722	14.4786	14.636	11.4315	10.6075	11.2555	0.00502269	0.0105472	-0.437421
C9J3D7	C9J3D7_HUMAN	CROT	unreviewed	C9J3D7	36.4784	33.5071	38.9404	18.6988	19.3024	18.617	0.00715699	0.0134064	-0.944009
O75718	CRTAP_HUMAN	CRTAP	reviewed	O75718	95.9442	88.012	93.7089	148.991	141.652	145.67	8.23e-05	0.00109529	0.652018
P02511	CRYAB_HUMAN	CRYAB	reviewed	P02511	24.6373	25.091	22.8263	91.202	94.4192	92.1273	1.55e-06	0.000240439	1.93664
A0A0J9YWL0	A0A0J9YWL0_HUMAN	CRYBG1	unreviewed	A0A0J9YWL0	79.2201	84.7111	79.0617	32.6115	32.91	31.6887	0.00101325	0.00391416	-1.32173
Q9Y2S2	CRYL1_HUMAN	CRYL1	reviewed	Q9Y2S2	2.69693	2.77441	2.53563	1.03864	1.25872	0.932272	0.000304871	0.00199517	-1.30989
Q08257	QOR_HUMAN	CRYZ	reviewed	Q08257	188.014	189.703	200.643	264.887	255.489	265.641	0.000216863	0.00166469	0.442593
O95825	QORL1_HUMAN	CRYZL1	reviewed	O95825	17.9013	18.6853	17.8504	22.9944	24.3739	23.8184	0.000647719	0.00300367	0.387022
O75534	CSDE1_HUMAN	CSDE1	reviewed	O75534	650.532	727.094	669.033	467.214	477.516	471.4	0.0108287	0.0184761	-0.531317
P55060	XPO2_HUMAN	CSE1L	reviewed	P55060	653.375	756.58	697.371	827.444	855.208	840.554	0.0360493	0.0497353	0.259844
U3KPX3	U3KPX3_HUMAN	CSNK1A1	unreviewed	U3KPX3	133.816	136.633	133.126	99.4535	99.4052	106.512	0.00151589	0.00495186	-0.402272
H7BYT1	H7BYT1_HUMAN	CSNK1D	unreviewed	H7BYT1	7.26586	7.11281	7.10481	6.25431	6.14389	5.61637	0.0217982	0.0324276	-0.254063
P49674	KC1E_HUMAN	CSNK1E	reviewed	P49674	12.8945	12.8397	12.7174	22.4623	22.6569	22.0079	0.00017052	0.00151282	0.803851
A0A0U1RQY7	A0A0U1RQY7_HUMAN	CSNK1G1	unreviewed	A0A0U1RQY7	0.472757	0.459391	0.474028	0.339804	0.351341	0.338233	4.05e-05	0.000776438	-0.450004
P19784	CSK22_HUMAN	CSNK2A2	reviewed	P19784	119.979	119.935	121.25	176.631	179.285	177.243	7.13e-06	0.000399063	0.561912
P67870	CSK2B_HUMAN	CSNK2B	reviewed	P67870	128.866	128.446	128.397	164.75	165.24	161.022	0.00127767	0.00446122	0.348246
Q6UVK1	CSPG4_HUMAN	CSPG4	reviewed	Q6UVK1	79.0963	80.3031	78.784	199.583	196.956	196.312	3.54e-06	0.000332621	1.3156
Q16527	CSRP2_HUMAN	CSRP2	reviewed	Q16527	9.9152	10.2434	10.1397	22.8149	23.5154	21.5133	0.00173522	0.00538266	1.16298
P01034	CYTC_HUMAN	CST3	reviewed	P01034	27.6928	26.353	27.2131	17.7243	17.6282	17.3892	0.000956203	0.00376988	-0.623584
P01040	CYTA_HUMAN	CSTA	reviewed	P01040	1.17396	1.47883	1.15842	2.23116	2.26997	1.78212	0.0160677	0.0252327	0.721263
P33240	CSTF2_HUMAN	CSTF2	reviewed	P33240	248.216	241.815	246.121	221.135	216.426	216.677	0.000444474	0.00242398	-0.170189
P0DMU9	CT45A_HUMAN	CT45A10	reviewed	P0DMU9	8.89988	9.16975	8.97287	62.8893	65.8353	68.6641	0.000840077	0.00349107	2.86774
P49711	CTCF_HUMAN	CTCF	reviewed	P49711	174.006	156.851	180.128	87.1308	85.6265	86.4143	0.00665092	0.0127799	-0.979374
O95476	CNEP1_HUMAN	CTDNEP1	reviewed	O95476	2.09092	2.08532	2.38697	2.87871	2.66103	2.92756	0.00870332	0.0155445	0.367501
Q05D32	CTSL2_HUMAN	CTDSPL2	reviewed	Q05D32	35.3933	33.6775	36.2561	28.3512	28.2753	27.5816	0.00679616	0.0129558	-0.322842
P32929	CGL_HUMAN	CTH	reviewed	P32929	27.4294	28.3713	27.0813	66.0822	68.2947	68.5021	2.71e-05	0.000648428	1.29149
Q96CG8	CTHR1_HUMAN	CTHRC1	reviewed	Q96CG8	7.34835	7.08443	6.94773	16.8427	15.6515	16.5421	0.000575717	0.00281506	1.19756
P35221	CTNA1_HUMAN	CTNNA1	reviewed	P35221	683.508	692.921	694.139	500.842	491.765	482.852	2.29e-05	0.000613548	-0.488864
Q9UBT7	CTNL1_HUMAN	CTNNAL1	reviewed	Q9UBT7	15.3503	16.7394	17.539	20.3978	21.3554	20.4958	0.0108847	0.0185436	0.326877
A0A2R8YCH5	A0A2R8YCH5_HUMAN	CTNNB1	unreviewed	A0A2R8YCH5	257.567	254.071	258.404	224.745	218.281	222.495	0.000228233	0.00171175	-0.210455
Q8WYA6	CTBL1_HUMAN	CTNNBL1	reviewed	Q8WYA6	86.4669	81.1805	82.3827	91.7085	90.8966	91.9709	0.0319268	0.0448375	0.135104
P17812	PYRG1_HUMAN	CTPS1	reviewed	P17812	184.895	209.397	192.772	385.296	408.998	408.136	4.37e-05	0.000813208	1.03436
Q9NRF8	PYRG2_HUMAN	CTPS2	reviewed	Q9NRF8	46.2413	53.8881	52.101	32.9609	32.6289	30.7678	0.0101488	0.0175836	-0.659784
Q6PD62	CTR9_HUMAN	CTR9	reviewed	Q6PD62	274.757	262.051	272.653	236.157	236.434	239.617	0.0099663	0.0173215	-0.184664
P10619	PPGB_HUMAN	CTSA	reviewed	P10619	117.907	106.586	117.643	73.5098	72.6971	72.3506	0.00769746	0.0141522	-0.646558
P07858	CATB_HUMAN	CTSB	reviewed	P07858	130.576	120.038	127.115	157.714	163.85	155.107	0.00140021	0.0047335	0.335642
P53634	CATC_HUMAN	CTSC	reviewed	P53634	23.3745	20.9333	22.327	36.8495	37.1964	36.279	0.000769654	0.00330981	0.727412
P09668	CATH_HUMAN	CTSH	reviewed	P09668	65.3007	59.7156	62.1874	25.8187	25.596	25.538	0.00188011	0.00566664	-1.28257
Q9UBR2	CATZ_HUMAN	CTSZ	reviewed	Q9UBR2	36.0945	33.3807	35.2127	79.95	78.2178	85.0443	0.000572417	0.002806	1.21612
Q9P2B4	CT2NL_HUMAN	CTTNBP2NL	reviewed	Q9P2B4	31.1512	30.3353	31.3083	56.5805	57.1831	57.7497	6.15e-07	0.000161727	0.886206
Q7Z7A3	CTU1_HUMAN	CTU1	reviewed	Q7Z7A3	7.97975	7.69867	7.16932	10.9987	11.2826	10.1271	0.00264482	0.00700848	0.50432
Q13617	CUL2_HUMAN	CUL2	reviewed	Q13617	119.417	132.795	128.787	171.344	178.909	175.108	0.00150921	0.00494047	0.463524
Q13618	CUL3_HUMAN	CUL3	reviewed	Q13618	147.767	162.193	157.599	172.248	178.781	181.074	0.0185813	0.0283945	0.186558
Q93034	CUL5_HUMAN	CUL5	reviewed	Q93034	83.4305	87.7307	86.4975	156.733	164.406	162.804	7.61e-05	0.00104721	0.909376
P39880	CUX1_HUMAN	CUX1	reviewed	P39880-3	331.412	303.928	323.688	146.318	141.45	137.053	0.000874804	0.00357246	-1.17472
Q6UX04	CWC27_HUMAN	CWC27	reviewed	Q6UX04	74.0737	73.6496	75.9454	101.265	101.901	101.353	0.000294476	0.00196191	0.44517
Q2TBE0	C19L2_HUMAN	CWF19L2	reviewed	Q2TBE0	5.3431	4.86748	5.3265	6.3601	6.6266	6.14504	0.00476258	0.0101327	0.300253
P78310	CXAR_HUMAN	CXADR	reviewed	P78310	7.37691	7.31412	6.91407	20.0805	18.6853	17.5426	0.00301054	0.00759985	1.38198
Q9P0U4	CXXC1_HUMAN	CXXC1	reviewed	Q9P0U4	30.0787	27.055	28.9269	23.6131	23.4604	23.3722	0.0268403	0.0387393	-0.288841
F5H757	F5H757_HUMAN	CYB561	unreviewed	F5H757	37.3319	36.026	37.538	18.4776	18.0742	16.8662	9.32e-06	0.000443639	-1.05381
P00167	CYB5_HUMAN	CYB5A	reviewed	P00167	24.5294	23.4057	26.6213	17.1376	17.5762	18.0599	0.0115911	0.0195113	-0.49851
Q9UHQ9	NB5R1_HUMAN	CYB5R1	reviewed	Q9UHQ9	262.469	244.318	257.002	147.414	143.39	143.618	0.00147269	0.00486609	-0.814076
P13498	CY24A_HUMAN	CYBA	reviewed	P13498	51.2037	47.7302	48.7323	16.0349	14.7808	14.5298	0.000139505	0.00137445	-1.70331
Q9BQA9	CYBC1_HUMAN	CYBC1	reviewed	Q9BQA9	40.3303	31.8218	36.329	16.7241	15.3277	15.8742	0.0127136	0.0209507	-1.17856
P08574	CY1_HUMAN	CYC1	reviewed	P08574	465.234	433.776	436.891	532.338	517.862	497.103	0.00790898	0.0144309	0.211943
C9JFR7	C9JFR7_HUMAN	CYCS	unreviewed	C9JFR7	156.162	135.045	150.205	176.557	172.527	190.832	0.0178315	0.0274917	0.290606
Q7L576	CYFP1_HUMAN	CYFIP1	reviewed	Q7L576	155.124	161.7	163.346	167.908	173.346	176.603	0.0244689	0.0357424	0.109005
H3BS09	H3BS09_HUMAN	CYLD	unreviewed	H3BS09	10.4165	10.2873	10.9587	19.497	20.1548	17.8183	0.00379311	0.00872032	0.860037
Q16678	CP1B1_HUMAN	CYP1B1	reviewed	Q16678	33.6292	30.9573	33.8074	8.09758	8.19084	7.79641	0.00117978	0.00426542	-2.03044
Q9HBI6	CP4FB_HUMAN	CYP4F11	reviewed	Q9HBI6	16.886	15.867	16.5882	5.08423	4.80879	4.4084	2.18e-05	0.000605427	-1.78663
Q16850	CP51A_HUMAN	CYP51A1	reviewed	Q16850	212.439	193.326	208.468	99.2579	99.7351	101.518	0.00276408	0.00716904	-1.03137
Q9NUQ9	CYRIB_HUMAN	CYRIB	reviewed	Q9NUQ9	99.428	99.6594	97.4955	218.292	230.165	222.193	0.000522826	0.00263499	1.17713
Q15438	CYH1_HUMAN	CYTH1	reviewed	Q15438	7.37374	8.30258	7.68823	6.20943	5.95142	5.52258	0.00643395	0.0124614	-0.401923
Q8N465	D2HDH_HUMAN	D2HGDH	reviewed	Q8N465	80.137	74.3207	80.0827	44.479	44.8953	42.3644	0.000978326	0.00383156	-0.832157
Q9Y4D1	DAAM1_HUMAN	DAAM1	reviewed	Q9Y4D1	60.1226	56.8354	59.2058	32.8904	31.9049	30.3728	4.56e-05	0.000833487	-0.888369
Q8NCG7	DGLB_HUMAN	DAGLB	reviewed	Q8NCG7	47.5041	46.1094	46.1574	60.562	58.5579	58.4745	0.000248394	0.00179521	0.345522
P51398	RT29_HUMAN	DAP3	reviewed	P51398	167.724	153.026	161.952	124.435	119.031	120.903	0.00599564	0.0119099	-0.405731
P14868	SYDC_HUMAN	DARS1	reviewed	P14868	386.071	427.69	401.56	770.979	776.694	776.773	0.000840468	0.00349107	0.935549
Q9UER7	DAXX_HUMAN	DAXX	reviewed	Q9UER7	75.5522	73.5258	78.0659	95.2861	95.293	98.133	0.000384361	0.002253	0.346025
Q16643	DREB_HUMAN	DBN1	reviewed	Q16643	202.368	190.624	197.574	422.222	427.848	429.533	3.25e-06	0.000319444	1.11553
A0A087WT20	A0A087WT20_HUMAN	DCAF13	unreviewed	A0A087WT20	101.31	92.1466	100.788	84.547	79.8095	81.0537	0.017662	0.0272791	-0.261821
Q9NXF7	DCA16_HUMAN	DCAF16	reviewed	Q9NXF7	7.06279	8.02643	7.52274	16.3202	16.956	16.5848	3.58e-05	0.000734548	1.14083
Q96JK2	DCAF5_HUMAN	DCAF5	reviewed	Q96JK2	14.6206	15.7896	15.5055	10.5051	10.0972	10.6927	0.00125261	0.00440668	-0.553053
P61962	DCAF7_HUMAN	DCAF7	reviewed	P61962	110.854	122.288	119.705	49.4318	49.8874	47.1167	0.0015352	0.00499391	-1.26877
Q8WVC6	DCAKD_HUMAN	DCAKD	reviewed	Q8WVC6	20.5443	21.0958	20.6104	16.8395	17.341	16.4853	0.000411757	0.00233463	-0.297074
P27707	DCK_HUMAN	DCK	reviewed	P27707	15.1853	15.6683	15.3933	20.2536	20.9736	20.51	9.59e-05	0.0011755	0.416781
O15075	DCLK1_HUMAN	DCLK1	reviewed	O15075	1.63085	1.92015	1.52867	1.21175	0.907377	1.18239	0.0187908	0.0286687	-0.621603
Q9H816	DCR1B_HUMAN	DCLRE1B	reviewed	Q9H816	8.01148	7.22895	7.98274	4.26037	4.11528	3.9849	0.00263219	0.00698583	-0.909823
Q9NPI6	DCP1A_HUMAN	DCP1A	reviewed	Q9NPI6	22.4956	24.8819	23.8416	44.1456	44.7517	43.9163	0.000336591	0.0020966	0.899065
P32321	DCTD_HUMAN	DCTD	reviewed	P32321	53.5611	56.1825	57.4976	110.215	115.347	114.419	1.73e-05	0.000545797	1.02353
O75935	DCTN3_HUMAN	DCTN3	reviewed	O75935	111.932	117.418	114.572	156.428	164.632	158.867	0.00025849	0.00183402	0.480736
Q9UJW0	DCTN4_HUMAN	DCTN4	reviewed	Q9UJW0	29.3871	31.7134	30.6351	39.5198	40.8259	40.0678	0.00088505	0.00358973	0.392443
Q9H773	DCTP1_HUMAN	DCTPP1	reviewed	Q9H773	85.1882	98.3664	93.1956	58.754	61.6039	57.1926	0.00778957	0.0142606	-0.640355
Q96GG9	DCNL1_HUMAN	DCUN1D1	reviewed	Q96GG9	40.4032	44.1402	41.3919	35.0222	37.7738	38.0953	0.0285709	0.0408118	-0.183538
Q8IWE4	DCNL3_HUMAN	DCUN1D3	reviewed	Q8IWE4	14.5508	14.0114	14.2068	17.8557	17.4999	18.4607	0.00113875	0.00417997	0.331478
Q9BTE7	DCNL5_HUMAN	DCUN1D5	reviewed	Q9BTE7	27.8102	27.7235	28.0518	65.6366	67.9617	64.9208	0.00050406	0.0025836	1.24795
Q7Z4W1	DCXR_HUMAN	DCXR	reviewed	Q7Z4W1	278.619	271.51	276.277	122.74	120.681	120.3	3.4e-05	0.000716425	-1.18402
O94760	DDAH1_HUMAN	DDAH1	reviewed	O94760	57.2512	58.6446	56.1204	111.222	115.158	108.755	0.000291394	0.00195143	0.962193
O95865	DDAH2_HUMAN	DDAH2	reviewed	O95865	100.193	104.759	99.2093	140.038	145.712	134.492	0.00172302	0.00536411	0.466382
Q16531	DDB1_HUMAN	DDB1	reviewed	Q16531	813.37	835.291	830.247	568.206	573.466	573.538	0.000318173	0.00204427	-0.53132
Q92466	DDB2_HUMAN	DDB2	reviewed	Q92466	86.175	84.8221	89.8942	27.7517	27.6857	27.6896	0.000652804	0.00300867	-1.65006
Q8NEL9	DDHD1_HUMAN	DDHD1	reviewed	Q8NEL9	15.693	17.5807	17.8476	11.7585	12.2725	12.1252	0.0144461	0.0232426	-0.49968
P39656	OST48_HUMAN	DDOST	reviewed	P39656	523.732	472.834	499.53	392.608	374.2	387.555	0.00913841	0.0161284	-0.374106
Q08345	DDR1_HUMAN	DDR1	reviewed	Q08345	90.985	83.9085	85.8579	39.0646	39.7169	37.055	0.000583636	0.00284124	-1.17059
A0A7I2V4F0	A0A7I2V4F0_HUMAN	DDX1	unreviewed	A0A7I2V4F0	497.074	523.53	504.758	610.916	618.41	615.536	0.00326512	0.00797076	0.274361
Q13206	DDX10_HUMAN	DDX10	reviewed	Q13206	203.514	191.532	197.566	256.904	243.941	253.146	0.000513205	0.00260812	0.34746
Q9NVP1	DDX18_HUMAN	DDX18	reviewed	Q9NVP1	512.43	487.295	525.781	645.38	627.572	654.475	0.00105948	0.00400795	0.337388
Q9UMR2	DD19B_HUMAN	DDX19B	reviewed	Q9UMR2	11.3747	11.7945	10.4735	16.1599	16.4856	16.4171	0.00374921	0.00867655	0.544329
Q9UHI6	DDX20_HUMAN	DDX20	reviewed	Q9UHI6	58.2316	64.0153	62.2379	83.8033	84.3097	85.5218	0.00308185	0.00770462	0.459251
Q9BUQ8	DDX23_HUMAN	DDX23	reviewed	Q9BUQ8	688.772	631.314	685.088	466.284	459.943	465.488	0.00760073	0.0140275	-0.526863
Q96GQ7	DDX27_HUMAN	DDX27	reviewed	Q96GQ7	878.02	788.872	851.264	525.106	512.543	522.806	0.00591885	0.0118118	-0.690402
O00148	DX39A_HUMAN	DDX39A	reviewed	O00148	114.185	112.602	117.416	92.8305	90.9791	90.9591	0.00104245	0.00397258	-0.325043
Q13838	DX39B_HUMAN	DDX39B	reviewed	Q13838	751.766	741.046	752.201	673.85	652.487	653.367	0.0014751	0.0048699	-0.18144
Q9UJV9	DDX41_HUMAN	DDX41	reviewed	Q9UJV9	144.781	136.664	145.521	92.0227	93.3377	90.6294	0.00177951	0.00546323	-0.629505
Q86XP3	DDX42_HUMAN	DDX42	reviewed	Q86XP3	391.49	385.003	399.145	249.108	253.256	249.451	0.00028909	0.0019444	-0.644995
Q9Y6V7	DDX49_HUMAN	DDX49	reviewed	Q9Y6V7	67.252	62.8436	67.096	46.2966	45.1336	47.6738	0.00132367	0.00457237	-0.503434
P17844	DDX5_HUMAN	DDX5	reviewed	P17844	2241.97	2152.28	2280.25	1362.96	1352.46	1378	0.00138858	0.00471885	-0.705353
Q9Y2R4	DDX52_HUMAN	DDX52	reviewed	Q9Y2R4	90.4774	82.3445	89.925	100.216	96.1423	102.09	0.0250325	0.0364489	0.183807
Q8NHQ9	DDX55_HUMAN	DDX55	reviewed	Q8NHQ9	87.1522	85.0983	88.1888	72.3589	73.2348	73.6609	0.00138611	0.00471665	-0.24834
Q9NY93	DDX56_HUMAN	DDX56	reviewed	Q9NY93	225.064	207.753	220.959	184.738	178.857	182.293	0.0135739	0.0220682	-0.26019
O95786	DDX58_HUMAN	DDX58	reviewed	O95786	49.4142	55.5682	53.739	86.5986	87.5207	86.5763	0.00227434	0.00636732	0.715869
P26196	DDX6_HUMAN	DDX6	reviewed	P26196	256.066	286.306	269.012	223.908	228.271	228.373	0.0349569	0.0484697	-0.253681
Q16698	DECR_HUMAN	DECR1	reviewed	Q16698	515.39	456.898	497.238	186.286	184.479	181.429	0.00301641	0.00761218	-1.4121
Q9H4E7	DEFI6_HUMAN	DEF6	reviewed	Q9H4E7	2.36696	2.506	2.35892	6.14852	6.63272	6.21325	0.000617552	0.00293451	1.39314
H0Y993	H0Y993_HUMAN	DEK	unreviewed	H0Y993	409.363	398.496	421.817	560.5	555.813	580.411	0.00011283	0.00126445	0.464473
Q9H6A0	DEN2D_HUMAN	DENND2D	reviewed	Q9H6A0-2	12.72	11.779	12.12	7.7674	7.49732	6.45201	0.000944296	0.00374005	-0.753784
E9PF32	E9PF32_HUMAN	DENND3	unreviewed	E9PF32	6.85021	6.59664	6.43724	16.4484	17.396	16.7468	0.000122805	0.00132098	1.34727
Q8IWF6	DEN6A_HUMAN	DENND6A	reviewed	Q8IWF6	10.7782	11.3583	11.3626	12.6144	13.351	13.6288	0.00771677	0.0141809	0.241163
Q8TB45	DPTOR_HUMAN	DEPTOR	reviewed	Q8TB45	6.32669	6.32308	6.21005	5.15155	5.16319	4.91717	0.00107663	0.00403381	-0.308218
Q9GZP9	DERL2_HUMAN	DERL2	reviewed	Q9GZP9	6.11411	5.76561	5.5565	4.19625	4.09389	4.0929	0.00715981	0.0134084	-0.493721
O00273	DFFA_HUMAN	DFFA	reviewed	O00273	64.1585	71.8688	66.0469	122.092	128.539	125.337	5.76e-05	0.000908616	0.895723
O75907	DGAT1_HUMAN	DGAT1	reviewed	O75907	6.48216	6.78247	6.34188	8.82848	8.30693	8.68036	0.00060081	0.00289217	0.396921
Q8WYQ5	DGCR8_HUMAN	DGCR8	reviewed	Q8WYQ5	14.6332	13.7766	14.3162	11.2808	11.5637	12.2617	0.00293598	0.00747981	-0.283388
P23743	DGKA_HUMAN	DGKA	reviewed	P23743	15.4709	15.5083	15.326	36.9584	38.5223	36.6429	0.000634285	0.0029734	1.27585
Q7Z3D6	GLUCM_HUMAN	DGLUCY	reviewed	Q7Z3D6	15.8485	14.9921	14.751	33.243	33.1575	33.198	0.00031952	0.00204783	1.12736
Q16854	DGUOK_HUMAN	DGUOK	reviewed	Q16854	21.8007	20.0687	22.1699	31.8069	28.7856	30.4211	0.00164192	0.0051993	0.507123
A0A0A0MTI1	A0A0A0MTI1_HUMAN	DHCR24	unreviewed	A0A0A0MTI1	169.015	159.349	169.514	92.0611	91.7765	88.6199	0.000763492	0.00328938	-0.869763
A0A804HI25	A0A804HI25_HUMAN	DHCR7	unreviewed	A0A804HI25	225.204	208.029	229.371	87.7495	89.7204	86.2835	0.00197977	0.00585102	-1.32896
Q02127	PYRD_HUMAN	DHODH	reviewed	Q02127	223.719	207.33	217.001	115.225	113.318	112.197	0.00160046	0.00511608	-0.92743
Q6UX07	DHR13_HUMAN	DHRS13	reviewed	Q6UX07	32.947	32.9213	33.0838	23.7318	24.3831	21.8771	0.00581637	0.0116654	-0.49954
Q13268	DHRS2_HUMAN	DHRS2	reviewed	Q13268	78.4522	66.4258	74.6047	24.0395	23.6835	22.6161	0.00456495	0.00984734	-1.64171
A0A0C4DGQ8	A0A0C4DGQ8_HUMAN	DHRS7B	unreviewed	A0A0C4DGQ8	138.905	121.344	133.454	77.1354	75.7431	79.1863	0.00741357	0.013764	-0.762579
Q96HY7	DHTK1_HUMAN	DHTKD1	reviewed	Q96HY7	287.014	273.727	281.41	108.599	106.362	106.114	0.000303476	0.00199043	-1.39117
O60231	DHX16_HUMAN	DHX16	reviewed	O60231	149.185	150.435	156.482	166.943	168.143	167.192	0.0186233	0.0284439	0.139129
Q7L7V1	DHX32_HUMAN	DHX32	reviewed	Q7L7V1	7.6117	8.0987	7.70506	5.95939	5.66118	5.65332	0.000681802	0.00310292	-0.438868
Q14147	DHX34_HUMAN	DHX34	reviewed	Q14147	13.2848	13.5004	13.6851	19.7663	18.9174	18.8018	0.000979565	0.00383162	0.506336
Q5THR1	Q5THR1_HUMAN	DHX35	unreviewed	Q5THR1	14.8458	14.4063	14.5406	18.5289	19.0152	18.8927	3.04e-05	0.000686275	0.365947
Q9H2U1	DHX36_HUMAN	DHX36	reviewed	Q9H2U1	159.329	161.827	158.255	177.32	179.077	174.429	0.000753893	0.00325888	0.146977
Q8IY37	DHX37_HUMAN	DHX37	reviewed	Q8IY37	128.434	132.81	127.014	88.1822	85.2263	84.5582	0.000102502	0.00120257	-0.589834
Q14562	DHX8_HUMAN	DHX8	reviewed	Q14562	108.283	105.247	110.914	97.4787	98.5253	97.5077	0.0205722	0.0308941	-0.144553
Q9NR28	DBLOH_HUMAN	DIABLO	reviewed	Q9NR28	109.816	104.723	106.14	70.49	69.1715	67.0469	9.04e-05	0.00114653	-0.633534
A6NML8	A6NML8_HUMAN	DIAPH2	unreviewed	A6NML8	8.25896	7.48188	7.92103	12.1303	12.8102	13.4242	0.000989647	0.0038547	0.697216
Q9NSV4	DIAP3_HUMAN	DIAPH3	reviewed	Q9NSV4	14.6618	14.6566	13.5364	36.5321	36.1729	35.648	4.09e-06	0.000333879	1.33821
Q9UPY3	DICER_HUMAN	DICER1	reviewed	Q9UPY3	50.201	54.1488	51.5092	36.2436	36.0293	35.7873	0.00482272	0.0102288	-0.528406
Q9UNQ2	DIM1_HUMAN	DIMT1	reviewed	Q9UNQ2	98.7839	95.5249	99.8712	89.9133	86.6866	91.7862	0.0127085	0.0209467	-0.132389
Q14689	DIP2A_HUMAN	DIP2A	reviewed	Q14689	33.1247	34.8027	32.9716	29.7392	29.5524	28.457	0.00522675	0.0108394	-0.201463
Q8NDZ4	DIK2A_HUMAN	DIPK2A	reviewed	Q8NDZ4	30.6816	29.0216	31.0614	20.3722	19.171	18.9069	0.000274193	0.00189011	-0.634924
Q96HU8	DIRA2_HUMAN	DIRAS2	reviewed	Q96HU8	11.3525	9.89497	11.7413	23.0906	24.0562	23.3494	0.00029017	0.00194707	1.09557
Q9Y2L1	RRP44_HUMAN	DIS3	reviewed	Q9Y2L1	123.161	127.05	126.052	208.29	214.382	216.273	8.37e-05	0.0011062	0.763951
Q8TF46	DI3L1_HUMAN	DIS3L	reviewed	Q8TF46	18.8912	17.6453	18.417	23.2156	23.4849	22.2012	0.000978011	0.00383156	0.326329
Q8IYB7	DI3L2_HUMAN	DIS3L2	reviewed	Q8IYB7	25.1354	29.6333	26.9915	33.7239	36.3898	33.5845	0.0130747	0.021441	0.34292
P10515	ODP2_HUMAN	DLAT	reviewed	P10515	431.183	392.655	407.066	526.455	502.165	492.157	0.00321602	0.00790621	0.30509
P09622	DLDH_HUMAN	DLD	reviewed	P09622	779.055	688.833	753.02	325.993	316.171	315.514	0.00358178	0.00843252	-1.21354
Q5JUW8	Q5JUW8_HUMAN	DLG3	unreviewed	Q5JUW8	16.5021	16.7032	16.9865	12.14	10.9344	10.7041	0.00359617	0.00844967	-0.57135
Q8TDM6	DLG5_HUMAN	DLG5	reviewed	Q8TDM6	36.4086	35.0556	35.3894	27.3061	28.3365	27.5589	0.000161264	0.00148175	-0.360956
Q15398	DLGP5_HUMAN	DLGAP5	reviewed	Q15398-3	10.8575	11.3428	10.4735	16.8555	16.733	16.6729	0.00122852	0.0043523	0.621316
P36957	ODO2_HUMAN	DLST	reviewed	P36957	568.729	510.221	542.453	475.324	452.36	454.974	0.0279438	0.0400562	-0.229798
Q99766	ATP5S_HUMAN	DMAC2L	reviewed	Q99766	41.298	36.1938	40.0035	59.0489	57.95	61.1633	0.000926625	0.00370411	0.600588
Q9NPF5	DMAP1_HUMAN	DMAP1	reviewed	Q9NPF5	82.1899	80.9121	83.8104	63.5689	61.7994	60.7483	6.65e-05	0.000981948	-0.407792
A0A5H1ZRP8	A0A5H1ZRP8_HUMAN	DMD	unreviewed	A0A5H1ZRP8	6.84704	5.76561	6.67285	17.6217	19.6935	17.7842	0.000575446	0.00281506	1.51452
Q96MX6	DAA10_HUMAN	DNAAF10	reviewed	Q96MX6	16.9336	17.5756	15.5644	24.3569	25.6235	24.4011	0.000650588	0.00300367	0.570895
P31689	DNJA1_HUMAN	DNAJA1	reviewed	P31689	363.175	384.675	379.259	489.022	492.535	490.515	0.00258288	0.0069189	0.38522
O60884	DNJA2_HUMAN	DNAJA2	reviewed	O60884	238.723	250.089	243.906	365.725	370.03	366.539	0.000140983	0.00137872	0.589179
Q8WW22	DNJA4_HUMAN	DNAJA4	reviewed	Q8WW22	1.81171	2.04661	2.09806	2.31451	2.438	2.48985	0.0212679	0.0317422	0.282025
Q9UBS4	DJB11_HUMAN	DNAJB11	reviewed	Q9UBS4	212.744	198.232	211.125	181.006	173.896	183.751	0.0106348	0.0182421	-0.207791
Q9NXW2	DJB12_HUMAN	DNAJB12	reviewed	Q9NXW2	91.4419	82.12	86.5059	53.6601	52.3407	53.7165	0.00536875	0.0110203	-0.703367
P25686	DNJB2_HUMAN	DNAJB2	reviewed	P25686	27.4358	26.5569	28.2369	23.1355	22.6753	24.2675	0.00394446	0.00893378	-0.23069
O75190	DNJB6_HUMAN	DNAJB6	reviewed	O75190	91.1024	93.9712	91.4621	122.964	124.644	123.424	5.63e-05	0.000898712	0.424075
A0A7P0TAQ9	A0A7P0TAQ9_HUMAN	DNAJC10	unreviewed	A0A7P0TAQ9	124.408	117.521	123.387	137.973	133.317	138.641	0.00643185	0.0124614	0.166235
Q9Y5T4	DJC15_HUMAN	DNAJC15	reviewed	Q9Y5T4	54.0117	47.1443	51.2062	13.2043	12.4711	12.0115	0.00211859	0.00610088	-2.01537
Q9Y2G8	DJC16_HUMAN	DNAJC16	reviewed	Q9Y2G8	22.6765	21.4778	21.4154	27.8158	26.8028	24.6654	0.024517	0.035779	0.274001
Q9NVM6	DJC17_HUMAN	DNAJC17	reviewed	Q9NVM6	23.4506	25.3542	23.707	46.5274	47.425	45.4568	1.13e-05	0.000462013	0.943037
Q99543	DNJC2_HUMAN	DNAJC2	reviewed	Q99543	107.484	119.439	106.62	85.5087	90.5208	89.6403	0.0212235	0.0316882	-0.328238
Q13217	DNJC3_HUMAN	DNAJC3	reviewed	Q13217	241.468	218.768	233.382	180.019	175.445	189.217	0.00577489	0.0116112	-0.348729
Q9H3Z4	DNJC5_HUMAN	DNAJC5	reviewed	Q9H3Z4	96.1568	91.8704	94.2923	65.9187	64.5002	63.3348	0.000143581	0.00139183	-0.543105
Q99615	DNJC7_HUMAN	DNAJC7	reviewed	Q99615	183.464	201.915	195.852	271.782	282.231	275.418	0.000712213	0.00316311	0.513009
O75937	DNJC8_HUMAN	DNAJC8	reviewed	O75937	180.412	188.544	179.031	245.159	253.336	250.96	8.19e-05	0.00109309	0.451699
Q8WXX5	DNJC9_HUMAN	DNAJC9	reviewed	Q8WXX5	137.56	149.039	139.973	184.805	191.286	188.757	0.00122428	0.0043512	0.405075
Q4LDG9	DNAL1_HUMAN	DNAL1	reviewed	Q4LDG9	8.72538	8.92199	8.95604	11.0468	12.4283	12.3498	0.0184975	0.0282823	0.429352
O00115	DNS2A_HUMAN	DNASE2	reviewed	O00115	106.938	97.8167	103.798	50.9064	50.8131	48.6913	0.00142983	0.00478152	-1.03661
A0A0D9SFB1	A0A0D9SFB1_HUMAN	DNM1	unreviewed	A0A0D9SFB1	24.5865	23.7567	22.6692	19.5804	20.7658	19.1599	0.00678191	0.012935	-0.255034
O00429	DNM1L_HUMAN	DNM1L	reviewed	O00429	129.78	143.704	128.666	240.126	250.436	245.722	0.000148876	0.00142088	0.872528
P50570	DYN2_HUMAN	DNM2	reviewed	P50570-4	285.317	310.791	290.265	382.731	388.571	371.638	0.00159863	0.00511577	0.366766
Q6XZF7	DNMBP_HUMAN	DNMBP	reviewed	Q6XZF7	44.1377	44.6977	44.8812	80.4437	83.824	81.4772	0.000420725	0.00235045	0.877983
P26358	DNMT1_HUMAN	DNMT1	reviewed	P26358-2	417.98	442.378	431.172	475.161	494.313	495.042	0.00394028	0.00893029	0.181343
Q9Y6K1	DNM3A_HUMAN	DNMT3A	reviewed	Q9Y6K1	17.6443	17.6323	17.8139	12.826	12.1014	11.3834	0.00481033	0.0102119	-0.548057
Q9UBC3	DNM3B_HUMAN	DNMT3B	reviewed	Q9UBC3	3.25219	3.08153	3.25088	2.54532	2.52966	2.12035	0.0178688	0.0275327	-0.413656
Q9ULA0	DNPEP_HUMAN	DNPEP	reviewed	Q9ULA0	109.143	122.247	115.049	62.7258	64.1274	61.2685	0.00371117	0.00861681	-0.880934
O43598	DNPH1_HUMAN	DNPH1	reviewed	O43598	53.0661	56.8432	53.8597	45.8927	47.5655	45.164	0.00615268	0.0121009	-0.240503
Q9H147	TDIF1_HUMAN	DNTTIP1	reviewed	Q9H147	76.5485	68.6634	74.2148	35.0735	36.842	37.0607	0.00239476	0.00657859	-1.00973
A0A096LNH6	A0A096LNH6_HUMAN	DOCK1	unreviewed	A0A096LNH6	0.590153	0.629727	0.591834	0.891183	1.01125	1.0147	0.00728331	0.0135905	0.687197
Q96HP0	DOCK6_HUMAN	DOCK6	reviewed	Q96HP0	52.7393	52.6983	53.0434	30.9798	30.304	28.7811	0.000604978	0.00290862	-0.815275
Q96N67	DOCK7_HUMAN	DOCK7	reviewed	Q96N67	66.8205	68.4337	65.3934	75.2152	75.6576	75.0763	0.00862015	0.0154066	0.171334
Q9BU89	DOHH_HUMAN	DOHH	reviewed	Q9BU89	5.5303	5.77335	5.65468	8.45021	8.52079	8.27392	1.11e-05	0.000462013	0.573999
Q9Y3R5	DOP2_HUMAN	DOP1B	reviewed	Q9Y3R5	34.4287	36.7977	36.1327	16.9709	17.9154	16.869	0.00023022	0.00172165	-1.05267
Q9BVM2	DPCD_HUMAN	DPCD	reviewed	Q9BVM2	12.3646	14.0579	13.2952	17.7018	18.5294	18.4436	0.00268726	0.00706191	0.461096
Q92785	REQU_HUMAN	DPF2	reviewed	Q92785	81.8408	79.8127	85.785	69.3071	67.8333	69.929	0.00983339	0.0171405	-0.256956
Q9BZG8	DPH1_HUMAN	DPH1	reviewed	Q9BZG8	1.84978	2.0079	1.99428	2.82742	2.73435	2.67176	0.000327152	0.00206543	0.492591
Q9BQC3	DPH2_HUMAN	DPH2	reviewed	Q9BQC3	3.2617	3.5977	3.30137	4.10649	4.39024	4.20091	0.00394929	0.0089395	0.321551
Q9H2P9	DPH5_HUMAN	DPH5	reviewed	Q9H2P9	13.2975	11.7119	12.8492	28.4505	31.135	31.2624	0.000441617	0.00241519	1.26283
H0Y368	H0Y368_HUMAN	DPM1	unreviewed	H0Y368	180.682	176.855	195.529	145.721	142.868	146.822	0.0171521	0.0266562	-0.345077
Q9P2X0	DPM3_HUMAN	DPM3	reviewed	Q9P2X0	49.5538	47.2553	52.2132	34.9709	35.2258	34.4458	0.00798782	0.0145335	-0.510059
G3V180	G3V180_HUMAN	DPP3	unreviewed	G3V180	268.891	321.264	295.987	218.013	222.075	209.483	0.0290134	0.0413676	-0.44805
K7ELH8	K7ELH8_HUMAN	DPY19L3	unreviewed	K7ELH8	4.74978	4.28421	4.67296	3.09991	3.22318	3.00715	0.00384161	0.00879711	-0.554923
Q16555	DPYL2_HUMAN	DPYSL2	reviewed	Q16555	48.9541	52.2751	50.8191	76.0455	77.1271	70.2899	0.00272436	0.00710404	0.555503
Q14195	DPYL3_HUMAN	DPYSL3	reviewed	Q14195-2	27.9149	29.2049	30.22	90.8975	94.1564	89.1883	6.47e-05	0.000963323	1.65074
Q9BPU6	DPYL5_HUMAN	DPYSL5	reviewed	Q9BPU6	35.498	33.6594	35.1061	24.5204	23.2557	21.2206	0.00132455	0.00457237	-0.595636
Q01658	NC2B_HUMAN	DR1	reviewed	Q01658	28.0576	28.7816	28.7839	53.2466	56.4835	56.1921	0.000901774	0.00362909	0.954435
C9JCC6	C9JCC6_HUMAN	DRAP1	unreviewed	C9JCC6	18.9864	20.1771	20.1027	36.3365	36.9672	36.7992	4.62e-05	0.000836398	0.893572
P55039	DRG2_HUMAN	DRG2	reviewed	P55039	65.5069	71.6185	66.4312	81.7612	84.548	79.2744	0.00522753	0.0108394	0.270784
Q9NRR4	RNC_HUMAN	DROSHA	reviewed	Q9NRR4	36.8845	34.9292	37.4145	29.2391	29.4913	31.3334	0.00331709	0.00805851	-0.278326
Q9H410	DSN1_HUMAN	DSN1	reviewed	Q9H410	52.2571	52.1538	53.9382	46.7422	48.4179	49.473	0.0119718	0.0199873	-0.13071
A0A7P0T890	A0A7P0T890_HUMAN	DST	unreviewed	A0A7P0T890	249.879	250.458	247.353	530.446	532.728	535.883	1.83e-07	0.000109295	1.09671
P60981	DEST_HUMAN	DSTN	reviewed	P60981	159.855	183.034	174.064	136.037	146.39	144.204	0.0303285	0.0429899	-0.277043
Q8TEA8	DTD1_HUMAN	DTD1	reviewed	Q8TEA8	52.1428	55.7798	54.0588	59.5458	63.9747	65.836	0.0214392	0.0319364	0.225276
Q96FN9	DTD2_HUMAN	DTD2	reviewed	Q96FN9	16.9367	18.3705	18.7059	7.57826	7.52482	7.60882	0.00264775	0.00701034	-1.24986
A0A7P0Z4D7	A0A7P0Z4D7_HUMAN	DTNA	unreviewed	A0A7P0Z4D7	16.4672	16.8374	16.7817	12.3676	12.8408	12.5857	2.71e-05	0.000648428	-0.406259
Q8N5C7	DTWD1_HUMAN	DTWD1	reviewed	Q8N5C7	2.92221	3.12541	3.02368	2.21834	2.29136	2.45858	0.00184822	0.00560539	-0.380505
Q8TDB6	DTX3L_HUMAN	DTX3L	reviewed	Q8TDB6	18.2471	18.2492	18.2459	9.9088	9.85895	8.53541	0.00259373	0.00692671	-0.95169
P23919	KTHY_HUMAN	DTYMK	reviewed	P23919	113.319	126.619	131.059	172.322	176.829	183.123	0.00237957	0.00655078	0.520763
Q6P1R4	DUS1L_HUMAN	DUS1L	reviewed	Q6P1R4	17.9203	19.8003	17.7522	14.3102	14.463	13.6828	0.0137741	0.0223563	-0.38581
Q9NX74	DUS2L_HUMAN	DUS2	reviewed	Q9NX74	58.0222	58.1516	60.109	44.7226	43.661	42.0688	0.00013209	0.00134688	-0.434367
Q96G46	DUS3L_HUMAN	DUS3L	reviewed	Q96G46	45.0071	48.3393	45.3496	99.7099	106.27	108.135	0.000479169	0.00251597	1.17937
A0A669KBH7	A0A669KBH7_HUMAN	DUS4L-BCAP29	unreviewed	A0A669KBH7	146.237	131.685	146.775	62.4085	60.3635	67.2316	0.00128627	0.00447711	-1.16041
P28562	DUS1_HUMAN	DUSP1	reviewed	P28562	2.13534	2.16533	2.02233	3.6032	3.49814	3.09242	0.00992337	0.0172701	0.689004
Q9UNI6	DUS12_HUMAN	DUSP12	reviewed	Q9UNI6	12.739	12.9042	13.5953	28.6589	28.9964	28.8152	5.28e-05	0.000885178	1.13993
P51452	DUS3_HUMAN	DUSP3	reviewed	P51452	29.8313	33.3239	32.1862	59.6772	62.1538	58.1135	6.29e-05	0.000949663	0.916378
P33316	DUT_HUMAN	DUT	reviewed	P33316	186.609	193.169	179.864	220.064	227.318	214.181	0.00326733	0.00797298	0.241376
O14641	DVL2_HUMAN	DVL2	reviewed	O14641	28.1814	29.1378	27.4151	39.9942	41.4247	38.6097	0.000691467	0.0031032	0.502362
Q14204	DYHC1_HUMAN	DYNC1H1	reviewed	Q14204	1904.56	2152.55	1995.28	2720.72	2785.74	2780.84	0.00593332	0.0118348	0.453395
Q9Y6G9	DC1L1_HUMAN	DYNC1LI1	reviewed	Q9Y6G9	159.11	176.287	161.074	230.826	233.746	233.099	0.0054736	0.0111529	0.490838
Q8NCM8	DYHC2_HUMAN	DYNC2H1	reviewed	Q8NCM8	27.2993	26.5879	26.467	41.5426	42.1182	39.9598	0.000545946	0.00270886	0.621473
Q96FJ2	DYL2_HUMAN	DYNLL2	reviewed	Q96FJ2	79.5151	81.769	82.6519	28.3031	29.0697	29.3296	8.66e-05	0.00112827	-1.49236
B1AKR6	B1AKR6_HUMAN	DYNLRB1	unreviewed	B1AKR6	37.608	41.051	38.026	56.8209	58.9215	57.0761	0.000395006	0.00228773	0.56664
P63172	DYLT1_HUMAN	DYNLT1	reviewed	P63172	12.7739	13.9908	12.1312	24.7031	24.2792	22.7497	0.000177579	0.00153355	0.882999
O75923	DYSF_HUMAN	DYSF	reviewed	O75923	6.39967	6.8986	6.6448	8.69064	8.34971	8.44445	0.000801854	0.00339061	0.353749
E9PN10	E9PN10_HUMAN	EBAG9	unreviewed	E9PN10	9.16006	9.45106	8.39226	7.0365	6.43108	6.3241	0.00482355	0.0102288	-0.448246
Q15125	EBP_HUMAN	EBP	reviewed	Q15125	43.5	36.9139	37.8998	12.0726	10.7266	9.62401	0.00236743	0.00653361	-1.86752
P42892	ECE1_HUMAN	ECE1	reviewed	P42892	175.155	169.642	180.007	101.704	100.163	99.8441	0.00115782	0.00422407	-0.798611
Q13011	ECH1_HUMAN	ECH1	reviewed	Q13011	618.258	576.246	603.449	345.532	339.683	326.435	0.000449198	0.00242822	-0.829645
Q9NTX5	ECHD1_HUMAN	ECHDC1	reviewed	Q9NTX5	23.5426	22.4198	23.0591	29.1141	27.4199	28.9203	0.00215794	0.00616424	0.308108
P30084	ECHM_HUMAN	ECHS1	reviewed	P30084	1260.78	1109.81	1213.68	588.232	580.997	562.373	0.00422255	0.0093533	-1.04958
P42126	ECI1_HUMAN	ECI1	reviewed	P42126	371.555	335.345	359.389	423.931	408.014	421.37	0.0151538	0.0240964	0.233151
A0A0C4DGA2	A0A0C4DGA2_HUMAN	ECI2	unreviewed	A0A0C4DGA2	59.5451	55.1579	58.4849	71.1632	68.1694	67.7688	0.00308589	0.00771224	0.257999
J3KN16	J3KN16_HUMAN	ECPAS	unreviewed	J3KN16	212.353	227.375	220.232	292.481	297.061	293.089	0.00153354	0.00499059	0.419429
Q96F86	EDC3_HUMAN	EDC3	reviewed	Q96F86	32.1919	35.5744	32.0235	56.946	57.9897	56.411	0.000679653	0.00310042	0.779954
Q9BV94	EDEM2_HUMAN	EDEM2	reviewed	Q9BV94	10.2642	10.086	11.1663	6.78325	5.69479	5.76986	0.000809512	0.00341554	-0.788376
Q9BZQ6	EDEM3_HUMAN	EDEM3	reviewed	Q9BZQ6	48.8082	44.1222	45.3636	32.3294	31.7827	32.1577	0.00915591	0.0161556	-0.522583
O75530	EED_HUMAN	EED	reviewed	O75530	58.6599	60.5622	61.2281	68.8679	68.5177	71.8077	0.00246336	0.00670528	0.213236
P68104	EF1A1_HUMAN	EEF1A1	reviewed	P68104	1322.44	1719.62	1397.69	2853.28	3029.63	3113.33	0.00106978	0.00402185	1.01884
E9PRY8	E9PRY8_HUMAN	EEF1D	unreviewed	E9PRY8	626.641	691.51	638.019	1357.49	1397.02	1395.23	2.69e-05	0.000648428	1.08499
O43324	MCA3_HUMAN	EEF1E1	reviewed	O43324	65.1897	73.5593	69.985	141.961	145.837	151.679	3.86e-05	0.00076114	1.07412
P26641	EF1G_HUMAN	EEF1G	reviewed	P26641	549.169	636.388	570.606	1052.34	1101.18	1119.54	0.000163719	0.00149019	0.898215
O00418	EF2K_HUMAN	EEF2K	reviewed	O00418	26.3919	30.9831	27.2945	14.5731	14.6036	14.1973	0.00976681	0.0170474	-0.965013
P57772	SELB_HUMAN	EEFSEC	reviewed	P57772	56.642	60.1854	59.5256	48.8035	49.6125	48.7198	0.00871872	0.0155577	-0.261318
Q9BUP0	EFHD1_HUMAN	EFHD1	reviewed	Q9BUP0	39.4292	42.9582	39.0133	21.3884	20.5856	19.7795	0.00153767	0.00499547	-0.975185
P98172	EFNB1_HUMAN	EFNB1	reviewed	P98172	29.0507	28.5261	29.1597	101.508	104.18	101.061	0.000102328	0.00120257	1.82235
Q9Y2G0	EFR3B_HUMAN	EFR3B	reviewed	Q9Y2G0	1.16444	1.293	1.43611	1.71184	1.61923	1.59453	0.0321104	0.0450545	0.33921
P00533	EGFR_HUMAN	EGFR	reviewed	P00533	88.4594	86.1564	88.6544	321.685	318.566	319.676	5.9e-09	4.58e-05	1.86638
Q9GZT9	EGLN1_HUMAN	EGLN1	reviewed	Q9GZT9	33.7688	36.9784	35.5801	66.5438	71.0412	66.9417	0.000133569	0.00134698	0.943777
A0A024R571	A0A024R571_HUMAN	EHD1	unreviewed	A0A024R571	232.86	258.283	241.468	474.257	485.285	481.311	0.0001798	0.00153393	0.975804
Q9NZN4	EHD2_HUMAN	EHD2	reviewed	Q9NZN4	15.6137	15.8128	14.7622	45.7324	47.4494	48.0859	5.54e-05	0.00089583	1.61282
Q9H9B1	EHMT1_HUMAN	EHMT1	reviewed	Q9H9B1	136.674	126.918	134.242	73.2501	67.8028	70.8641	0.000295392	0.00196295	-0.908671
A2ABF8	A2ABF8_HUMAN	EHMT2	unreviewed	A2ABF8	111.406	105.753	112.622	68.9128	67.2376	64.5059	0.00023398	0.00174138	-0.716781
E9PS76	E9PS76_HUMAN	EIF1AD	unreviewed	E9PS76	8.3478	8.43679	8.43713	10.2486	10.7785	10.1441	0.00849679	0.0152564	0.305551
P47813	IF1AX_HUMAN	EIF1AX	reviewed	P47813	150.952	167.001	157.773	183.337	185.041	191.605	0.012181	0.0202799	0.23525
A0A7P0TBA9	A0A7P0TBA9_HUMAN	EIF2AK2	unreviewed	A0A7P0TBA9	178.061	190.239	183.721	169.588	167.342	166.044	0.0346876	0.0481566	-0.13424
Q9P2K8	E2AK4_HUMAN	EIF2AK4	reviewed	Q9P2K8	19.8716	25.2587	19.9709	36.4391	37.2514	37.0067	0.0122579	0.0203817	0.76586
Q14232	EI2BA_HUMAN	EIF2B1	reviewed	Q14232	72.5475	84.8041	79.0617	92.215	95.6076	95.9018	0.0360825	0.0497722	0.26318
P49770	EI2BB_HUMAN	EIF2B2	reviewed	P49770	79.6579	87.4262	79.4824	113.299	114.886	118.455	0.00116411	0.00423456	0.491461
P41214	EIF2D_HUMAN	EIF2D	reviewed	P41214	28.3242	30.3714	28.0518	21.2345	20.7902	20.0325	0.00245624	0.00669531	-0.48322
P05198	IF2A_HUMAN	EIF2S1	reviewed	P05198	385.205	409.511	388.686	557.794	569.479	560.532	0.000389424	0.0022758	0.512208
P20042	IF2B_HUMAN	EIF2S2	reviewed	P20042	298.043	324.363	298.071	495.95	496.445	511.917	0.000184084	0.0015436	0.70865
P41091	IF2G_HUMAN	EIF2S3	reviewed	P41091	294.178	311.978	293.154	430.22	435.153	443.503	0.000150605	0.00142781	0.541438
Q14152	EIF3A_HUMAN	EIF3A	reviewed	Q14152	596.105	614.533	600.088	685.028	697.251	708.7	0.000551073	0.00272897	0.20761
Q99613	EIF3C_HUMAN	EIF3C	reviewed	Q99613	444.763	459.499	451.953	487.003	492.077	484.969	0.0051924	0.0107881	0.110377
O15371	EIF3D_HUMAN	EIF3D	reviewed	O15371	291.862	296.064	297.549	358.496	367.683	383.19	0.0067328	0.0128865	0.325214
H0YDT6	H0YDT6_HUMAN	EIF3F	unreviewed	H0YDT6	143.074	145.291	149.394	195.91	203.809	210.173	0.00153964	0.00499579	0.478413
O75821	EIF3G_HUMAN	EIF3G	reviewed	O75821	265.534	290.418	271.41	343.625	357.996	359.439	0.00177715	0.00545937	0.358916
B3KS98	B3KS98_HUMAN	EIF3H	unreviewed	B3KS98	160.734	168.671	160.917	193.008	195.874	197.713	0.00161963	0.00516034	0.258636
A0A7I2YQF8	A0A7I2YQF8_HUMAN	EIF3I	unreviewed	A0A7I2YQF8	247.331	266.31	258.264	351.562	372.465	376.533	0.000558851	0.00275692	0.511743
O75822	EIF3J_HUMAN	EIF3J	reviewed	O75822	246.113	266.369	247.389	381.532	402.265	403.759	0.000132207	0.00134688	0.644169
Q9UBQ5	EIF3K_HUMAN	EIF3K	reviewed	Q9UBQ5	125.528	138.148	129.654	179.487	178.527	177.413	0.0051458	0.0107129	0.444953
Q9Y262	EIF3L_HUMAN	EIF3L	reviewed	Q9Y262	324.46	357.311	342.08	436.558	444.688	459.468	0.00131275	0.00454278	0.388997
Q7L2H7	EIF3M_HUMAN	EIF3M	reviewed	Q7L2H7	60.5827	69.2699	67.8449	100.704	102.586	99.8441	0.00327821	0.00798948	0.616658
P60842	IF4A1_HUMAN	EIF4A1	reviewed	P60842	1076.98	1206.27	1117.49	1722.32	1747.32	1698.73	0.00168187	0.00528909	0.603867
Q14240	IF4A2_HUMAN	EIF4A2	reviewed	Q14240	87.8249	89.9993	88.5983	187.889	184.39	182.114	5.64e-05	0.000898712	1.05719
D6RBW1	D6RBW1_HUMAN	EIF4E	unreviewed	D6RBW1	67.7533	77.5364	71.5305	91.3174	93.0841	94.4835	0.0121327	0.0202082	0.363171
B1AKL4	B1AKL4_HUMAN	EIF4ENIF1	unreviewed	B1AKL4	10.8924	11.1105	10.5913	8.98556	9.55954	9.16924	0.00209587	0.00606927	-0.233986
D3DQV9	D3DQV9_HUMAN	EIF4G2	unreviewed	D3DQV9	276.883	303.988	290.638	465.159	468.011	481.433	0.000129604	0.00134004	0.698811
A0A0U1RQK7	A0A0U1RQK7_HUMAN	EIF4G3	unreviewed	A0A0U1RQK7	56.6769	61.8861	58.6504	80.3988	81.7892	81.4914	0.00275326	0.00714814	0.459497
P63241	IF5A1_HUMAN	EIF5A	reviewed	P63241	555.489	631.322	567.355	775.775	812.894	770.009	0.00412924	0.00921503	0.427193
O60841	IF2P_HUMAN	EIF5B	reviewed	O60841	506.83	523.651	498.944	893.501	909.385	904.844	6.97e-06	0.000394781	0.824094
P56537	IF6_HUMAN	EIF6	reviewed	P56537	81.6917	82.8271	81.2186	130.513	137.118	132.511	0.000832255	0.0034737	0.703394
Q6UXG2	ELAP1_HUMAN	ELAPOR1	reviewed	Q6UXG2	74.9875	69.1022	77.9341	26.1232	23.4513	20.9392	0.000312465	0.00202099	-1.65474
A0A0A0MRX1	A0A0A0MRX1_HUMAN	ELAVL2	unreviewed	A0A0A0MRX1	7.84015	7.87158	8.44555	23.0746	23.3291	25.1202	0.000731264	0.00320574	1.56597
P78545	ELF3_HUMAN	ELF3	reviewed	P78545	3.34103	3.50221	3.53137	2.99732	3.12541	3.12084	0.00864339	0.0154446	-0.166533
Q5JVZ5	Q5JVZ5_HUMAN	ELMO2	unreviewed	Q5JVZ5	5.19081	5.32429	5.43309	10.6557	11.2002	10.3232	0.00119487	0.00429649	1.01273
Q96BJ8	ELMO3_HUMAN	ELMO3	reviewed	Q96BJ8	10.5403	11.7093	10.9419	5.59073	5.45954	4.25207	0.000508359	0.00259023	-1.11706
A0A024RAC6	A0A024RAC6_HUMAN	ELOA	unreviewed	A0A024RAC6	159.414	158.603	161.094	98.4052	96.8603	98.8464	5.28e-07	0.000161727	-0.703996
Q15370	ELOB_HUMAN	ELOB	reviewed	Q15370	146.923	174.261	158.025	183.609	194.655	199.83	0.0327659	0.0458912	0.270651
Q15369	ELOC_HUMAN	ELOC	reviewed	Q15369	94.8559	102.627	94.5111	120.9	119.994	111.142	0.00859907	0.0153884	0.269781
Q9NXB9	ELOV2_HUMAN	ELOVL2	reviewed	Q9NXB9	124.681	113.632	125.654	39.6833	38.9378	37.8565	0.00185075	0.00560865	-1.64375
Q9NYP7	ELOV5_HUMAN	ELOVL5	reviewed	Q9NYP7	24.1138	19.506	24.3942	7.45965	7.49121	9.85707	0.0041724	0.00928198	-1.45503
O95163	ELP1_HUMAN	ELP1	reviewed	O95163	42.7861	45.5107	42.3063	57.9141	58.5304	56.6213	0.000890646	0.00359737	0.406133
Q6IA86	ELP2_HUMAN	ELP2	reviewed	Q6IA86	10.2357	10.9609	10.0303	11.7072	12.0892	11.9518	0.0216204	0.0321816	0.195086
Q8TE02	ELP5_HUMAN	ELP5	reviewed	Q8TE02	2.17658	2.04919	2.24111	6.27995	6.8038	6.62539	0.000354244	0.00215802	1.60772
Q8N766	EMC1_HUMAN	EMC1	reviewed	Q8N766	315.913	293.099	315.739	226.508	219.763	225.385	0.0051442	0.0107129	-0.461342
Q15006	EMC2_HUMAN	EMC2	reviewed	Q15006	130.636	118.502	127.014	79.7993	76.5894	78.6974	0.00373429	0.00864718	-0.678129
Q9P0I2	EMC3_HUMAN	EMC3	reviewed	Q9P0I2	77.5194	69.8868	75.1348	56.2567	53.022	51.7667	0.00324362	0.00794159	-0.466603
Q5J8M3	EMC4_HUMAN	EMC4	reviewed	Q5J8M3	98.1208	91.251	93.7958	58.1256	57.5619	53.8103	0.000225428	0.00170389	-0.740389
Q9NPA0	EMC7_HUMAN	EMC7	reviewed	Q9NPA0	191.584	169.887	180.551	109.045	107.517	109.704	0.00702132	0.0132386	-0.732305
O43402	EMC8_HUMAN	EMC8	reviewed	O43402	131.163	117.078	128.602	90.5064	90.145	88.5403	0.0129702	0.0213102	-0.485327
H0YKG4	H0YKG4_HUMAN	EMC9	unreviewed	H0YKG4	1.964	2.47503	2.06721	3.21531	3.49814	3.2658	0.00650749	0.0125599	0.617106
P50402	EMD_HUMAN	EMD	reviewed	P50402	201.077	196.653	193.844	156.044	151.498	147.487	0.000175649	0.0015288	-0.3786
O95834	EMAL2_HUMAN	EML2	reviewed	O95834	40.3779	42.7001	40.6879	26.2514	26.4881	26.9421	0.0013078	0.00452767	-0.635294
Q32P44	EMAL3_HUMAN	EML3	reviewed	Q32P44	46.1112	50.3833	47.1812	59.0393	61.5856	58.7388	0.00247583	0.00672743	0.320072
Q9HC35	EMAL4_HUMAN	EML4	reviewed	Q9HC35	148.287	166.514	155.021	245.867	246.788	244.906	0.00326477	0.00797076	0.65065
Q7Z589	EMSY_HUMAN	EMSY	reviewed	Q7Z589	76.0662	70.1887	73.5024	63.1137	60.3941	60.6176	0.00854953	0.0153279	-0.255223
Q14249	NUCG_HUMAN	ENDOG	reviewed	Q14249	15.7977	14.396	15.6682	7.21281	7.52482	6.48043	0.000235222	0.00174727	-1.112
P17813	EGLN_HUMAN	ENG	reviewed	P17813	15.969	14.5276	15.4241	29.8771	29.6593	28.116	6.26e-05	0.000949663	0.932647
Q8NFI3	ENASE_HUMAN	ENGASE	reviewed	Q8NFI3	7.96389	8.30775	8.35579	10.1909	10.806	9.90824	0.00681146	0.0129723	0.327583
P09104	ENOG_HUMAN	ENO2	reviewed	P09104	82.2755	79.6578	75.5612	107.221	114.122	101.692	0.0055274	0.0112448	0.443793
Q7L5Y1	ENOF1_HUMAN	ENOSF1	reviewed	Q7L5Y1	7.02789	7.3709	6.90846	2.27604	2.44106	2.27383	0.00017922	0.00153393	-1.60779
Q9Y6X5	ENPP4_HUMAN	ENPP4	reviewed	Q9Y6X5	9.55984	8.82908	9.90971	17.7467	16.8613	17.8837	5.78e-05	0.000909898	0.891359
O75356	ENTP5_HUMAN	ENTPD5	reviewed	O75356	7.06279	6.46244	6.99822	3.53909	2.97265	3.1521	0.00015451	0.001444	-1.0866
Q5QPI9	Q5QPI9_HUMAN	ENTPD6	unreviewed	Q5QPI9	39.2547	34.4053	38.716	27.9665	26.5125	27.1439	0.0162189	0.0254045	-0.461287
H7C331	H7C331_HUMAN	ENTR1	unreviewed	H7C331	8.26531	8.80843	8.1314	9.96971	11.0718	11.2953	0.0144649	0.0232584	0.35946
Q96L91	EP400_HUMAN	EP400	reviewed	Q96L91	54.1925	49.0645	52.6704	36.6635	36.3959	37.0436	0.00895955	0.0158851	-0.50202
P11171	EPB41_HUMAN	EPB41	reviewed	P11171	35.4948	34.7227	35.4511	31.7171	32.2715	29.4604	0.0333921	0.0466503	-0.177297
Q9H4G0	E41L1_HUMAN	EPB41L1	reviewed	Q9H4G0-4	49.9599	50.2155	51.209	33.7944	34.5995	33.4396	6.14e-06	0.00037203	-0.572005
E9PHY5	E9PHY5_HUMAN	EPB41L2	unreviewed	E9PHY5	314.231	306.545	311.534	579.121	587.913	565.847	0.000155096	0.00144501	0.89429
Q9Y2J2	E41L3_HUMAN	EPB41L3	reviewed	Q9Y2J2-2	27.7594	28.3996	27.8891	103.925	103.001	96.7034	0.000889329	0.00359393	1.85303
Q9H329	E41LB_HUMAN	EPB41L4B	reviewed	Q9H329	12.1933	11.1183	12.3556	6.56206	6.22944	5.44299	0.000387839	0.00227167	-0.967928
Q9HCM4	E41L5_HUMAN	EPB41L5	reviewed	Q9HCM4	153.525	145.382	150.427	107.339	103.655	100.134	0.000142874	0.00139046	-0.530278
P16422	EPCAM_HUMAN	EPCAM	reviewed	P16422	422.803	392.374	399.482	115.533	115.539	114.155	0.000978765	0.00383156	-1.81493
Q9UM22	EPDR1_HUMAN	EPDR1	reviewed	Q9UM22	9.57888	8.95812	9.93776	34.1535	34.6728	36.1454	5.44e-05	0.00089395	1.88225
P29317	EPHA2_HUMAN	EPHA2	reviewed	P29317	130.858	130.795	131.053	405.572	405.879	407.815	5.07e-06	0.000352602	1.63449
B1AKC9	B1AKC9_HUMAN	EPHB2	unreviewed	B1AKC9	37.3192	37.0093	37.6137	69.695	65.9147	64.7759	0.00225982	0.00633836	0.840024
P54753	EPHB3_HUMAN	EPHB3	reviewed	P54753	22.5369	21.8985	22.5822	12.4092	13.0577	11.4289	0.000437095	0.00240825	-0.861083
P54760	EPHB4_HUMAN	EPHB4	reviewed	P54760	75.1239	68.7847	72.4561	26.6233	25.6265	25.0633	0.000898954	0.00362387	-1.48468
P07099	HYEP_HUMAN	EPHX1	reviewed	P07099	278.911	263.138	285.929	189.261	186.975	184.675	0.00440517	0.00962808	-0.561819
Q7L775	EPMIP_HUMAN	EPM2AIP1	reviewed	Q7L775	23.3904	26.4563	24.7644	16.4997	16.6536	15.8429	0.00705175	0.0132702	-0.606719
F6PQP6	F6PQP6_HUMAN	EPN2	unreviewed	F6PQP6	25.5035	25.6562	26.9242	22.2283	22.9563	22.6161	0.00749209	0.0138699	-0.203724
Q9H201	EPN3_HUMAN	EPN3	reviewed	Q9H201	6.01575	6.31017	6.56066	3.70258	3.47981	3.23169	0.000193967	0.0015784	-0.858827
P58107	EPIPL_HUMAN	EPPK1	reviewed	P58107	827.854	897.022	807.875	289.461	282.702	272.88	0.00175824	0.00542219	-1.58361
P07814	SYEP_HUMAN	EPRS1	reviewed	P07814	735.825	829.474	752.285	1092.23	1098.75	1100	0.00749705	0.0138758	0.505898
Q12929	EPS8_HUMAN	EPS8	reviewed	Q12929	37.7253	40.8109	37.2014	21.7442	20.7414	18.7051	0.000301321	0.00198537	-0.919473
B4DKV7	B4DKV7_HUMAN	EPS8L1	unreviewed	B4DKV7	2.02111	2.46987	2.01953	1.14123	0.947094	0.875426	0.00579491	0.0116389	-1.13535
Q9H6S3	ES8L2_HUMAN	EPS8L2	reviewed	Q9H6S3	82.834	97.1018	86.8509	65.7905	66.7304	62.9653	0.0242109	0.0354256	-0.448619
O75616	ERAL1_HUMAN	ERAL1	reviewed	O75616	47.0916	44.6796	44.3286	29.9316	29.9801	30.0658	0.00312481	0.00777274	-0.59703
Q9NZ08	ERAP1_HUMAN	ERAP1	reviewed	Q9NZ08	46.8283	42.7853	47.4589	24.7993	24.7955	23.6138	0.00286402	0.00735933	-0.904854
P21860	ERBB3_HUMAN	ERBB3	reviewed	P21860	48.64	45.9262	46.3594	22.3886	22.3209	20.3451	2.9e-05	0.000671164	-1.11521
Q96RT1	ERBIN_HUMAN	ERBIN	reviewed	Q96RT1	57.6985	53.1061	53.7867	92.1477	92.2867	92.5167	0.00138084	0.00470288	0.750742
X6RLX0	X6RLX0_HUMAN	ERC1	unreviewed	X6RLX0	94.729	95.8656	93.9136	173.957	172.298	164.481	0.001059	0.00400795	0.844106
A0A7P0T9G4	A0A7P0T9G4_HUMAN	ERCC6	unreviewed	A0A7P0T9G4	12.0791	12.2668	11.2785	13.2588	13.5832	13.8505	0.0148077	0.0236967	0.191896
Q2NKX8	ERC6L_HUMAN	ERCC6L	reviewed	Q2NKX8	44.3979	46.0578	43.1337	70.7849	74.1392	68.505	0.000720042	0.00318089	0.675951
P50548	ERF_HUMAN	ERF	reviewed	P50548	5.40339	5.47656	5.3265	4.2796	3.58674	3.9451	0.0148211	0.0237	-0.456383
Q9UKR5	ERG28_HUMAN	ERG28	reviewed	Q9UKR5	65.0691	60.3092	67.6373	35.1633	34.8592	38.6666	0.00111914	0.00413527	-0.828512
Q969X5	ERGI1_HUMAN	ERGIC1	reviewed	Q969X5	109.051	101.616	108.586	80.511	78.9602	79.1721	0.00621395	0.0121721	-0.419845
H0Y5K5	H0Y5K5_HUMAN	ERGIC3	unreviewed	H0Y5K5	61.2268	59.646	61.1889	46.723	47.4097	47.6937	0.000147032	0.00141118	-0.3603
Q96DZ1	ERLEC_HUMAN	ERLEC1	reviewed	Q96DZ1	111.885	102.421	109.371	74.09	73.9833	70.3695	0.00225627	0.00633505	-0.567299
Q7Z2K6	ERMP1_HUMAN	ERMP1	reviewed	Q7Z2K6	390.681	358.745	397.39	141.705	142.165	137.118	0.00207622	0.00603942	-1.44579
O75460	ERN1_HUMAN	ERN1	reviewed	O75460	18.6786	17.6943	17.6709	23.9754	23.8943	21.4451	0.0153047	0.0242964	0.359034
Q96HE7	ERO1A_HUMAN	ERO1A	reviewed	Q96HE7	269.747	258.929	272.025	244.489	243.037	250.113	0.0186658	0.0285004	-0.118349
P30040	ERP29_HUMAN	ERP29	reviewed	P30040	738.544	676.791	714.758	509.895	486.327	494.093	0.00303466	0.00764083	-0.5153
Q9BS26	ERP44_HUMAN	ERP44	reviewed	Q9BS26	240.906	239.381	250.733	161.516	161.385	159.12	0.00120325	0.00430287	-0.600816
Q96AP7	ESAM_HUMAN	ESAM	reviewed	Q96AP7	3.16017	3.32671	3.77259	7.04291	6.23249	6.21894	0.00133444	0.00460142	0.926099
U3KQT1	U3KQT1_HUMAN	ESD	unreviewed	U3KQT1	91.2674	105.83	93.9276	118.979	126.196	121.59	0.0165414	0.025847	0.333714
Q14674	ESPL1_HUMAN	ESPL1	reviewed	Q14674	20.3285	21.3075	19.0817	17.128	16.8797	15.5246	0.0117577	0.0197105	-0.293748
Q6ZVH7	ESPNL_HUMAN	ESPNL	reviewed	Q6ZVH7	3.10941	3.10476	2.96758	11.0564	10.8641	9.69506	0.00293227	0.00747281	1.7838
P03372	ESR1_HUMAN	ESR1	reviewed	P03372	5.48905	5.92562	6.01931	2.3658	2.55104	2.20278	0.000200604	0.0016038	-1.29203
Q6NXG1	ESRP1_HUMAN	ESRP1	reviewed	Q6NXG1-2	173.606	182.43	185.311	61.8667	62.9787	60.521	0.000578461	0.00282314	-1.54618
Q9H6T0	ESRP2_HUMAN	ESRP2	reviewed	Q9H6T0-2	70.9135	78.0629	73.2303	33.8682	30.4781	29.1449	0.000178844	0.00153393	-1.249
Q9BSJ8	ESYT1_HUMAN	ESYT1	reviewed	Q9BSJ8	790.551	732.788	768.436	477.648	459.151	457.308	0.00107667	0.00403381	-0.717123
A0FGR8	ESYT2_HUMAN	ESYT2	reviewed	A0FGR8-2	355.043	330.385	348.635	266.117	260.008	258.293	0.00432964	0.00952245	-0.398628
P62495	ERF1_HUMAN	ETF1	reviewed	P62495	225.188	258.469	240.542	296.219	306.984	308.281	0.0133594	0.0218201	0.33183
P13804	ETFA_HUMAN	ETFA	reviewed	P13804	893.843	800.303	866.113	432.291	418.09	409.947	0.00273735	0.00713071	-1.02249
P38117	ETFB_HUMAN	ETFB	reviewed	P38117	851.803	768.199	838.059	404.953	402.072	406.707	0.00379312	0.00872032	-1.01807
M0QXB5	M0QXB5_HUMAN	ETHE1	unreviewed	M0QXB5	82.4786	79.7559	83.7346	175.848	172.777	178.777	5.6e-06	0.000365072	1.10043
H0YH69	H0YH69_HUMAN	ETNK1	unreviewed	H0YH69	5.69846	5.82497	5.81736	6.61335	7.2743	7.44112	0.031533	0.0443566	0.298631
P14921	ETS1_HUMAN	ETS1	reviewed	P14921	4.92428	4.42357	4.41771	22.1225	22.9258	24.7962	0.00120312	0.00430287	2.34308
Q92817	EVPL_HUMAN	EVPL	reviewed	Q92817	108.35	114.781	110.499	45.0721	45.2314	41.7192	3.77e-05	0.000753306	-1.33746
Q96A65	EXOC4_HUMAN	EXOC4	reviewed	Q96A65	91.5403	96.565	91.838	101.739	103.151	99.4206	0.0188613	0.0287479	0.12041
Q8TAG9	EXOC6_HUMAN	EXOC6	reviewed	Q8TAG9	36.8782	38.8547	39.1283	45.7132	46.8842	46.3322	0.0024301	0.0066404	0.274463
A0A0A0MSB8	A0A0A0MSB8_HUMAN	EXOC7	unreviewed	A0A0A0MSB8	85.2802	89.2818	84.9744	103.675	102.909	99.4007	0.0012802	0.004464	0.237526
Q9Y2C4	EXOG_HUMAN	EXOG	reviewed	Q9Y2C4	5.02899	4.36163	5.1526	6.62617	6.77631	6.17062	0.00679956	0.0129559	0.428525
Q9Y3B2	EXOS1_HUMAN	EXOSC1	reviewed	Q9Y3B2	59.3294	56.087	61.4497	65.4507	65.9055	70.0824	0.0189321	0.0288106	0.187683
Q01780	EXOSX_HUMAN	EXOSC10	reviewed	Q01780	312.203	295.698	314.917	338.518	336.518	356.031	0.0139363	0.0225676	0.16002
Q13868	EXOS2_HUMAN	EXOSC2	reviewed	Q13868	106.259	102.065	107.677	122.134	122.456	126.547	0.00127627	0.00445833	0.232023
Q9NQT5	EXOS3_HUMAN	EXOSC3	reviewed	Q9NQT5	57.2131	60.1441	60.5802	77.1643	75.1443	72.7542	0.000809061	0.0034155	0.338958
Q9NPD3	EXOS4_HUMAN	EXOSC4	reviewed	Q9NPD3	80.1338	77.8925	81.1962	94.2763	95.8246	97.3571	0.000272204	0.00188541	0.264997
Q9NQT4	EXOS5_HUMAN	EXOSC5	reviewed	Q9NQT4	59.5864	57.5864	58.7121	66.2938	64.8729	65.0942	0.00100784	0.00390789	0.15814
Q5RKV6	EXOS6_HUMAN	EXOSC6	reviewed	Q5RKV6	102.994	103.262	103.7	114.139	112.903	111.824	0.00254274	0.00684448	0.128649
Q15024	EXOS7_HUMAN	EXOSC7	reviewed	Q15024	53.523	52.5306	54.7488	65.9411	62.4349	60.7341	0.0145913	0.0234146	0.233938
Q96B26	EXOS8_HUMAN	EXOSC8	reviewed	Q96B26	107.773	104.669	106.292	124.958	126.147	127.554	8.51e-05	0.00111358	0.248548
P15311	EZRI_HUMAN	EZR	reviewed	P15311	780.505	831.283	829.947	2139.7	2261.71	2290.09	0.00030762	0.00200522	1.45442
Q9Y624	JAM1_HUMAN	F11R	reviewed	Q9Y624	215.441	203.038	214.011	105.233	102.28	96.4191	6.17e-05	0.000944083	-1.05729
O00519	FAAH1_HUMAN	FAAH	reviewed	O00519	25.0593	24.2522	23.5611	11.1302	10.1797	10.6444	4.75e-05	0.000841616	-1.18937
Q01469	FABP5_HUMAN	FABP5	reviewed	Q01469	161.254	158.054	156.614	474.161	530.544	506.568	0.00210238	0.00608129	1.66697
A0A0A0MR51	A0A0A0MR51_HUMAN	FADS1	unreviewed	A0A0A0MR51	34.0956	31.9457	34.6601	27.5529	28.4067	28.5196	0.013968	0.0226094	-0.253416
Q9UNN5	FAF1_HUMAN	FAF1	reviewed	Q9UNN5	38.2965	41.0148	39.9081	52.7593	53.7064	53.492	0.00130531	0.00452308	0.424071
Q96CS3	FAF2_HUMAN	FAF2	reviewed	Q96CS3	253.061	237.453	247.437	218.077	209.632	217.862	0.00792222	0.0144455	-0.192952
Q96GK7	FAH2A_HUMAN	FAHD2A	reviewed	Q96GK7	80.8001	78.1119	83.973	131.869	128.719	129.489	9.8e-05	0.00118704	0.683488
Q5T8I3	F102B_HUMAN	FAM102B	reviewed	Q5T8I3	59.5198	61.3906	60.3446	29.9572	29.8151	30.225	0.000172892	0.00151903	-1.01007
A0A804HLI8	A0A804HLI8_HUMAN	FAM111A	unreviewed	A0A804HLI8	36.3166	35.657	37.6221	55.0322	53.8988	50.2006	0.0032902	0.00801367	0.538029
Q6SJ93	F111B_HUMAN	FAM111B	reviewed	Q6SJ93	18.2281	19.6919	18.344	34.8203	34.2726	39.2521	0.00492618	0.0103924	0.945347
Q8IWE2	NXP20_HUMAN	FAM114A1	reviewed	Q8IWE2	43.9727	41.0045	41.6135	72.6571	74.7135	73.1038	2.55e-05	0.000626616	0.80044
Q9NRY5	F1142_HUMAN	FAM114A2	reviewed	Q9NRY5	39.1785	40.4135	39.2489	71.503	73.0424	70.7248	1.7e-05	0.000545797	0.857116
Q9BPY3	F118B_HUMAN	FAM118B	reviewed	Q9BPY3	1.81488	1.61045	1.57355	4.98485	4.65298	4.79779	2.17e-05	0.000605427	1.52996
Q9NZB2	F120A_HUMAN	FAM120A	reviewed	Q9NZB2	292.605	301.399	290.167	146.58	148.003	142.513	5e-05	0.000864193	-1.01637
Q9NX05	F120C_HUMAN	FAM120C	reviewed	Q9NX05	12.7295	13.1391	13.2559	9.42154	8.46886	7.94705	0.00461951	0.00992469	-0.598612
A0A7P0T943	A0A7P0T943_HUMAN	FAM126A	unreviewed	A0A7P0T943	2.12582	2.03113	2.12611	3.71219	3.27817	3.04125	0.0215598	0.0321037	0.675015
Q8IXS8	F126B_HUMAN	FAM126B	reviewed	Q8IXS8	8.50327	8.43937	9.48617	5.2381	5.98502	6.42074	0.003763	0.00868513	-0.582944
Q96C01	F136A_HUMAN	FAM136A	reviewed	Q96C01	152.837	138.981	147.209	93.2056	93.5882	95.0889	0.00510897	0.0106757	-0.639217
D6RB01	D6RB01_HUMAN	FAM169A	unreviewed	D6RB01	3.34737	3.49189	3.30698	3.83401	3.95335	4.13554	0.00757676	0.0139954	0.232791
A8MVW0	F1712_HUMAN	FAM171A2	reviewed	A8MVW0	0.485448	0.438744	0.631102	1.47141	1.50313	1.44673	0.00205238	0.00598807	1.50727
Q8WUF8	F172A_HUMAN	FAM172A	reviewed	Q8WUF8	23.4506	21.5991	24.7869	12.4317	12.3275	13.211	0.00440977	0.00962954	-0.879118
Q8N128	F177A_HUMAN	FAM177A1	reviewed	Q8N128	120.531	115.493	119.396	77.8984	74.9885	73.4761	3.4e-05	0.000716425	-0.650886
Q8N0U4	F185A_HUMAN	FAM185A	reviewed	Q8N0U4	19.6083	18.0375	18.2094	9.60747	8.52079	8.63773	0.000190689	0.0015632	-1.06129
O75063	XYLK_HUMAN	FAM20B	reviewed	O75063	29.5013	26.8331	26.9635	18.2404	18.7525	16.5933	0.00113193	0.00416843	-0.636418
Q96ND0	F210A_HUMAN	FAM210A	reviewed	Q96ND0	40.6063	36.0983	38.2476	61.7898	59.1353	63.0051	0.000205947	0.00162144	0.678124
Q9H0X4	F234A_HUMAN	FAM234A	reviewed	Q9H0X4	37.3097	31.8502	34.259	23.3503	23.2435	23.3239	0.0193933	0.0294085	-0.564772
Q96D05	F241B_HUMAN	FAM241B	reviewed	Q96D05	8.89036	7.9774	8.48201	11.9284	11.3712	11.4203	0.00113333	0.00417132	0.453793
P98173	FAM3A_HUMAN	FAM3A	reviewed	P98173	13.142	11.8564	12.4005	8.15529	8.66744	8.1517	0.0027238	0.00710404	-0.582543
Q92520	FAM3C_HUMAN	FAM3C	reviewed	Q92520	132.895	120.923	134.38	68.1018	67.3048	68.9143	0.00441015	0.00962954	-0.925958
Q14320	FA50A_HUMAN	FAM50A	reviewed	Q14320	98.4349	110.721	101.944	130.962	133.604	135.427	0.00860132	0.0153884	0.362599
Q5T0W9	FA83B_HUMAN	FAM83B	reviewed	Q5T0W9	73.804	78.9817	75.1012	33.352	34.0373	33.3316	0.00108739	0.00406201	-1.17795
A0A087WXK8	A0A087WXK8_HUMAN	FAM83D	unreviewed	A0A087WXK8	15.1187	17.5936	15.6177	23.0618	23.9554	22.852	0.00435438	0.00955794	0.531737
A6ND36	FA83G_HUMAN	FAM83G	reviewed	A6ND36	15.3059	15.3741	15.4129	20.167	20.9949	21.6498	0.00566899	0.0114427	0.446489
Q9UBU6	FA8A1_HUMAN	FAM8A1	reviewed	Q9UBU6	7.69737	7.37864	7.59566	3.62885	3.53175	3.84278	7.8e-06	0.000415105	-1.04295
Q658Y4	F91A1_HUMAN	FAM91A1	reviewed	Q658Y4	88.8402	94.8306	91.9502	83.1301	84.933	83.8079	0.0353777	0.0489568	-0.130001
Q52LJ0	FA98B_HUMAN	FAM98B	reviewed	Q52LJ0	98.308	103.729	101.347	133.998	133.763	133.969	0.00223958	0.00630645	0.405081
Q17RN3	FA98C_HUMAN	FAM98C	reviewed	Q17RN3	17.8981	18.6802	17.8223	14.3904	14.7472	13.6146	0.00101062	0.00391033	-0.347627
Q9BXW9	FACD2_HUMAN	FANCD2	reviewed	Q9BXW9	62.1754	65.9535	65.3738	36.8751	36.4937	38.4505	0.000262524	0.00184744	-0.791184
O15287	FANCG_HUMAN	FANCG	reviewed	O15287	4.76247	4.93974	4.70942	3.71219	3.69367	3.38233	0.0014033	0.00474188	-0.417781
O94887	FARP2_HUMAN	FARP2	reviewed	O94887	34.1178	32.3458	35.4455	18.1186	17.949	18.5318	0.0024219	0.00662499	-0.900328
A0A3B3ITR6	A0A3B3ITR6_HUMAN	FARS2	unreviewed	A0A3B3ITR6	58.5996	52.8067	56.8244	46.4345	44.3179	44.7292	0.0145867	0.0234146	-0.312345
Q9NSD9	SYFB_HUMAN	FARSB	reviewed	Q9NSD9	285.812	320.392	286.417	357.97	364.992	369.251	0.0214222	0.0319172	0.291137
P49327	FAS_HUMAN	FASN	reviewed	P49327	3545.46	4290.74	3811.24	1796.23	1808.34	1721.97	0.00969348	0.0169385	-1.12874
Q7L8L6	FAKD5_HUMAN	FASTKD5	reviewed	Q7L8L6	50.7309	43.2163	46.5613	61.7866	60.9379	66.3107	0.005039	0.0105672	0.427997
P09467	F16P1_HUMAN	FBP1	reviewed	P09467	338.157	389.86	355.532	112.876	107.807	101.76	0.00255112	0.00686227	-1.74865
O00757	F16P2_HUMAN	FBP2	reviewed	O00757	16.8765	20.0712	18.8573	9.00159	9.05239	9.0925	0.00932318	0.016406	-1.03963
Q9UF56	FXL17_HUMAN	FBXL17	reviewed	Q9UF56	3.57582	3.54866	3.52856	2.24078	2.16915	2.11182	0.00018736	0.00155067	-0.707933
Q96ME1	FXL18_HUMAN	FBXL18	reviewed	Q96ME1-4	18.6279	18.0092	17.5867	25.1166	24.5389	24.2846	9.59e-05	0.0011755	0.447432
Q96IG2	FXL20_HUMAN	FBXL20	reviewed	Q96IG2	4.34365	4.49067	4.80479	7.78022	7.91893	7.58892	9.25e-05	0.00115906	0.771841
Q86XK2	FBX11_HUMAN	FBXO11	reviewed	Q86XK2	43.3032	38.1836	40.3344	35.1472	33.7288	31.8706	0.0223033	0.0330332	-0.274035
O94952	FBX21_HUMAN	FBXO21	reviewed	O94952-1	29.0666	34.4543	30.3518	14.775	15.7859	15.7747	0.00822292	0.014861	-1.01858
Q6PIJ6	FBX38_HUMAN	FBXO38	reviewed	Q6PIJ6	19.8526	17.9833	19.494	12.8965	13.6046	13.6828	0.00395972	0.0089579	-0.512674
A0A5F9UQ55	A0A5F9UQ55_HUMAN	FBXW4	unreviewed	A0A5F9UQ55	29.3426	27.4628	29.1429	17.3332	17.506	15.7435	0.000138314	0.00136814	-0.764828
Q5XUX1	FBXW9_HUMAN	FBXW9	reviewed	Q5XUX1	4.17549	4.59133	4.82443	1.64773	1.4848	1.34156	0.00096314	0.00379145	-1.60301
Q0JRZ9	FCHO2_HUMAN	FCHO2	reviewed	Q0JRZ9	6.74868	7.17475	6.94773	10.9122	10.9802	11.2754	1.74e-05	0.000545797	0.66827
Q8N0W3	FCSK_HUMAN	FCSK	reviewed	Q8N0W3	6.58687	7.65737	6.78505	5.27337	5.05015	4.55051	0.009614	0.0168148	-0.499604
P37268	FDFT_HUMAN	FDFT1	reviewed	P37268	120.724	114.156	126.4	52.7465	52.5821	54.3361	0.00225478	0.00633316	-1.17807
Q6P4F2	FDX2_HUMAN	FDX2	reviewed	Q6P4F2	3.20777	3.16412	3.45003	4.87907	5.05932	5.17297	0.000140733	0.00137872	0.621558
P22570	ADRO_HUMAN	FDXR	reviewed	P22570	215.99	200.132	211.063	134.588	131.683	130.976	0.00246903	0.00671543	-0.658855
P22830	HEMH_HUMAN	FECH	reviewed	P22830	116.844	108.705	113.761	61.3281	59.3889	55.7402	0.000109147	0.00124433	-0.943286
P39748	FEN1_HUMAN	FEN1	reviewed	P39748	279.44	309.947	283.025	352.78	357.608	354.317	0.019968	0.0301444	0.287371
Q96AC1	FERM2_HUMAN	FERMT2	reviewed	Q96AC1	90.2362	100.181	89.6446	216.628	225.955	212.271	2.38e-05	0.000618411	1.22543
P09038	FGF2_HUMAN	FGF2	reviewed	P09038-1	10.7624	10.4989	9.96019	47.2744	43.3128	44.1238	0.000847695	0.00350794	2.10926
Q8N612	FHI1B_HUMAN	FHIP1B	reviewed	Q8N612	3.88676	4.26098	3.98857	5.25413	5.04404	4.89159	0.00271108	0.00709112	0.32377
Q5W0V3	FHI2A_HUMAN	FHIP2A	reviewed	Q5W0V3	14.7475	16.3445	13.9628	5.44006	5.41371	4.5562	0.00172476	0.00536512	-1.54782
Q13642	FHL1_HUMAN	FHL1	reviewed	Q13642-1	44.6993	41.8639	45.3159	181.846	193.54	180.426	0.000443019	0.00241995	2.07538
Q14192	FHL2_HUMAN	FHL2	reviewed	Q14192	94.967	95.1171	96.1435	305.448	317.836	321.614	0.000462349	0.00246597	1.723
Q13643	FHL3_HUMAN	FHL3	reviewed	Q13643	8.89671	8.55551	8.57738	16.2753	17.7015	16.7269	0.00150669	0.00493427	0.961938
Q9Y3D6	FIS1_HUMAN	FIS1	reviewed	Q9Y3D6	137.452	133.556	137.131	39.5102	41.2597	42.0119	3.44e-06	0.000332621	-1.73296
Q8N6M3	FITM2_HUMAN	FITM2	reviewed	Q8N6M3	15.7596	14.7702	14.981	13.0824	12.0831	13.5066	0.0146278	0.0234473	-0.234914
Q96AY3	FKB10_HUMAN	FKBP10	reviewed	Q96AY3	62.1691	62.4926	62.8325	248.707	241.787	237.138	0.000334675	0.00208634	1.95636
F8VU90	F8VU90_HUMAN	FKBP11	unreviewed	F8VU90	77.2402	71.6985	74.5879	112.145	107.028	111.137	9.17e-05	0.00115633	0.56337
Q9NWM8	FKB14_HUMAN	FKBP14	reviewed	Q9NWM8	18.6247	17.7898	17.2754	55.9362	54.8245	53.1878	3.95e-05	0.000767995	1.61052
F6T7Q3	F6T7Q3_HUMAN	FKBP1A	unreviewed	F6T7Q3	75.879	76.2356	74.1363	143.019	151.541	135.279	0.0041584	0.00926569	0.925873
P26885	FKBP2_HUMAN	FKBP2	reviewed	P26885	149.927	138.031	145.095	181.192	176.196	167.255	0.00503032	0.0105604	0.276792
Q00688	FKBP3_HUMAN	FKBP3	reviewed	Q00688	293.836	314.858	291.395	369.19	381.639	370.604	0.00299143	0.00756392	0.317204
Q13451	FKBP5_HUMAN	FKBP5	reviewed	Q13451	116.85	125.158	118.305	97.0973	97.6088	95.4869	0.00860399	0.0153884	-0.31224
Q9Y680	FKBP7_HUMAN	FKBP7	reviewed	Q9Y680	5.00043	4.73327	5.04882	5.35351	5.43204	5.24403	0.0318642	0.0447739	0.116844
Q14318	FKBP8_HUMAN	FKBP8	reviewed	Q14318	292.509	292.428	287.651	227.111	225.473	216.961	0.000325937	0.00206543	-0.382122
O95302	FKBP9_HUMAN	FKBP9	reviewed	O95302	132.118	121.142	130.773	82.9089	80.7505	81.588	0.00444052	0.00966485	-0.646993
Q9UIM3	FKBPL_HUMAN	FKBPL	reviewed	Q9UIM3	2.44945	2.52407	2.35611	3.52306	3.63562	3.39938	0.000380502	0.00223545	0.526532
Q8NFF5	FAD1_HUMAN	FLAD1	reviewed	Q8NFF5	61.3092	60.846	60.8439	46.5307	46.6979	46.0878	5.89e-07	0.000161727	-0.393473
Q13045	FLII_HUMAN	FLII	reviewed	Q13045	144.689	153.705	144.935	164.074	167.672	164.705	0.0171904	0.026705	0.163276
O75369	FLNB_HUMAN	FLNB	reviewed	O75369-8	1866.68	1978.91	1883.78	3243.08	3252.64	3099.91	6.43e-05	0.000962943	0.744
Q14315	FLNC_HUMAN	FLNC	reviewed	Q14315	1592.32	1582.54	1578.74	7415.22	7548.01	7428.29	4.46e-05	0.000822881	2.23586
O75955	FLOT1_HUMAN	FLOT1	reviewed	O75955	213.435	193.607	200.469	177.932	175.39	165.061	0.0175065	0.027093	-0.228896
Q14254	FLOT2_HUMAN	FLOT2	reviewed	Q14254	212.036	195.85	207.602	143.801	140.008	140.657	0.00389115	0.00885964	-0.536083
Q9Y5Y0	FLVC1_HUMAN	FLVCR1	reviewed	Q9Y5Y0	27.4262	24.2109	26.2118	36.2917	35.0455	32.0014	0.00736115	0.0136925	0.40863
Q96HJ9	FMC1_HUMAN	FMC1	reviewed	Q96HJ9	52.3967	45.7997	52.1683	30.1079	29.2072	30.7565	0.00907942	0.0160536	-0.739323
Q9NZ56	FMN2_HUMAN	FMN2	reviewed	Q9NZ56	1.46269	1.17429	1.68013	7.4885	6.93212	6.86414	4.08e-05	0.000776614	2.30168
Q96PY5	FMNL2_HUMAN	FMNL2	reviewed	Q96PY5	34.0988	32.5755	32.1974	56.9972	59.4347	58.0197	1.43e-05	0.000516861	0.819199
Q06787	FMR1_HUMAN	FMR1	reviewed	Q06787	111.577	112.133	111.04	77.5938	75.9417	74.326	0.000220203	0.00167681	-0.554926
Q96RU3	FNBP1_HUMAN	FNBP1	reviewed	Q96RU3	23.4094	24.7297	23.491	29.7681	29.696	29.1278	0.00158491	0.00508944	0.306609
Q5T0N5	FBP1L_HUMAN	FNBP1L	reviewed	Q5T0N5-4	12.9453	15.5573	14.0217	18.3141	18.3125	17.2641	0.0229311	0.0338338	0.34175
Q8N3X1	FNBP4_HUMAN	FNBP4	reviewed	Q8N3X1	105.168	103.642	106.583	95.2925	94.3856	96.8682	0.00111418	0.00412237	-0.138381
Q9Y2H6	FND3A_HUMAN	FNDC3A	reviewed	Q9Y2H6	53.4881	48.1147	52.9817	88.0252	85.1743	85.0301	0.000289006	0.0019444	0.740258
Q53EP0	FND3B_HUMAN	FNDC3B	reviewed	Q53EP0	30.2945	29.0087	28.652	55.2085	50.2907	52.8212	0.00152595	0.00497285	0.848005
P49354	FNTA_HUMAN	FNTA	reviewed	P49354	8.83643	9.52333	8.53811	18.9937	19.2963	17.9377	8.96e-05	0.00114334	1.06379
P49356	FNTB_HUMAN	FNTB	reviewed	P49356	2.70645	3.11508	2.95356	4.53926	4.87601	3.78594	0.0323782	0.0453727	0.589183
Q5VW36	FOCAD_HUMAN	FOCAD	reviewed	Q5VW36	8.76662	9.62398	9.51422	16.7626	17.2768	16.2437	5.35e-05	0.000889821	0.84956
P15407	FOSL1_HUMAN	FOSL1	reviewed	P15407	19.5448	19.1267	19.3314	48.8259	47.8894	49.5383	0.000117938	0.00128999	1.33428
P55317	FOXA1_HUMAN	FOXA1	reviewed	P55317	35.8914	32.3406	37.2266	8.39892	8.34971	6.9352	0.00124847	0.00440284	-2.1547
Q01167	FOXK2_HUMAN	FOXK2	reviewed	Q01167	51.7367	51.1988	52.3506	47.1365	45.3414	43.399	0.0193446	0.0293519	-0.192629
O43524	FOXO3_HUMAN	FOXO3	reviewed	O43524	10.4831	9.85367	9.45812	4.94318	5.49926	5.56521	0.000478472	0.00251597	-0.896306
B7ZBM3	B7ZBM3_HUMAN	FOXP4	unreviewed	B7ZBM3	3.20777	3.20283	3.25649	1.36563	1.1579	1.16534	0.000632909	0.00297107	-1.3899
Q96CU9	FXRD1_HUMAN	FOXRED1	reviewed	Q96CU9	73.1631	69.4067	71.7745	78.9595	77.7656	77.1995	0.0142989	0.0230632	0.126113
Q5SZK8	FREM2_HUMAN	FREM2	reviewed	Q5SZK8	94.7354	86.2751	88.1636	46.9698	44.712	40.0962	0.000208008	0.00162953	-1.03043
P42685	FRK_HUMAN	FRK	reviewed	P42685	7.2373	7.25218	7.49469	4.60017	4.83324	4.65283	2.21e-05	0.000606329	-0.642178
Q96NE9	FRMD6_HUMAN	FRMD6	reviewed	Q96NE9	10.6227	10.2408	10.3753	18.2596	18.3797	16.2295	0.00797374	0.014519	0.759076
O94915	FRYL_HUMAN	FRYL	reviewed	O94915	56.3532	60.5389	56.2354	71.8011	71.8295	70.2018	0.00529051	0.0109117	0.304645
Q16658	FSCN1_HUMAN	FSCN1	reviewed	Q16658	120.594	123.303	121.828	213.823	227.666	216.27	0.00142491	0.00477741	0.846802
M0R366	M0R366_HUMAN	FSD1	unreviewed	M0R366	15.7596	15.2141	16.0384	37.0065	36.3165	36.2762	4.19e-07	0.000161727	1.22113
Q12841	FSTL1_HUMAN	FSTL1	reviewed	Q12841	14.1161	14.6515	12.81	79.6936	84.0164	88.0571	0.000723327	0.00319079	2.59821
P02792	FRIL_HUMAN	FTL	reviewed	P02792	47.006	46.814	46.825	115.982	115.402	113.334	0.000128251	0.00133861	1.29336
Q8IY81	SPB1_HUMAN	FTSJ3	reviewed	Q8IY81	782.105	714.451	749.012	423.745	411.354	406.857	0.00205698	0.0059947	-0.854466
Q96AE4	FUBP1_HUMAN	FUBP1	reviewed	Q96AE4	728.455	765.49	771.585	380.243	382.018	382.379	0.00126863	0.004437	-0.984953
P04066	FUCO_HUMAN	FUCA1	reviewed	P04066	29.0539	26.4717	29.6197	19.9587	20.0937	20.4446	0.0121944	0.0202978	-0.493066
Q9BTY2	FUCO2_HUMAN	FUCA2	reviewed	Q9BTY2	143.379	132.103	137.384	67.0311	65.102	60.0946	0.00014508	0.00139937	-1.10286
Q9BWH2	FUND2_HUMAN	FUNDC2	reviewed	Q9BWH2	207.077	183.403	199.103	70.0508	68.869	66.4983	0.00245333	0.00668972	-1.52113
Q9BYC5	FUT8_HUMAN	FUT8	reviewed	Q9BYC5	265.88	236.003	258.02	102.858	99.283	100.705	0.00308837	0.00771595	-1.32723
P51114	FXR1_HUMAN	FXR1	reviewed	P51114	393.917	399.964	384.237	529.468	536.285	524.292	3.24e-05	0.000703064	0.432583
P51116	FXR2_HUMAN	FXR2	reviewed	P51116	113.319	116.605	113.528	159.775	163.074	159.825	6.96e-06	0.000394781	0.49094
Q14802	FXYD3_HUMAN	FXYD3	reviewed	Q14802	5.97133	5.63141	5.91834	3.59999	3.59896	3.36528	0.000107545	0.0012377	-0.729904
Q9BQS8	FYCO1_HUMAN	FYCO1	reviewed	Q9BQS8	44.4867	46.4088	44.2865	59.9978	58.7748	56.05	0.00169588	0.00530947	0.370988
Q13283	G3BP1_HUMAN	G3BP1	reviewed	Q13283	244.231	253.909	248.239	380.888	391.462	394.994	3.41e-05	0.000716425	0.645248
Q9UN86	G3BP2_HUMAN	G3BP2	reviewed	Q9UN86	116.863	125.692	119.444	147.917	149.345	151.031	0.00428195	0.00944172	0.308455
P11413	G6PD_HUMAN	G6PD	reviewed	P11413	1332.8	1617.19	1468.74	448.512	445.791	425.042	0.00593536	0.0118348	-1.74381
P10253	LYAG_HUMAN	GAA	reviewed	P10253	208.286	197.915	207.094	130.616	130.98	122.531	7.13e-05	0.00102225	-0.674996
O95166	GBRAP_HUMAN	GABARAP	reviewed	O95166	23.6442	25.3981	23.6846	26.4342	28.6206	28.2211	0.0173209	0.0268808	0.19541
P60520	GBRL2_HUMAN	GABARAPL2	reviewed	P60520	60.6398	62.6449	61.1496	36.1987	35.5405	35.7703	0.000179798	0.00153393	-0.778643
Q06546	GABPA_HUMAN	GABPA	reviewed	Q06546	38.4329	42.3594	39.9642	31.3004	31.2113	32.0525	0.0131117	0.0214835	-0.352734
Q06547	GABP1_HUMAN	GABPB1	reviewed	Q06547	12.3551	13.5107	13.5561	9.57541	9.51677	9.9196	0.0077282	0.0141952	-0.44236
Q8TAE8	G45IP_HUMAN	GADD45GIP1	reviewed	Q8TAE8	132.511	120.234	127.042	101.97	100.707	94.3812	0.00472729	0.0100853	-0.354449
O14976	GAK_HUMAN	GAK	reviewed	O14976	149.908	164.498	152.267	122.72	119.676	111.722	0.0035356	0.00837197	-0.39818
P54803	GALC_HUMAN	GALC	reviewed	P54803	5.88249	4.77457	5.46394	2.66714	2.86267	2.87356	0.0126103	0.0208336	-0.939902
Q14376	GALE_HUMAN	GALE	reviewed	Q14376	51.0799	55.1733	50.7406	73.1732	73.962	68.9484	0.000760633	0.00328253	0.46088
P51570	GALK1_HUMAN	GALK1	reviewed	P51570	102.553	112.164	107.862	117.498	121.836	119.032	0.0337658	0.0470536	0.151783
P34059	GALNS_HUMAN	GALNS	reviewed	P34059	117.066	98.9987	105.394	40.1962	38.5712	37.7542	0.00526238	0.0108816	-1.46404
Q96FL9	GLT14_HUMAN	GALNT14	reviewed	Q96FL9	6.58687	6.25339	6.22126	7.40836	7.71729	7.18816	0.00602756	0.0119457	0.227274
Q6P9A2	GLT18_HUMAN	GALNT18	reviewed	Q6P9A2	8.07177	7.0612	7.54237	12.6176	12.5964	12.7761	0.00243186	0.00664285	0.744499
Q14435	GALT3_HUMAN	GALNT3	reviewed	Q14435	79.8642	71.1178	76.5849	24.3376	24.6733	22.3291	0.00122821	0.0043523	-1.67351
Q8NCL4	GALT6_HUMAN	GALNT6	reviewed	Q8NCL4	204.05	188.27	205.156	59.5618	60.611	57.2722	0.00111935	0.00413527	-1.75151
Q86SF2	GALT7_HUMAN	GALNT7	reviewed	Q86SF2	136.557	123.212	133.791	52.6599	51.9191	49.6264	0.00172057	0.00536295	-1.35173
P07902	GALT_HUMAN	GALT	reviewed	P07902	1.30405	1.04266	1.18647	1.64773	1.83003	1.72527	0.00539954	0.011077	0.558384
Q9H2C0	GAN_HUMAN	GAN	reviewed	Q9H2C0	26.4236	28.9881	26.6662	13.7877	13.4701	12.6169	0.000953934	0.00376476	-1.04152
P04406	G3P_HUMAN	GAPDH	reviewed	P04406	2854.45	3519.92	2967.93	4306.55	4559.37	4404.82	0.0152222	0.0241902	0.506397
Q14C86	GAPD1_HUMAN	GAPVD1	reviewed	Q14C86	147.649	166.648	149.148	184.642	187.519	181.955	0.0315124	0.0443358	0.257789
P41250	GARS_HUMAN	GARS1	reviewed	P41250	304.043	330.808	309.434	548.074	561.214	556.052	0.000172313	0.00151679	0.818524
P22102	PUR2_HUMAN	GART	reviewed	P22102	281.017	326.191	295.468	562.583	586.994	571.005	0.000326162	0.00206543	0.930617
G3V1N3	G3V1N3_HUMAN	GAS2L3	unreviewed	G3V1N3	8.75076	8.94263	9.20568	10.909	11.5454	11.0139	0.00141584	0.00476141	0.315237
P23771	GATA3_HUMAN	GATA3	reviewed	P23771	86.0639	83.5988	89.4903	28.6044	28.7917	26.7801	0.000215618	0.00166049	-1.62232
Q8WXI9	P66B_HUMAN	GATAD2B	reviewed	Q8WXI9	145.105	139.967	148.337	122.948	124.173	126.826	0.00621645	0.0121739	-0.212894
A0A0G2JLB3	A0A0G2JLB3_HUMAN	GBA	unreviewed	A0A0G2JLB3	136.804	131.597	141.272	88.038	85.3271	89.1031	0.00102822	0.00395046	-0.642331
Q92538	GBF1_HUMAN	GBF1	reviewed	Q92538	89.2336	97.9664	91.3892	106.804	105.549	100.074	0.0303185	0.0429878	0.165382
P32455	GBP1_HUMAN	GBP1	reviewed	P32455	11.5746	12.0242	11.5702	13.1882	14.6219	14.1717	0.0229037	0.0337999	0.255461
P28676	GRAN_HUMAN	GCA	reviewed	P28676	48.9478	45.3068	50.2245	39.5743	39.949	39.8689	0.0290439	0.0413949	-0.275152
O75600	KBL_HUMAN	GCAT	reviewed	O75600	26.0302	22.7708	25.0029	18.7533	17.7962	16.8122	0.00713779	0.0133801	-0.467892
Q96CN9	GCC1_HUMAN	GCC1	reviewed	Q96CN9	55.5949	55.9837	56.5411	33.5219	33.5485	31.3477	0.000255583	0.00182699	-0.772494
Q92947	GCDH_HUMAN	GCDH	reviewed	Q92947	227.38	206.53	220.401	124.413	121.442	120.982	0.00324726	0.00794652	-0.834835
P16383	GCFC2_HUMAN	GCFC2	reviewed	P16383	7.73544	8.01869	8.04164	9.50168	9.54732	9.26872	0.000357094	0.00215974	0.250999
P48507	GSH0_HUMAN	GCLM	reviewed	P48507	26.1761	29.1713	29.0952	47.191	48.5707	46.9831	0.000434337	0.00240077	0.757394
A0A1W2PQV2	A0A1W2PQV2_HUMAN	GCSH	unreviewed	A0A1W2PQV2	14.1637	12.5352	13.054	6.4755	6.37303	5.46289	0.00052315	0.00263499	-1.11831
Q9Y2T3	GUAD_HUMAN	GDA	reviewed	Q9Y2T3	69.5714	68.8725	67.3681	318.117	335.889	328.242	0.000326406	0.00206543	2.25476
A0A6Q8PGS2	A0A6Q8PGS2_HUMAN	GDAP1	unreviewed	A0A6Q8PGS2	214.559	191.736	211.89	99.3092	97.0649	101.734	0.00353663	0.00837197	-1.0522
Q9NZC3	GDE1_HUMAN	GDE1	reviewed	Q9NZC3	34.5715	32.7355	33.6672	28.957	28.3853	28.1046	0.00371923	0.00862454	-0.240885
Q99988	GDF15_HUMAN	GDF15	reviewed	Q99988	19.199	13.3585	13.9796	5.05538	5.46565	5.61069	0.0309442	0.0436949	-1.52848
P50395	GDIB_HUMAN	GDI2	reviewed	P50395	511.608	590.697	552.414	793.294	846.507	833.869	0.00102972	0.0039531	0.580067
Q8N9F7	GDPD1_HUMAN	GDPD1	reviewed	Q8N9F7	44.804	42.7414	43.0047	93.6864	91.2693	94.7052	1.07e-05	0.000462013	1.09908
Q7L5L3	GDPD3_HUMAN	GDPD3	reviewed	Q7L5L3	37.8174	39.9309	36.9237	8.91504	8.5269	8.89638	0.000744497	0.00323448	-2.12228
I3L2C7	I3L2C7_HUMAN	GEMIN4	unreviewed	I3L2C7	75.254	84.0917	78.8709	101.755	103.743	101.075	0.00778353	0.014253	0.363958
Q8TEQ6	GEMI5_HUMAN	GEMIN5	reviewed	Q8TEQ6	321.649	353.793	339.401	414.576	425.636	412.218	0.00588154	0.0117505	0.303474
B7Z1T1	B7Z1T1_HUMAN	GET1	unreviewed	B7Z1T1	19.4274	17.1755	19.6511	9.26766	9.60842	9.2005	0.00597862	0.0118862	-1.00259
O43681	GET3_HUMAN	GET3	reviewed	O43681	114.737	120.606	122.967	94.0583	94.575	94.1851	0.00910625	0.0160863	-0.34133
Q7L5D6	GET4_HUMAN	GET4	reviewed	Q7L5D6	111.932	114.915	109.231	125.573	126.327	123.617	0.00610776	0.0120476	0.160083
P55789	ALR_HUMAN	GFER	reviewed	P55789	26.8297	26.8898	25.9117	35.1953	33.4599	32.1861	0.00841913	0.0151376	0.340681
Q96RP9	EFGM_HUMAN	GFM1	reviewed	Q96RP9	544.962	491.357	527.099	368.158	362.872	362.233	0.00919938	0.0162139	-0.516063
Q06210	GFPT1_HUMAN	GFPT1	reviewed	Q06210	359.524	390.818	374.813	679.37	690.551	658.869	2.04e-05	0.000579861	0.850497
O94808	GFPT2_HUMAN	GFPT2	reviewed	O94808	6.14266	6.13984	6.36712	17.9968	17.5182	16.9116	0.000425924	0.00236607	1.49115
Q13630	FCL_HUMAN	GFUS	reviewed	Q13630	38.0236	40.7825	38.9264	71.0157	74.8877	71.7708	5.4e-05	0.00089318	0.886657
Q9UJY4	GGA2_HUMAN	GGA2	reviewed	Q9UJY4	20.6141	21.7823	21.9764	17.5928	18.3645	19.1969	0.00827378	0.0149321	-0.222982
O75223	GGCT_HUMAN	GGCT	reviewed	O75223	139.216	162.031	147.751	72.4743	74.6402	70.8101	0.0062288	0.0121938	-1.04288
Q92820	GGH_HUMAN	GGH	reviewed	Q92820	186.028	177.993	187.168	273.228	265.113	282.257	0.000378301	0.0022309	0.574127
Q8N2G8	GHDC_HUMAN	GHDC	reviewed	Q8N2G8	11.8189	12.3184	12.2294	18.9937	17.4968	15.9225	0.0236349	0.0347107	0.52731
Q14691	PSF1_HUMAN	GINS1	reviewed	Q14691	38.9596	42.5943	40.0035	55.8592	57.4367	55.5953	0.000929761	0.00371083	0.474457
Q9Y248	PSF2_HUMAN	GINS2	reviewed	Q9Y248	21.7658	22.6702	22.4841	25.8155	26.3964	26.0866	0.000829183	0.00346834	0.226545
Q9BRX5	PSF3_HUMAN	GINS3	reviewed	Q9BRX5	31.4589	35.8093	34.0683	46.5114	49.0167	49.1546	0.00126033	0.00441856	0.513739
Q9BRT9	SLD5_HUMAN	GINS4	reviewed	Q9BRT9	33.1374	36.6196	34.7415	43.8315	45.986	45.0361	0.00221244	0.00625214	0.367912
P17302	CXA1_HUMAN	GJA1	reviewed	P17302	3.8931	3.52544	3.60149	6.32163	5.93003	5.41173	0.00645631	0.0124922	0.680634
P06280	AGAL_HUMAN	GLA	reviewed	P06280	181.126	158.536	168.339	69.384	66.431	66.9445	0.00356281	0.00841327	-1.32506
P16278	BGAL_HUMAN	GLB1	reviewed	P16278	290.631	269.595	287.508	168.507	163.621	157.983	0.000680984	0.00310284	-0.790501
Q92896	GSLG1_HUMAN	GLG1	reviewed	Q92896-2	454.833	418.193	440.456	140.438	139.006	128.668	0.00041051	0.00233463	-1.68636
Q9H4G4	GAPR1_HUMAN	GLIPR2	reviewed	Q9H4G4	9.1664	8.03418	8.9897	15.102	14.5761	14.4332	0.00047617	0.00250863	0.752116
Q92990	GLMN_HUMAN	GLMN	reviewed	Q92990	22.4004	27.0266	24.2568	60.4754	62.9237	64.8242	3.31e-05	0.000710227	1.35303
P35754	GLRX1_HUMAN	GLRX	reviewed	P35754	4.68949	4.26872	4.51308	8.53997	8.8813	8.64342	1.62e-05	0.000537585	0.952208
O76003	GLRX3_HUMAN	GLRX3	reviewed	O76003	183.027	208.667	188.848	272.087	283.041	263.131	0.0016917	0.00530411	0.495157
O94925	GLSK_HUMAN	GLS	reviewed	O94925-3	170.951	160.712	167.638	277.696	266.986	276.885	2.25e-05	0.000606329	0.718471
P00367	DHE3_HUMAN	GLUD1	reviewed	P00367	725.596	657.184	695.396	599.077	583.691	583.017	0.0276924	0.039762	-0.235008
P49448	DHE4_HUMAN	GLUD2	reviewed	P49448	1.6372	1.41172	1.49501	1.87533	1.86364	1.81338	0.0285045	0.0407394	0.289158
Q49A26	GLYR1_HUMAN	GLYR1	reviewed	Q49A26	67.8676	62.2836	67.11	48.3098	46.2579	48.5691	0.00386441	0.00883246	-0.462712
P17900	SAP3_HUMAN	GM2A	reviewed	P17900	46.1652	39.8251	42.9346	25.6327	26.1306	26.2202	0.0108275	0.0184761	-0.725288
O60547	GMDS_HUMAN	GMDS	reviewed	O60547	39.334	43.4021	40.1493	33.8425	34.7859	35.054	0.0276777	0.0397557	-0.245143
Q96IJ6	GMPPA_HUMAN	GMPPA	reviewed	Q96IJ6	31.5192	34.8827	33.008	42.7383	44.046	42.2933	0.00267095	0.00705011	0.376776
Q9Y5P6	GMPPB_HUMAN	GMPPB	reviewed	Q9Y5P6	59.6022	66.9085	63.7385	76.7155	77.6953	80.6359	0.00755869	0.0139766	0.305057
F8WAN9	F8WAN9_HUMAN	GMPR2	unreviewed	F8WAN9	53.8847	58.211	55.3547	93.8884	95.7573	92.0107	2.68e-05	0.000647012	0.750203
P29992	GNA11_HUMAN	GNA11	reviewed	P29992	119.823	114.848	124.279	155.749	154.049	163.781	0.000737895	0.00322024	0.399823
Q14344	GNA13_HUMAN	GNA13	reviewed	Q14344	481.996	459.564	488.77	298.133	290.743	287.941	0.000883357	0.00358592	-0.706001
P63096	GNAI1_HUMAN	GNAI1	reviewed	P63096	12.9453	13.1855	13.169	41.3919	40.0926	39.4454	0.000356436	0.00215974	1.62158
P04899	GNAI2_HUMAN	GNAI2	reviewed	P04899	311.128	302.994	309.616	423.639	409.487	407.261	0.000423513	0.00235979	0.425235
P08754	GNAI3_HUMAN	GNAI3	reviewed	P08754	159.338	152.092	152.087	115.911	115.539	109.403	0.000242694	0.00177724	-0.44347
P09471	GNAO_HUMAN	GNAO1	reviewed	P09471-2	21.9657	21.9733	22.8571	72.8205	71.695	69.693	0.000100845	0.00119493	1.68118
P50148	GNAQ_HUMAN	GNAQ	reviewed	P50148	49.2111	47.7044	48.4266	62.9919	62.4624	60.6204	0.000299585	0.00198065	0.35643
P63092	GNAS2_HUMAN	GNAS	reviewed	P63092	326.694	304.21	328.956	227.434	225.928	230.155	0.00625186	0.0122216	-0.489846
P62879	GBB2_HUMAN	GNB2	reviewed	P62879	104.974	103.311	104.555	69.227	68.6032	65.7479	0.000115437	0.00128254	-0.619846
Q9HAV0	GBB4_HUMAN	GNB4	reviewed	Q9HAV0	23.5522	20.9229	21.8053	46.8608	48.8029	49.1177	1.63e-05	0.000537585	1.12722
A0A7I2SU25	A0A7I2SU25_HUMAN	GNE	unreviewed	A0A7I2SU25	23.5649	23.1786	23.5948	51.8713	53.8591	51.1897	0.0005712	0.002806	1.15765
P50151	GBG10_HUMAN	GNG10	reviewed	P50151	18.4914	17.8749	20.1588	8.87336	9.25097	10.0702	0.00115803	0.00422407	-1.00348
Q9UBI6	GBG12_HUMAN	GNG12	reviewed	Q9UBI6	64.4536	62.2087	65.716	141.682	139.861	150.582	0.000745299	0.00323448	1.1675
P50150	GBG4_HUMAN	GNG4	reviewed	P50150	2.08457	2.18856	2.22989	4.62902	4.2497	3.82004	0.0105627	0.0181426	0.965506
P63218	GBG5_HUMAN	GNG5	reviewed	P63218	104.578	94.1028	95.835	30.5022	31.2175	32.3396	0.00186649	0.00564094	-1.6467
D6RDH5	D6RDH5_HUMAN	GNGT2	unreviewed	D6RDH5	34.2193	32.8955	33.8383	134.418	132.981	136.046	4.82e-06	0.000348741	1.99869
P36915	GNL1_HUMAN	GNL1	reviewed	P36915	99.4122	105.319	101.473	152.857	158.935	153.697	3.48e-05	0.000719307	0.604252
A0A6I8PL80	A0A6I8PL80_HUMAN	GNL3L	unreviewed	A0A6I8PL80	56.5912	56.4922	57.5846	66.4188	69.1501	70.5571	0.0067624	0.0129127	0.272334
O15228	GNPAT_HUMAN	GNPAT	reviewed	O15228	39.7496	39.6805	35.8494	56.6029	52.4079	50.5786	0.00356384	0.00841327	0.469229
P46926	GNPI1_HUMAN	GNPDA1	reviewed	P46926	26.5886	29.3158	26.0154	54.4936	58.0111	58.7616	8.82e-05	0.00113504	1.06396
Q8TDQ7	GNPI2_HUMAN	GNPDA2	reviewed	Q8TDQ7	1.18348	1.30591	1.08269	2.51006	3.19262	2.56943	0.0132209	0.0216396	1.21149
Q96EK6	GNA1_HUMAN	GNPNAT1	reviewed	Q96EK6	41.7454	48.9845	44.5979	56.8786	61.497	60.106	0.00722904	0.0135087	0.399318
P15586	GNS_HUMAN	GNS	reviewed	P15586	135.215	120.502	131.659	84.6624	82.4736	86.6701	0.00653191	0.0125945	-0.610009
Q92805	GOGA1_HUMAN	GOLGA1	reviewed	Q92805	81.1936	78.721	77.5246	54.8558	54.1646	52.247	8.85e-05	0.00113504	-0.558102
A0A6Q8KRG2	A0A6Q8KRG2_HUMAN	GOLGA2	unreviewed	A0A6Q8KRG2	285.713	255.068	276.799	152.79	147.432	147.694	0.00423101	0.00936294	-0.868131
Q08378	GOGA3_HUMAN	GOLGA3	reviewed	Q08378	169.656	170.669	167.332	198.615	199.324	199.572	0.000482313	0.00251681	0.23511
Q13439	GOGA4_HUMAN	GOLGA4	reviewed	Q13439	398.388	399.414	404.946	347.885	342.793	336.167	0.000409031	0.0023341	-0.228117
Q8TBA6	GOGA5_HUMAN	GOLGA5	reviewed	Q8TBA6	140.891	126.988	135.611	83.8001	83.3474	83.6999	0.0062351	0.0122012	-0.685725
Q14789	GOGB1_HUMAN	GOLGB1	reviewed	Q14789	556.384	517.486	533.063	459.126	451.388	452.499	0.0154693	0.0245126	-0.23751
F8W785	F8W785_HUMAN	GOLIM4	unreviewed	F8W785	77.2561	67.373	73.867	18.2885	17.9062	16.8093	0.00227717	0.00637089	-2.04343
Q8NBJ4	GOLM1_HUMAN	GOLM1	reviewed	Q8NBJ4	37.2431	33.7988	37.2799	93.2601	90.9577	92.3888	1.63e-05	0.000537585	1.35251
Q6P4E1	GOLM2_HUMAN	GOLM2	reviewed	Q6P4E1	93.6629	82.9975	83.7318	52.2913	50.5626	47.6169	0.00383003	0.00877716	-0.791202
Q9H4A6	GOLP3_HUMAN	GOLPH3	reviewed	Q9H4A6	137.401	139.263	139.771	74.3721	77.5792	77.8135	6.07e-06	0.00037203	-0.857931
Q9H4A5	GLP3L_HUMAN	GOLPH3L	reviewed	Q9H4A5	21.0234	21.1862	21.9652	13.9127	14.4111	15.6212	0.00105255	0.00399535	-0.546304
Q3T8J9	GON4L_HUMAN	GON4L	reviewed	Q3T8J9	14.0875	15.3251	13.5477	8.66499	9.72452	9.19482	0.00269759	0.00707706	-0.639153
Q9BQQ3	GORS1_HUMAN	GORASP1	reviewed	Q9BQQ3	17.5428	15.3844	16.9135	8.13605	8.11751	8.82532	0.00268594	0.00706191	-0.990852
Q9H8Y8	GORS2_HUMAN	GORASP2	reviewed	Q9H8Y8	220.286	213.242	214.617	151.03	153.759	152.461	0.00033223	0.00208236	-0.503334
G5E9T8	G5E9T8_HUMAN	GOSR1	unreviewed	G5E9T8	34.1019	31.6102	33.9028	24.3761	24.8383	26.1235	0.00200218	0.00589256	-0.402986
P17174	AATC_HUMAN	GOT1	reviewed	P17174	116.403	134.416	124.355	144.433	153.142	152.449	0.0233639	0.0343873	0.262443
O43292	GPAA1_HUMAN	GPAA1	reviewed	O43292	47.4502	45.7016	48.6482	33.3873	31.7032	33.8972	0.000273894	0.00188972	-0.518536
Q53EU6	GPAT3_HUMAN	GPAT3	reviewed	Q53EU6	10.1024	9.18782	9.15799	13.6146	12.8652	13.5975	0.000775851	0.00331907	0.494448
Q96I76	GPTC3_HUMAN	GPATCH3	reviewed	Q96I76	32.5917	30.0359	33.0501	72.3301	73.9345	72.0976	1.79e-05	0.000558384	1.19047
Q9UKJ3	GPTC8_HUMAN	GPATCH8	reviewed	Q9UKJ3	61.6805	59.0446	61.9322	67.2683	68.0869	70.7447	0.0052672	0.0108816	0.174205
P35052	GPC1_HUMAN	GPC1	reviewed	P35052	39.2007	41.4639	40.4354	29.4507	28.9322	29.8867	0.00106004	0.00400811	-0.45621
Q8N335	GPD1L_HUMAN	GPD1L	reviewed	Q8N335	196.21	214.071	200.601	78.2382	77.7014	77.0404	0.00174812	0.00539934	-1.39069
P43304	GPDM_HUMAN	GPD2	reviewed	P43304	1099.63	978.089	1064.93	401.414	390.316	380.492	0.00241813	0.00661935	-1.42274
P06744	G6PI_HUMAN	GPI	reviewed	P06744	573.241	703.338	617.787	387.238	398.4	399.362	0.0241032	0.0352947	-0.676828
Q92917	GPKOW_HUMAN	GPKOW	reviewed	Q92917	116.105	118.709	119.792	147.074	151.755	150.468	8.69e-05	0.00113101	0.341458
Q9NPR9	GP108_HUMAN	GPR108	reviewed	Q9NPR9	8.18599	7.2625	7.98555	4.2219	3.95947	4.16396	0.00341037	0.00818552	-0.924641
Q86V85	GP180_HUMAN	GPR180	reviewed	Q86V85	5.8349	5.6598	6.11468	16.0028	15.1352	14.1717	0.0020295	0.00594364	1.36348
P0CG08	GPHRB_HUMAN	GPR89B	reviewed	P0CG08	50.8293	46.6282	51.9888	33.3456	30.9364	30.6428	0.00212297	0.00611122	-0.65477
Q96D09	GASP2_HUMAN	GPRASP2	reviewed	Q96D09	1.10733	1.03234	0.931226	1.92342	2.1111	1.87876	0.000687568	0.00310302	0.945299
A0A3B3ITN8	A0A3B3ITN8_HUMAN	GPRC5A	unreviewed	A0A3B3ITN8	13.4053	13.6424	15.0202	33.4162	32.9069	35.6935	0.000165293	0.0014957	1.27801
Q9NQ84	GPC5C_HUMAN	GPRC5C	reviewed	Q9NQ84	21.1757	20.6803	20.8039	14.5955	13.3907	12.5686	0.00423174	0.00936294	-0.62767
Q7Z2K8	GRIN1_HUMAN	GPRIN1	reviewed	Q7Z2K8	37.5032	37.4352	38.0316	52.2336	54.073	51.1954	0.00217498	0.00619198	0.479429
I3L3Y9	I3L3Y9_HUMAN	GPS2	unreviewed	I3L3Y9	37.1638	37.2674	36.9714	27.1362	26.259	25.5721	0.00125909	0.00441621	-0.496456
Q86YR5	GPSM1_HUMAN	GPSM1	reviewed	Q86YR5	11.765	11.5828	10.5212	18.9232	19.6537	18.4181	0.000133386	0.00134688	0.75087
P07203	GPX1_HUMAN	GPX1	reviewed	P07203	17.419	17.8233	17.5222	40.1898	39.002	41.3071	0.000615431	0.00293161	1.19138
A0A087WT12	A0A087WT12_HUMAN	GPX4	unreviewed	A0A087WT12	33.4674	36.5448	35.409	23.7991	23.9829	24.0117	0.00614002	0.0120852	-0.554237
E7ETY7	E7ETY7_HUMAN	GPX8	unreviewed	E7ETY7	12.3424	12.4345	12.1648	45.4599	44.4645	48.7397	0.00139714	0.0047295	1.90827
A0A1B0GUD6	A0A1B0GUD6_HUMAN	GRAMD1B	unreviewed	A0A1B0GUD6	8.78566	8.55035	9.87324	35.9102	37.1353	33.0502	0.000836266	0.00348482	1.9632
Q96HH9	GRM2B_HUMAN	GRAMD2B	reviewed	Q96HH9	20.1635	19.5164	21.8894	34.1535	33.5027	37.5041	0.00156617	0.00504036	0.772305
Q6IC98	GRAM4_HUMAN	GRAMD4	reviewed	Q6IC98	3.50284	3.17186	3.40515	2.3626	2.01334	1.83612	0.00391574	0.00889211	-0.698331
Q4ZG55	GREB1_HUMAN	GREB1	reviewed	Q4ZG55	80.2544	86.3629	81.7123	28.3896	26.6836	26.584	0.000418271	0.0023464	-1.6046
Q6ISB3	GRHL2_HUMAN	GRHL2	reviewed	Q6ISB3	91.9528	86.4997	94.8336	37.3816	38.6781	38.3539	0.00170589	0.00532791	-1.25615
Q9UBQ7	GRHPR_HUMAN	GRHPR	reviewed	Q9UBQ7	130.237	131.626	126.902	180.471	173.63	166.229	0.00462791	0.00992793	0.42053
P42263	GRIA3_HUMAN	GRIA3	reviewed	P42263	38.8993	40.5141	44.3511	111.183	111.479	117.341	1.43e-05	0.000516861	1.45795
Q4V328	GRAP1_HUMAN	GRIPAP1	reviewed	Q4V328	62.7402	63.063	61.5815	74.1445	76.8399	73.0299	0.00368944	0.00857404	0.257587
P25098	ARBK1_HUMAN	GRK2	reviewed	P25098	48.0816	55.2172	52.2693	37.3399	38.394	35.8101	0.0116762	0.0196206	-0.479934
F8W9W2	F8W9W2_HUMAN	GRK6	unreviewed	F8W9W2	38.0839	37.5565	37.1228	26.4053	25.8709	23.3523	0.00329603	0.00802534	-0.576294
F5H5I6	F5H5I6_HUMAN	GRSF1	unreviewed	F5H5I6	202.841	189.07	199.661	170.812	168.375	167.266	0.0162089	0.0253991	-0.224126
Q9BQ67	GRWD1_HUMAN	GRWD1	reviewed	Q9BQ67	130.411	128.511	128.79	163.07	165.341	165.746	1.08e-05	0.000462013	0.349987
P57764	GSDMD_HUMAN	GSDMD	reviewed	P57764	24.3486	22.234	21.7324	54.173	56.6943	51.8719	0.000195053	0.0015831	1.25229
O60443	GSDME_HUMAN	GSDME	reviewed	O60443	4.4198	4.27646	4.11479	11.7617	13.0393	12.6937	0.00136591	0.00467223	1.5493
Q14687	GSE1_HUMAN	GSE1	reviewed	Q14687	34.8031	37.1952	35.8298	18.7725	17.7993	16.1044	6.71e-05	0.000984083	-1.03351
P06396	GELS_HUMAN	GSN	reviewed	P06396-2	294.353	304.225	296.385	163.167	166.893	162.059	4.58e-05	0.000834898	-0.862821
P15170	ERF3A_HUMAN	GSPT1	reviewed	P15170-3	285.263	316.451	292.088	405.616	426.562	420.557	0.000943205	0.00374005	0.487056
P00390	GSHR_HUMAN	GSR	reviewed	P00390	283.781	305.033	285.185	198.987	197.683	191.974	0.00272186	0.00710404	-0.570236
P48637	GSHB_HUMAN	GSS	reviewed	P48637	136.919	153.643	143.291	189.181	201.866	198.457	0.00141397	0.00475797	0.442296
Q9Y2Q3	GSTK1_HUMAN	GSTK1	reviewed	Q9Y2Q3	166.585	154.34	167.831	89.2049	87.7865	87.932	0.00304136	0.00764928	-0.883539
P21266	GSTM3_HUMAN	GSTM3	reviewed	P21266	205.17	263.486	250.458	98.7161	100.753	100.279	0.0155188	0.0245759	-1.26247
P78417	GSTO1_HUMAN	GSTO1	reviewed	P78417	113.404	131.812	120.109	193.666	212.25	210.011	0.000482086	0.00251681	0.75358
P09211	GSTP1_HUMAN	GSTP1	reviewed	P09211	232.923	227.654	229.368	1059.74	1130.44	1058.93	0.000736537	0.00321881	2.23549
G3V5T0	G3V5T0_HUMAN	GSTZ1	unreviewed	G3V5T0	98.1652	98.7587	96.7073	51.9996	53.3886	52.7587	2.15e-06	0.000278002	-0.892741
P35269	T2FA_HUMAN	GTF2F1	reviewed	P35269	68.7528	81.1547	69.8504	138.726	147.912	150.298	0.000181517	0.0015436	0.991506
P13984	T2FB_HUMAN	GTF2F2	reviewed	P13984	63.2669	67.8634	66.0189	123.698	129.917	133.312	0.000353898	0.00215761	0.972774
Q12789	TF3C1_HUMAN	GTF3C1	reviewed	Q12789	392.766	373.11	396.004	235.955	228.693	225.431	0.000473606	0.00250362	-0.751628
Q8WUA4	TF3C2_HUMAN	GTF3C2	reviewed	Q8WUA4	68.7845	65.3445	70.0551	43.9372	44.4737	45.9855	0.00102121	0.00393473	-0.603376
Q9Y5Q9	TF3C3_HUMAN	GTF3C3	reviewed	Q9Y5Q9	117.675	112.698	120.487	67.7331	66.6938	62.107	9.21e-05	0.00115774	-0.836119
Q9UKN8	TF3C4_HUMAN	GTF3C4	reviewed	Q9UKN8	147.11	144.398	155.663	111.196	111.953	113.021	0.00719942	0.0134631	-0.41164
Q9Y5Q8	TF3C5_HUMAN	GTF3C5	reviewed	Q9Y5Q8	121.181	121.813	126.234	78.6902	79.9286	77.3047	0.00018731	0.00155067	-0.646197
O00178	GTPB1_HUMAN	GTPBP1	reviewed	O00178	11.1177	11.2112	10.423	18.1699	17.7657	18.0258	0.000179603	0.00153393	0.720347
A4D1E9	GTPBA_HUMAN	GTPBP10	reviewed	A4D1E9	36.4594	34.2814	36.1467	32.5955	32.5525	31.4983	0.0207418	0.0311067	-0.145306
Q9BX10	GTPB2_HUMAN	GTPBP2	reviewed	Q9BX10	5.30186	5.23654	5.66589	7.25449	7.27735	7.05173	0.00117431	0.00425246	0.413558
Q969Y2	GTPB3_HUMAN	GTPBP3	reviewed	Q969Y2	20.3285	18.3008	19.7745	28.4025	27.8354	28.0875	0.00296731	0.0075213	0.529904
O43824	GTPB6_HUMAN	GTPBP6	reviewed	O43824	155.21	143.051	145.768	78.2991	76.0853	75.1105	0.00156749	0.00504186	-0.952193
Q8N3Z3	GTPB8_HUMAN	GTPBP8	reviewed	Q8N3Z3	12.5296	11.8461	12.622	17.4069	17.1516	17.7103	0.000171583	0.00151471	0.498512
Q9NYZ3	GTSE1_HUMAN	GTSE1	reviewed	Q9NYZ3	2.20514	2.44664	2.32246	3.26019	3.79449	3.41644	0.00881927	0.0156938	0.586307
Q8N442	GUF1_HUMAN	GUF1	reviewed	Q8N442	38.2203	33.8401	36.775	53.1312	52.6829	53.6	0.00439396	0.00961597	0.550631
B1ANH0	B1ANH0_HUMAN	GUK1	unreviewed	B1ANH0	56.4738	52.9254	55.5202	75.882	75.1596	75.5226	0.00193831	0.00576366	0.458159
Q9UBP9	GULP1_HUMAN	GULP1	reviewed	Q9UBP9	7.96072	7.70899	8.08091	11.3417	11.9181	11.9689	0.00039246	0.00227971	0.568789
P08236	BGLR_HUMAN	GUSB	reviewed	P08236	90.1284	80.5534	87.956	46.5114	44.8923	43.615	0.00281071	0.00725842	-0.937774
P46976	GLYG_HUMAN	GYG1	reviewed	P46976	66.1479	73.0276	68.5405	45.7228	47.0156	46.409	0.00625904	0.0122264	-0.577999
P07305	H10_HUMAN	H1-0	reviewed	P07305	332.764	289.186	322.819	168.046	158.186	161.775	0.00555973	0.0112898	-0.95306
Q92522	H1X_HUMAN	H1-10	reviewed	Q92522	736.755	639.96	713.235	259.196	251.072	244.71	0.00367008	0.00854443	-1.46896
P16403	H12_HUMAN	H1-2	reviewed	P16403	368.934	328.002	347.9	96.8056	95.1219	102.152	0.00169212	0.00530411	-1.829
P16402	H13_HUMAN	H1-3	reviewed	P16402	2915.2	2827.7	2697.73	1053.19	1004.92	1016.58	0.000751452	0.00325559	-1.45691
P10412	H14_HUMAN	H1-4	reviewed	P10412	249.343	253.029	231.328	105.147	104.196	108.567	0.00168066	0.00528909	-1.20657
P16401	H15_HUMAN	H1-5	reviewed	P16401	2332.36	2326.53	2146.98	885.211	867.266	865.152	0.00171855	0.00536097	-1.37852
Q16777	H2A2C_HUMAN	H2AC20	reviewed	Q16777	614.298	444.404	531.649	188.543	182.719	193.79	0.0196212	0.0297076	-1.49289
Q8IUE6	H2A2B_HUMAN	H2AC21	reviewed	Q8IUE6	146.9	152.327	145.58	49.6145	48.5737	52.0793	3.28e-05	0.000709348	-1.56565
O60814	H2B1K_HUMAN	H2BC12	reviewed	O60814	5100.23	5088.42	4994.11	3071.45	2961.77	2975.47	1.8e-06	0.000266911	-0.753045
Q5TEC6	H3PS2_HUMAN	H3-2	reviewed	Q5TEC6	369.731	349.493	325.175	138.954	145.238	161.158	0.000846938	0.00350794	-1.22966
P62805	H4_HUMAN	H4C1	reviewed	P62805	3643.25	3511.08	3726.04	1977.46	1931.23	2062.07	9.99e-05	0.00119218	-0.86574
Q14520	HABP2_HUMAN	HABP2	reviewed	Q14520	2.09409	1.87369	1.85684	3.86607	3.70283	4.1867	0.00105074	0.00399475	1.01311
Q6Y1H2	HACD2_HUMAN	HACD2	reviewed	Q6Y1H2	92.8094	81.2451	90.0232	51.1052	49.0839	50.5616	0.0070448	0.0132667	-0.808798
Q9UJ83	HACL1_HUMAN	HACL1	reviewed	Q9UJ83	130.484	116.138	127.993	97.4531	98.6322	99.5655	0.0252945	0.0367614	-0.341515
Q16836	HCDH_HUMAN	HADH	reviewed	Q16836	539.65	464.39	508.688	214.358	209.118	213.115	0.005352	0.0110034	-1.24871
H0YFD6	H0YFD6_HUMAN	HADHA	unreviewed	H0YFD6	1324.98	1196.89	1300.15	828.255	798.116	821.508	0.00522452	0.0108394	-0.642802
P55084	ECHB_HUMAN	HADHB	reviewed	P55084	1044.24	971.088	1020.51	699.242	680.551	687.25	0.00282389	0.00728035	-0.554529
Q16775	GLO2_HUMAN	HAGH	reviewed	Q16775	40.2065	39.7244	39.3443	55.0995	54.6382	59.0913	0.00598349	0.0118888	0.501268
Q6PII5	HAGHL_HUMAN	HAGHL	reviewed	Q6PII5-2	2.10044	1.98209	2.12611	1.44577	1.28622	1.27051	0.000649592	0.00300367	-0.63338
A0A2R8Y5P7	A0A2R8Y5P7_HUMAN	HARS2	unreviewed	A0A2R8Y5P7	214.444	193.579	206.752	105.358	102.656	103.411	0.0031627	0.0078336	-0.981173
Q8TF76	HASP_HUMAN	HASPIN	reviewed	Q8TF76	19.0372	17.2814	18.6918	13.6627	13.2471	12.7363	0.00366278	0.00853769	-0.472525
Q9NVX0	HAUS2_HUMAN	HAUS2	reviewed	Q9NVX0	5.71115	4.84167	4.78516	7.63917	7.53704	6.53728	0.0106275	0.0182337	0.501483
Q68CZ6	HAUS3_HUMAN	HAUS3	reviewed	Q68CZ6	29.0158	32.7355	30.5453	48.4412	49.0473	46.5596	0.000381345	0.00223871	0.642201
Q9H6D7	HAUS4_HUMAN	HAUS4	reviewed	Q9H6D7	22.172	22.6753	21.2864	27.3061	28.309	28.4798	0.00041777	0.0023464	0.346632
O94927	HAUS5_HUMAN	HAUS5	reviewed	O94927	20.668	22.3295	20.6889	27.0304	26.8547	26.1178	0.00321361	0.00790621	0.329067
Q5VY60	Q5VY60_HUMAN	HAUS6	unreviewed	Q5VY60	15.1123	14.2411	14.3022	22.9624	22.9869	20.0012	0.0123106	0.0204518	0.595216
Q99871	HAUS7_HUMAN	HAUS7	reviewed	Q99871	13.7036	14.5431	13.3597	23.2541	25.2446	25.4954	0.000966538	0.00379904	0.830605
Q9BT25	HAUS8_HUMAN	HAUS8	reviewed	Q9BT25	12.2948	12.4913	12.3135	31.6434	33.1361	33.1639	0.000515501	0.00261289	1.40054
O00165	HAX1_HUMAN	HAX1	reviewed	O00165	50.0551	45.2629	47.5486	39.5807	37.5569	37.1147	0.00823847	0.0148822	-0.322446
A6NEM2	A6NEM2_HUMAN	HCFC1	unreviewed	A6NEM2	498.044	492.831	502.702	333.668	339.292	336.388	1.1e-05	0.000462013	-0.565348
Q9Y5Z7	HCFC2_HUMAN	HCFC2	reviewed	Q9Y5Z7	12.866	11.6912	12.6557	10.7519	10.3936	10.0162	0.0143932	0.0231815	-0.256027
Q13547	HDAC1_HUMAN	HDAC1	reviewed	Q13547	527.622	499.946	528.99	279.072	282.592	295.448	0.000198503	0.0016002	-0.860805
Q92769	HDAC2_HUMAN	HDAC2	reviewed	Q92769	242.216	232.754	245.594	180.522	181.625	187.842	0.000695431	0.00311738	-0.389724
O15379	HDAC3_HUMAN	HDAC3	reviewed	O15379	18.5041	16.8891	17.4016	14.977	14.3408	14.8311	0.0157069	0.0247826	-0.258017
Q8WUI4	HDAC7_HUMAN	HDAC7	reviewed	Q8WUI4	16.0896	16.631	16.2572	26.2001	26.372	25.4215	7.05e-05	0.00101468	0.671229
A6NMT1	A6NMT1_HUMAN	HDAC8	unreviewed	A6NMT1	0.967723	0.872326	0.771347	1.51309	1.68949	1.84749	0.00418102	0.00929049	0.951482
Q9Y3E1	HDGR3_HUMAN	HDGFL3	reviewed	Q9Y3E1	71.6211	69.6596	72.3215	86.464	87.1327	90.9449	0.00139732	0.0047295	0.308568
Q9BSH5	HDHD3_HUMAN	HDHD3	reviewed	Q9BSH5	66.4144	62.3275	66.6416	41.6772	40.0499	40.9148	0.00146459	0.0048536	-0.671856
Q9BXW7	HDHD5_HUMAN	HDHD5	reviewed	Q9BXW7	147.154	141.797	148.657	120.451	118.683	122.736	0.00144823	0.00481396	-0.274168
Q7Z4Q2	HEAT3_HUMAN	HEATR3	reviewed	Q7Z4Q2	22.0673	24.1929	22.5907	44.7675	45.43	44.4961	0.00014206	0.00138576	0.968136
Q86XA9	HTR5A_HUMAN	HEATR5A	reviewed	Q86XA9	18.6913	19.5267	19.9569	27.3862	27.368	27.3372	0.00213694	0.00613322	0.496835
Q6AI08	HEAT6_HUMAN	HEATR6	reviewed	Q6AI08	81.9138	94.139	87.8691	62.7899	66.4921	65.4722	0.0157838	0.0248888	-0.438456
Q9NRV9	HEBP1_HUMAN	HEBP1	reviewed	Q9NRV9	125.652	121.986	123.289	108.054	111.589	111.773	0.00131418	0.0045457	-0.162491
P42694	HELZ_HUMAN	HELZ	reviewed	P42694	55.4617	57.8394	57.3349	50.2268	50.7704	47.9125	0.00350018	0.0083278	-0.196484
Q9BYK8	HELZ2_HUMAN	HELZ2	reviewed	Q9BYK8	94.7639	100.111	95.9668	64.7743	64.7874	62.593	0.000539222	0.00268917	-0.597967
Q15751	HERC1_HUMAN	HERC1	reviewed	Q15751	26.6647	30.1546	26.9691	20.5934	20.5672	19.7141	0.0158477	0.0249592	-0.460908
Q9UII4	HERC5_HUMAN	HERC5	reviewed	Q9UII4	15.9659	16.2671	16.0861	33.0796	33.2888	32.8882	8.85e-08	7.64e-05	1.03857
P07686	HEXB_HUMAN	HEXB	reviewed	P07686	516.196	485.22	537.786	317.79	310.305	316.572	0.00504295	0.0105726	-0.704306
Q9BTY7	HGH1_HUMAN	HGH1	reviewed	Q9BTY7	33.5816	36.808	34.6713	56.2439	57.0762	53.5943	0.000137614	0.00136455	0.667881
O14964	HGS_HUMAN	HGS	reviewed	O14964	173.169	181.317	175.749	199.381	202.15	203.142	0.00324856	0.00794719	0.189521
P31937	3HIDH_HUMAN	HIBADH	reviewed	P31937	133.879	119.984	130.175	89.2049	87.5268	89.7625	0.00961401	0.0168148	-0.527145
Q8IV36	HID1_HUMAN	HID1	reviewed	Q8IV36	28.6637	28.49	27.9508	9.19073	9.39456	8.47572	1.34e-06	0.000223258	-1.65302
Q9NWT6	HIF1N_HUMAN	HIF1AN	reviewed	Q9NWT6	13.8496	14.8012	12.8633	11.0885	10.7327	11.1503	0.0310492	0.0438113	-0.332376
Q53FT3	HIKES_HUMAN	HIKESHI	reviewed	Q53FT3	12.7898	12.4913	13.0596	18.7822	19.611	19.1969	6.36e-05	0.000955212	0.58694
O00291	HIP1_HUMAN	HIP1	reviewed	O00291	60.0433	59.1453	62.0023	35.1312	36.7167	33.667	3.27e-05	0.000709004	-0.780063
O75146	HIP1R_HUMAN	HIP1R	reviewed	O75146	127.914	139.614	135.193	108.817	107.593	105.651	0.0113339	0.0191449	-0.322445
P54198	HIRA_HUMAN	HIRA	reviewed	P54198	42.7829	40.6845	44.5839	35.8172	35.8521	32.8228	0.00673733	0.012888	-0.293327
P52789	HXK2_HUMAN	HK2	reviewed	P52789	117.704	119.596	120.311	130.888	128.408	131.268	0.000833028	0.00347506	0.127172
Q53Z42	Q53Z42_HUMAN	HLA-A	unreviewed	Q53Z42	176.871	165.613	172.47	89.4132	88.9322	86.6672	0.000843219	0.00349875	-0.958384
Q2L6G2	Q2L6G2_HUMAN	HLA-B	unreviewed	Q2L6G2	4.25798	3.8532	3.61551	14.0345	12.1472	12.1906	0.00265849	0.00702919	1.71027
Q5RIP0	Q5RIP0_HUMAN	HLA-C	unreviewed	Q5RIP0	37.2685	34.0569	34.8228	28.1781	26.928	28.4116	0.00688617	0.0130574	-0.345926
Q5Y7D6	Q5Y7D6_HUMAN	HLA-DQB1	unreviewed	Q5Y7D6	9.57888	8.64326	9.35434	11.6783	12.0678	10.6501	0.0150643	0.0239785	0.318813
P01911	DRB1_HUMAN	HLA-DRB1	reviewed	P01911	18.8087	18.2879	18.1729	22.5521	21.8565	22.3404	0.000178328	0.00153393	0.272261
P50747	BPL1_HUMAN	HLCS	reviewed	P50747	7.4943	7.06378	7.20017	8.68102	9.13793	8.75711	0.0011285	0.00416143	0.288564
Q14527	HLTF_HUMAN	HLTF	reviewed	Q14527	153.814	153.38	147.381	118.656	120.99	118.669	0.0016287	0.00517743	-0.343292
E7EMP6	E7EMP6_HUMAN	HMCES	unreviewed	E7EMP6	48.6654	57.0522	53.2201	38.0227	40.5845	39.8433	0.0226158	0.0334259	-0.424177
Q9NP66	HM20A_HUMAN	HMG20A	reviewed	Q9NP66	28.8286	26.7324	28.8007	17.2851	16.8705	16.8832	0.00292697	0.00746421	-0.724994
Q9P0W2	HM20B_HUMAN	HMG20B	reviewed	Q9P0W2	23.1873	24.4226	23.9202	8.39892	8.85075	7.984	1.12e-05	0.000462013	-1.5032
P17096	HMGA1_HUMAN	HMGA1	reviewed	P17096	184.451	174.814	181.149	594.066	613.286	659.443	0.00159172	0.00510494	1.78843
P52926	HMGA2_HUMAN	HMGA2	reviewed	P52926	28.0894	27.5067	28.8764	221.061	230.666	238.616	0.000589497	0.00285722	3.03076
P09429	HMGB1_HUMAN	HMGB1	reviewed	P09429	618.854	742.012	636.342	461.104	493.268	491.319	0.0337097	0.0470009	-0.466225
O15347	HMGB3_HUMAN	HMGB3	reviewed	O15347	157.859	174.674	163.503	90.7564	96.069	97.3287	0.00171356	0.00534971	-0.803774
P35914	HMGCL_HUMAN	HMGCL	reviewed	P35914	179.048	161.767	174.047	110.911	109.289	108.942	0.00622977	0.0121938	-0.645478
Q01581	HMCS1_HUMAN	HMGCS1	reviewed	Q01581	71.5544	83.5678	75.0731	51.8521	51.6564	48.6402	0.0128534	0.0211517	-0.597377
P05114	HMGN1_HUMAN	HMGN1	reviewed	P05114	517.84	511.929	516.542	172.873	166.139	176.151	7.36e-07	0.000172072	-1.58573
P05204	HMGN2_HUMAN	HMGN2	reviewed	P05204	582.366	513.65	526.008	256.042	267.789	283.385	0.00259048	0.00692491	-1.00677
A0A087WZE9	A0A087WZE9_HUMAN	HMGN3	unreviewed	A0A087WZE9	218.287	187.958	209.877	163.285	163.432	177.16	0.0351214	0.0486386	-0.290142
Q5JSL0	Q5JSL0_HUMAN	HMGN5	unreviewed	Q5JSL0	20.9599	17.5265	18.2431	36.4519	37.4652	39.6813	0.000189139	0.00155708	1.00177
Q9UGU5	HMGX4_HUMAN	HMGXB4	reviewed	Q9UGU5	40.0193	37.7991	39.6557	43.4083	42.0021	41.9807	0.0210036	0.0314169	0.116922
O75330	HMMR_HUMAN	HMMR	reviewed	O75330	26.1603	26.7298	25.3956	60.1516	65.0287	63.3377	0.000779754	0.00333168	1.26788
A0A087WT44	A0A087WT44_HUMAN	HMOX2	unreviewed	A0A087WT44	394.514	375.699	389.314	542.657	514.184	518.099	0.000516314	0.0026153	0.44176
P50135	HNMT_HUMAN	HNMT	reviewed	P50135	3.55043	4.24807	3.9521	1.72466	1.60395	1.50926	0.00439817	0.00961597	-1.28029
A0A2R8Y4L2	A0A2R8Y4L2_HUMAN	HNRNPA1P48	unreviewed	A0A2R8Y4L2	42.8495	41.2342	40.8225	52.3362	49.7194	46.4658	0.0316566	0.0445143	0.249825
P22626	ROA2_HUMAN	HNRNPA2B1	reviewed	P22626	3434.66	3132.54	3363.47	2022.91	1964.85	2008.97	0.00371905	0.00862454	-0.727714
P51991	ROA3_HUMAN	HNRNPA3	reviewed	P51991	1253.05	1139.37	1218.73	707.34	683.17	682.258	0.00281389	0.0072618	-0.800897
Q99729	ROAA_HUMAN	HNRNPAB	reviewed	Q99729-3	493.555	467.082	500.593	365.581	366.269	385.435	0.00147117	0.00486503	-0.387186
Q14103	HNRPD_HUMAN	HNRNPD	reviewed	Q14103-4	45.5623	38.2869	39.9979	22.6354	25.8312	26.3992	0.00682665	0.0129852	-0.726179
P52597	HNRPF_HUMAN	HNRNPF	reviewed	P52597	544.356	532.186	560.163	594.64	593.379	635.543	0.0265696	0.0383987	0.155965
G8JLB6	G8JLB6_HUMAN	HNRNPH1	unreviewed	G8JLB6	1713.5	1616.32	1708.36	1304.64	1285.15	1279.17	0.00448852	0.00972847	-0.380957
P55795	HNRH2_HUMAN	HNRNPH2	reviewed	P55795	302.875	287.599	301.123	212.698	210.072	201.041	0.000205041	0.00161924	-0.515284
P31942	HNRH3_HUMAN	HNRNPH3	reviewed	P31942	648.283	590.611	621.361	513.902	497.044	487.368	0.00860979	0.0153952	-0.31216
P61978	HNRPK_HUMAN	HNRNPK	reviewed	P61978-3	2012.33	2024.87	2048.24	1535.83	1519.26	1540.21	1.48e-05	0.000519377	-0.405203
P14866	HNRPL_HUMAN	HNRNPL	reviewed	P14866	1425.2	1328.78	1409.68	1156.49	1140.45	1146.34	0.0134765	0.0219652	-0.274069
Q8WVV9	HNRLL_HUMAN	HNRNPLL	reviewed	Q8WVV9	127.822	124.898	132.551	97.9788	100.514	99.432	0.00295962	0.00751533	-0.370923
Q00839	HNRPU_HUMAN	HNRNPU	reviewed	Q00839	2639.69	2462.73	2540.57	1878.28	1835.77	1881.95	0.00326128	0.00796826	-0.449741
Q1KMD3	HNRL2_HUMAN	HNRNPUL2	reviewed	Q1KMD3	794.174	729.626	770.407	499.797	494.35	489.079	0.00400014	0.00902038	-0.629258
Q9UJC3	HOOK1_HUMAN	HOOK1	reviewed	Q9UJC3	68.0389	73.9413	69.2754	60.344	57.5131	54.6943	0.0061811	0.012144	-0.291964
Q96ED9	HOOK2_HUMAN	HOOK2	reviewed	Q96ED9-2	68.0992	71.7759	67.0651	25.8828	26.7753	24.168	9.97e-05	0.00119189	-1.42955
P17482	HXB9_HUMAN	HOXB9	reviewed	P17482	11.0669	10.1195	10.5408	49.3549	48.0971	50.715	8.43e-05	0.00110946	2.22343
Q5SSJ5	HP1B3_HUMAN	HP1BP3	reviewed	Q5SSJ5	445.131	403.854	442.38	285.541	277.807	275.202	0.00558305	0.0113194	-0.622927
P37235	HPCL1_HUMAN	HPCAL1	reviewed	P37235	115.622	109.988	114.799	61.9052	62.5082	60.6716	0.000469058	0.00248806	-0.879082
Q96IR7	HPDL_HUMAN	HPDL	reviewed	Q96IR7	119.842	109.652	120.459	95.1546	96.9214	98.6702	0.0229716	0.0338872	-0.267404
P01112	RASH_HUMAN	HRAS	reviewed	P01112	100.345	95.6075	104.499	67.1978	65.5053	63.9061	0.00233742	0.00648773	-0.611802
Q7LGA3	HS2ST_HUMAN	HS2ST1	reviewed	Q7LGA3	51.8731	46.2049	49.7533	41.0008	37.8624	35.6623	0.00813198	0.014731	-0.368284
O75506	HSBP1_HUMAN	HSBP1	reviewed	O75506	16.7622	17.9008	16.9921	8.29634	8.20611	8.24549	0.00142128	0.00477349	-1.0616
Q8IWL3	HSC20_HUMAN	HSCB	reviewed	Q8IWL3	96.8009	84.8453	96.0285	60.8697	62.6396	64.1591	0.0123399	0.0204911	-0.56521
Q99714	HCD2_HUMAN	HSD17B10	reviewed	Q99714	893.758	818.048	860.759	558.897	533.568	531.918	0.00174371	0.00539414	-0.663315
Q8NBQ5	DHB11_HUMAN	HSD17B11	reviewed	Q8NBQ5	36.7354	34.9498	36.4272	112.914	109.484	116.724	0.000355477	0.00215974	1.64927
Q53GQ0	DHB12_HUMAN	HSD17B12	reviewed	Q53GQ0	84.652	81.898	84.8201	138.867	136.094	142.962	0.000191965	0.00156801	0.733426
P51659	DHB4_HUMAN	HSD17B4	reviewed	P51659	1115.55	1002.19	1085.77	538.656	526.557	517.383	0.00307738	0.00769594	-1.01736
P56937	DHB7_HUMAN	HSD17B7	reviewed	P56937	13.6243	12.1042	12.5856	5.52982	5.26707	5.43162	0.0029667	0.0075213	-1.23934
Q92506	DHB8_HUMAN	HSD17B8	reviewed	Q92506	41.4535	38.7798	41.0862	27.9472	28.2142	28.4883	0.00364578	0.0085134	-0.519232
Q3SXM5	HSDL1_HUMAN	HSDL1	reviewed	Q3SXM5	140.504	125.006	133.718	70.4419	70.6777	69.0279	0.00458662	0.00987893	-0.925809
Q6YN16	HSDL2_HUMAN	HSDL2	reviewed	Q6YN16	254.46	236.176	247.21	179.814	172.09	172.226	0.00149184	0.00489845	-0.493396
E9PMQ6	E9PMQ6_HUMAN	HSF1	unreviewed	E9PMQ6	16.8955	18.0453	16.734	26.1521	27.035	24.3073	0.00249725	0.00676666	0.584629
P14625	ENPL_HUMAN	HSP90B1	reviewed	P14625	3407.27	3203.16	3345.28	3760.03	3548.89	3663.23	0.0168811	0.0263035	0.140252
P48723	HSP13_HUMAN	HSPA13	reviewed	P48723	61.2331	58.242	62.4623	100.014	97.789	100.654	3.7e-05	0.000745237	0.714084
P54652	HSP72_HUMAN	HSPA2	reviewed	P54652	21.7151	22.8147	21.3425	19.6413	18.8533	19.609	0.0125312	0.0207409	-0.181044
P34932	HSP74_HUMAN	HSPA4	reviewed	P34932	816.003	930.633	869.23	1145.3	1194.64	1181.35	0.00491091	0.010363	0.428813
O95757	HS74L_HUMAN	HSPA4L	reviewed	O95757	171.842	179.464	174.644	295.119	303.333	299.873	2.97e-06	0.000319444	0.772311
P11021	BIP_HUMAN	HSPA5	reviewed	P11021	3299.17	3062.38	3246.67	2816.53	2720.47	2824.84	0.0155867	0.0246489	-0.20045
E9PN89	E9PN89_HUMAN	HSPA8	unreviewed	E9PN89	2.84606	2.96539	3.36027	5.16437	4.84851	5.38899	0.000711469	0.00316186	0.747842
P38646	GRP75_HUMAN	HSPA9	reviewed	P38646	4649.14	4205.83	4495.96	3565.13	3409.37	3474.81	0.0107782	0.0184204	-0.353533
P04792	HSPB1_HUMAN	HSPB1	reviewed	P04792	1440.8	1774.39	1547.02	832.025	845.63	811.401	0.0156847	0.0247577	-0.936032
P10809	CH60_HUMAN	HSPD1	reviewed	P10809	7039.92	6592.27	6807.31	5525.78	5251.85	5364.5	0.00163636	0.00519017	-0.340528
P61604	CH10_HUMAN	HSPE1	reviewed	P61604	638.837	613.026	626.684	547.109	527.153	552.272	0.00142042	0.00477268	-0.207817
P98160	PGBM_HUMAN	HSPG2	reviewed	P98160	21.2899	18.9615	20.8684	10.2037	9.71841	10.1044	0.00352756	0.00836069	-1.02541
Q92598	HS105_HUMAN	HSPH1	reviewed	Q92598	503.353	563.156	545.037	727.164	743.179	743.541	0.00449963	0.00973894	0.458134
Q9BUP3	HTAI2_HUMAN	HTATIP2	reviewed	Q9BUP3-3	150.051	145.991	152.438	84.6944	84.8322	79.246	1.46e-05	0.000518202	-0.850215
O43719	HTSF1_HUMAN	HTATSF1	reviewed	O43719	374.147	378.484	391.393	184.145	186.822	187.688	0.000446772	0.00242554	-1.03409
Q92743	HTRA1_HUMAN	HTRA1	reviewed	Q92743	11.9554	10.0885	10.9728	6.77363	6.64188	6.7874	0.0150239	0.0239241	-0.70863
O43464	HTRA2_HUMAN	HTRA2	reviewed	O43464	91.8354	87.0055	89.6053	113.972	111.998	116.315	0.000208235	0.00162953	0.350568
Q5T013	HYI_HUMAN	HYI	reviewed	Q5T013	0.828117	0.758769	0.754518	1.3496	1.34426	1.40409	6.17e-05	0.000944083	0.80753
Q9NX55	HYPK_HUMAN	HYPK	reviewed	Q9NX55	32.4616	35.577	32.6687	46.7262	47.9596	48.5407	0.00103533	0.00396102	0.508132
Q9NSE4	SYIM_HUMAN	IARS2	reviewed	Q9NSE4	681.972	631.902	661.863	424.876	407.162	394.024	0.000393175	0.00228053	-0.688359
Q5T440	CAF17_HUMAN	IBA57	reviewed	Q5T440	88.9068	82.5613	86.0234	117.607	111.378	107.783	0.0028163	0.00726469	0.387231
P05362	ICAM1_HUMAN	ICAM1	reviewed	P05362	110.057	108.039	109.399	316.767	309.993	318.604	8.02e-05	0.00108368	1.52939
P14735	IDE_HUMAN	IDE	reviewed	P14735	158.938	176.551	165.088	102.922	102.436	100.936	0.00576503	0.011595	-0.708677
O75874	IDHC_HUMAN	IDH1	reviewed	O75874	403.379	460.689	427.598	155.05	154.306	147.006	0.0029531	0.00750861	-1.50098
P48735	IDHP_HUMAN	IDH2	reviewed	P48735	1266.25	1204.24	1311.35	448.32	439.51	429.868	0.00108179	0.00404694	-1.52107
P50213	IDH3A_HUMAN	IDH3A	reviewed	P50213	402.449	371.077	394.248	327.709	322.522	329.01	0.0181051	0.0277865	-0.254026
P51553	IDH3G_HUMAN	IDH3G	reviewed	P51553	103.531	95.5275	99.773	74.199	71.7103	71.5121	0.00325267	0.00795439	-0.458836
Q13907	IDI1_HUMAN	IDI1	reviewed	Q13907	93.0188	96.1907	92.5224	83.9347	82.8769	81.8723	0.0033971	0.00816125	-0.180011
P35475	IDUA_HUMAN	IDUA	reviewed	P35475	24.7483	19.9216	23.146	10.2678	9.66953	9.77181	0.0112262	0.0189961	-1.19072
Q16666	IF16_HUMAN	IFI16	reviewed	Q16666	62.7624	63.8037	64.6192	264.117	262.901	272.056	0.000126061	0.00132809	2.06336
A0A0B4J270	A0A0B4J270_HUMAN	IFI27L2	unreviewed	A0A0B4J270	6.15536	5.54366	6.10626	7.69687	7.06044	7.46955	0.00555624	0.0112857	0.319999
P13284	GILT_HUMAN	IFI30	reviewed	P13284	73.5057	69.8687	69.6512	21.1159	20.2098	19.7028	0.000189984	0.00155908	-1.80347
P80217	IN35_HUMAN	IFI35	reviewed	P80217	4.94967	5.88691	5.08528	6.81531	7.16431	6.30705	0.0201987	0.0304452	0.349523
A0A7P0TBP9	A0A7P0TBP9_HUMAN	IFIT5	unreviewed	A0A7P0TBP9	30.8244	33.2052	30.9268	34.8363	35.791	35.8584	0.0248719	0.0362491	0.165323
Q96RY7	IF140_HUMAN	IFT140	reviewed	Q96RY7	3.98512	4.0158	3.60149	5.20605	5.03182	4.39419	0.0352782	0.0488453	0.334708
Q9BW83	IFT27_HUMAN	IFT27	reviewed	Q9BW83	9.95962	10.9015	10.2968	16.6247	17.1882	16.1755	0.000100926	0.00119493	0.681997
Q9P2H3	IFT80_HUMAN	IFT80	reviewed	Q9P2H3-3	42.3958	38.2533	41.1479	46.1812	44.7945	48.0092	0.0231764	0.0341552	0.19045
C9J5X1	C9J5X1_HUMAN	IGF1R	unreviewed	C9J5X1	82.2501	79.2449	83.8216	54.7148	54.5404	55.9591	0.0010573	0.00400554	-0.570307
Q9NZI8	IF2B1_HUMAN	IGF2BP1	reviewed	Q9NZI8	189.22	181.462	183.53	960.522	952.792	976.845	1.74e-05	0.000545797	2.38264
Q9Y6M1	IF2B2_HUMAN	IGF2BP2	reviewed	Q9Y6M1	116.105	113.642	115.119	474.173	463.881	465.932	3.65e-05	0.000742565	2.02542
O00425	IF2B3_HUMAN	IGF2BP3	reviewed	O00425	93.1299	92.1982	94.1689	485.663	481.005	494.542	7.51e-05	0.00104721	2.38626
P18065	IBP2_HUMAN	IGFBP2	reviewed	P18065	28.4416	28.2216	27.7965	16.8139	17.0721	16.5876	2.72e-06	0.000319444	-0.742733
P38935	SMBP2_HUMAN	IGHMBP2	reviewed	P38935	41.628	40.2406	39.7791	46.9121	47.3333	45.9542	0.00125783	0.00441441	0.204775
O75054	IGSF3_HUMAN	IGSF3	reviewed	O75054	176.332	162.769	170.182	63.5785	64.876	60.3959	0.000474088	0.00250446	-1.43122
Q969P0	IGSF8_HUMAN	IGSF8	reviewed	Q969P0	13.2372	11.3841	12.8885	18.7918	17.4785	16.7297	0.00341509	0.00819431	0.498724
Q13123	RED_HUMAN	IK	reviewed	Q13123	192.447	171.182	178.728	139.348	131.952	133.858	0.0108681	0.0185275	-0.42076
Q70UQ0	IKIP_HUMAN	IKBIP	reviewed	Q70UQ0-4	181.602	171.371	182.697	523.842	509.803	540.113	0.000114165	0.00127205	1.5548
Q9Y6K9	NEMO_HUMAN	IKBKG	reviewed	Q9Y6K9	50.6643	55.9915	51.6915	60.9659	64.4696	63.9516	0.00898884	0.0159261	0.258247
Q96F46	I17RA_HUMAN	IL17RA	reviewed	Q96F46	1.16761	1.11751	1.12476	0.772572	0.699628	0.687835	0.000579365	0.00282577	-0.658668
Q14116	IL18_HUMAN	IL18	reviewed	Q14116	30.5007	29.4578	29.7544	114.998	119.905	117.751	0.000143413	0.00139183	1.97486
P01583	IL1A_HUMAN	IL1A	reviewed	P01583	1.00262	1.01427	0.84147	1.92983	1.63756	1.77928	0.0021769	0.00619517	0.903447
Q6UWB1	I27RA_HUMAN	IL27RA	reviewed	Q6UWB1	5.55886	5.87401	6.04736	4.94639	4.62243	4.7381	0.00551941	0.0112344	-0.289011
P40189	IL6RB_HUMAN	IL6ST	reviewed	P40189	1.53249	1.36269	1.34355	2.2504	2.4044	2.37332	0.000356711	0.00215974	0.729506
B4DY09	B4DY09_HUMAN	ILF2	unreviewed	B4DY09	889.88	839.284	862.61	729.504	698.916	710.571	0.00208535	0.00606143	-0.27701
Q12906	ILF3_HUMAN	ILF3	reviewed	Q12906-7	1720.71	1620.48	1688.25	1524.33	1471.2	1490.52	0.011975	0.0199884	-0.164948
A0A0A0MTH3	A0A0A0MTH3_HUMAN	ILK	unreviewed	A0A0A0MTH3	73.4454	76.7363	72.3776	148.135	152.222	149.061	2e-06	0.00026698	1.01387
A1L0T0	HACL2_HUMAN	ILVBL	reviewed	A1L0T0	143.042	137.224	142.727	127.301	125.111	119.865	0.0046644	0.00998136	-0.184255
Q16891	MIC60_HUMAN	IMMT	reviewed	Q16891-2	1466.78	1290.58	1373.05	1084.74	1050.06	1045.77	0.0200571	0.030273	-0.376999
Q9NV31	IMP3_HUMAN	IMP3	reviewed	Q9NV31	67.4424	66.0129	70.3553	62.7739	58.3043	59.9184	0.0141479	0.0228529	-0.171266
H0Y714	H0Y714_HUMAN	IMP4	unreviewed	H0Y714	54.808	47.8825	51.6662	40.7444	40.166	42.3161	0.0262513	0.0379987	-0.324957
P29218	IMPA1_HUMAN	IMPA1	reviewed	P29218	36.361	37.8533	35.0837	59.799	65.6184	63.0904	0.000979954	0.00383162	0.786357
O14732	IMPA2_HUMAN	IMPA2	reviewed	O14732	6.62177	6.64052	6.40358	4.12252	3.82198	4.18101	0.000117035	0.00128739	-0.697647
A0A3B3ITH3	A0A3B3ITH3_HUMAN	IMPACT	unreviewed	A0A3B3ITH3	4.9338	5.78626	5.09089	6.31201	6.69382	6.64244	0.0244955	0.0357681	0.313478
P20839	IMDH1_HUMAN	IMPDH1	reviewed	P20839	29.5298	33.1484	30.9324	20.587	20.3717	20.3508	0.00916157	0.016162	-0.610563
P12268	IMDH2_HUMAN	IMPDH2	reviewed	P12268	552.218	626.981	589.71	1023.1	1033.34	1027.17	0.00206125	0.00600263	0.801762
Q9GZP8	IMUP_HUMAN	IMUP	reviewed	Q9GZP8	13.1547	14.414	14.6191	26.4598	31.7399	32.7262	0.0107823	0.0184204	1.10786
Q16352	AINX_HUMAN	INA	reviewed	Q16352	59.5134	57.4909	56.9226	271.269	259.547	272.789	0.000260927	0.00184288	2.208
A0A6Q8PGN3	A0A6Q8PGN3_HUMAN	INF2	unreviewed	A0A6Q8PGN3	165.465	170.14	172.041	101.867	103.074	104.258	0.000255062	0.00182699	-0.715282
Q9UK53	ING1_HUMAN	ING1	reviewed	Q9UK53	32.1379	28.4203	31.5243	17.9839	17.5854	18.5431	0.00582343	0.0116694	-0.766966
Q53TQ3	IN80D_HUMAN	INO80D	reviewed	Q53TQ3	2.12899	1.95112	2.12611	1.01621	1.05708	1.03744	0.0023716	0.00654218	-0.996467
P49441	INPP_HUMAN	INPP1	reviewed	P49441	7.07549	10.1247	6.91407	18	19.1191	17.9519	0.00514905	0.0107168	1.19141
Q8N201	INT1_HUMAN	INTS1	reviewed	Q8N201	144.083	135.732	136.411	106.535	102.925	101.561	0.00118288	0.0042698	-0.420356
Q9NVR2	INT10_HUMAN	INTS10	reviewed	Q9NVR2	74.41	82.76	80.265	63.9857	63.1162	65.3557	0.0204848	0.0307928	-0.302992
Q5TA45	INT11_HUMAN	INTS11	reviewed	Q5TA45	45.3529	42.793	46.6735	37.1091	37.0528	38.1095	0.0157951	0.0248935	-0.264039
Q96HW7	INT4_HUMAN	INTS4	reviewed	Q96HW7	80.8763	76.1221	80.1977	55.3143	56.456	53.5374	0.000575069	0.00281506	-0.520926
Q9UL03	INT6_HUMAN	INTS6	reviewed	Q9UL03	80.2068	76.0421	80.2369	71.5864	71.3834	71.3302	0.0333615	0.0466224	-0.142122
Q9NV88	INT9_HUMAN	INTS9	reviewed	Q9NV88	19.7225	18.3111	19.7689	14.5987	14.2553	13.4753	0.00149463	0.00490514	-0.449475
Q9UI26	IPO11_HUMAN	IPO11	reviewed	Q9UI26	38.7153	43.4769	41.9949	61.7513	64.7629	63.5196	0.000525751	0.0026441	0.61374
O00410	IPO5_HUMAN	IPO5	reviewed	O00410	216.773	229.215	224.243	448.913	464.082	461.188	4.32e-06	0.00033518	1.03584
O95373	IPO7_HUMAN	IPO7	reviewed	O95373	137.947	153.79	142.831	255.106	264.655	266.812	6.14e-05	0.000943017	0.855999
P46940	IQGA1_HUMAN	IQGAP1	reviewed	P46940	1151.82	1192.69	1164.04	1594.84	1630.41	1590.77	1.55e-05	0.00052556	0.456968
E7EWC2	E7EWC2_HUMAN	IQGAP2	unreviewed	E7EWC2	3.35054	3.19251	3.18636	5.37274	4.9585	4.56188	0.0143492	0.0231299	0.614221
Q6DN90	IQEC1_HUMAN	IQSEC1	reviewed	Q6DN90	21.658	22.7373	20.9133	19.3207	19.1435	18.4607	0.0189541	0.0288327	-0.198211
Q7Z5L9	I2BP2_HUMAN	IRF2BP2	reviewed	Q7Z5L9	53.5167	56.2805	56.5608	42.0427	43.7924	40.6647	0.000574555	0.0028147	-0.395156
Q9H1B7	I2BPL_HUMAN	IRF2BPL	reviewed	Q9H1B7	77.713	83.573	83.7851	44.3828	44.9625	40.6249	0.000204264	0.00161924	-0.915018
Q14653	IRF3_HUMAN	IRF3	reviewed	Q14653	33.7275	39.0353	35.7148	27.0112	26.5186	28.0875	0.0213167	0.0318073	-0.410449
Q00978	IRF9_HUMAN	IRF9	reviewed	Q00978	26.5569	30.2682	29.1177	13.9993	14.7563	13.6999	0.00335642	0.00811125	-1.01742
Q9BUE6	ISCA1_HUMAN	ISCA1	reviewed	Q9BUE6	30.2342	27.9583	27.6479	14.8295	15.2971	13.9329	0.000709625	0.00315741	-0.962202
A0A096LNZ9	A0A096LNZ9_HUMAN	ISG15	unreviewed	A0A096LNZ9	59.2501	68.7899	66.0582	33.4578	33.8876	32.4476	0.00702533	0.0132429	-0.959774
Q9H9L3	I20L2_HUMAN	ISG20L2	reviewed	Q9H9L3	17.1715	16.6258	17.2389	14.6308	13.7848	14.004	0.00113964	0.00418068	-0.266792
Q96CN7	ISOC1_HUMAN	ISOC1	reviewed	Q96CN7	189.103	181.137	170.995	86.3967	83.3321	77.9499	0.000608923	0.00292215	-1.12778
Q96AB3	ISOC2_HUMAN	ISOC2	reviewed	Q96AB3	44.29	43.2111	46.4744	25.0653	24.4106	24.5375	0.00159609	0.00511263	-0.85611
Q9NPH2	INO1_HUMAN	ISYNA1	reviewed	Q9NPH2	60.6937	62.8952	61.705	74.8305	79.9745	79.445	0.00462583	0.00992793	0.338233
Q8TB96	TIP_HUMAN	ITFG1	reviewed	Q8TB96	13.2848	12.7313	14.3302	10.9058	10.36	10.2408	0.013325	0.0217869	-0.356786
P17301	ITA2_HUMAN	ITGA2	reviewed	P17301	69.8284	66.9265	70.6947	37.5194	35.8643	34.622	3.89e-05	0.00076114	-0.941653
P08648	ITA5_HUMAN	ITGA5	reviewed	P08648	8.83325	8.79036	9.53665	20.3465	19.6293	21.8629	0.00121669	0.00433415	1.18701
P23229	ITA6_HUMAN	ITGA6	reviewed	P23229	57.0893	53.8468	56.1485	151.402	150.884	155.769	5.15e-06	0.000352602	1.45494
P06756	ITAV_HUMAN	ITGAV	reviewed	P06756	187.078	167.737	180.563	124.253	125.792	122.042	0.00880624	0.0156778	-0.524915
E7EUI6	E7EUI6_HUMAN	ITGB1	unreviewed	E7EUI6	341.054	318.288	335.205	384.039	372.349	394.374	0.0051303	0.0107037	0.210477
P16144	ITB4_HUMAN	ITGB4	reviewed	P16144-2	130.053	126.702	123.444	75.2601	74.6341	72.2511	0.000189371	0.00155734	-0.775246
P18084	ITB5_HUMAN	ITGB5	reviewed	P18084	44.6707	41.1903	42.9738	32.6596	32.1096	31.4301	0.00426929	0.00942892	-0.421426
P19823	ITIH2_HUMAN	ITIH2	reviewed	P19823	1.00262	0.712314	0.942446	2.24719	1.81781	1.64569	0.0155172	0.0245759	1.10366
Q9NQX7	ITM2C_HUMAN	ITM2C	reviewed	Q9NQX7	3.74081	4.72295	3.69966	6.53641	5.9728	5.83523	0.0100847	0.0174999	0.592795
Q9BY32	ITPA_HUMAN	ITPA	reviewed	Q9BY32	14.1192	15.0799	14.5771	25.9501	27.8843	27.1809	0.000343617	0.00212911	0.888047
Q13572	ITPK1_HUMAN	ITPK1	reviewed	Q13572	51.0768	60.1828	54.2804	26.9823	26.0176	26.1463	0.00784659	0.0143481	-1.06459
Q14573	ITPR3_HUMAN	ITPR3	reviewed	Q14573	344.326	326.875	349.796	231.749	228.561	228.265	0.00318947	0.00786715	-0.568291
E9PHV5	E9PHV5_HUMAN	ITPRID2	unreviewed	E9PHV5	29.8535	28.8797	29.8441	37.8753	35.5069	36.3814	0.0033507	0.00810248	0.30939
Q8IWB1	IPRI_HUMAN	ITPRIP	reviewed	Q8IWB1	3.33468	3.66996	3.51173	4.42706	4.54605	3.99911	0.0205958	0.0309176	0.302788
Q9NZM3	ITSN2_HUMAN	ITSN2	reviewed	Q9NZM3	48.9129	49.5548	50.592	60.5588	59.4775	59.7962	0.000169819	0.00151282	0.270764
A0A0A0MT83	A0A0A0MT83_HUMAN	IVD	unreviewed	A0A0A0MT83	418.041	373.983	395.168	205.414	198.462	196.624	0.00306229	0.007678	-0.983315
Q9Y6Y0	NS1BP_HUMAN	IVNS1ABP	reviewed	Q9Y6Y0	17.8378	17.3097	17.4801	10.2775	10.1492	10.8718	3.23e-05	0.000702979	-0.749733
Q96ST2	IWS1_HUMAN	IWS1	reviewed	Q96ST2	91.8258	91.6046	98.839	117.495	117.088	123.617	0.001426	0.004779	0.343694
Q8N5M9	JAGN1_HUMAN	JAGN1	reviewed	Q8N5M9	42.6116	39.9283	41.4676	38.2728	36.7625	36.3814	0.0146548	0.0234779	-0.154462
Q92833	JARD2_HUMAN	JARID2	reviewed	Q92833	20.7537	18.6544	20.9919	5.1227	4.46662	4.85464	0.00136442	0.00467156	-2.06408
B2WTI3	B2WTI3_HUMAN	JMJD6	unreviewed	B2WTI3	28.6161	30.072	29.0616	39.3691	39.1272	38.209	8.48e-05	0.00111269	0.411405
Q9HDC5	JPH1_HUMAN	JPH1	reviewed	Q9HDC5	23.8504	24.2264	23.7883	27.0625	27.4321	27.9881	0.00139625	0.0047295	0.198798
Q9UK76	JUPI1_HUMAN	JPT1	reviewed	Q9UK76	25.7763	27.8499	26.0631	46.178	54.8368	55.6748	0.0109784	0.0186622	0.97545
Q9Y4A0	JERKL_HUMAN	JRKL	reviewed	Q9Y4A0	1.06608	1.1459	1.31269	2.63829	2.8199	2.41879	0.00106676	0.00401978	1.16015
O76095	JTB_HUMAN	JTB	reviewed	O76095	34.6128	31.6515	34.8144	18.7116	18.4592	20.4759	0.000724407	0.00319374	-0.810169
P05412	JUN_HUMAN	JUN	reviewed	P05412	5.73654	5.49462	5.73041	10.6397	10.1736	9.83149	0.00107417	0.00403381	0.853374
P17275	JUNB_HUMAN	JUNB	reviewed	P17275	33.9306	34.0852	34.2085	45.7517	43.0378	44.2346	0.00540734	0.011079	0.379948
P17535	JUND_HUMAN	JUND	reviewed	P17535	14.5	14.045	14.1283	18.7565	18.4408	18.3243	2.43e-05	0.000620788	0.379719
P14923	PLAK_HUMAN	JUP	reviewed	P14923	240.697	239.247	241.129	186.985	182.96	180.596	0.000438939	0.00240825	-0.389292
Q15046	SYK_HUMAN	KARS1	reviewed	Q15046	506.402	552.621	513.008	357.63	366.846	364.581	0.00637625	0.0124054	-0.529549
Q92830	KAT2A_HUMAN	KAT2A	reviewed	Q92830	32.1475	31.7522	33.0669	35.6633	36.6862	38.0128	0.0091005	0.0160798	0.186689
Q8WYB5	KAT6B_HUMAN	KAT6B	reviewed	Q8WYB5	6.29179	5.69851	6.46529	3.63205	3.62034	4.13554	0.00174801	0.00539934	-0.696552
O75449	KTNA1_HUMAN	KATNA1	reviewed	O75449	14.0494	13.9314	14.9894	16.9197	16.7208	17.4318	0.00436295	0.00956593	0.249202
Q9BW62	KATL1_HUMAN	KATNAL1	reviewed	Q9BW62	3.94387	4.53971	3.98296	9.93765	10.2011	9.95371	0.000183303	0.0015436	1.27134
Q9BVA0	KTNB1_HUMAN	KATNB1	reviewed	Q9BVA0	12.2187	12.801	11.1831	19.1444	19.8737	18.6312	0.000402004	0.00230984	0.671202
O94819	KBTBB_HUMAN	KBTBD11	reviewed	O94819	6.15218	6.83408	6.3559	5.33107	5.26096	5.55384	0.0208229	0.031181	-0.260584
Q86V97	KBTB6_HUMAN	KBTBD6	reviewed	Q86V97	12.39	11.5364	11.0485	7.6552	7.73562	7.59461	0.00891635	0.0158266	-0.605601
Q8NC54	KCT2_HUMAN	KCT2	reviewed	Q8NC54	15.1536	13.5701	13.8478	10.2037	9.84978	8.37908	0.00334139	0.00809719	-0.582342
Q9BQ13	KCD14_HUMAN	KCTD14	reviewed	Q9BQ13	3.67735	3.83772	4.03625	30.0021	31.1563	31.9815	0.00030389	0.00199043	3.01134
Q6PI47	KCD18_HUMAN	KCTD18	reviewed	Q6PI47	7.07231	5.97724	6.22687	2.47159	2.29441	1.92708	0.00172605	0.00536512	-1.5261
Q9NXV2	KCTD5_HUMAN	KCTD5	reviewed	Q9NXV2	22.5083	21.0416	23.491	25.1839	25.3882	26.7659	0.0207848	0.0311413	0.206135
O60341	KDM1A_HUMAN	KDM1A	reviewed	O60341	199.624	198.222	205.815	130.901	128.582	128.332	0.000326759	0.00206543	-0.638368
Q9Y2K7	KDM2A_HUMAN	KDM2A	reviewed	Q9Y2K7	229.636	207.952	220.302	112.834	110.966	107.038	0.00189598	0.00568465	-0.991722
Q8NHM5	KDM2B_HUMAN	KDM2B	reviewed	Q8NHM5	11.5524	11.397	12.3416	9.57541	9.9506	9.3881	0.00681515	0.0129729	-0.287526
Q7LBC6	KDM3B_HUMAN	KDM3B	reviewed	Q7LBC6	109.219	120.043	118.936	81.5368	81.7403	81.3749	0.0097252	0.0169862	-0.509179
P29375	KDM5A_HUMAN	KDM5A	reviewed	P29375	24.6754	23.1141	24.9916	21.7186	21.0591	20.8283	0.020098	0.0303229	-0.1944
A0A3B3ITE7	A0A3B3ITE7_HUMAN	KDM5B	unreviewed	A0A3B3ITE7	70.4915	68.7073	69.7775	40.52	40.0407	38.6694	2.6e-06	0.000309653	-0.809591
O15550	KDM6A_HUMAN	KDM6A	reviewed	O15550	10.8734	10.1066	10.768	8.21299	7.82728	8.32792	0.00202219	0.00592894	-0.381667
K7ERC8	K7ERC8_HUMAN	KDSR	unreviewed	K7ERC8	5.6001	5.13072	5.06565	6.99803	7.05432	6.75897	0.00288712	0.0073942	0.397767
O75525	KHDR3_HUMAN	KHDRBS3	reviewed	O75525	9.49004	8.73617	9.91251	38.526	37.0344	39.0702	2e-05	0.000579861	2.02636
Q92945	FUBP2_HUMAN	KHSRP	reviewed	Q92945	721.487	742.703	745.489	1075.76	1107.98	1094.19	1.13e-05	0.000462013	0.56895
Q14667	K0100_HUMAN	KIAA0100	reviewed	Q14667	19.1324	18.115	19.5221	37.2117	37.7982	38.8769	9.5e-06	0.000449147	1.00441
Q8IZA0	K319L_HUMAN	KIAA0319L	reviewed	Q8IZA0	44.8675	41.6523	44.5025	21.709	19.8523	20.1206	0.000197221	0.00159317	-1.08689
Q9UPP5	K1107_HUMAN	KIAA1107	reviewed	Q9UPP5-2	79.1217	83.7562	77.2469	27.7453	25.04	22.9345	4.55e-05	0.000833487	-1.66504
Q9BY89	K1671_HUMAN	KIAA1671	reviewed	Q9BY89	36.3896	37.1565	34.5956	50.9994	48.0849	46.7159	0.00240754	0.00659879	0.431071
Q8IYS2	K2013_HUMAN	KIAA2013	reviewed	Q8IYS2-2	46.6823	45.6991	45.588	33.4482	32.3081	32.3254	1.39e-05	0.000512326	-0.492292
Q9ULH0	KDIS_HUMAN	KIDINS220	reviewed	Q9ULH0	50.0329	50.4091	51.2735	38.3978	37.2575	38.6182	2.77e-05	0.000657787	-0.408878
P52732	KIF11_HUMAN	KIF11	reviewed	P52732	80.8192	85.599	79.7825	127.904	135.496	128.153	0.000176423	0.00152934	0.669373
Q96L93	KI16B_HUMAN	KIF16B	reviewed	Q96L93	9.7629	9.65753	9.13555	11.9765	11.8051	12.0968	0.00212779	0.00611827	0.32932
Q8NI77	KI18A_HUMAN	KIF18A	reviewed	Q8NI77	10.5466	10.3518	10.9812	16.7882	16.2136	17.4375	0.000554687	0.00274156	0.661918
A0A494BYR6	A0A494BYR6_HUMAN	KIF18B	unreviewed	A0A494BYR6	16.5941	15.3973	14.7818	21.1768	20.1578	19.9899	0.00264258	0.00700622	0.390781
Q4R9M9	Q4R9M9_HUMAN	KIF1B	unreviewed	Q4R9M9	36.8687	39.1256	36.5394	45.6651	46.374	41.9864	0.0168056	0.0262123	0.25215
O43896	KIF1C_HUMAN	KIF1C	reviewed	O43896	33.6101	37.9772	35.4118	45.4471	44.9198	42.7509	0.00708936	0.0133183	0.315104
O95235	KI20A_HUMAN	KIF20A	reviewed	O95235	121.207	116.776	121.278	87.259	88.5991	84.4303	8.81e-05	0.00113504	-0.464918
Q99661	KIF2C_HUMAN	KIF2C	reviewed	Q99661	34.6064	37.5255	35.6531	45.4888	46.4748	46.4544	0.0030227	0.0076231	0.360876
Q9Y496	KIF3A_HUMAN	KIF3A	reviewed	Q9Y496	10.0802	11.5183	10.2295	18.0609	17.619	16.3659	0.000624333	0.00295046	0.709487
P33176	KINH_HUMAN	KIF5B	reviewed	P33176	483.475	548.252	510.831	729.388	761.571	750.215	0.00170333	0.00532418	0.53893
A0A7I2V492	A0A7I2V492_HUMAN	KIF5C	unreviewed	A0A7I2V492	13.1008	13.9366	13.3822	16.7369	16.5405	15.3455	0.0104541	0.018	0.266588
Q2M1P5	KIF7_HUMAN	KIF7	reviewed	Q2M1P5	11.5714	14.3134	11.0709	28.5884	30.4751	30.296	0.000411834	0.00233463	1.27382
Q9BW19	KIFC1_HUMAN	KIFC1	reviewed	Q9BW19	107.135	107.913	108.314	167.18	166.496	169.853	7.32e-05	0.00103941	0.638925
O60870	KIN17_HUMAN	KIN	reviewed	O60870	51.5273	51.7073	51.8009	77.7381	79.4551	78.0323	0.000298771	0.00198031	0.601447
Q96J84	KIRR1_HUMAN	KIRREL1	reviewed	Q96J84	3.8582	3.93063	4.08954	7.7706	7.74173	6.9892	0.00322689	0.0079197	0.921686
Q9NSK0	KLC4_HUMAN	KLC4	reviewed	Q9NSK0	37.6936	39.8457	38.4355	31.7716	33.576	32.8654	0.00221865	0.00626572	-0.239825
Q9P2N7	KLH13_HUMAN	KLHL13	reviewed	Q9P2N7	6.69474	6.49599	6.03334	8.34763	8.53301	7.78504	0.0039242	0.00890871	0.359591
Q8NG31	KNL1_HUMAN	KNL1	reviewed	Q8NG31	12.8787	12.6745	11.7778	16.006	14.9213	14.9078	0.0047363	0.0100934	0.296083
Q1ED39	KNOP1_HUMAN	KNOP1	reviewed	Q1ED39	170.551	153.524	166.221	96.0875	94.7828	88.7734	0.00164623	0.00520657	-0.810065
Q9Y448	SKAP_HUMAN	KNSTRN	reviewed	Q9Y448	16.2831	16.9381	16.5657	22.1898	23.4207	22.7781	0.000540332	0.00269125	0.45799
P52292	IMA1_HUMAN	KPNA2	reviewed	P52292	484.982	510.548	498.408	372.54	382.98	372.937	0.000900342	0.00362709	-0.404768
O00505	IMA4_HUMAN	KPNA3	reviewed	O00505	105.295	111.727	111.831	143.48	144.991	149.317	0.000255849	0.00182699	0.412789
O15131	IMA6_HUMAN	KPNA5	reviewed	O15131	2.58588	3.4222	3.04892	4.36936	4.38719	4.22081	0.0279718	0.040089	0.518889
O60684	IMA7_HUMAN	KPNA6	reviewed	O60684	92.6952	94.5519	92.9627	106.583	108.372	110.858	0.00201556	0.00592072	0.217536
Q14974	IMB1_HUMAN	KPNB1	reviewed	Q14974	874.99	945.104	917.283	1111.49	1131.51	1156.51	0.00165849	0.00523895	0.312533
A0A494C108	A0A494C108_HUMAN	KRI1	unreviewed	A0A494C108	215.012	199.675	209.888	241.793	234.256	239.028	0.010121	0.0175471	0.195224
P05783	K1C18_HUMAN	KRT18	reviewed	P05783	15176.8	18051.5	14880	7650.79	7257.17	7135.09	0.0117972	0.0197503	-1.12596
H0YHD9	H0YHD9_HUMAN	KRT72	unreviewed	H0YHD9	11.0447	11.6964	10.74	3.83401	4.08167	3.80867	0.000644356	0.00299759	-1.51384
Q96EK9	KTI12_HUMAN	KTI12	reviewed	Q96EK9	2.29715	2.21953	1.85965	2.88512	2.5816	2.63765	0.0297311	0.0422357	0.345974
Q16719	KYNU_HUMAN	KYNU	reviewed	Q16719	119.988	142.571	129.943	52.7561	53.1259	49.3877	0.00549022	0.0111838	-1.33792
P32004	L1CAM_HUMAN	L1CAM	reviewed	P32004	207.334	193.378	200.637	82.6556	81.5876	78.0579	0.000371819	0.00221266	-1.3114
Q9UN81	LORF1_HUMAN	L1RE1	reviewed	Q9UN81	41.647	40.4032	40.5869	21.7699	23.0113	21.0898	2.82e-05	0.000660495	-0.896679
Q96EM0	T3HPD_HUMAN	L3HYPDH	reviewed	Q96EM0	30.6911	30.3456	30.0853	53.4614	55.6861	53.87	0.000412205	0.00233503	0.839154
Q969R5	LMBL2_HUMAN	L3MBTL2	reviewed	Q969R5	13.821	14.4966	12.6753	5.71896	5.30678	5.42878	0.00287905	0.00738055	-1.31689
Q96JM7	LMBL3_HUMAN	L3MBTL3	reviewed	Q96JM7	10.6513	9.84335	9.18043	7.94371	7.82728	6.88688	0.0139657	0.0226094	-0.38924
P83111	LACTB_HUMAN	LACTB	reviewed	P83111	81.5807	76.2047	83.614	66.9605	65.8261	64.071	0.0127607	0.0210192	-0.294269
Q53H82	LACB2_HUMAN	LACTB2	reviewed	Q53H82	82.9831	88.2675	86.0487	135.152	138.001	140.733	1.99e-05	0.000578952	0.685787
O00515	LAD1_HUMAN	LAD1	reviewed	O00515	217.243	214.409	210.687	57.7121	55.738	55.5441	2.46e-05	0.000622714	-1.92636
P25391	LAMA1_HUMAN	LAMA1	reviewed	P25391	7.40546	6.75666	7.3292	13.7781	13.2043	13.2565	2.44e-05	0.000621484	0.904835
O15230	LAMA5_HUMAN	LAMA5	reviewed	O15230	145.184	137.83	139.479	72.0191	70.6349	68.4908	0.000147343	0.00141241	-1.0007
P55268	LAMB2_HUMAN	LAMB2	reviewed	P55268	110.803	101.301	107.352	81.2131	77.5304	77.3672	0.0037318	0.00864399	-0.436152
Q13751	LAMB3_HUMAN	LAMB3	reviewed	Q13751	28.9936	30.3198	27.8919	80.5046	77.6526	81.3891	1.54e-05	0.00052556	1.45782
Q13753	LAMC2_HUMAN	LAMC2	reviewed	Q13753	5.93326	6.17855	5.93517	12.0214	11.6401	10.9514	0.0019143	0.00571415	0.939549
P13473	LAMP2_HUMAN	LAMP2	reviewed	P13473-2	89.6873	82.5329	89.8493	60.6678	60.8921	62.1752	0.00675785	0.0129096	-0.512323
Q6IAA8	LTOR1_HUMAN	LAMTOR1	reviewed	Q6IAA8	71.8749	71.6933	72.0074	62.0719	59.9725	59.8587	0.00363141	0.00849007	-0.245024
Q9Y2Q5	LTOR2_HUMAN	LAMTOR2	reviewed	Q9Y2Q5	19.7067	18.7421	19.351	17.7435	17.4021	17.9434	0.0148668	0.0237374	-0.12265
Q9UHA4	LTOR3_HUMAN	LAMTOR3	reviewed	Q9UHA4	48.199	43.8538	47.0241	38.1317	36.1485	36.3131	0.00789809	0.0144151	-0.330618
O43813	LANC1_HUMAN	LANCL1	reviewed	O43813	24.9863	25.0162	23.8136	11.5052	12.4253	12.0968	3.59e-05	0.000734548	-1.03484
P28838	AMPL_HUMAN	LAP3	reviewed	P28838	510.127	519.927	507.824	333.985	340.642	331.059	5.58e-06	0.000365072	-0.61276
Q92615	LAR4B_HUMAN	LARP4B	reviewed	Q92615	174.273	177.425	171.94	267.137	271.33	270.208	2.19e-06	0.000278002	0.62699
Q15031	SYLM_HUMAN	LARS2	reviewed	Q15031	104.479	92.6343	101.795	73.654	72.5871	70.9522	0.0136477	0.0221742	-0.460726
Q9Y4W2	LAS1L_HUMAN	LAS1L	reviewed	Q9Y4W2	159.624	150.432	162.827	127.747	123.978	129.398	0.00668224	0.0128142	-0.311228
Q14739	LBR_HUMAN	LBR	reviewed	Q14739	139.736	127.662	136.705	166.478	161.614	174.434	0.00325356	0.00795439	0.314477
Q96JN0	LCOR_HUMAN	LCOR	reviewed	Q96JN0-3	72.5793	65.1741	70.9948	51.3745	49.918	50.6809	0.0116895	0.019626	-0.457945
P13796	PLSL_HUMAN	LCP1	reviewed	P13796	4.62286	5.36816	5.04321	2.01959	2.63048	2.12604	0.000714873	0.0031661	-1.14972
B5MDU6	B5MDU6_HUMAN	LDAH	unreviewed	B5MDU6	18.8976	16.8297	17.1071	9.2901	9.21126	9.38241	0.00578881	0.0116301	-0.922051
P00338	LDHA_HUMAN	LDHA	reviewed	P00338	770.406	917.029	823.762	1195.87	1276.24	1264.66	0.00285317	0.00733656	0.573417
P07195	LDHB_HUMAN	LDHB	reviewed	P07195	265.784	266.511	275.635	1415.15	1480.51	1441.57	0.000182253	0.0015436	2.42447
Q86WU2	LDHD_HUMAN	LDHD	reviewed	Q86WU2	47.7643	44.6822	47.5514	16.5863	15.4163	15.4905	0.000266404	0.00186808	-1.55962
Q9Y2U8	MAN1_HUMAN	LEMD3	reviewed	Q9Y2U8	114.407	101.156	107.17	93.1799	90.2245	87.7871	0.0322664	0.0452242	-0.251029
Q96B70	LENG9_HUMAN	LENG9	reviewed	Q96B70	36.0215	36.8597	36.8956	33.0122	33.2583	32.3652	0.000698429	0.00312	-0.154391
O95202	LETM1_HUMAN	LETM1	reviewed	O95202	555.245	507.882	533.413	488.253	462.234	451.035	0.0225475	0.0333376	-0.187955
F8VP71	F8VP71_HUMAN	LETMD1	unreviewed	F8VP71	30.3897	28.5726	30.45	34.6055	34.4956	33.7551	0.00919524	0.0162103	0.202084
P09382	LEG1_HUMAN	LGALS1	reviewed	P09382	198.637	193.925	200.477	868.564	919.057	878.385	0.00041611	0.00234523	2.16848
P17931	LEG3_HUMAN	LGALS3	reviewed	P17931	271.283	280.889	275.893	129.452	131.069	129.782	0.000246364	0.00178891	-1.08515
Q08380	LG3BP_HUMAN	LGALS3BP	reviewed	Q08380	140.951	131.667	139.835	112.392	110.233	109.241	0.00709505	0.0133226	-0.313636
Q3ZCW2	LEGL_HUMAN	LGALSL	reviewed	Q3ZCW2	1.05656	1.1046	1.07989	2.03241	2.12943	1.92139	0.00272369	0.00710404	0.908377
Q9H008	LHPP_HUMAN	LHPP	reviewed	Q9H008	12.3488	13.0565	11.559	8.22902	8.41692	7.78504	0.00436809	0.0095745	-0.59742
P18858	DNLI1_HUMAN	LIG1	reviewed	P18858	133.746	149.351	142.882	94.5391	98.9225	97.8431	0.00639744	0.0124279	-0.548251
A0A0C4DGV9	A0A0C4DGV9_HUMAN	LIG4	unreviewed	A0A0C4DGV9	0.482275	0.531654	0.42354	0.980942	0.739345	0.949326	0.0202918	0.0305412	0.893099
Q9UHB6	LIMA1_HUMAN	LIMA1	reviewed	Q9UHB6	209.879	201.654	204.615	805.694	798.104	816.469	4.57e-06	0.000347068	1.97382
Q9UPQ0	LIMC1_HUMAN	LIMCH1	reviewed	Q9UPQ0	3.16335	3.26735	2.97039	3.94942	4.52467	4.42261	0.0105598	0.0181426	0.456102
C9JRJ5	C9JRJ5_HUMAN	LIMD1	unreviewed	C9JRJ5	4.45153	5.3759	5.17223	3.80195	3.68756	3.19474	0.0173854	0.0269593	-0.489445
P48059	LIMS1_HUMAN	LIMS1	reviewed	P48059-3	39.5942	41.6884	37.1845	100.063	104.538	95.0548	0.000372057	0.00221266	1.33882
Q6MZP7	LIN54_HUMAN	LIN54	reviewed	Q6MZP7	18.1202	15.7174	17.3904	23.4336	23.8546	23.0936	0.00765106	0.014096	0.458272
Q5TKA1	LIN9_HUMAN	LIN9	reviewed	Q5TKA1	5.68894	5.53076	5.69394	3.7731	3.89531	3.63814	6.94e-05	0.00100584	-0.581029
Q9BRT6	LLPH_HUMAN	LLPH	reviewed	Q9BRT6	126.017	113.544	119.233	92.3785	90.3314	91.357	0.0140407	0.022713	-0.388629
Q12907	LMAN2_HUMAN	LMAN2	reviewed	Q12907	414.738	384.637	411.218	221.065	212.723	215.497	0.00150458	0.00493154	-0.898789
Q9H0V9	LMA2L_HUMAN	LMAN2L	reviewed	Q9H0V9	54.3353	52.497	56.3336	82.9057	79.6109	83.4327	7.44e-05	0.00104286	0.592021
Q68DH5	LMBD2_HUMAN	LMBRD2	reviewed	Q68DH5	24.8086	24.5593	26.1557	8.48547	9.22042	8.86227	0.000165867	0.0014957	-1.50723
Q9NZU5	LMCD1_HUMAN	LMCD1	reviewed	Q9NZU5	49.7854	52.6596	49.6916	82.7422	85.3363	81.5141	3.08e-05	0.000689215	0.714208
P20700	LMNB1_HUMAN	LMNB1	reviewed	P20700	2158.73	1987.15	2102.18	1247.37	1203.68	1224.19	0.00216103	0.00616424	-0.765571
Q8WWI1	LMO7_HUMAN	LMO7	reviewed	Q8WWI1-3	38.0648	34.3408	36.9012	63.5497	61.943	60.3874	7.34e-05	0.00104088	0.765988
Q8IWU2	LMTK2_HUMAN	LMTK2	reviewed	Q8IWU2	14.2715	14.094	14.2124	6.20622	6.63272	6.36958	3.11e-05	0.000693196	-1.14836
K7EKE6	K7EKE6_HUMAN	LONP1	unreviewed	K7EKE6	738.567	687.073	728.525	1051.67	994.351	1018.12	0.000191338	0.00156601	0.508354
Q9Y4K0	LOXL2_HUMAN	LOXL2	reviewed	Q9Y4K0	4.02954	3.97709	4.17649	10.4377	9.86506	10.3289	0.000255459	0.00182699	1.33014
Q8NF37	PCAT1_HUMAN	LPCAT1	reviewed	Q8NF37	294.515	237.714	256.399	38.0003	36.6006	35.0654	0.00531523	0.010951	-2.84622
Q7L5N7	PCAT2_HUMAN	LPCAT2	reviewed	Q7L5N7	40.8348	36.0209	38.8927	13.2235	13.6382	12.779	0.00236043	0.00652357	-1.54594
P06858	LIPL_HUMAN	LPL	reviewed	P06858	10.1532	11.0151	11.0681	28.8224	28.6634	26.6749	0.000343787	0.00212911	1.38446
A0A087WZF1	A0A087WZF1_HUMAN	LPP	unreviewed	A0A087WZF1	30.983	32.2193	30.9829	43.7834	44.434	42.9641	3.17e-05	0.000702218	0.477992
Q96KN1	LRAT2_HUMAN	LRATD2	reviewed	Q96KN1	37.8491	44.2641	42.1352	28.8737	28.8558	27.971	0.018836	0.0287199	-0.535851
A0A494C1L5	A0A494C1L5_HUMAN	LRBA	unreviewed	A0A494C1L5	122.054	131.809	124.608	143.288	150.096	149.63	0.00523609	0.0108464	0.227172
Q96II8	LRCH3_HUMAN	LRCH3	reviewed	Q96II8	7.34835	7.15411	7.30957	8.94068	8.38026	8.42456	0.0117993	0.0197503	0.239196
O75427	LRCH4_HUMAN	LRCH4	reviewed	O75427	36.5704	38.9114	39.1003	28.2582	28.0462	27.3258	0.00297549	0.00753537	-0.454286
Q5T3J3	LRIF1_HUMAN	LRIF1	reviewed	Q5T3J3	27.3564	25.7646	25.6648	33.1405	33.6524	34.008	0.00163162	0.0051836	0.3555
P30533	AMRP_HUMAN	LRPAP1	reviewed	P30533	450.496	412.285	425.831	207.642	207.606	215.255	0.00170459	0.005326	-1.03124
A0A804HIG4	A0A804HIG4_HUMAN	LRPPRC	unreviewed	A0A804HIG4	3035.03	2820.76	2966.44	2461.23	2356.31	2397.37	0.00533575	0.0109816	-0.290163
Q9BTT6	LRRC1_HUMAN	LRRC1	reviewed	Q9BTT6	34.7714	30.7637	32.5873	19.7984	18.7402	18.1196	0.00258758	0.00692432	-0.792297
Q15048	LRC14_HUMAN	LRRC14	reviewed	Q15048	5.15908	5.73464	5.13296	10.4858	10.2408	9.69222	0.000118438	0.00129182	0.924492
Q9H9A6	LRC40_HUMAN	LRRC40	reviewed	Q9H9A6	53.6404	59.5556	54.8302	75.0645	79.061	74.3146	0.00117677	0.00425846	0.44313
E7EP35	E7EP35_HUMAN	LRRC42	unreviewed	E7EP35	13.6306	13.7224	13.5729	24.3953	25.431	25.7114	0.0010699	0.00402185	0.884184
Q8IWT6	LRC8A_HUMAN	LRRC8A	reviewed	Q8IWT6	34.0639	33.1097	34.7331	47.3193	47.3455	50.2944	0.00120153	0.00430287	0.508399
A0A7I2RK03	A0A7I2RK03_HUMAN	LRRC8B	unreviewed	A0A7I2RK03	4.92428	5.23138	4.52991	6.35689	6.54412	6.2701	0.00973295	0.016996	0.384534
Q8TDW0	LRC8C_HUMAN	LRRC8C	reviewed	Q8TDW0	2.82068	2.17565	2.51038	5.38557	5.37094	5.11897	0.00116851	0.00424403	1.08055
Q6NSJ5	LRC8E_HUMAN	LRRC8E	reviewed	Q6NSJ5	53.2946	48.6077	50.519	89.7915	84.2944	81.2896	0.00104135	0.00397034	0.744556
Q9Y608	LRRF2_HUMAN	LRRFIP2	reviewed	Q9Y608-4	28.6319	27.7931	27.8302	34.878	34.1259	33.9285	9.97e-05	0.00119189	0.288858
Q9UFC0	LRWD1_HUMAN	LRWD1	reviewed	Q9UFC0	87.5964	89.336	88.9265	68.3582	66.9748	66.3988	1.18e-05	0.000469813	-0.398222
Q3MHD2	LSM12_HUMAN	LSM12	reviewed	Q3MHD2	42.6465	45.108	43.1141	76.8245	78.288	84.7288	0.00229858	0.00640918	0.873961
Q9BX40	LS14B_HUMAN	LSM14B	reviewed	Q9BX40	178.236	186.879	179.225	107.484	106.774	98.3292	4.47e-05	0.00082358	-0.800248
Q86X29	LSR_HUMAN	LSR	reviewed	Q86X29	76.1614	72.0727	74.299	55.1155	54.7268	54.0036	0.00208413	0.00606015	-0.441681
P48449	LSS_HUMAN	LSS	reviewed	P48449	286.637	275.415	295.645	112.09	110.7	108.024	0.000736736	0.00321881	-1.37444
P09960	LKHA4_HUMAN	LTA4H	reviewed	P09960	261.133	291.793	272.605	406.947	421.292	410.888	0.00101088	0.00391033	0.585928
O94822	LTN1_HUMAN	LTN1	reviewed	O94822	54.4812	61.77	59.4695	82.303	82.8891	80.8888	0.00538931	0.0110596	0.485849
Q96GA3	LTV1_HUMAN	LTV1	reviewed	Q96GA3	6.6059	7.29347	6.59712	5.20925	5.53286	4.92854	0.00630203	0.0122887	-0.387312
Q9NQ29	LUC7L_HUMAN	LUC7L	reviewed	Q9NQ29	106.389	106.122	106.286	103.573	103.826	102.212	0.0235382	0.0345979	-0.0421845
Q86V48	LUZP1_HUMAN	LUZP1	reviewed	Q86V48	66.1447	65.4709	65.7945	131.911	134.628	138.36	0.000649203	0.00300367	1.03637
Q9BS40	LXN_HUMAN	LXN	reviewed	Q9BS40	68.261	79.072	73.5557	25.4436	26.1215	24.7251	0.00368902	0.00857404	-1.53375
Q17RY6	LY6K_HUMAN	LY6K	reviewed	Q17RY6	10.6418	10.5737	10.5408	67.5183	68.5391	76.4577	0.00218907	0.00621723	2.74245
Q9NX58	LYAR_HUMAN	LYAR	reviewed	Q9NX58	241.69	220.172	241.115	273.539	266.375	282.709	0.0130306	0.0213868	0.226754
P07948	LYN_HUMAN	LYN	reviewed	P07948	26.0492	25.7285	25.8696	53.4261	53.3733	55.8198	0.00070467	0.0031425	1.06649
O95274	LYPD3_HUMAN	LYPD3	reviewed	O95274	15.6962	15.8696	15.4971	2.84025	2.94821	2.4728	5.78e-07	0.000161727	-2.51016
E5RGR0	E5RGR0_HUMAN	LYPLA1	unreviewed	E5RGR0	130.17	129.331	125.525	215.099	214.266	209.599	3.94e-06	0.000333879	0.730779
O95372	LYPA2_HUMAN	LYPLA2	reviewed	O95372	69.0606	73.7632	72.3495	90.859	97.0833	93.4376	0.000861369	0.00354164	0.38702
H3BNK2	H3BNK2_HUMAN	LYRM1	unreviewed	H3BNK2	11.7428	10.4524	11.2589	4.88868	4.89739	4.82621	0.00347571	0.00828594	-1.195
D6RFL2	D6RFL2_HUMAN	LYRM9	unreviewed	D6RFL2	1.81805	2.18598	2.27477	0.830275	0.834054	0.679308	0.00586097	0.0117213	-1.42174
Q8IV50	LYSM2_HUMAN	LYSMD2	reviewed	Q8IV50	7.05645	6.57084	7.23383	8.80604	8.88436	8.64626	0.00633989	0.0123439	0.336256
Q8WZA0	LZIC_HUMAN	LZIC	reviewed	Q8WZA0	31.2305	34.9576	33.0221	39.6544	42.1457	42.913	0.00441904	0.00963812	0.330053
Q9NQ48	LZTL1_HUMAN	LZTFL1	reviewed	Q9NQ48	16.7844	18.5356	16.504	19.8529	21.3249	20.1803	0.0186252	0.0284439	0.243629
Q9BRK4	LZTS2_HUMAN	LZTS2	reviewed	Q9BRK4	9.69944	9.30653	10.1369	7.57185	7.08793	7.24501	0.00235627	0.00652017	-0.411897
P20645	MPRD_HUMAN	M6PR	reviewed	P20645	194.896	191.269	198.991	228.239	222.488	224.749	0.000617068	0.00293401	0.207082
A0A590UJG2	A0A590UJG2_HUMAN	MACF1	unreviewed	A0A590UJG2	225.321	227.182	221.598	551.508	547.311	552.269	1.46e-08	5.65e-05	1.29238
Q8N5G2	MACOI_HUMAN	MACO1	reviewed	Q8N5G2	44.7088	39.4199	42.0735	23.7414	23.2955	23.5768	0.0064157	0.0124447	-0.837717
A0A6Q8PH91	A0A6Q8PH91_HUMAN	MACROD1	unreviewed	A0A6Q8PH91	109.096	101.531	106.71	61.3378	61.3992	61.9762	0.00237223	0.00654218	-0.780724
O75367	H2AY_HUMAN	MACROH2A1	reviewed	O75367	788.971	711.57	786.586	431.012	419.413	420.836	0.00486233	0.0102941	-0.847277
Q9P0M6	H2AW_HUMAN	MACROH2A2	reviewed	Q9P0M6	261.812	228.637	251.956	126.833	121.488	120.832	0.00487026	0.0103025	-1.00799
Q13257	MD2L1_HUMAN	MAD2L1	reviewed	Q13257	52.1365	53.8674	53.1079	69.2654	71.7439	71.2762	0.000116556	0.00128733	0.415965
A0A0A0MRB5	A0A0A0MRB5_HUMAN	MADD	unreviewed	A0A0A0MRB5	20.3	22.3321	21.3425	17.3428	17.2096	17.247	0.0198735	0.0300251	-0.30456
Q9ULX9	MAFF_HUMAN	MAFF	reviewed	Q9ULX9	5.19081	4.79779	4.8076	11.7617	11.4048	11.8751	4.23e-06	0.00033518	1.24384
Q9Y5V3	MAGD1_HUMAN	MAGED1	reviewed	Q9Y5V3	17.0351	17.8285	17.4324	15.0924	15.0038	13.6487	0.0129585	0.0213	-0.257587
Q9UJ55	MAGL2_HUMAN	MAGEL2	reviewed	Q9UJ55	3.42352	3.45059	3.44161	5.86642	5.6459	5.21845	0.00773597	0.0142004	0.697659
Q8WWC4	MAIP1_HUMAN	MAIP1	reviewed	Q8WWC4	103.527	94.1725	101.554	66.6881	65.5939	65.9611	0.00652991	0.0125938	-0.5941
Q969L2	MAL2_HUMAN	MAL2	reviewed	Q969L2	29.5521	24.5542	28.5118	14.9033	15.6698	14.9789	0.0131336	0.0215149	-0.858943
O60476	MA1A2_HUMAN	MAN1A2	reviewed	O60476	60.6429	52.8841	56.3813	27.4696	28.4923	27.3741	0.00507027	0.0106155	-1.02775
Q9UKM7	MA1B1_HUMAN	MAN1B1	reviewed	Q9UKM7	100.719	91.2846	97.4141	72.3814	69.9261	68.6926	0.005267	0.0108816	-0.455912
Q16706	MA2A1_HUMAN	MAN2A1	reviewed	Q16706	197.162	176.378	196.856	114.854	112.616	111.606	0.00699021	0.0131992	-0.75036
P49641	MA2A2_HUMAN	MAN2A2	reviewed	P49641-1	8.28117	7.76061	7.75835	5.94015	5.95142	5.24972	0.00211502	0.00609404	-0.473494
O00754	MA2B1_HUMAN	MAN2B1	reviewed	O00754	105.06	96.0849	102.241	80.5976	78.1169	79.0214	0.0101408	0.0175736	-0.351795
O00462	MANBA_HUMAN	MANBA	reviewed	O00462	30.3611	31.5199	32.0572	36.3173	36.7075	36.1312	0.0052556	0.0108744	0.216609
Q9NQG1	MANBL_HUMAN	MANBAL	reviewed	Q9NQG1	28.6351	24.0277	24.1137	17.8429	16.0487	15.8088	0.0159139	0.0250379	-0.627407
P21397	AOFA_HUMAN	MAOA	reviewed	P21397	31.5256	29.37	31.3307	27.1747	27.2244	27.4111	0.0358842	0.0495363	-0.172899
E9PGC8	E9PGC8_HUMAN	MAP1A	unreviewed	E9PGC8	13.7036	14.2411	13.8001	21.0871	21.0744	20.6549	6.87e-06	0.000394781	0.589544
P46821	MAP1B_HUMAN	MAP1B	reviewed	P46821	76.2915	74.9039	72.8124	259.437	263.393	249.653	0.000249188	0.00179763	1.78595
Q66K74	MAP1S_HUMAN	MAP1S	reviewed	Q66K74	45.8574	49.4542	44.9513	102.579	102.72	98.1046	1.29e-05	0.000497931	1.1131
Q02750	MP2K1_HUMAN	MAP2K1	reviewed	Q02750	59.12	65.5277	62.9167	109.561	116.38	118.197	0.000169981	0.00151282	0.875599
P36507	MP2K2_HUMAN	MAP2K2	reviewed	P36507	113.201	126.996	118.386	171.152	176.395	172.411	0.00217029	0.00618091	0.536085
P45985	MP2K4_HUMAN	MAP2K4	reviewed	P45985	7.85918	8.98651	8.56616	13.762	14.68	13.4185	0.000432145	0.00239207	0.720087
Q9NYL2	M3K20_HUMAN	MAP3K20	reviewed	Q9NYL2	9.89299	9.4459	9.43287	20.5068	20.4511	21.5389	0.000182622	0.0015436	1.11913
F5H538	F5H538_HUMAN	MAP3K4	unreviewed	F5H538	3.414	3.74223	3.436	4.79251	4.7202	4.56472	0.00160816	0.00513202	0.410378
Q99683	M3K5_HUMAN	MAP3K5	reviewed	Q99683	8.04956	7.71673	7.82286	19.2855	18.3614	16.2863	0.00704858	0.0132674	1.19305
A0A804HKE7	A0A804HKE7_HUMAN	MAP4	unreviewed	A0A804HKE7	387.806	409.015	380.656	664.723	690.273	679.996	1.7e-05	0.000545797	0.789324
Q8IVH8	M4K3_HUMAN	MAP4K3	reviewed	Q8IVH8	6.0094	6.20952	5.92956	12.7234	13.794	13.9187	0.00175845	0.00542219	1.15579
E7EN19	E7EN19_HUMAN	MAP4K4	unreviewed	E7EN19	28.6287	26.9776	27.7208	59.6644	61.1976	59.1737	3.55e-06	0.000332621	1.11142
A0A804HIS2	A0A804HIS2_HUMAN	MAP4K5	unreviewed	A0A804HIS2	9.15054	10.2485	9.48617	17.4646	18.6028	18.833	0.000129233	0.00134004	0.926484
Q14244	MAP7_HUMAN	MAP7	reviewed	Q14244	111.101	117.565	106.864	59.5394	60.333	57.8577	0.0023062	0.00641944	-0.916755
D3DPS3	D3DPS3_HUMAN	MAP7D1	unreviewed	D3DPS3	39.1944	40.9684	39.8492	58.9367	64.2955	64.1648	0.00357651	0.00842779	0.642919
Q16539	MK14_HUMAN	MAPK14	reviewed	Q16539	17.0605	19.857	18.187	22.5489	23.4146	21.8686	0.0181092	0.0277873	0.299798
P27361	MK03_HUMAN	MAPK3	reviewed	P27361	24.5865	26.1853	25.7546	19.3496	19.1649	18.6341	0.00166033	0.00524262	-0.42124
P45983	MK08_HUMAN	MAPK8	reviewed	P45983-3	3.97877	3.93063	3.7193	6.97559	6.52579	5.71017	0.0172407	0.0267778	0.724284
P45984	MK09_HUMAN	MAPK9	reviewed	P45984	20.1445	22.4405	20.8432	23.7093	24.2731	25.3476	0.020335	0.0305912	0.20928
Q9BPZ7	SIN1_HUMAN	MAPKAP1	reviewed	Q9BPZ7	13.2118	13.5211	12.5491	11.0725	11.6829	10.5534	0.0105601	0.0181426	-0.237965
C9J8E1	C9J8E1_HUMAN	MAPKAPK3	unreviewed	C9J8E1	7.05645	6.55277	6.93932	9.49527	10.1492	10.8263	0.00660929	0.0127152	0.568389
Q15691	MARE1_HUMAN	MAPRE1	reviewed	Q15691	177.899	197.605	181.505	350.405	368.554	364.857	3.01e-05	0.000683708	0.960346
Q15555	MARE2_HUMAN	MAPRE2	reviewed	Q15555	6.07603	6.3334	5.83138	23.4112	23.4452	22.1301	0.000201785	0.00160992	1.91914
P29966	MARCS_HUMAN	MARCKS	reviewed	P29966	183.728	183.888	175.469	356.252	346.013	320.861	0.00262928	0.0069829	0.913735
P49006	MRP_HUMAN	MARCKSL1	reviewed	P49006	306.061	295.685	293.008	194.547	192.129	181.958	4.02e-05	0.000772778	-0.653991
A0A087X0I6	A0A087X0I6_HUMAN	MARK1	unreviewed	A0A087X0I6	7.46892	6.68181	7.17774	2.59341	2.60298	2.94462	0.000480504	0.00251608	-1.3895
P56192	SYMC_HUMAN	MARS1	reviewed	P56192	340.258	384.864	355.684	732.649	747.319	751.826	0.000205283	0.0016195	1.0461
Q8N4S9	MALD2_HUMAN	MARVELD2	reviewed	Q8N4S9	16.6036	17.8827	18.9106	5.37915	4.98599	5.04223	0.00210677	0.00608237	-1.79313
Q96A59	MALD3_HUMAN	MARVELD3	reviewed	Q96A59	19.3323	17.7743	18.302	9.09455	8.54218	8.5951	0.000685721	0.00310302	-1.07879
Q9NZL9	MAT2B_HUMAN	MAT2B	reviewed	Q9NZL9	76.2027	83.5807	79.603	114.834	118.46	118.126	0.000510789	0.00259919	0.553856
H0YBU5	H0YBU5_HUMAN	MATN2	unreviewed	H0YBU5	0.799562	0.802643	0.771347	1.30151	1.14873	1.05165	0.0333661	0.0466224	0.561088
A8MXP9	A8MXP9_HUMAN	MATR3	unreviewed	A8MXP9	1472.93	1353.31	1434.39	1135.15	1098.35	1111.07	0.00838625	0.0150943	-0.349239
P56270	MAZ_HUMAN	MAZ	reviewed	P56270-2	70.2726	69.479	69.0482	33.009	32.8183	30.9242	1.48e-05	0.000519377	-1.10976
Q9UBB5	MBD2_HUMAN	MBD2	reviewed	Q9UBB5	46.4222	42.1685	45.5375	33.3649	34.795	33.8318	0.00889683	0.0158028	-0.39516
O95243	MBD4_HUMAN	MBD4	reviewed	O95243	28.2639	25.3078	25.8359	15.5284	15.8898	15.1722	0.00497798	0.0104647	-0.769246
Q68D91	MBLC2_HUMAN	MBLAC2	reviewed	Q68D91	44.6834	42.7104	43.5012	39.3467	38.5773	38.2715	0.0042725	0.00942892	-0.171857
A0A0A0MQX8	A0A0A0MQX8_HUMAN	MBNL1	unreviewed	A0A0A0MQX8	67.5947	68.8467	72.0102	83.7391	84.3494	89.4612	0.00265427	0.00702043	0.305139
Q6ZWT7	MBOA2_HUMAN	MBOAT2	reviewed	Q6ZWT7	18.5041	17.0517	17.9878	29.8803	28.5411	31.7967	0.00186601	0.00564094	0.752703
Q96N66	MBOA7_HUMAN	MBOAT7	reviewed	Q96N66	243.048	222.805	234.265	107.541	106.328	98.2581	0.000326717	0.00206543	-1.16546
Q05BQ5	MBTD1_HUMAN	MBTD1	reviewed	Q05BQ5	13.6243	15.2683	15.9711	8.7259	9.15321	9.15503	0.0109104	0.0185793	-0.730765
Q14703	MBTP1_HUMAN	MBTPS1	reviewed	Q14703	10.1817	8.99167	10.0556	5.33428	5.20291	5.17582	0.00624763	0.0122164	-0.895439
P43121	MUC18_HUMAN	MCAM	reviewed	P43121	67.8707	69.1693	68.3357	293.084	281.409	275.188	0.000561926	0.00276857	2.04866
Q96RQ3	MCCA_HUMAN	MCCC1	reviewed	Q96RQ3	134.672	127.434	135.378	71.4645	69.6817	66.8934	0.000195294	0.0015831	-0.934042
Q9HCC0	MCCB_HUMAN	MCCC2	reviewed	Q9HCC0	487.726	442.164	481.147	246.832	241.986	238.542	0.00313238	0.00778328	-0.956014
Q96PE7	MCEE_HUMAN	MCEE	reviewed	Q96PE7	40.711	35.1176	37.4594	15.7207	14.5853	15.6554	0.00366601	0.00854102	-1.3015
Q07820	MCL1_HUMAN	MCL1	reviewed	Q07820	25.2814	23.207	25.0337	16.2368	17.4999	17.5796	0.00134632	0.00462475	-0.518761
Q7L590	MCM10_HUMAN	MCM10	reviewed	Q7L590	5.57789	5.58495	5.85382	4.36616	4.95544	4.83758	0.0185781	0.0283945	-0.265211
P49736	MCM2_HUMAN	MCM2	reviewed	P49736	655.99	659.636	664.649	750.956	754.819	737.805	0.000726631	0.00319915	0.180103
P33992	MCM5_HUMAN	MCM5	reviewed	P33992	513.921	508.293	511.759	558.249	566.408	578.719	0.00738212	0.0137188	0.151124
Q14566	MCM6_HUMAN	MCM6	reviewed	Q14566	770.187	773.32	766.887	811.371	818.289	813.709	9.19e-05	0.00115684	0.0807327
P33993	MCM7_HUMAN	MCM7	reviewed	P33993	556.174	555.935	562.702	595.618	589.453	597.2	0.000389146	0.0022758	0.0897182
Q9BTE3	MCMBP_HUMAN	MCMBP	reviewed	Q9BTE3	59.799	66.9601	62.6194	74.09	76.7238	75.1787	0.018239	0.0279478	0.255003
Q8NE86	MCU_HUMAN	MCU	reviewed	Q8NE86	48.713	45.4668	48.5079	70.8779	68.2061	71.0374	9.76e-05	0.00118678	0.558362
Q96AQ8	MCUR1_HUMAN	MCUR1	reviewed	Q96AQ8	53.0535	51.7099	54.3	69.1725	67.1429	68.7693	0.000117738	0.00128963	0.366618
Q14676	MDC1_HUMAN	MDC1	reviewed	Q14676	193.269	179.792	186.669	226.989	221.693	224.004	0.00494017	0.0104106	0.265204
P40926	MDHM_HUMAN	MDH2	reviewed	P40926	2363.11	2209.01	2332.08	1267.99	1231.61	1242.88	0.00126803	0.004437	-0.88348
P21741	MK_HUMAN	MDK	reviewed	P21741	65.5133	61.5713	65.3401	22.8919	22.8311	23.6394	0.000650797	0.00300367	-1.47207
Q9NU22	MDN1_HUMAN	MDN1	reviewed	Q9NU22	533.568	509.351	534.319	650.887	651.039	660.506	0.00147826	0.00487543	0.315243
P23368	MAOM_HUMAN	ME2	reviewed	P23368	80.302	75.5259	78.0323	133.014	126.666	124.544	0.000357867	0.00215974	0.7163
E9PMB9	E9PMB9_HUMAN	ME3	unreviewed	E9PMB9	7.75131	7.67028	7.46103	32.7301	32.6259	34.1814	0.000270423	0.00188522	2.12099
Q6P9B6	MEAK7_HUMAN	MEAK7	reviewed	Q6P9B6	52.6854	53.6661	54.5132	66.7938	67.4728	66.6461	0.000241591	0.0017763	0.320721
P51608	MECP2_HUMAN	MECP2	reviewed	P51608	150.663	137.002	150.113	105.137	101.458	103.297	0.00801351	0.0145675	-0.498429
Q93074	MED12_HUMAN	MED12	reviewed	Q93074	83.1163	79.3327	81.6057	62.6104	63.269	61.6664	0.000988949	0.00385392	-0.379962
Q9UHV7	MED13_HUMAN	MED13	reviewed	Q9UHV7	40.8094	39.7373	41.7874	30.0341	30.6461	31.5267	0.000279938	0.00191271	-0.407878
E7EN96	E7EN96_HUMAN	MED22	unreviewed	E7EN96	37.8364	35.2415	37.3108	43.1679	42.4207	44.3682	0.00365474	0.00852337	0.23544
Q9ULK4	MED23_HUMAN	MED23	reviewed	Q9ULK4	57.7239	58.1	59.1806	54.0063	55.2248	54.5209	0.00303668	0.00764344	-0.0958797
G3V4A5	G3V4A5_HUMAN	MED6	unreviewed	G3V4A5	18.0377	17.5343	18.6582	20.3754	19.8645	20.5924	0.00733012	0.0136647	0.165743
A0A0D9SFB9	A0A0D9SFB9_HUMAN	MELK	unreviewed	A0A0D9SFB9	4.65142	4.40293	4.30552	7.091	7.77534	7.04036	0.00242505	0.00662893	0.713467
Q9Y316	MEMO1_HUMAN	MEMO1	reviewed	Q9Y316	19.2085	20.4248	20.4365	24.3633	26.4698	25.8933	0.00316899	0.0078359	0.353081
Q7L2J0	MEPCE_HUMAN	MEPCE	reviewed	Q7L2J0	133.254	125.809	133.679	76.8725	78.175	76.4549	0.00159486	0.00511171	-0.762552
Q14696	MESD_HUMAN	MESD	reviewed	Q14696	228.205	205.903	220.76	184.651	179.089	177.567	0.0202939	0.0305412	-0.274755
P08581	MET_HUMAN	MET	reviewed	P08581	2.17658	2.24792	2.36453	4.38218	3.74561	3.88826	0.00807128	0.0146382	0.823685
P53582	MAP11_HUMAN	METAP1	reviewed	P53582	73.401	72.0392	73.2808	66.9349	69.8742	68.5647	0.0189301	0.0288106	-0.0908401
Q8N6R0	EFNMT_HUMAN	METTL13	reviewed	Q8N6R0	40.1653	43.4486	38.4972	35.8557	35.3541	32.3908	0.0307514	0.043478	-0.237162
Q86W50	MET16_HUMAN	METTL16	reviewed	Q86W50	32.3569	32.7509	33.0473	46.6781	47.1531	46.8893	2.03e-06	0.00026698	0.519697
Q96S19	MTL26_HUMAN	METTL26	reviewed	Q96S19	22.1434	23.9941	23.017	31.9383	32.0821	31.5836	0.00208926	0.00606371	0.467246
Q6UX53	MET7B_HUMAN	METTL7B	reviewed	Q6UX53	41.812	38.6869	39.7146	57.3467	55.5028	53.9354	0.000333552	0.00208363	0.47239
E7ETE0	E7ETE0_HUMAN	METTL8	unreviewed	E7ETE0	21.5628	19.2144	19.006	15.897	15.6729	15.482	0.0330273	0.0462239	-0.345487
Q9H1A3	METL9_HUMAN	METTL9	reviewed	Q9H1A3	39.407	35.7654	37.8773	21.1512	21.3554	21.7407	0.00344626	0.00823852	-0.815249
Q86XN8	MEX3D_HUMAN	MEX3D	reviewed	Q86XN8	1.91324	2.42083	2.54404	3.05823	3.57452	3.13221	0.0197891	0.029936	0.505601
P55081	MFAP1_HUMAN	MFAP1	reviewed	P55081	156.517	136.658	148.536	112.44	111.43	112.578	0.0256018	0.0371732	-0.392725
Q9GZY8	MFF_HUMAN	MFF	reviewed	Q9GZY8-2	47.723	43.4176	48.1797	39.85	38.6445	38.8314	0.0339493	0.0472754	-0.247885
Q08431	MFGM_HUMAN	MFGE8	reviewed	Q08431	18.1107	20.4945	17.7859	36.4872	36.3501	34.5594	0.00015881	0.00146616	0.929412
Q8IWA4	MFN1_HUMAN	MFN1	reviewed	Q8IWA4	91.5466	84.7705	89.2771	71.5992	70.0728	68.1895	0.00394176	0.00893029	-0.339787
Q14728	MFS10_HUMAN	MFSD10	reviewed	Q14728	14.2398	13.2036	14.075	8.87016	8.25194	8.10906	0.000287933	0.00194214	-0.718544
Q8IWI9	MGAP_HUMAN	MGA	reviewed	Q8IWI9	41.628	40.0857	41.117	16.5799	16.455	15.1153	2.85e-06	0.000319444	-1.35106
Q9UM21	MGT4A_HUMAN	MGAT4A	reviewed	Q9UM21	11.5936	9.66785	11.1383	5.45289	5.60619	4.20944	0.00190557	0.00570128	-1.08542
Q09328	MGT5A_HUMAN	MGAT5	reviewed	Q09328	18.6215	17.5343	18.6105	15.6662	15.5873	14.8908	0.00422049	0.0093514	-0.247135
E7EWX8	E7EWX8_HUMAN	MGLL	unreviewed	E7EWX8	8.08128	8.49873	7.53115	15.5701	14.8572	12.6596	0.0123422	0.0204911	0.837544
B4DEE8	B4DEE8_HUMAN	MGMT	unreviewed	B4DEE8	30.0248	34.3511	29.3785	18.5962	18.45	17.8553	0.0128294	0.0211213	-0.77204
P10620	MGST1_HUMAN	MGST1	reviewed	P10620	294.47	266.072	296.733	110.548	108.406	110.764	0.00299104	0.00756392	-1.37853
Q8TDZ2	MICA1_HUMAN	MICAL1	reviewed	Q8TDZ2	2.68424	2.40535	2.32526	3.16081	3.18346	3.10947	0.0211998	0.0316588	0.350468
Q7RTP6	MICA3_HUMAN	MICAL3	reviewed	Q7RTP6	21.5691	20.4945	21.3761	33.1244	32.0454	30.0914	0.00312587	0.00777274	0.586501
B0QY91	B0QY91_HUMAN	MICALL1	unreviewed	B0QY91	39.7179	41.3839	37.6726	80.3091	80.1578	76.1593	3.4e-05	0.000716425	0.994385
Q8IY33	MILK2_HUMAN	MICALL2	reviewed	Q8IY33	28.5685	27.979	29.0026	30.9349	30.9853	31.7257	0.00251492	0.00679791	0.130447
A0A1C7CYX1	A0A1C7CYX1_HUMAN	MIDEAS	unreviewed	A0A1C7CYX1	121.207	110.868	120.411	62.3796	63.0918	60.899	0.00269466	0.00707558	-0.919394
Q9H8M7	MINY3_HUMAN	MINDY3	reviewed	Q9H8M7	2.78577	2.84667	2.44868	4.32128	4.55827	4.10711	0.000819066	0.00343755	0.684403
Q99797	MIPEP_HUMAN	MIPEP	reviewed	Q99797	89.2368	84.3343	87.8971	54.7661	52.9029	53.7506	0.000628172	0.00296319	-0.69582
Q6P0N0	M18BP_HUMAN	MIS18BP1	reviewed	Q6P0N0	48.2846	45.6655	46.724	31.3164	29.9801	30.1511	0.000256773	0.00182752	-0.62134
Q8IVT2	MISP_HUMAN	MISP	reviewed	Q8IVT2	39.2261	37.4868	39.2826	26.0655	26.0543	24.6796	9.41e-05	0.00116751	-0.594902
A0A044PY82	A0A044PY82_HUMAN	MISP3	unreviewed	A0A044PY82	21.842	19.8803	20.8993	7.18717	6.86185	5.6249	5.23e-05	0.000882473	-1.67038
B8ZZL5	B8ZZL5_HUMAN	MITD1	unreviewed	B8ZZL5	0.650437	0.707152	0.597443	1.65414	1.64367	2.23404	0.0233265	0.0343388	1.50057
C9JQ41	C9JQ41_HUMAN	MIX23	unreviewed	C9JQ41	86.6382	76.917	83.9843	127.853	127.922	136.302	0.0002838	0.00192552	0.663478
P46013	KI67_HUMAN	MKI67	reviewed	P46013	2254.88	2066.28	2172.25	1085.78	1082.21	1088.28	0.00252702	0.00681636	-0.995756
C9J031	C9J031_HUMAN	MKRN1	unreviewed	C9J031	4.14376	4.82618	4.50186	5.48174	5.24263	5.82386	0.0175547	0.0271622	0.296733
Q9H000	MKRN2_HUMAN	MKRN2	reviewed	Q9H000	36.5165	36.5112	36.4384	49.5825	50.1838	47.0741	0.00576535	0.011595	0.423763
Q15773	MLF2_HUMAN	MLF2	reviewed	Q15773	19.5036	18.8092	20.4141	15.1052	15.6118	15.607	0.00673335	0.0128865	-0.342259
P42568	AF9_HUMAN	MLLT3	reviewed	P42568	5.57155	5.44301	5.89029	3.81478	3.68756	3.82289	0.00250637	0.00677717	-0.577898
Q9BV36	MELPH_HUMAN	MLPH	reviewed	Q9BV36-2	19.8558	20.7036	19.3678	6.80569	6.99628	7.20521	0.000377314	0.0022309	-1.51233
Q9BVC4	LST8_HUMAN	MLST8	reviewed	Q9BVC4	6.76772	6.07273	6.65602	7.91806	7.57981	8.00674	0.0103141	0.0178182	0.269731
O95822	DCMC_HUMAN	MLYCD	reviewed	O95822	68.3403	65.6697	67.3344	28.4505	28.587	26.1235	3.87e-06	0.000333879	-1.27569
Q96EY8	MMAB_HUMAN	MMAB	reviewed	Q96EY8	83.6272	77.0718	79.1346	46.1492	43.9482	42.0148	0.000301749	0.00198613	-0.86027
A0A7I2U302	A0A7I2U302_HUMAN	MME	unreviewed	A0A7I2U302	9.22986	17.2504	10.2379	35.5031	34.9661	39.4709	0.00289534	0.00740958	1.58215
Q8N4V1	EMC5_HUMAN	MMGT1	reviewed	Q8N4V1	68.7464	62.8204	68.1478	43.0813	41.44	43.1659	0.00350534	0.00833335	-0.645326
P03956	MMP1_HUMAN	MMP1	reviewed	P03956	119.071	113.093	117.45	405.911	403.505	427.211	0.000353343	0.00215592	1.82258
A0A7P0TAG0	A0A7P0TAG0_HUMAN	MMP14	unreviewed	A0A7P0TAG0	12.0283	11.7506	12.0218	50.9353	51.0575	51.0334	2.14e-07	0.000118439	2.09572
Q96T76	MMS19_HUMAN	MMS19	reviewed	Q96T76	65.6561	73.3322	67.469	114.18	114.989	109.221	0.000168466	0.00150687	0.712847
Q6ZRQ5	MMS22_HUMAN	MMS22L	reviewed	Q6ZRQ5	5.63501	5.7811	5.31248	6.73837	6.58078	7.29333	0.0109976	0.0186867	0.301203
Q9BU76	MMTA2_HUMAN	MMTAG2	reviewed	Q9BU76	120.981	108.643	120.417	92.9267	92.9649	95.8791	0.0245037	0.0357719	-0.313005
P22033	MUTA_HUMAN	MMUT	reviewed	P22033	144.391	130.924	137.244	83.7552	83.494	81.3578	0.00387521	0.00884943	-0.730731
A0A087WVS8	A0A087WVS8_HUMAN	MOB2	unreviewed	A0A087WVS8	12.2536	12.6384	12.8661	25.0974	27.3344	25.0918	0.00203477	0.00595458	1.03785
Q13724	MOGS_HUMAN	MOGS	reviewed	Q13724	233.282	213.772	231.729	170.488	169.423	166.334	0.00948069	0.0166316	-0.423113
Q86VX9	MON1A_HUMAN	MON1A	reviewed	Q86VX9	1.53249	1.40914	1.25659	2.51647	2.2547	2.12319	0.00454612	0.00981858	0.715635
Q7L1V2	MON1B_HUMAN	MON1B	reviewed	Q7L1V2	8.69365	9.13104	8.61104	6.40177	6.16833	5.3492	0.0043773	0.00959196	-0.560974
B3KTM8	B3KTM8_HUMAN	MORF4L1	unreviewed	B3KTM8	91.6704	91.793	96.4969	74.9844	75.4865	75.1701	0.00722407	0.0135027	-0.311193
Q15014	MO4L2_HUMAN	MORF4L2	reviewed	Q15014	134.923	143.062	147.549	83.7263	84.0164	86.6473	0.00266326	0.00703699	-0.742229
Q9UJG1	MSPD1_HUMAN	MOSPD1	reviewed	Q9UJG1	7.29124	6.34114	7.42737	3.96224	3.33316	3.49034	0.00267779	0.00705248	-0.965364
Q8NHP6	MSPD2_HUMAN	MOSPD2	reviewed	Q8NHP6	22.2227	20.2106	21.7183	18.2308	17.7229	17.9065	0.0242525	0.0354797	-0.25227
Q9HCE1	MOV10_HUMAN	MOV10	reviewed	Q9HCE1	114.728	117.749	112.695	94.8757	94.1259	92.1074	0.000826058	0.00345901	-0.296183
Q5R3B4	Q5R3B4_HUMAN	MPC2	unreviewed	Q5R3B4	19.2688	20.35	22.4139	13.7332	13.3082	13.9102	0.0141986	0.0229252	-0.59911
H0YH70	H0YH70_HUMAN	MPDZ	unreviewed	H0YH70	5.8349	6.32308	6.60554	8.63935	8.63078	7.62872	0.0101649	0.0175918	0.408149
P29372	3MG_HUMAN	MPG	reviewed	P29372	74.1784	71.7063	72.9919	61.8923	63.2323	59.8814	0.0010904	0.00406751	-0.242544
O00566	MPP10_HUMAN	MPHOSPH10	reviewed	O00566	176.735	159.938	172.411	130.302	127.864	132.658	0.0113917	0.0192175	-0.381384
Q99549	MPP8_HUMAN	MPHOSPH8	reviewed	Q99549	129.96	118.314	124.529	70.8298	70.6441	72.0777	0.00349942	0.0083278	-0.80383
F5GX71	F5GX71_HUMAN	MPI	unreviewed	F5GX71	11.7015	12.5816	11.7637	21.3307	21.6365	21.0728	5.95e-05	0.000924701	0.829098
A0A0D9SFF8	A0A0D9SFF8_HUMAN	MPP2	unreviewed	A0A0D9SFF8	28.0608	27.4602	27.7797	20.3882	19.6385	18.9837	0.000641165	0.00298992	-0.497361
Q5T2T1	MPP7_HUMAN	MPP7	reviewed	Q5T2T1	41.9357	38.532	41.1422	22.161	23.1916	21.8373	0.00103992	0.00397034	-0.855946
A0A494BZV2	A0A494BZV2_HUMAN	MPRIP	unreviewed	A0A494BZV2	155.915	150.492	154.923	273.904	271.202	271.655	1.03e-05	0.000458534	0.824118
P25325	THTM_HUMAN	MPST	reviewed	P25325-2	69.4476	65.409	64.9727	90.9455	89.6593	83.6203	0.00258419	0.00692002	0.402999
O95297	MPZL1_HUMAN	MPZL1	reviewed	O95297	43.1065	42.8627	43.3189	58.2891	56.9815	58.8895	0.000852032	0.0035163	0.429825
Q9UBG0	MRC2_HUMAN	MRC2	reviewed	Q9UBG0	7.26903	6.55535	7.06554	28.0755	27.2427	30.5575	0.00142925	0.00478152	2.03944
Q8N565	MREG_HUMAN	MREG	reviewed	Q8N565	10.8353	10.504	10.639	7.0397	6.48607	6.64528	0.000155215	0.00144501	-0.664809
Q9Y605	MOFA1_HUMAN	MRFAP1	reviewed	Q9Y605	8.36367	10.0782	9.43848	6.05876	6.69076	6.72202	0.0180169	0.027706	-0.517881
Q9BV20	MTNA_HUMAN	MRI1	reviewed	Q9BV20	56.7213	64.5883	58.0305	20.0644	20.1334	19.6232	0.0035914	0.00844967	-1.58397
Q6IN84	MRM1_HUMAN	MRM1	reviewed	Q6IN84	49.6585	46.8217	47.9582	43.8283	43.3739	42.8305	0.0191038	0.0290269	-0.15158
Q7Z7H8	RM10_HUMAN	MRPL10	reviewed	Q7Z7H8	61.5155	59.6718	62.8606	54.7404	53.4467	56.6526	0.00816161	0.0147743	-0.159017
Q9Y3B7	RM11_HUMAN	MRPL11	reviewed	Q9Y3B7	311.28	283.604	292.949	220.385	212.421	215.69	0.00668022	0.0128135	-0.453191
P52815	RM12_HUMAN	MRPL12	reviewed	P52815	263.132	247.939	257.563	229.624	217.257	216.839	0.00464454	0.00994499	-0.211722
Q9BYD1	RM13_HUMAN	MRPL13	reviewed	Q9BYD1	87.6123	79.8101	84.7668	70.5381	65.4625	66.4756	0.00573231	0.0115495	-0.316754
Q9P015	RM15_HUMAN	MRPL15	reviewed	Q9P015	219.952	204.687	213.537	191.643	184.494	183.74	0.012522	0.0207363	-0.188846
Q9H0U6	RM18_HUMAN	MRPL18	reviewed	Q9H0U6	26.2301	23.6406	26.1417	19.7663	21.0255	20.7232	0.0168365	0.0262471	-0.305295
P49406	RM19_HUMAN	MRPL19	reviewed	P49406	130.557	116.197	126.013	95.8855	93.7135	96.53	0.0176904	0.0273026	-0.38161
Q9BYC9	RM20_HUMAN	MRPL20	reviewed	Q9BYC9	47.9325	45.5958	50.6172	35.1024	34.9539	34.7811	0.0117808	0.0197364	-0.459372
Q9NWU5	RM22_HUMAN	MRPL22	reviewed	Q9NWU5	152.047	138.269	146.222	125.657	122.725	119.115	0.0155476	0.0246115	-0.248375
Q96A35	RM24_HUMAN	MRPL24	reviewed	Q96A35	130.576	117.085	124.515	93.4203	90.0198	92.8094	0.0104384	0.0179929	-0.430014
D6RAN8	D6RAN8_HUMAN	MRPL27	unreviewed	D6RAN8	42.0151	38.9734	41.1394	30.406	29.2835	30.4836	0.00261461	0.00695824	-0.437623
Q13084	RM28_HUMAN	MRPL28	reviewed	Q13084	118.161	106.935	113.596	88.1277	85.2721	86.761	0.0113013	0.0191065	-0.380566
P09001	RM03_HUMAN	MRPL3	reviewed	P09001	86.7683	80.2798	85.4092	63.29	59.6639	59.728	0.00138083	0.00470288	-0.466706
Q8TCC3	RM30_HUMAN	MRPL30	reviewed	Q8TCC3	38.2838	33.6801	37.0499	27.335	27.0563	28.133	0.0190136	0.0289118	-0.401619
Q9NYK5	RM39_HUMAN	MRPL39	reviewed	Q9NYK5	109.927	100.898	106.387	75.9397	70.9801	73.8087	0.00149196	0.00489845	-0.523175
Q9NQ50	RM40_HUMAN	MRPL40	reviewed	Q9NQ50	108.563	103.071	105.366	84.6399	83.6437	82.2276	0.00159971	0.00511577	-0.339608
Q9Y6G3	RM42_HUMAN	MRPL42	reviewed	Q9Y6G3	30.8624	28.3325	29.6281	23.3182	21.221	22.4854	0.00179043	0.00548279	-0.406244
Q8N983	RM43_HUMAN	MRPL43	reviewed	Q8N983-4	123.006	108.437	119.163	88.3361	85.9901	87.2726	0.0189237	0.0288091	-0.422494
Q9H9J2	RM44_HUMAN	MRPL44	reviewed	Q9H9J2	129.313	116.657	127.889	98.9534	96.9397	101.49	0.0161865	0.025369	-0.330175
A0A087X2D5	A0A087X2D5_HUMAN	MRPL45	unreviewed	A0A087X2D5	128.647	127.713	127.202	119.021	118.093	120.303	0.000730238	0.00320323	-0.101851
Q9HD33	RM47_HUMAN	MRPL47	reviewed	Q9HD33	88.6371	79.9675	87.2127	66.4124	63.7914	66.3022	0.011819	0.0197789	-0.380541
Q96GC5	RM48_HUMAN	MRPL48	reviewed	Q96GC5	92.6825	81.7251	86.5339	56.3817	54.5221	54.2452	0.00759208	0.0140149	-0.659958
Q13405	RM49_HUMAN	MRPL49	reviewed	Q13405	123.256	108.024	113.865	92.2278	88.8802	87.6791	0.0214154	0.0319132	-0.360739
Q8N5N7	RM50_HUMAN	MRPL50	reviewed	Q8N5N7	104.238	94.2061	96.4548	70.6279	69.1929	67.243	0.00624404	0.0122136	-0.510146
Q86TS9	RM52_HUMAN	MRPL52	reviewed	Q86TS9	22.4004	20.368	22.3074	14.6212	14.2034	14.2541	0.00638809	0.0124191	-0.595149
Q96EL3	RM53_HUMAN	MRPL53	reviewed	Q96EL3	68.8829	63.0733	67.2082	50.7814	49.3375	52.2897	0.00434611	0.0095434	-0.386015
Q7Z7F7	RM55_HUMAN	MRPL55	reviewed	Q7Z7F7	29.0571	26.686	28.3884	21.7025	20.2159	19.4697	0.00144281	0.00480419	-0.454685
Q9BQC6	RT63_HUMAN	MRPL57	reviewed	Q9BQC6	90.306	82.3935	87.0753	58.1641	53.297	56.3115	0.000887145	0.00359259	-0.630755
P82664	RT10_HUMAN	MRPS10	reviewed	P82664	43.8934	39.1566	41.8743	35.2819	33.799	35.5741	0.0260864	0.0377848	-0.255412
Q9Y399	RT02_HUMAN	MRPS2	reviewed	Q9Y399	140.761	126.629	135.168	97.0043	95.8734	100.634	0.00707445	0.0133	-0.455778
P82921	RT21_HUMAN	MRPS21	reviewed	P82921	23.9773	21.4288	22.1391	17.3652	17.4174	17.2868	0.0207689	0.0311304	-0.375416
P82663	RT25_HUMAN	MRPS25	reviewed	P82663	65.6529	58.9027	63.8255	53.8909	52.4263	53.0884	0.0361108	0.0498025	-0.240952
Q9BYN8	RT26_HUMAN	MRPS26	reviewed	Q9BYN8	142.201	128.077	138.739	103.778	100.517	103.565	0.0117387	0.0196914	-0.409888
Q9Y2Q9	RT28_HUMAN	MRPS28	reviewed	Q9Y2Q9	117.247	104.935	113.371	82.2645	81.6823	82.6567	0.0142682	0.0230185	-0.444346
Q9NP92	RT30_HUMAN	MRPS30	reviewed	Q9NP92	93.3393	84.2672	89.7427	67.8453	65.7681	66.6546	0.0105973	0.0181858	-0.416794
Q92665	RT31_HUMAN	MRPS31	reviewed	Q92665	93.536	82.9226	87.1847	66.8676	63.4462	67.1805	0.0107483	0.0183839	-0.416777
C9JJ19	C9JJ19_HUMAN	MRPS34	unreviewed	C9JJ19	72.9441	67.2053	69.727	56.0964	54.0913	56.1609	0.00612135	0.0120577	-0.33533
P82673	RT35_HUMAN	MRPS35	reviewed	P82673	120.21	110.958	117.093	88.7561	85.4401	88.8871	0.00377919	0.0087056	-0.404653
P82909	RT36_HUMAN	MRPS36	reviewed	P82909	38.4551	36.6687	37.9194	24.219	22.9869	22.565	3.9e-05	0.00076114	-0.696177
P82932	RT06_HUMAN	MRPS6	reviewed	P82932	100.986	93.7131	102.757	87.3327	83.772	87.0111	0.0281467	0.0403098	-0.20466
[truncated: 1,917 more rows]

## Sheet: Paclitaxel 3425DEPs
Entry	Entry_name	Gene_name	Status	Accession	MCF-7	MCF-7	MCF-7	MCF-7/PR	MCF-7/PR	MCF-7/PR	Ttest	Padjust	log2FC
Q86V21	AACS_HUMAN	AACS	reviewed	Q86V21	101.955	124.848	105.434	172.978	174.233	177.805	0.00976975	0.0193886	0.660152
Q6PD74	AAGAB_HUMAN	AAGAB	reviewed	Q6PD74	7.96793	9.02974	9.11697	19.5103	20.4201	21.1485	6.4e-05	0.00163014	1.22581
C9JG97	C9JG97_HUMAN	AAMP	unreviewed	C9JG97	101.887	104.089	106.866	84.3311	81.2436	83.9024	0.000549929	0.00364727	-0.326525
Q5JTZ9	SYAM_HUMAN	AARS2	reviewed	Q5JTZ9	127.205	123.732	124.346	86.1114	85.8175	82.2319	1.97e-05	0.00143594	-0.562236
A0A7P0TAR0	A0A7P0TAR0_HUMAN	AATF	unreviewed	A0A7P0TAR0	100.736	93.4961	100.373	55.5077	55.9886	54.8884	0.00261458	0.0082765	-0.824258
A0A087WXK5	A0A087WXK5_HUMAN	ABCA2	unreviewed	A0A087WXK5	78.8172	78.3652	80.4769	113.536	117.209	115.855	4.63e-05	0.00153376	0.544379
P08183	MDR1_HUMAN	ABCB1	reviewed	P08183	440.133	429.148	459.458	1082.84	1064.12	1050.05	1.19e-06	0.000969663	1.26667
Q9NRK6	ABCBA_HUMAN	ABCB10	reviewed	Q9NRK6	38.664	35.6458	37.9482	24.6742	28.5817	26.9633	0.0021792	0.00747987	-0.484798
O95342	ABCBB_HUMAN	ABCB11	reviewed	O95342	7.89826	8.18024	8.36672	12.3327	14.1802	12.9853	0.00825612	0.0172287	0.692237
Q9NP58	ABCB6_HUMAN	ABCB6	reviewed	Q9NP58	87.2728	83.7082	88.6156	78.4105	79.2458	77.0605	0.017444	0.0296527	-0.145349
O75027	ABCB7_HUMAN	ABCB7	reviewed	O75027	57.7993	57.9584	56.8827	50.2872	50.8799	49.9096	9.83e-05	0.00184607	-0.192488
O15439	MRP4_HUMAN	ABCC4	reviewed	O15439	10.1868	10.6188	10.0125	8.99494	9.39428	8.53991	0.015972	0.0277234	-0.19461
O15440	MRP5_HUMAN	ABCC5	reviewed	O15440	33.6691	32.5142	33.1414	28.2206	27.7278	26.1014	0.00405222	0.0106773	-0.275652
P33897	ABCD1_HUMAN	ABCD1	reviewed	P33897	102.263	93.5669	97.3556	51.3921	53.4995	51.6369	0.00177707	0.00668005	-0.905388
A0A3B3ITW3	A0A3B3ITW3_HUMAN	ABCD3	unreviewed	A0A3B3ITW3	330.013	322.61	334.274	268.169	267.469	271.543	0.00120297	0.00549318	-0.290008
H0Y990	H0Y990_HUMAN	ABCE1	unreviewed	H0Y990	2.04989	2.33428	2.24706	2.86219	2.69392	2.96248	0.00550372	0.0128917	0.361336
Q9UG63	ABCF2_HUMAN	ABCF2	reviewed	Q9UG63	215.859	219.579	212.316	175.476	177.253	174.473	0.000880969	0.00467124	-0.297091
Q9NUQ8	ABCF3_HUMAN	ABCF3	reviewed	Q9NUQ8	78.7405	79.9823	81.6482	85.6394	85.7377	86.3367	0.0157539	0.0274607	0.100507
Q9NUJ1	ABHDA_HUMAN	ABHD10	reviewed	Q9NUJ1	98.44	95.5268	98.9756	72.4599	73.2398	70.6074	8.24e-05	0.00175202	-0.437536
Q8NFV4	ABHDB_HUMAN	ABHD11	reviewed	Q8NFV4	178.154	166.245	175.668	122.422	126.012	121.465	0.00209798	0.00730473	-0.491565
Q0P651	ABD18_HUMAN	ABHD18	reviewed	Q0P651	6.21934	5.6876	5.84384	3.10085	3.0438	2.91947	0.00124547	0.00558796	-0.969643
P08910	ABHD2_HUMAN	ABHD2	reviewed	P08910	8.4312	7.81323	8.67749	9.86651	10.0197	9.71665	0.0176835	0.0299359	0.248322
Q8IZP0	ABI1_HUMAN	ABI1	reviewed	Q8IZP0-9	52.2435	54.4206	54.7294	62.1655	61.0864	60.1372	0.00227314	0.00762942	0.184325
P42684	ABL2_HUMAN	ABL2	reviewed	P42684	6.66519	6.49799	6.72648	5.41146	5.0162	5.04584	0.00182685	0.00676711	-0.362218
P09110	THIK_HUMAN	ACAA1	reviewed	P09110	164.406	158.959	166.919	131.968	136.186	129.072	0.000629557	0.0039253	-0.303652
O00763	ACACB_HUMAN	ACACB	reviewed	O00763	27.8799	32.4098	30.1551	23.3253	22.737	21.5889	0.0178113	0.030078	-0.418923
Q9UKU7	ACAD8_HUMAN	ACAD8	reviewed	Q9UKU7	43.4657	40.5863	42.2235	29.9531	31.1976	29.8054	0.00103965	0.00507422	-0.473332
P45954	ACDSB_HUMAN	ACADSB	reviewed	P45954	136.446	133.846	135.385	126.407	127.544	124.727	0.00130764	0.00572937	-0.099359
Q15057	ACAP2_HUMAN	ACAP2	reviewed	Q15057	56.4286	59.1861	57.427	67.4391	66.8748	69.2896	0.000756926	0.00429901	0.234643
P24752	THIL_HUMAN	ACAT1	reviewed	P24752	465.271	419.279	441.684	260.958	266.897	257.587	0.00406439	0.0106828	-0.755757
A0A7I2V2Y9	A0A7I2V2Y9_HUMAN	ACBD5	unreviewed	A0A7I2V2Y9	204.122	197.475	202.467	184.739	187.733	187.314	0.00809447	0.0170122	-0.109826
E7EQT4	E7EQT4_HUMAN	ACIN1	unreviewed	E7EQT4	639.913	597.317	603.119	428.824	412.935	408.541	0.00123517	0.0055638	-0.557705
P25106	ACKR3_HUMAN	ACKR3	reviewed	P25106	3.76887	3.82465	3.84318	2.02422	1.83643	2.08509	0.000763655	0.00430071	-0.943743
P21399	ACOHC_HUMAN	ACO1	reviewed	P21399	95.3852	102.282	99.5548	116.429	120.456	124.187	0.00219937	0.00751457	0.280743
A2A274	A2A274_HUMAN	ACO2	unreviewed	A2A274	795.542	755.71	786.886	653.06	658.703	638.696	0.0027077	0.00843237	-0.261546
Q9NPJ3	ACO13_HUMAN	ACOT13	reviewed	Q9NPJ3	116.212	108.795	113.741	98.8029	100.358	97.3351	0.0134428	0.0243617	-0.192196
O14734	ACOT8_HUMAN	ACOT8	reviewed	O14734	46.1931	45.6685	45.6823	42.063	42.7764	40.5611	0.0194495	0.0322095	-0.133348
Q9Y305	ACOT9_HUMAN	ACOT9	reviewed	Q9Y305	86.193	83.0654	85.6403	75.8665	77.2952	75.1698	0.00278046	0.00856509	-0.158794
Q15067	ACOX1_HUMAN	ACOX1	reviewed	Q15067	202.352	201.661	196.636	176.538	178.225	176.195	0.00283913	0.00866382	-0.177927
O15254	ACOX3_HUMAN	ACOX3	reviewed	O15254	223.316	204.176	214.184	173.669	179.474	171.256	0.00971191	0.0193158	-0.291183
P24666	PPAC_HUMAN	ACP1	reviewed	P24666	80.6006	78.5217	81.1811	87.3896	86.7964	89.6846	0.00284245	0.00867074	0.134973
Q9NPH0	PPA6_HUMAN	ACP6	reviewed	Q9NPH0	50.4409	49.0386	49.577	60.3093	61.1317	57.6427	0.00527326	0.0125365	0.264775
Q4G176	ACSF3_HUMAN	ACSF3	reviewed	Q4G176	136.16	127.122	136.499	108.275	109.18	103.365	0.00394024	0.0105103	-0.317448
P33121	ACSL1_HUMAN	ACSL1	reviewed	P33121	107.044	107.567	104.968	72.5306	74.3294	70.3063	4.72e-05	0.00153376	-0.557373
A0A7P0TA76	A0A7P0TA76_HUMAN	ACSL3	unreviewed	A0A7P0TA76	243.604	234.907	239.283	190.488	197.36	192.525	0.000186831	0.00231749	-0.306591
Q9NR19	ACSA_HUMAN	ACSS2	reviewed	Q9NR19	38.3192	36.92	37.231	33.945	34.7073	33.7399	0.00425972	0.0110131	-0.135438
A0A0B4J1R2	A0A0B4J1R2_HUMAN	ACSS3	unreviewed	A0A0B4J1R2	139.889	132.497	136.151	93.1705	93.8394	93.9012	0.00226778	0.00762168	-0.540355
A0A2R8Y793	A0A2R8Y793_HUMAN	ACTB	unreviewed	A0A2R8Y793	3537.55	3656.87	3596.88	4091.09	4325.99	4409.09	0.0115561	0.0218227	0.249222
O96019	ACL6A_HUMAN	ACTL6A	reviewed	O96019	227.172	220.281	225.328	213.365	210.661	207.669	0.00743793	0.0160369	-0.0909108
P12814	ACTN1_HUMAN	ACTN1	reviewed	P12814	879.929	913.746	910.649	1044.94	1058.43	1084.14	0.000528557	0.00359839	0.237165
O43707	ACTN4_HUMAN	ACTN4	reviewed	O43707	2838.36	2945.96	2950.72	4158.43	4124.84	4282.07	4.84e-05	0.00153376	0.524561
P61163	ACTZ_HUMAN	ACTR1A	reviewed	P61163	183.383	202.233	187.751	233.747	235.836	229.668	0.0118442	0.0222137	0.28635
G3V2U7	G3V2U7_HUMAN	ACYP1	unreviewed	G3V2U7	21.2356	22.6163	21.5622	40.0583	39.3446	39.8076	4.47e-05	0.00153376	0.865837
Q13444	ADA15_HUMAN	ADAM15	reviewed	Q13444	69.3863	73.6203	67.3255	55.6509	57.292	53.2454	0.00457826	0.0114617	-0.339849
Q13443	ADAM9_HUMAN	ADAM9	reviewed	Q13443	12.5728	12.1502	13.1826	10.7133	11.1383	10.7454	0.015076	0.0265607	-0.217673
Q8TE59	ATS19_HUMAN	ADAMTS19	reviewed	Q8TE59	14.7864	15.103	14.8413	12.582	12.7735	12.6516	0.000188697	0.0023266	-0.234998
P78563	RED1_HUMAN	ADARB1	reviewed	P78563	40.902	38.6992	40.9252	34.0917	34.5115	34.2612	0.0135084	0.0244537	-0.228606
O43306	ADCY6_HUMAN	ADCY6	reviewed	O43306	6.22282	6.45514	6.15828	4.97303	5.66158	5.0338	0.0273777	0.0424019	-0.265652
O60503	ADCY9_HUMAN	ADCY9	reviewed	O60503	38.0667	35.6253	38.406	25.8004	26.2775	25.4787	0.00365232	0.0100158	-0.53144
Q86SQ4	AGRG6_HUMAN	ADGRG6	reviewed	Q86SQ4	7.48201	6.91343	7.01885	5.27534	5.48573	5.26261	0.00394137	0.0105103	-0.418369
O94910	AGRL1_HUMAN	ADGRL1	reviewed	O94910	4.68323	4.74122	4.9097	5.59532	5.66702	5.51378	0.00114641	0.00535078	0.226953
A0A6I8PRJ0	A0A6I8PRJ0_HUMAN	ADGRL2	unreviewed	A0A6I8PRJ0	29.3115	27.1153	28.0515	7.47457	8.42439	7.53694	0.000122909	0.00197809	-1.84986
P11766	ADHX_HUMAN	ADH5	reviewed	P11766	152.575	171.388	160.384	296.108	296.143	306.836	8.95e-05	0.00177841	0.892421
Q96A54	PAQR1_HUMAN	ADIPOR1	reviewed	Q96A54	5.26319	5.35227	5.36941	5.80393	5.89182	6.04366	0.00577064	0.0133408	0.150251
P55263	ADK_HUMAN	ADK	reviewed	P55263	148.78	203.211	164.968	248.21	245.078	269.59	0.0215087	0.0348546	0.561402
Q9H2P0	ADNP_HUMAN	ADNP	reviewed	Q9H2P0	347.902	328.398	347.909	281.301	266.466	272.037	0.00174198	0.00664474	-0.321159
Q9BRR6	ADPGK_HUMAN	ADPGK	reviewed	Q9BRR6	58.8216	55.7247	56.1619	53.5577	53.3037	51.5509	0.030568	0.0463906	-0.107847
Q9NX46	ADPRS_HUMAN	ADPRS	reviewed	Q9NX46	64.5968	63.605	63.8133	66.4438	67.6127	67.2802	0.00269735	0.00841859	0.06839
A0A7P0T9A7	A0A7P0T9A7_HUMAN	ADSL	unreviewed	A0A7P0T9A7	52.2835	56.3749	55.3123	62.9717	62.5385	65.7749	0.00512043	0.0122878	0.222285
Q8N142	PURA1_HUMAN	ADSS1	reviewed	Q8N142	43.6312	45.0537	44.568	67.9659	68.9469	67.6208	2.12e-06	0.000969663	0.618172
Q8N556	AFAP1_HUMAN	AFAP1	reviewed	Q8N556	12.5205	12.7482	11.5994	10.563	10.7449	10.1674	0.0208418	0.0339729	-0.228155
J3KN01	J3KN01_HUMAN	AFDN	unreviewed	J3KN01	117.436	117.122	122.025	104.86	102.146	103.991	0.00353806	0.00981279	-0.19734
A0A669KBI3	A0A669KBI3_HUMAN	AFF1	unreviewed	A0A669KBI3	6.99088	5.9391	7.00782	1.83152	1.82918	1.73757	0.00500605	0.0121034	-1.88494
Q9UHB7	AFF4_HUMAN	AFF4	reviewed	Q9UHB7	58.7955	56.917	58.1644	48.537	48.7172	47.5269	0.000294148	0.00281952	-0.264193
Q9Y4W6	AFG32_HUMAN	AFG3L2	reviewed	Q9Y4W6	431.569	400.282	415.378	329.767	329.519	311.235	0.00185048	0.00681214	-0.361894
Q6ULP2	AFTIN_HUMAN	AFTPH	reviewed	Q6ULP2	9.19926	9.79728	9.91687	15.0428	13.834	14.6541	0.000805381	0.00441858	0.590302
P20933	ASPG_HUMAN	AGA	reviewed	P20933	96.7507	90.7352	94.533	70.4109	73.0694	72.0697	0.00207145	0.00726776	-0.387769
Q9BSE5	SPEB_HUMAN	AGMAT	reviewed	Q9BSE5	51.7367	47.5184	49.9245	33.2643	33.5	32.0728	0.00230645	0.00768258	-0.593925
Q9H9G7	AGO3_HUMAN	AGO3	reviewed	Q9H9G7	14.2447	13.8324	14.3338	9.89656	9.58644	8.38164	0.00491535	0.0119845	-0.606001
O15120	PLCB_HUMAN	AGPAT2	reviewed	O15120	15.4726	14.5907	16.042	11.0934	11.2905	11.3544	0.00855378	0.0176572	-0.450542
Q9NUQ2	PLCE_HUMAN	AGPAT5	reviewed	Q9NUQ2	37.3909	34.6118	37.7385	26.3095	25.585	24.689	0.00255311	0.00817314	-0.519001
O95994	AGR2_HUMAN	AGR2	reviewed	O95994	400.027	389.717	402.884	995.292	970.194	944.83	0.000288337	0.00281349	1.28703
O00468	AGRIN_HUMAN	AGRN	reviewed	O00468-6	437.411	427.921	444.359	735.056	722.003	723.696	1.67e-06	0.000969663	0.735601
Q8WYP5	ELYS_HUMAN	AHCTF1	reviewed	Q8WYP5	243.728	227.143	239.722	169.498	170.658	165.209	0.00261792	0.00828388	-0.491697
O43865	SAHH2_HUMAN	AHCYL1	reviewed	O43865	139.051	144.58	139.559	179.816	176.932	179.911	0.000258961	0.00268863	0.342699
Q96HN2	SAHH3_HUMAN	AHCYL2	reviewed	Q96HN2	31.8177	32.7321	30.4898	21.9482	21.6202	21.5528	0.00328738	0.00942	-0.545403
Q5TGY3	AHDC1_HUMAN	AHDC1	reviewed	Q5TGY3	56.8849	56.6227	54.3304	46.7939	47.6585	43.9193	0.00303657	0.0090187	-0.278521
Q09666	AHNK_HUMAN	AHNAK	reviewed	Q09666	4107.85	4158.07	4076.54	5196.84	5009.94	5068.87	0.000869133	0.00462338	0.307605
Q8IVF2	AHNK2_HUMAN	AHNAK2	reviewed	Q8IVF2	7.21206	6.42533	6.89197	5.54759	5.30264	5.32626	0.0158664	0.0276101	-0.343791
O95433	AHSA1_HUMAN	AHSA1	reviewed	O95433	324.882	344.747	335.25	438.617	429.559	448.163	0.000194672	0.00237249	0.389508
Q96BJ3	AIDA_HUMAN	AIDA	reviewed	Q96BJ3	20.8977	22.0723	21.4538	18.3611	18.8411	18.7297	0.00653286	0.0146401	-0.203921
Q9BQI0	AIF1L_HUMAN	AIF1L	reviewed	Q9BQI0	70.9851	70.5874	68.5391	53.4039	51.8625	52.6674	0.000174365	0.0022397	-0.411835
O95831	AIFM1_HUMAN	AIFM1	reviewed	O95831	789.495	719.855	767.703	526.146	539.714	522.674	0.00546804	0.0128337	-0.519472
Q9NVV5	AIG1_HUMAN	AIG1	reviewed	Q9NVV5	73.1377	65.3115	64.6647	50.0538	45.4667	48.3991	0.00805601	0.0169674	-0.497025
Q12904	AIMP1_HUMAN	AIMP1	reviewed	Q12904	292.453	311.404	301.327	401.995	401.67	415.626	0.000152649	0.00212172	0.429758
Q13155	AIMP2_HUMAN	AIMP2	reviewed	Q13155	125.872	140.444	130.992	158.389	157.725	159.301	0.0247418	0.0390625	0.258928
Q96IF1	AJUBA_HUMAN	AJUBA	reviewed	Q96IF1	1.75381	1.59469	1.63473	1.00592	1.17655	1.03394	0.00121912	0.0055349	-0.63163
Q9UIJ7	KAD3_HUMAN	AK3	reviewed	Q9UIJ7	363.959	346.446	350.029	296.497	292.56	283.866	0.00111871	0.00528891	-0.280728
P27144	KAD4_HUMAN	AK4	reviewed	P27144	137.503	131.048	135.225	120.926	124.074	120.073	0.00730394	0.0158165	-0.145365
Q92667	AKAP1_HUMAN	AKAP1	reviewed	Q92667	347.921	349.874	348.438	279.435	269.136	271.727	0.00121957	0.0055349	-0.350982
Q9Y2D5	AKAP2_HUMAN	AKAP2	reviewed	Q9Y2D5-6	5.40252	5.28893	5.00348	7.49048	6.6079	6.7903	0.0124154	0.0230068	0.412423
P24588	AKAP5_HUMAN	AKAP5	reviewed	P24588	6.44575	6.33218	6.08656	11.7263	11.131	11.9514	0.000494691	0.00347424	0.883775
O43823	AKAP8_HUMAN	AKAP8	reviewed	O43823	91.8097	97.1363	92.8431	77.935	78.0457	81.7554	0.00258615	0.00823215	-0.245255
P14550	AK1A1_HUMAN	AKR1A1	reviewed	P14550	137.036	150.178	141.263	214.079	215.992	217.529	0.00166225	0.00649517	0.595881
P52895	AK1C2_HUMAN	AKR1C2	reviewed	P52895	76.9327	81.726	81.8799	113.863	116.245	116.223	0.000363853	0.00303174	0.525883
P42330	AK1C3_HUMAN	AKR1C3	reviewed	P42330	10.1676	10.6375	10.7021	20.7867	21.4897	21.5373	1.03e-05	0.00122444	1.01819
O43488	ARK72_HUMAN	AKR7A2	reviewed	O43488	104.365	104.652	107.535	130.999	129.228	128.89	0.000113624	0.00192757	0.297765
P31749	AKT1_HUMAN	AKT1	reviewed	P31749	121.652	128.747	123.695	189.346	185.21	197.505	0.000368618	0.00305288	0.612767
P13716	HEM2_HUMAN	ALAD	reviewed	P13716	23.6356	23.5515	24.2764	29.0444	31.368	29.7211	0.00710714	0.0155085	0.334859
P13196	HEM1_HUMAN	ALAS1	reviewed	P13196	22.5784	20.3211	21.2257	16.3263	16.1164	16.008	0.0139865	0.0251147	-0.404374
Q13740	CD166_HUMAN	ALCAM	reviewed	Q13740-2	117.587	106.265	113.359	146.956	144.863	140.544	0.00289724	0.00878574	0.358589
P54886	P5CS_HUMAN	ALDH18A1	reviewed	P54886	805.372	777.745	813.505	667.022	661.133	657.405	0.0040539	0.0106773	-0.271456
P47895	AL1A3_HUMAN	ALDH1A3	reviewed	P47895	0.754123	0.586831	0.687726	0.454344	0.369825	0.352676	0.0118498	0.0222191	-0.785618
P30837	AL1B1_HUMAN	ALDH1B1	reviewed	P30837	201.887	184.233	200.047	146.111	148.632	148.39	0.0122171	0.0227456	-0.403574
I3L3I9	I3L3I9_HUMAN	ALDH3A1	unreviewed	I3L3I9	3.10357	3.10555	3.18119	5.1286	5.26275	5.1095	3.78e-05	0.00153376	0.723102
P51648	AL3A2_HUMAN	ALDH3A2	reviewed	P51648	232.406	224.823	229.178	183.544	189.345	184.644	0.000144106	0.0021092	-0.300008
P30038	AL4A1_HUMAN	ALDH4A1	reviewed	P30038	193.811	186.508	196.18	221.873	221.741	214.057	0.00236858	0.00782296	0.190047
P49189	AL9A1_HUMAN	ALDH9A1	reviewed	P49189	264.715	250.703	263.886	235.93	233.907	241.194	0.022205	0.0357626	-0.132275
P04075	ALDOA_HUMAN	ALDOA	reviewed	P04075-2	3394.52	3600.03	3499.97	5334.98	5446.08	5590.22	4.59e-05	0.00153376	0.641531
P09972	ALDOC_HUMAN	ALDOC	reviewed	P09972	357.357	376.285	367.893	456.941	471.512	482.837	0.000592587	0.00378373	0.357499
Q9BT22	ALG1_HUMAN	ALG1	reviewed	Q9BT22	67.5802	65.0115	67.5222	56.7152	56.8914	54.8557	0.000805044	0.00441858	-0.248397
Q9NP73	ALG13_HUMAN	ALG13	reviewed	Q9NP73	12.834	11.9825	12.1934	9.39802	9.17129	9.52224	0.00301929	0.00899986	-0.397775
Q9H553	ALG2_HUMAN	ALG2	reviewed	Q9H553	58.785	56.3041	59.9039	66.4031	67.6417	64.9732	0.00492126	0.0119883	0.185601
Q9Y673	ALG5_HUMAN	ALG5	reviewed	Q9Y673	101.073	100.164	99.9814	112.649	111.551	111.631	1.94e-05	0.00143594	0.156927
Q9H6U8	ALG9_HUMAN	ALG9	reviewed	Q9H6U8	40.4945	42.0693	40.5262	35.4989	35.3038	35.0904	0.00601051	0.0137493	-0.217105
Q13686	ALKB1_HUMAN	ALKBH1	reviewed	Q13686	27.3348	26.4353	27.4153	23.0071	23.9951	23.4159	0.00111903	0.00528891	-0.205272
Q6P6C2	ALKB5_HUMAN	ALKBH5	reviewed	Q6P6C2	84.2145	83.4995	84.3623	69.9159	69.5905	70.4835	2.99e-06	0.00100195	-0.26354
Q9Y303	NAGA_HUMAN	AMDHD2	reviewed	Q9Y303	4.26524	4.17116	4.47758	4.99424	5.27182	5.37271	0.00386474	0.0104072	0.276195
Q4VCS5	AMOT_HUMAN	AMOT	reviewed	Q4VCS5	10.6727	9.57932	10.9227	26.2777	31.4279	29.6334	0.00405513	0.0106773	1.48625
Q9Y2J4	AMOL2_HUMAN	AMOTL2	reviewed	Q9Y2J4	3.09312	3.05152	3.08925	2.78617	2.66854	2.4997	0.0332109	0.0497407	-0.215185
P49418	AMPH_HUMAN	AMPH	reviewed	P49418	1.66151	1.64126	1.69173	2.26818	2.41474	2.51002	0.00710631	0.0155085	0.52624
Q9UM13	APC10_HUMAN	ANAPC10	reviewed	Q9UM13	18.8287	20.5503	19.4954	13.2767	12.7807	11.9944	0.000566975	0.00370947	-0.629672
Q9UJX3	APC7_HUMAN	ANAPC7	reviewed	Q9UJX3	85.3657	86.7057	90.368	70.7273	71.2402	69.835	0.00499879	0.012093	-0.309264
A0A5F9ZHN5	A0A5F9ZHN5_HUMAN	ANK2	unreviewed	A0A5F9ZHN5	14.3388	12.5526	14.3172	9.01439	8.95556	8.66034	0.0123161	0.0228743	-0.629877
Q12955	ANK3_HUMAN	ANK3	reviewed	Q12955-4	196.267	196.123	197.501	170.938	169.077	170.705	7.45e-06	0.00112993	-0.207914
Q8IWZ3	ANKH1_HUMAN	ANKHD1	reviewed	Q8IWZ3-6	136.151	145.143	138.224	159.457	151.168	153.818	0.0152385	0.0267839	0.146768
Q86XL3	ANKL2_HUMAN	ANKLE2	reviewed	Q86XL3	105.866	104.04	108.874	96.5189	95.4366	94.5309	0.00865953	0.0177983	-0.154099
Q8IV38	ANKY2_HUMAN	ANKMY2	reviewed	Q8IV38	44.9879	44.3253	44.9688	51.3585	50.463	50.2744	0.000304823	0.00286407	0.179714
E7ESJ3	E7ESJ3_HUMAN	ANKRD26	unreviewed	E7ESJ3	5.44083	4.95732	5.14691	7.12807	7.17714	7.41135	0.000649466	0.003983	0.482338
Q8N8A2	ANR44_HUMAN	ANKRD44	reviewed	Q8N8A2	3.69921	3.56197	3.38898	5.93475	6.70398	5.93011	0.00494366	0.0120144	0.802009
Q8NB46	ANR52_HUMAN	ANKRD52	reviewed	Q8NB46	66.5213	68.9219	63.9935	55.4759	56.7554	56.5675	0.0136605	0.0246477	-0.240626
Q9H8Y5	ANKZ1_HUMAN	ANKZF1	reviewed	Q9H8Y5	27.2703	28.6131	26.9666	24.8864	26.1107	24.6477	0.0245725	0.0388474	-0.131262
Q9NQW6	ANLN_HUMAN	ANLN	reviewed	Q9NQW6	63.7574	64.9221	64.4385	48.2683	45.4993	46.5325	0.000533407	0.00360581	-0.460966
Q9NW15	ANO10_HUMAN	ANO10	reviewed	Q9NW15	76.6976	71.9119	75.3281	64.2834	67.0489	64.0975	0.00761225	0.0163327	-0.196446
Q92688	AN32B_HUMAN	ANP32B	reviewed	Q92688	157.598	187.285	174.881	224.485	216.875	222.466	0.024443	0.0386873	0.352949
P50995	ANX11_HUMAN	ANXA11	reviewed	P50995	283.096	271.973	278.318	259.572	263.255	258.181	0.0183849	0.0308377	-0.0936478
P07355	ANXA2_HUMAN	ANXA2	reviewed	P07355	1402.52	1354.04	1372.11	1485.01	1527.4	1465.24	0.00867336	0.0178146	0.117061
P12429	ANXA3_HUMAN	ANXA3	reviewed	P12429	227.221	220.222	231.302	310.782	312.506	305.323	7.9e-05	0.00170594	0.452203
P09525	ANXA4_HUMAN	ANXA4	reviewed	P09525	405.894	386.332	399.904	483.105	485.165	473.148	0.000645444	0.00397018	0.273947
P08758	ANXA5_HUMAN	ANXA5	reviewed	P08758	713.172	682.851	705.482	752.356	759.062	735.126	0.0156026	0.0272548	0.0962837
P08133	ANXA6_HUMAN	ANXA6	reviewed	P08133	503.481	482.589	496.487	390.599	394.226	376.386	0.00021649	0.00246937	-0.352457
O76027	ANXA9_HUMAN	ANXA9	reviewed	O76027	32.1277	32.9818	33.1764	37.3499	37.8436	38.4812	0.000366414	0.00304324	0.209855
Q10567	AP1B1_HUMAN	AP1B1	reviewed	Q10567	381.254	416.879	393.918	459.672	470.869	461.642	0.0159456	0.0277011	0.223903
O43747	AP1G1_HUMAN	AP1G1	reviewed	O43747	254.479	271.775	262.824	332.677	322.092	322.92	0.000903309	0.00474348	0.309208
O75843	AP1G2_HUMAN	AP1G2	reviewed	O75843	26.1923	28.0598	26.882	36.5702	35.8531	36.8245	0.000565414	0.00370742	0.429224
Q9BXS5	AP1M1_HUMAN	AP1M1	reviewed	Q9BXS5	105.213	108.152	110.553	142.565	141.309	145.031	0.000105959	0.00191519	0.405028
Q9Y6Q5	AP1M2_HUMAN	AP1M2	reviewed	Q9Y6Q5	248.087	262.839	268.621	378.341	367.972	395.145	0.000383981	0.00309897	0.550169
P56377	AP1S2_HUMAN	AP1S2	reviewed	P56377	5.36072	5.91116	5.19472	6.93183	6.75655	6.42558	0.0130534	0.0238346	0.288655
O95782	AP2A1_HUMAN	AP2A1	reviewed	O95782	583.851	579.403	584.089	600.331	603.545	602.633	0.000951586	0.00485474	0.0480412
O94973	AP2A2_HUMAN	AP2A2	reviewed	O94973	108.959	111.356	111.842	136.878	138.724	140.952	7.54e-05	0.0016948	0.326633
Q96CW1	AP2M1_HUMAN	AP2M1	reviewed	Q96CW1	264.311	273.035	274.91	340.042	350.592	345.257	7.8e-05	0.00169958	0.350867
O14617	AP3D1_HUMAN	AP3D1	reviewed	O14617-5	195.546	209.264	201.401	264.61	266.925	277.067	0.000258779	0.00268863	0.41561
Q9UPM8	AP4E1_HUMAN	AP4E1	reviewed	Q9UPM8	28.5052	30.4984	29.2982	44.0148	42.2561	44.764	0.000162355	0.00218195	0.569436
O00189	AP4M1_HUMAN	AP4M1	reviewed	O00189	23.9055	27.255	24.1973	29.2283	30.8622	30.6105	0.0253328	0.0397818	0.267361
Q9NUS5	AP5S1_HUMAN	AP5S1	reviewed	Q9NUS5	5.83618	6.43278	5.93945	4.6831	4.52129	4.06695	0.00321512	0.00930043	-0.456292
Q92870	APBB2_HUMAN	APBB2	reviewed	Q92870	27.1449	29.8837	27.3895	20.9953	21.5332	20.3244	0.00736156	0.015911	-0.425573
P27695	APEX1_HUMAN	APEX1	reviewed	P27695	336.004	346.512	338.218	399.704	413.792	407.291	0.000288568	0.00281349	0.258204
Q06481	APLP2_HUMAN	APLP2	reviewed	Q06481	25.7098	25.0791	25.433	22.6429	22.7986	22.4818	0.000956058	0.00486549	-0.166299
P04114	APOB_HUMAN	APOB	reviewed	P04114	49.0041	44.3626	48.1537	36.229	35.9528	34.5003	0.00804994	0.0169664	-0.407691
Q9BUR5	MIC26_HUMAN	APOO	reviewed	Q9BUR5	16.8589	17.2938	17.0074	15.6386	15.8753	15.5745	0.00151314	0.00616959	-0.119649
P05067	A4_HUMAN	APP	reviewed	P05067	79.162	81.9309	81.5857	71.6007	70.816	68.7855	0.000977505	0.00490962	-0.200422
Q92624	APBP2_HUMAN	APPBP2	reviewed	Q92624	66.0546	67.3179	67.2207	74.7174	72.8464	77.3426	0.0177315	0.0299863	0.165053
Q9UKG1	DP13A_HUMAN	APPL1	reviewed	Q9UKG1	36.487	38.919	37.4884	34.5832	35.4162	33.8139	0.0294678	0.0450368	-0.120985
P07741	APT_HUMAN	APRT	reviewed	P07741	200.396	223.238	212.3	272.198	283.763	281.826	0.00262746	0.00829173	0.397705
O60306	AQR_HUMAN	AQR	reviewed	O60306	258.21	250.176	258.449	183.475	186.807	180.007	5.7e-05	0.00156866	-0.478725
P18085	ARF4_HUMAN	ARF4	reviewed	P18085	77.0303	83.7529	87.9407	128.866	128.788	130.407	0.00382955	0.0103395	0.641738
Q8N6T3	ARFG1_HUMAN	ARFGAP1	reviewed	Q8N6T3	101.401	99.4948	101.655	150.893	134.245	146.23	0.0118844	0.0222611	0.511742
G5E9L0	G5E9L0_HUMAN	ARFGAP2	unreviewed	G5E9L0	88.154	98.9211	90.1749	114.293	107.882	108.949	0.0153076	0.026888	0.256185
Q9NP61	ARFG3_HUMAN	ARFGAP3	reviewed	Q9NP61	16.5385	17.1988	16.6194	22.2964	20.6195	20.1369	0.0159871	0.027738	0.324379
Q9Y6D5	BIG2_HUMAN	ARFGEF2	reviewed	Q9Y6D5	168.863	196.18	171.968	229.604	223.003	228.644	0.0255252	0.039977	0.343234
Q5TH69	BIG3_HUMAN	ARFGEF3	reviewed	Q5TH69	82.1594	86.756	86.0835	106.479	107.982	107.951	0.00177662	0.00668005	0.338416
P53367	ARFP1_HUMAN	ARFIP1	reviewed	P53367	93.4172	95.5342	96.6605	138.242	136.362	142.889	0.000314905	0.00286407	0.547697
P53365	ARFP2_HUMAN	ARFIP2	reviewed	P53365	61.6012	60.533	60.8472	79.8955	79.9112	80.8057	1.65e-06	0.000969663	0.395014
Q9NWB6	ARGL1_HUMAN	ARGLU1	reviewed	Q9NWB6	78.4532	70.4719	73.8386	54.5018	52.2378	50.8662	0.00434786	0.0111445	-0.499194
Q07960	RHG01_HUMAN	ARHGAP1	reviewed	Q07960	152.519	155.357	154.477	236.561	230.626	233.623	3.96e-05	0.00153376	0.600024
Q8N392	RHG18_HUMAN	ARHGAP18	reviewed	Q8N392	23.1218	23.3652	23.2852	28.4327	28.6614	28.4274	1.03e-06	0.000969663	0.293635
Q9NRY4	RHG35_HUMAN	ARHGAP35	reviewed	Q9NRY4	109.08	116.179	113.841	147.561	144.264	148.396	0.000503743	0.00350473	0.376517
Q13017	RHG05_HUMAN	ARHGAP5	reviewed	Q13017	25.1194	24.4736	23.8645	19.1302	18.9318	18.7606	0.00232146	0.00772005	-0.370447
P52565	GDIR1_HUMAN	ARHGDIA	reviewed	P52565	189.379	208.701	195.658	352.413	376.813	398.522	0.00188031	0.00687272	0.925546
Q92888	ARHG1_HUMAN	ARHGEF1	reviewed	Q92888	149.036	156.919	148.398	176.436	177.907	181.609	0.00269047	0.00841308	0.238292
H0YAN8	H0YAN8_HUMAN	ARHGEF10	unreviewed	H0YAN8	6.17928	6.29679	6.18034	8.00847	7.44544	7.72102	0.00851252	0.0176074	0.312893
A0A384DVK7	A0A384DVK7_HUMAN	ARHGEF10L	unreviewed	A0A384DVK7	6.60075	6.48681	6.2539	5.81984	5.48573	5.80969	0.00785523	0.0166648	-0.176413
O15085	ARHGB_HUMAN	ARHGEF11	reviewed	O15085	21.7302	20.7999	21.2625	18.0747	18.4622	17.4807	0.00116186	0.00538619	-0.239959
Q9NZN5	ARHGC_HUMAN	ARHGEF12	reviewed	Q9NZN5-2	33.0334	33.1066	32.8527	35.4865	34.8215	35.2572	0.00346652	0.00968693	0.0927424
Q5VV41	ARHGG_HUMAN	ARHGEF16	reviewed	Q5VV41	77.2166	84.1851	79.4066	117.417	115.039	112.091	0.000278944	0.00278741	0.516814
Q96PE2	ARHGH_HUMAN	ARHGEF17	reviewed	Q96PE2	3.25509	3.23036	3.46621	2.50508	2.5779	2.29325	0.00175412	0.00665093	-0.432056
Q96DR7	ARHGQ_HUMAN	ARHGEF26	reviewed	Q96DR7	7.2974	7.25621	7.56131	6.14159	6.01147	5.65485	0.00216525	0.00744916	-0.312502
Q14155	ARHG7_HUMAN	ARHGEF7	reviewed	Q14155-1	29.7905	30.5227	29.4711	44.5522	43.7463	43.3722	8.35e-06	0.00113909	0.552401
O14497	ARI1A_HUMAN	ARID1A	reviewed	O14497	291.516	275.317	282.972	237.754	234.628	234.997	0.00748158	0.0161027	-0.264646
P29374	ARI4A_HUMAN	ARID4A	reviewed	P29374	82.7741	82.3482	90.1675	68.2134	67.5837	66.9155	0.0185642	0.0310814	-0.332701
Q4LE39	ARI4B_HUMAN	ARID4B	reviewed	Q4LE39	64.4645	65.6338	67.7999	54.6361	52.4064	51.2997	0.000679163	0.0040534	-0.321712
Q14865	ARI5B_HUMAN	ARID5B	reviewed	Q14865	2.38951	2.37713	2.45485	1.84212	1.70409	1.75478	0.000542682	0.00363306	-0.446033
O95376	ARI2_HUMAN	ARIH2	reviewed	O95376	22.965	24.3153	23.7872	26.2299	25.4708	25.7608	0.0160317	0.0278036	0.124289
P40616	ARL1_HUMAN	ARL1	reviewed	P40616	74.8672	72.7819	77.8786	83.7159	88.1996	86.4933	0.00538069	0.0126902	0.196351
A0A7P0T9C1	A0A7P0T9C1_HUMAN	ARL13B	unreviewed	A0A7P0T9C1	11.5017	12.3048	12.0168	8.96666	8.73983	8.4711	0.00084025	0.00453192	-0.452567
Q8N8R7	AL14E_HUMAN	ARL14EP	reviewed	Q8N8R7	6.57637	6.74949	6.24838	5.71023	5.97521	5.83205	0.0254352	0.0398837	-0.16016
Q9Y2Y0	AR2BP_HUMAN	ARL2BP	reviewed	Q9Y2Y0	13.1858	14.6037	13.6681	16.6958	16.0964	16.0304	0.0137522	0.0247914	0.235913
O75915	PRAF3_HUMAN	ARL6IP5	reviewed	O75915	151.551	135.504	150.908	97.6397	100.605	97.7015	0.0100803	0.0198042	-0.565474
Q9NVJ2	ARL8B_HUMAN	ARL8B	reviewed	Q9NVJ2	97.8427	91.1768	92.1241	67.3436	69.1681	65.1005	0.0012392	0.00556593	-0.479723
Q8N2F6	ARM10_HUMAN	ARMC10	reviewed	Q8N2F6	168.237	158.228	154.687	112.767	117.486	111.631	0.00269297	0.0084145	-0.492982
Q8IUR7	ARMC8_HUMAN	ARMC8	reviewed	Q8IUR7	64.0082	68.0556	68.4416	97.2384	99.0297	97.0219	0.000446816	0.00333871	0.548687
A0A804HL13	A0A804HL13_HUMAN	ARMC9	unreviewed	A0A804HL13	15.5335	17.4242	15.9317	23.2422	23.8084	23.2198	0.00329681	0.00943716	0.523394
Q9P291	ARMX1_HUMAN	ARMCX1	reviewed	Q9P291	6.40743	5.94283	6.68235	4.96773	4.99264	4.68629	0.0105309	0.0204501	-0.377903
Q5T2E6	ARMD3_HUMAN	ARMH3	reviewed	Q5T2E6	34.1428	33.196	33.7151	49.1593	49.8375	47.902	0.000200011	0.00240326	0.539697
Q9H993	ARMT1_HUMAN	ARMT1	reviewed	Q9H993	207.192	229.863	225.162	346.037	349.651	372.623	0.000285004	0.00281095	0.689956
Q92747	ARC1A_HUMAN	ARPC1A	reviewed	Q92747	140.937	148.116	146.969	231.523	223.476	240.404	0.000769612	0.00430181	0.673445
H3BMD8	H3BMD8_HUMAN	ARPP19	unreviewed	H3BMD8	50.5071	50.3333	51.368	57.6044	54.9716	58.3928	0.0189458	0.0315881	0.167684
P49407	ARRB1_HUMAN	ARRB1	reviewed	P49407-2	75.7937	77.6275	75.2509	107.902	111.274	111.33	5.61e-05	0.00156866	0.531397
P32121	ARRB2_HUMAN	ARRB2	reviewed	P32121	9.08431	9.21976	11.0349	16.3988	16.653	15.6674	0.00326805	0.00938423	0.731673
Q8N5I2	ARRD1_HUMAN	ARRDC1	reviewed	Q8N5I2	17.3396	17.3273	17.8956	21.3365	21.7109	19.8015	0.0198267	0.0327091	0.25785
Q9H2C2	ARV1_HUMAN	ARV1	reviewed	Q9H2C2	4.28962	3.84887	3.7402	3.13974	2.91146	2.73711	0.00983999	0.0194844	-0.434717
Q9ULH1	ASAP1_HUMAN	ASAP1	reviewed	Q9ULH1	36.8545	39.9287	37.8286	57.1677	55.7438	56.9373	0.000441907	0.00332502	0.567496
O43150	ASAP2_HUMAN	ASAP2	reviewed	O43150	35.2853	36.7785	36.7952	44.0183	42.4882	41.9168	0.00152727	0.00619767	0.238446
Q8TDY4	ASAP3_HUMAN	ASAP3	reviewed	Q8TDY4	2.2972	2.50195	2.39969	2.92406	2.82445	2.8885	0.00587959	0.0135255	0.262768
Q9NWX5	ASB6_HUMAN	ASB6	reviewed	Q9NWX5	15.2845	15.334	15.6173	17.7883	18.6961	18.5353	0.00437902	0.0111946	0.25094
Q8N3C0	ASCC3_HUMAN	ASCC3	reviewed	Q8N3C0	257.058	266.268	265.295	242.367	245.063	244.915	0.016851	0.0289498	-0.10681
Q9NVP2	ASF1B_HUMAN	ASF1B	reviewed	Q9NVP2	51.7297	53.016	53.0708	50.5064	50.7204	49.7445	0.0165392	0.0285035	-0.0639737
Q9UBL3	ASH2L_HUMAN	ASH2L	reviewed	Q9UBL3	153.909	153.563	156.914	140.279	137.87	137.485	0.000362459	0.00302827	-0.16001
P04424	ARLY_HUMAN	ASL	reviewed	P04424	135.749	139.114	139.722	201.561	202.825	201.072	5.16e-05	0.00154237	0.546355
P08243	ASNS_HUMAN	ASNS	reviewed	P08243	127.111	136.938	134.96	161.048	162.741	167.488	0.00197095	0.00705536	0.300117
Q9BZE9	ASPC1_HUMAN	ASPSCR1	reviewed	Q9BZE9	49.4743	50.7339	49.9723	56.3775	57.2703	58.2121	0.000666594	0.00403984	0.194536
P00966	ASSY_HUMAN	ASS1	reviewed	P00966	264.53	301.195	271.634	174.185	173.506	176.945	0.0108776	0.0209307	-0.674529
D6RG30	D6RG30_HUMAN	ASTE1	unreviewed	D6RG30	3.93259	3.86377	3.77882	3.65243	3.54778	3.56116	0.00987279	0.0195177	-0.105172
Q9ULI0	ATD2B_HUMAN	ATAD2B	reviewed	Q9ULI0	127.499	122.465	125.876	111.599	115.759	114.9	0.00492044	0.0119883	-0.135036
Q9NVI7	ATD3A_HUMAN	ATAD3A	reviewed	Q9NVI7-2	523.307	479.072	506.433	389.091	387.051	379.694	0.00916847	0.0185444	-0.384477
P18846	ATF1_HUMAN	ATF1	reviewed	P18846	12.9559	11.8	13.3776	10.5153	9.58281	11.2925	0.0303065	0.0460279	-0.280723
B8ZZU6	B8ZZU6_HUMAN	ATF2	unreviewed	B8ZZU6	22.918	21.2023	21.8344	16.1478	16.8053	15.43	0.000996484	0.00495549	-0.446975
E7EVC7	E7EVC7_HUMAN	ATG16L1	unreviewed	E7EVC7	47.7031	49.8508	48.1758	59.5084	60.7528	62.532	0.000536026	0.00361038	0.326918
Q96BY7	ATG2B_HUMAN	ATG2B	reviewed	Q96BY7	31.7533	32.8756	32.6247	38.75	40.2148	38.3918	0.00127935	0.00567188	0.271076
Q9NT62	ATG3_HUMAN	ATG3	reviewed	Q9NT62	20.9273	20.9899	20.8708	23.9317	24.3758	23.7015	0.0033079	0.00944904	0.197687
Q9Y4P1	ATG4B_HUMAN	ATG4B	reviewed	Q9Y4P1	43.2062	45.0761	47.3575	58.3204	60.363	63.4799	0.00155748	0.00626957	0.425452
Q9H1Y0	ATG5_HUMAN	ATG5	reviewed	Q9H1Y0	19.191	19.8759	18.918	20.4755	21.0855	20.5137	0.0212974	0.0345536	0.0983293
P31939	PUR9_HUMAN	ATIC	reviewed	P31939	593.596	630.048	620.101	742.855	772.25	803.177	0.00303231	0.00901634	0.330418
Q8NHH9	ATLA2_HUMAN	ATL2	reviewed	Q8NHH9	118.491	118.057	119.736	113.317	112.613	112.326	0.001411	0.00595081	-0.074911
Q6DD88	ATLA3_HUMAN	ATL3	reviewed	Q6DD88	304.458	310.106	310.95	346.79	359.04	357.61	0.00175373	0.00665093	0.200411
P54259	ATN1_HUMAN	ATN1	reviewed	P54259	22.2963	23.8999	22.6288	21.0377	20.2352	19.989	0.0172214	0.0294447	-0.16794
Q9HD20	AT131_HUMAN	ATP13A1	reviewed	Q9HD20	279.137	274.046	286.723	336.762	337.728	353.988	0.00139203	0.00591018	0.292212
Q9H7F0	AT133_HUMAN	ATP13A3	reviewed	Q9H7F0	27.6134	26.3981	27.6378	22.6482	23.5219	21.9863	0.00178866	0.00670156	-0.260589
P05023	AT1A1_HUMAN	ATP1A1	reviewed	P05023	1646.41	1568.04	1608.09	1762.81	1747.87	1711.41	0.0113247	0.0215041	0.114834
A0A0A0MT26	A0A0A0MT26_HUMAN	ATP1A3	unreviewed	A0A0A0MT26	2.92244	3.00308	3.09661	2.80208	2.82445	2.6941	0.0240456	0.0381832	-0.116777
P05026	AT1B1_HUMAN	ATP1B1	reviewed	P05026	148.102	149.014	150.934	335.741	321.206	327.584	0.000355551	0.00300395	1.13577
P54709	AT1B3_HUMAN	ATP1B3	reviewed	P54709	167.454	152.787	167.132	91.9896	92.5487	93.0582	0.00461446	0.0115229	-0.812035
P16615	AT2A2_HUMAN	ATP2A2	reviewed	P16615	1425.32	1365.3	1409.99	1286.03	1302.54	1279.52	0.0157707	0.0274843	-0.118976
Q93084	AT2A3_HUMAN	ATP2A3	reviewed	Q93084	268.076	264.063	267.7	345.879	347.666	340.465	3.97e-05	0.00153376	0.370469
P98194	AT2C1_HUMAN	ATP2C1	reviewed	P98194-4	160.966	155.615	158.648	129.306	128.514	122.814	0.000375835	0.0030743	-0.320218
O75185	AT2C2_HUMAN	ATP2C2	reviewed	O75185	33.8328	34.7031	35.1678	47.2871	47.905	46.8766	2.31e-05	0.0014512	0.454121
P25705	ATPA_HUMAN	ATP5F1A	reviewed	P25705	3210.67	3008.11	3057.18	2281.45	2320.4	2239.65	0.00229807	0.00767235	-0.439183
P36542	ATPG_HUMAN	ATP5F1C	reviewed	P36542-2	575.69	530.639	547.94	372.998	370.505	355.965	0.00180033	0.00672246	-0.589387
P30049	ATPD_HUMAN	ATP5F1D	reviewed	P30049	201.266	183.944	191.407	140.728	140.811	134.646	0.00368807	0.0100797	-0.470387
P56381	ATP5E_HUMAN	ATP5F1E	reviewed	P56381	55.3383	47.2166	53.3025	33.3067	32.9362	31.8113	0.0133741	0.0242641	-0.668575
P56385	ATP5I_HUMAN	ATP5ME	reviewed	P56385	165.165	151.496	157.896	115.44	116.818	113.271	0.00563255	0.0131187	-0.457774
G3V325	G3V325_HUMAN	ATP5MF-PTCD1	unreviewed	G3V325	104.271	103.582	111.244	83.2704	84.9854	84.1243	0.00963722	0.0192137	-0.338399
O75964	ATP5L_HUMAN	ATP5MG	reviewed	O75964	108.519	101.756	108.948	80.2686	78.3267	77.2532	0.00306363	0.0090645	-0.436704
Q96IX5	ATPMK_HUMAN	ATP5MK	reviewed	Q96IX5	37.3143	34.8559	38.748	31.9048	31.0979	32.9347	0.0314812	0.047601	-0.20933
P24539	AT5F1_HUMAN	ATP5PB	reviewed	P24539	434.136	394.138	420.159	309.933	306.871	302.732	0.00950028	0.0190144	-0.44114
P48047	ATPO_HUMAN	ATP5PO	reviewed	P48047	350.888	313.86	336.157	263.984	266.109	261.534	0.0216469	0.0350097	-0.338411
Q15904	VAS1_HUMAN	ATP6AP1	reviewed	Q15904	100.506	95.8714	101.504	91.9365	92.8133	89.9616	0.0298629	0.0455138	-0.116819
F5GYQ1	F5GYQ1_HUMAN	ATP6V0D1	unreviewed	F5GYQ1	174.645	165.987	168.151	156.543	161.777	154.124	0.0253286	0.0397818	-0.106906
P38606	VATA_HUMAN	ATP6V1A	reviewed	P38606	173.265	185.507	182.744	233.616	237.029	236.509	0.00255021	0.00817022	0.385018
P21281	VATB2_HUMAN	ATP6V1B2	reviewed	P21281	160.74	160.404	161.003	179.715	185.085	179.175	0.00786634	0.016682	0.174065
Q9Y5K8	VATD_HUMAN	ATP6V1D	reviewed	Q9Y5K8	17.5469	18.4358	17.5315	22.1391	22.1623	22.9274	0.000357522	0.00300548	0.329157
P36543	VATE1_HUMAN	ATP6V1E1	reviewed	P36543	76.5565	80.4219	76.2402	87.1898	87.9222	83.6272	0.0107918	0.0207923	0.149815
Q16864	VATF_HUMAN	ATP6V1F	reviewed	Q16864	60.9028	60.3728	60.2312	65.498	65.7074	65.1401	6.42e-05	0.00163014	0.11337
O75348	VATG1_HUMAN	ATP6V1G1	reviewed	O75348	41.1685	43.9378	40.061	67.4674	65.0837	65.4773	0.000178937	0.00225702	0.66185
O75110	ATP9A_HUMAN	ATP9A	reviewed	O75110	101.8	99.6197	104.898	116.453	120.431	114.535	0.00305892	0.00905888	0.198164
O43861	ATP9B_HUMAN	ATP9B	reviewed	O43861	2.60024	2.70128	2.95686	2.07372	2.07936	1.98875	0.0163285	0.0282279	-0.427193
Q8N5M1	ATPF2_HUMAN	ATPAF2	reviewed	Q8N5M1	39.6916	37.3876	39.5884	34.5124	35.3201	33.9601	0.0146144	0.0259475	-0.168701
Q6UW56	ARAID_HUMAN	ATRAID	reviewed	Q6UW56	14.5478	15.606	14.959	9.80109	9.07521	8.13391	0.00103291	0.00505635	-0.74003
P54253	ATX1_HUMAN	ATXN1	reviewed	P54253	11.7055	11.6193	11.8348	16.7701	16.517	16.23	0.000239466	0.00260498	0.494012
Q9UBB4	ATX10_HUMAN	ATXN10	reviewed	Q9UBB4	102.979	110.497	104.847	123.792	122.088	124.395	0.0111336	0.0212498	0.218101
Q8WWM7	ATX2L_HUMAN	ATXN2L	reviewed	Q8WWM7	131.721	136.748	130.389	165.565	157.089	167.887	0.00303423	0.00901634	0.2985
Q13825	AUHM_HUMAN	AUH	reviewed	Q13825	12.942	12.8413	12.9749	11.074	10.9878	10.6921	0.0013851	0.00589602	-0.242838
O14965	AURKA_HUMAN	AURKA	reviewed	O14965	23.7227	22.6125	22.5589	19.0877	19.6116	18.6643	0.00177673	0.00668005	-0.264244
Q9NWT8	AKIP_HUMAN	AURKAIP1	reviewed	Q9NWT8	14.081	12.9103	12.3883	7.64606	8.1434	7.35114	0.00291456	0.00882848	-0.767022
Q8NBF6	AVL9_HUMAN	AVL9	reviewed	Q8NBF6	16.9164	19.0003	17.7485	27.128	27.0897	27.5638	0.00265243	0.00833913	0.607788
Q9H6S1	AZI2_HUMAN	AZI2	reviewed	Q9H6S1	4.3767	4.79711	4.51435	5.41146	5.16667	5.75808	0.0170355	0.0291935	0.255144
P61769	B2MG_HUMAN	B2M	reviewed	P61769	64.1196	59.6257	64.1001	93.8812	84.1442	85.8998	0.00513559	0.0123134	0.490582
O75752	B3GL1_HUMAN	B3GALNT1	reviewed	O75752	12.4544	12.1073	12.4287	13.4305	13.5621	13.6907	0.00144488	0.00603091	0.137285
Q96L58	B3GT6_HUMAN	B3GALT6	reviewed	Q96L58	16.4723	14.7248	15.3231	11.8023	11.6042	10.7661	0.00453992	0.0114039	-0.445017
Q00973	B4GN1_HUMAN	B4GALNT1	reviewed	Q00973	22.4861	19.9783	22.2959	17.3446	19.055	17.4824	0.0256107	0.0400956	-0.265307
O60513	B4GT4_HUMAN	B4GALT4	reviewed	O60513	21.1416	20.5279	21.3048	18.9198	19.9071	18.4097	0.0300913	0.0457956	-0.137826
O43286	B4GT5_HUMAN	B4GALT5	reviewed	O43286	4.14506	3.91593	4.35437	6.01431	5.70509	6.78858	0.0145126	0.025817	0.57602
O43505	B4GA1_HUMAN	B4GAT1	reviewed	O43505	26.2236	25.6902	25.3208	18.8155	19.4847	16.7306	0.00761697	0.016335	-0.489009
Q9NWV8	BABA1_HUMAN	BABAM1	reviewed	Q9NWV8	77.612	75.9117	78.6068	53.9272	54.8302	53.039	5.05e-05	0.00154237	-0.520756
Q9Y5Z0	BACE2_HUMAN	BACE2	reviewed	Q9Y5Z0	3.03739	3.12418	3.13338	3.48448	3.66018	3.69879	0.00701217	0.0153577	0.222305
O14867	BACH1_HUMAN	BACH1	reviewed	O14867	3.44493	3.07574	3.25659	2.41138	2.32591	2.18315	0.00319711	0.00926463	-0.498567
O95816	BAG2_HUMAN	BAG2	reviewed	O95816	79.371	84.1515	83.6617	39.7065	40.5556	40.4252	0.000969394	0.0048978	-1.03431
Q9UL15	BAG5_HUMAN	BAG5	reviewed	Q9UL15	82.3178	85.5376	83.2811	115.98	114.918	116.959	4.13e-05	0.00153376	0.470021
A0A024RCR6	A0A024RCR6_HUMAN	BAG6	unreviewed	A0A024RCR6	229.462	243.22	235.122	292.585	285.195	300.106	0.000661234	0.00401921	0.310684
Q8TBE0	BAHD1_HUMAN	BAHD1	reviewed	Q8TBE0	17.6043	18.3408	16.8916	9.96551	10.0451	8.28186	0.000530632	0.00360581	-0.901123
I3L4C2	I3L4C2_HUMAN	BAIAP2	unreviewed	I3L4C2	103.216	106.369	106.379	119.441	117.059	120.046	0.000694217	0.00409708	0.174328
Q9UHR4	BI2L1_HUMAN	BAIAP2L1	reviewed	Q9UHR4	71.5738	75.1404	74.0391	87.6406	87.6992	85.5781	0.00091993	0.0047883	0.241161
A0A804HKG3	A0A804HKG3_HUMAN	BANP	unreviewed	A0A804HKG3	20.4745	20.7067	19.7914	16.1	16.1164	15.8377	0.00191313	0.00694025	-0.343503
Q8IXM2	BAP18_HUMAN	BAP18	reviewed	Q8IXM2	34.4005	36.5065	35.4455	42.5792	43.0121	43.9812	0.000866472	0.00461441	0.284906
Q9NRL2	BAZ1A_HUMAN	BAZ1A	reviewed	Q9NRL2	219.427	207.189	218.991	169.831	173.39	163.205	0.00108108	0.0051964	-0.350307
Q9UIF8	BAZ2B_HUMAN	BAZ2B	reviewed	Q9UIF8	50.2946	47.4495	49.6321	42.0878	41.2699	40.5388	0.00391874	0.0104771	-0.250369
Q9BXH1	BBC3_HUMAN	BBC3	reviewed	Q9BXH1	14.2099	13.6797	13.8612	11.3303	11.4192	10.9708	0.000228059	0.00252792	-0.308183
P50895	BCAM_HUMAN	BCAM	reviewed	P50895	162.452	156.702	162.061	150.893	150.345	150.063	0.0310657	0.0470591	-0.0925922
P51572	BAP31_HUMAN	BCAP31	reviewed	P51572	1389.6	1266.84	1322.34	1154.88	1130.76	1115.7	0.023684	0.0376801	-0.22622
O75363	BCAS1_HUMAN	BCAS1	reviewed	O75363	39.2701	37.1157	40.0297	66.3059	62.1414	64.0528	0.000130172	0.00202966	0.725576
Q9H6U6	BCAS3_HUMAN	BCAS3	reviewed	Q9H6U6-7	46.8096	47.768	47.7142	60.8237	60.2778	64.8046	0.00729323	0.0158069	0.385721
Q9P287	BCCIP_HUMAN	BCCIP	reviewed	Q9P287	49.9898	57.2318	56.9397	65.5245	66.4633	70.1911	0.0159643	0.0277205	0.300518
O14874	BCKD_HUMAN	BCKDK	reviewed	O14874	57.9421	53.817	57.0077	48.4486	49.1613	45.2319	0.00765888	0.0163912	-0.240613
D3YTK1	D3YTK1_HUMAN	BCL11B	unreviewed	D3YTK1	4.33316	3.56383	4.04729	2.70662	2.8317	2.9814	0.0260162	0.0405992	-0.487443
Q9BXK5	B2L13_HUMAN	BCL2L13	reviewed	Q9BXK5	39.9372	37.4827	39.2923	30.8335	33.2734	32.0969	0.00257503	0.0082209	-0.27879
E9PK91	E9PK91_HUMAN	BCLAF1	unreviewed	E9PK91	531.453	489.836	510.81	383.379	371.94	377.225	0.0052022	0.0124154	-0.435941
Q5H9F3	BCORL_HUMAN	BCORL1	reviewed	Q5H9F3-3	12.5467	12.1837	12.3607	9.5642	10.0578	9.38633	0.0012511	0.00560099	-0.354605
Q14457	BECN1_HUMAN	BECN1	reviewed	Q14457	28.2056	30.2544	28.2317	32.6968	33.2407	31.7253	0.0150599	0.026538	0.171916
H7C1N3	H7C1N3_HUMAN	BET1	unreviewed	H7C1N3	15.7913	14.5087	15.7589	9.83292	10.4947	10.2517	0.0021156	0.00733812	-0.590924
P55957	BID_HUMAN	BID	reviewed	P55957	67.5001	71.191	71.0749	83.1855	86.093	89.5796	0.00310634	0.00913125	0.303382
E9PMH5	E9PMH5_HUMAN	BIRC2	unreviewed	E9PMH5	10.2042	10.086	11.5645	13.3315	13.3953	14.0795	0.0116033	0.0218715	0.357287
Q9NR09	BIRC6_HUMAN	BIRC6	reviewed	Q9NR09	134.777	140.405	140.737	158.743	157.333	159.846	0.00443268	0.0112548	0.19442
A0A7P0TBM9	A0A7P0TBM9_HUMAN	BLM	unreviewed	A0A7P0TBM9	20.5808	20.8632	20.0434	16.3988	16.5297	15.8911	0.000216218	0.00246937	-0.33283
Q6QNY1	BL1S2_HUMAN	BLOC1S2	reviewed	Q6QNY1	5.35723	5.57955	5.61766	6.009	6.18369	6.21569	0.00465776	0.0115822	0.153145
Q6QNY0	BL1S3_HUMAN	BLOC1S3	reviewed	Q6QNY0	20.7427	26.3366	23.3606	31.6131	29.7455	32.6216	0.0228623	0.0366082	0.415964
Q8TDH9	BL1S5_HUMAN	BLOC1S5	reviewed	Q8TDH9	21.9775	22.8324	22.0845	27.0096	26.0781	27.5896	0.00200765	0.00712598	0.270276
P53004	BIEA_HUMAN	BLVRA	reviewed	P53004	106.202	109.57	111.329	263.88	257.177	273.195	0.000313761	0.00286407	1.27986
P30043	BLVRB_HUMAN	BLVRB	reviewed	P30043	211.992	212.081	214.808	241.182	252.637	252.574	0.00817368	0.0171131	0.224391
Q9H2G9	GO45_HUMAN	BLZF1	reviewed	Q9H2G9	5.68814	5.13244	5.43377	4.03429	4.60287	4.27684	0.00841491	0.0174714	-0.331891
Q9NSY1	BMP2K_HUMAN	BMP2K	reviewed	Q9NSY1	8.62452	8.82109	8.83563	9.48995	9.95445	9.74073	0.00789675	0.0167077	0.1512
Q14692	BMS1_HUMAN	BMS1	reviewed	Q14692	159.076	151.622	157.752	125.94	130.057	122.931	0.000677371	0.0040534	-0.305976
Q12981	SEC20_HUMAN	BNIP1	reviewed	Q12981	113.219	109.79	112.039	104.032	104.713	102.656	0.00506465	0.0121909	-0.105591
Q9Y3E2	BOLA1_HUMAN	BOLA1	reviewed	Q9Y3E2	13.4349	13.9517	13.3849	15.0464	15.1465	14.7849	0.00532375	0.0126174	0.141651
Q14137	BOP1_HUMAN	BOP1	reviewed	Q14137	189.461	170.475	186.857	124.983	125.097	126.519	0.0103935	0.0202693	-0.537964
Q969J3	BORC5_HUMAN	BORCS5	reviewed	Q969J3	25.776	25.474	28.0331	31.6202	30.6483	31.4397	0.0174577	0.0296637	0.241161
P07738	PMGE_HUMAN	BPGM	reviewed	P07738	5.31021	4.9033	5.41539	4.47803	4.61737	4.33361	0.024905	0.0392749	-0.218863
A0A2R8Y7Q1	A0A2R8Y7Q1_HUMAN	BPTF	unreviewed	A0A2R8Y7Q1	396.275	387.608	399.001	314.358	302.083	302.527	9.02e-05	0.00177841	-0.364222
J3KNN7	J3KNN7_HUMAN	BRAP	unreviewed	J3KNN7	23.3465	25.1126	23.9178	30.0079	29.3703	31.0733	0.00112227	0.0052952	0.321615
P38398	BRCA1_HUMAN	BRCA1	reviewed	P38398	2.78311	2.474	2.74539	1.99239	2.141	2.00251	0.0113804	0.0215799	-0.383177
P46736	BRCC3_HUMAN	BRCC3	reviewed	P46736	36.4957	40.6981	38.7701	44.3878	44.6527	42.2024	0.031513	0.0476315	0.178563
O95696	BRD1_HUMAN	BRD1	reviewed	O95696-2	73.9075	68.6331	72.077	58.8649	58.2275	55.6901	0.00308558	0.00909836	-0.312812
A0A140T9E9	A0A140T9E9_HUMAN	BRD2	unreviewed	A0A140T9E9	148.785	145.501	148.308	115.84	117.914	113.214	8.15e-05	0.00173813	-0.351179
Q15059	BRD3_HUMAN	BRD3	reviewed	Q15059	75.6178	72.3069	72.6489	69.0196	70.0582	67.7757	0.0285222	0.043836	-0.0926509
Q9NPI1	BRD7_HUMAN	BRD7	reviewed	Q9NPI1	84.0821	85.2041	83.9651	72.1717	72.783	70.5695	0.000300737	0.00285926	-0.23272
H7C127	H7C127_HUMAN	BRD8	unreviewed	H7C127	101.091	102.23	98.0084	85.9045	82.3042	84.2482	0.000678842	0.0040534	-0.255302
Q92994	TF3B_HUMAN	BRF1	reviewed	Q92994	24.9662	26.1112	26.1446	30.1529	28.7811	30.0772	0.0028245	0.00863919	0.204974
Q8WY22	BRI3B_HUMAN	BRI3BP	reviewed	Q8WY22	67.0212	61.2018	64.5948	43.9882	46.1048	44.2376	0.00312317	0.00914055	-0.521449
Q8TDN6	BRX1_HUMAN	BRIX1	reviewed	Q8TDN6	149.907	135.124	144.11	99.2644	101	94.9472	0.00379601	0.0102861	-0.5397
Q5PSV4	BRM1L_HUMAN	BRMS1L	reviewed	Q5PSV4	34.6426	32.3931	33.0237	24.7502	24.9922	23.139	0.000572216	0.00372386	-0.457235
P55201	BRPF1_HUMAN	BRPF1	reviewed	P55201	65.4467	61.2074	63.7857	43.4331	47.2705	42.7323	0.000581847	0.00374422	-0.513188
Q9ULD4	BRPF3_HUMAN	BRPF3	reviewed	Q9ULD4	69.8914	65.7381	68.7028	49.26	49.8484	47.3893	0.000568449	0.00371615	-0.480038
Q9NSI6	BRWD1_HUMAN	BRWD1	reviewed	Q9NSI6-2	119.167	119.043	122.594	113.365	115.079	113.178	0.0163891	0.0282921	-0.0788136
A0A7P0TA85	A0A7P0TA85_HUMAN	BSG	unreviewed	A0A7P0TA85	280.976	250.871	259.352	151.915	154.266	155.788	0.0059689	0.0136812	-0.776244
Q5W0U4	BSPRY_HUMAN	BSPRY	reviewed	Q5W0U4	36.7065	34.3305	36.124	28.8818	28.5182	27.1698	0.00154005	0.00622889	-0.341566
Q10589	BST2_HUMAN	BST2	reviewed	Q10589	9.34555	9.5346	9.97203	20.914	19.9506	20.5085	1.95e-05	0.00143594	1.08893
P43251	BTD_HUMAN	BTD	reviewed	P43251	25.217	28.1642	25.1498	16.9751	18.2646	17.2398	0.00636804	0.0143678	-0.581505
O43709	BUD23_HUMAN	BUD23	reviewed	O43709	74.599	78.5664	72.9229	49.2494	51.3386	45.8066	0.000336751	0.00294199	-0.627024
Q13895	BYST_HUMAN	BYSL	reviewed	Q13895	151.049	152.025	157.756	118.03	122.3	106.665	0.00659293	0.0146938	-0.409321
Q7L1Q6	BZW1_HUMAN	BZW1	reviewed	Q7L1Q6	366.542	420.774	398.089	534.34	544.777	567.151	0.00245118	0.00802167	0.473819
Q9H0W9	CK054_HUMAN	C11orf54	reviewed	Q9H0W9	8.94324	10.0488	9.72747	14.341	14.8256	15.7156	0.000596842	0.00379322	0.644113
Q9H3H3	CK068_HUMAN	C11orf68	reviewed	Q9H3H3	10.6605	10.9318	10.7554	9.15582	9.28007	9.55837	0.00103804	0.00506958	-0.208531
E9PRG8	CK098_HUMAN	C11orf98	reviewed	E9PRG8	67.8589	65.3413	64.9718	59.2697	60.3376	58.2827	0.00544739	0.0127973	-0.155767
F5H7W8	F5H7W8_HUMAN	C12orf43	unreviewed	F5H7W8	88.8141	84.9843	85.4895	65.8975	65.7889	64.7031	0.00155203	0.0062568	-0.400837
Q99622	C10_HUMAN	C12orf57	reviewed	Q99622	49.0337	48.4815	50.5534	68.8994	67.7777	70.2169	3.52e-05	0.0015171	0.482625
Q9BSJ5	CQ080_HUMAN	C17orf80	reviewed	Q9BSJ5	21.4585	23.3037	21.0915	19.2062	18.2012	19.3524	0.0289695	0.0444321	-0.214396
Q32NC0	CR021_HUMAN	C18orf21	reviewed	Q32NC0	10.6448	10.1494	10.6542	7.77511	7.53971	7.58511	0.000949271	0.00484895	-0.457644
Q9UFG5	CS025_HUMAN	C19orf25	reviewed	Q9UFG5	19.8702	18.963	18.804	15.8437	15.6722	15.0257	0.00123176	0.0055638	-0.308478
Q9UNZ5	L10K_HUMAN	C19orf53	reviewed	Q9UNZ5	29.2767	29.0696	28.7025	23.0354	22.7968	21.7351	0.00115391	0.00536447	-0.365497
Q13901	C1D_HUMAN	C1D	reviewed	Q13901	6.34299	4.66298	5.14875	2.79501	2.65948	2.71302	0.032712	0.0491187	-0.983988
Q9NS00	C1GLT_HUMAN	C1GALT1	reviewed	Q9NS00	1.23307	1.23514	1.41591	1.53805	1.63521	1.48296	0.0305566	0.046382	0.261571
Q6ZSJ8	CA122_HUMAN	C1orf122	reviewed	Q6ZSJ8	11.8761	12.4147	11.8918	11.0086	10.7594	10.7712	0.0100999	0.0198284	-0.153121
Q8NDD1	CA131_HUMAN	C1orf131	reviewed	Q8NDD1-6	29.8793	28.9839	28.868	19.977	19.8545	18.6419	8.98e-05	0.00177841	-0.585308
A0A7P0T887	A0A7P0T887_HUMAN	C1orf174	unreviewed	A0A7P0T887	30.1963	31.0331	30.2213	25.3266	23.7812	21.5683	0.0188782	0.0314917	-0.371774
Q9H425	CA198_HUMAN	C1orf198	reviewed	Q9H425	22.5941	22.0965	23.5261	18.0129	18.1957	18.5129	0.00443605	0.0112576	-0.318017
Q9BWL3	CA043_HUMAN	C1orf43	reviewed	Q9BWL3	4.8243	4.81015	5.01268	3.88225	4.20766	3.73148	0.0106043	0.0205488	-0.309217
Q9GZN8	CT027_HUMAN	C20orf27	reviewed	Q9GZN8	16.5942	18.0539	17.7706	32.932	33.8299	33.4612	4.35e-05	0.00153376	0.935062
Q9BVC5	ASHWN_HUMAN	C2orf49	reviewed	Q9BVC5	24.2173	24.1327	24.8758	22.1638	22.0173	21.656	0.00182749	0.00676711	-0.153452
Q7Z6I8	CE024_HUMAN	C5orf24	reviewed	Q7Z6I8	23.4858	19.8684	21.9521	17.5532	16.7364	15.5951	0.0217615	0.0351811	-0.388623
Q5T0Z8	CF132_HUMAN	C6orf132	reviewed	Q5T0Z8	2.4017	2.68079	2.42175	11.1182	10.5944	11.671	0.000595577	0.00378811	2.15336
Q9BRJ6	CG050_HUMAN	C7orf50	reviewed	Q9BRJ6	139.246	134.597	132.042	114.465	117.485	113.642	0.00311312	0.00913648	-0.232001
Q6P1X6	CH082_HUMAN	C8orf82	reviewed	Q6P1X6	51.4423	49.2547	52.6055	39.3935	41.2427	38.5053	0.00101744	0.00500148	-0.363705
Q5T6V5	QSPP_HUMAN	C9orf64	reviewed	Q5T6V5	56.8396	65.019	60.3103	91.0278	89.5973	93.0995	0.00206324	0.0072482	0.587449
O43570	CAH12_HUMAN	CA12	reviewed	O43570	102.359	96.2011	101.842	60.4206	60.8108	56.2286	0.000130071	0.00202966	-0.759402
P00918	CAH2_HUMAN	CA2	reviewed	P00918	237.209	233.095	245.281	601.086	620.903	649.446	0.000721151	0.00417952	1.38695
P35219	CAH8_HUMAN	CA8	reviewed	P35219	5.93545	6.94137	6.07737	11.9685	12.206	10.2826	0.00474314	0.0117246	0.862288
Q9H9S4	CB39L_HUMAN	CAB39L	reviewed	Q9H9S4	8.84222	10.3562	9.61714	14.1218	15.1556	15.5229	0.000928726	0.00480973	0.63666
Q9HB71	CYBP_HUMAN	CACYBP	reviewed	Q9HB71	362.996	393.294	371.06	425.773	433.431	442.482	0.0104244	0.0203235	0.207447
P0DP25	CALM3_HUMAN	CALM3	reviewed	P0DP25	901.546	973.606	966.235	1155.54	1102.97	1151.03	0.00354486	0.00981912	0.262981
Q9NZT1	CALL5_HUMAN	CALML5	reviewed	Q9NZT1	109.806	109.32	112.973	149.695	148.476	144.821	5.77e-05	0.00156866	0.415665
O43852	CALU_HUMAN	CALU	reviewed	O43852-4	6.17057	6.39925	6.45249	2.90285	3.26679	2.76979	0.00018767	0.00232289	-1.08944
Q13557	KCC2D_HUMAN	CAMK2D	reviewed	Q13557	91.0486	88.2948	93.6705	154.41	156.603	160.679	1.32e-05	0.00133909	0.788869
A0A2Q3DQE3	A0A2Q3DQE3_HUMAN	CAMK2G	unreviewed	A0A2Q3DQE3	41.3775	41.5253	43.4022	35.1683	36.6489	34.5708	0.00180425	0.00672246	-0.247575
Q08AD1	CAMP2_HUMAN	CAMSAP2	reviewed	Q08AD1	39.4774	42.807	39.8164	47.1616	47.5642	45.6087	0.0136049	0.0245905	0.200797
Q86VP6	CAND1_HUMAN	CAND1	reviewed	Q86VP6	678.322	753.427	707.281	926.677	914.115	944.029	0.00469173	0.0116333	0.380627
Q8WVQ1	CANT1_HUMAN	CANT1	reviewed	Q8WVQ1	136.32	131.154	134.962	166.109	168	164.194	0.000146002	0.0021092	0.308265
Q01518	CAP1_HUMAN	CAP1	reviewed	Q01518-2	373.517	404.576	385.739	561.853	554.929	576.583	0.000180452	0.00227015	0.541011
P40121	CAPG_HUMAN	CAPG	reviewed	P40121	32.3646	34.9528	33.2573	79.793	81.2327	83.6392	1.29e-05	0.00133909	1.28254
P07384	CAN1_HUMAN	CAPN1	reviewed	P07384	562.348	594.871	593.276	874.452	868.144	895.473	3.95e-05	0.00153376	0.591719
P17655	CAN2_HUMAN	CAPN2	reviewed	P17655	33.5959	35.3049	34.6511	37.6363	39.1543	38.2042	0.00480172	0.0118245	0.151215
P04632	CPNS1_HUMAN	CAPNS1	reviewed	P04632	164.07	169.225	172.228	222.74	222.674	227.338	0.00012082	0.00195981	0.4123
Q14444	CAPR1_HUMAN	CAPRIN1	reviewed	Q14444	276.716	283.991	275.651	298.693	289.054	295.066	0.0158911	0.0276414	0.0779868
P47755	CAZA2_HUMAN	CAPZA2	reviewed	P47755	154.303	154.573	159.106	164.281	170.593	173.818	0.0221465	0.0356984	0.12034
Q96LW7	CAR19_HUMAN	CARD19	reviewed	Q96LW7	22.0716	21.2787	21.9705	20.0972	19.8237	20.9885	0.0317488	0.0479438	-0.100876
Q5VZK9	CARL1_HUMAN	CARMIL1	reviewed	Q5VZK9	80.6232	81.5415	85.1144	108.238	108.467	105.946	0.000357362	0.00300548	0.383834
P49589	SYCC_HUMAN	CARS1	reviewed	P49589-3	121.548	127.476	128.187	143.049	142.412	141.22	0.0118879	0.0222611	0.177783
A0A2U3TZN6	A0A2U3TZN6_HUMAN	CASK	unreviewed	A0A2U3TZN6	220.941	210.089	222.15	193.543	190.955	194.004	0.0181444	0.0305153	-0.175158
A0A0C4DGB5	A0A0C4DGB5_HUMAN	CAST	unreviewed	A0A0C4DGB5	52.7695	58.508	56.3035	105.942	90.2101	105.534	0.00807779	0.0169946	0.84819
Q86V15	CASZ1_HUMAN	CASZ1	reviewed	Q86V15	100.436	94.3419	98.503	77.3798	76.2129	74.0653	0.0015608	0.00627678	-0.365414
P04040	CATA_HUMAN	CAT	reviewed	P04040	288.742	282.478	292.721	230.464	225.981	224.212	0.000210753	0.00244807	-0.344006
P22681	CBL_HUMAN	CBL	reviewed	P22681	30.9521	31.7112	32.1429	40.6134	39.9356	41.6347	0.000221267	0.00249178	0.365997
Q75N03	HAKAI_HUMAN	CBLL1	reviewed	Q75N03	26.558	25.1201	27.4833	20.3093	20.6268	19.4625	0.00410735	0.0107343	-0.390281
O75828	CBR3_HUMAN	CBR3	reviewed	O75828	17.263	18.2532	18.633	25.0791	25.5107	25.3101	0.00157036	0.00629674	0.487157
Q8N4T8	CBR4_HUMAN	CBR4	reviewed	Q8N4T8	30.3426	28.6578	29.5355	25.2452	25.2859	24.5067	0.00374501	0.0101916	-0.238645
P35520	CBS_HUMAN	CBS	reviewed	P35520	77.7513	82.7469	80.0061	93.9873	91.6386	86.8614	0.0177176	0.0299752	0.180126
Q8IUF1	CBWD2_HUMAN	CBWD2	reviewed	Q8IUF1	26.7966	28.9354	28.2115	37.9722	37.6913	40.7934	0.00162176	0.00641692	0.472305
Q13185	CBX3_HUMAN	CBX3	reviewed	Q13185	838.564	781.346	806.751	593.284	585.021	584.179	0.00451274	0.0113644	-0.461362
P45973	CBX5_HUMAN	CBX5	reviewed	P45973	377.3	360.586	373.548	301.702	292.328	286.347	0.000366713	0.00304324	-0.336229
Q6P1N0	C2D1A_HUMAN	CC2D1A	reviewed	Q6P1N0	128.161	134.843	129.166	153.697	150.104	148.944	0.00216416	0.00744916	0.207223
Q8IX12	CCAR1_HUMAN	CCAR1	reviewed	Q8IX12	311.55	296.046	303.736	239.321	244.94	249.288	0.000837654	0.00452322	-0.313084
Q8N163	CCAR2_HUMAN	CCAR2	reviewed	Q8N163	414.733	400.036	431.024	456.935	472.112	462.934	0.0175022	0.0297223	0.160076
Q96NT0	CC115_HUMAN	CCDC115	reviewed	Q96NT0	47.0204	43.7142	46.9272	39.5014	38.9458	38.0442	0.0135535	0.0245137	-0.240904
Q8IWD4	CC117_HUMAN	CCDC117	reviewed	Q8IWD4	7.84601	7.1612	7.52821	9.16289	8.86673	8.70851	0.00629031	0.0142515	0.246704
Q96HB5	CC120_HUMAN	CCDC120	reviewed	Q96HB5	10.7737	11.4851	11.2776	16.5703	16.5895	17.9056	0.00156393	0.00628321	0.606619
Q96BQ5	CC127_HUMAN	CCDC127	reviewed	Q96BQ5	28.0245	27.0948	27.1799	23.3359	23.1249	23.6465	0.00123273	0.0055638	-0.231313
P0C221	CC175_HUMAN	CCDC175	reviewed	P0C221	75.7972	71.9063	69.9311	41.7978	42.0803	39.4326	0.000598339	0.0037998	-0.81961
J3KSU3	J3KSU3_HUMAN	CCDC178	unreviewed	J3KSU3	1.1634	1.17552	1.21731	3.29355	3.67831	3.59385	0.00211434	0.00733684	1.57096
Q86WR0	CCD25_HUMAN	CCDC25	reviewed	Q86WR0	15.5039	17.1317	15.849	23.8115	24.0658	24.4224	0.001597	0.00635586	0.576461
Q96ER9	MITOK_HUMAN	CCDC51	reviewed	Q96ER9	124.648	115.336	121.647	93.3756	96.0692	90.6755	0.00266814	0.00836235	-0.368469
Q9P031	TAP26_HUMAN	CCDC59	reviewed	Q9P031	62.9371	59.989	61.5552	48.9012	48.9238	49.9337	0.00174785	0.00664818	-0.320231
Q16204	CCDC6_HUMAN	CCDC6	reviewed	Q16204	253.418	273.707	257.368	379.734	367.606	377.504	0.000342105	0.00295438	0.519892
Q9H6F5	CCD86_HUMAN	CCDC86	reviewed	Q9H6F5	152.187	147.356	147.631	102.119	99.695	100.888	0.000175309	0.00224024	-0.562937
Q9P219	DAPLE_HUMAN	CCDC88C	reviewed	Q9P219	14.6157	15.1216	14.6684	22.3265	21.506	21.9295	4.42e-05	0.00153376	0.566509
E9PKQ5	E9PKQ5_HUMAN	CCDC90B	unreviewed	E9PKQ5	3.50937	3.49863	3.52506	5.09855	5.05609	5.28669	0.00168501	0.0065335	0.551873
Q7Z6B0	CCD91_HUMAN	CCDC91	reviewed	Q7Z6B0	14.5756	16.5095	15.2624	20.0724	20.4709	21.3997	0.00258507	0.00823215	0.418449
P20248	CCNA2_HUMAN	CCNA2	reviewed	P20248	14.9675	14.4155	14.3466	13.2626	13.4642	12.7961	0.0073389	0.0158746	-0.145926
O95067	CCNB2_HUMAN	CCNB2	reviewed	O95067	23.8724	22.2418	23.6181	20.1644	19.6932	20.1146	0.0169895	0.0291208	-0.217536
P24385	CCND1_HUMAN	CCND1	reviewed	P24385	41.0814	42.0655	41.9862	45.2434	46.4565	46.9231	0.00310417	0.00913044	0.147702
A0A2R8YEM2	A0A2R8YEM2_HUMAN	CCNH	unreviewed	A0A2R8YEM2	32.7164	32.6595	32.3397	29.4174	29.8724	29.5955	8.44e-05	0.00175669	-0.136642
Q9UK58	CCNL1_HUMAN	CCNL1	reviewed	Q9UK58	56.8658	54.063	52.817	42.1231	42.0132	40.3048	0.0025353	0.00815101	-0.395994
O60563	CCNT1_HUMAN	CCNT1	reviewed	O60563	62.9597	59.6406	63.3646	47.3843	43.0465	46.4517	0.000804722	0.00441858	-0.442092
O60583	CCNT2_HUMAN	CCNT2	reviewed	O60583	27.6117	26.7725	27.0162	20.3854	20.8733	19.4419	0.000496964	0.003484	-0.423326
J3KNF4	J3KNF4_HUMAN	CCS	unreviewed	J3KNF4	19.4452	21.6792	21.553	28.9348	29.3558	30.6621	0.000964157	0.00489157	0.505091
P49368	TCPG_HUMAN	CCT3	reviewed	P49368	671.73	731.854	701.358	809.105	810.293	820.437	0.0197768	0.0326465	0.213003
P48643	TCPE_HUMAN	CCT5	reviewed	P48643	738.03	792.207	755.828	917.555	913.551	943.982	0.00221239	0.00754027	0.279667
P40227	TCPZ_HUMAN	CCT6A	reviewed	P40227	501.899	535.754	515.995	569.358	570.845	571.089	0.0328494	0.0492711	0.139425
Q99832	TCPH_HUMAN	CCT7	reviewed	Q99832	685.984	714.656	699.206	759.265	770.002	782.02	0.00314528	0.00916695	0.138413
Q6YHK3	CD109_HUMAN	CD109	reviewed	Q6YHK3	6.79756	6.4775	6.59224	7.88649	7.7627	8.10294	0.000702296	0.00412517	0.257661
K4DIA7	K4DIA7_HUMAN	CD151	unreviewed	K4DIA7	12.7905	12.2471	12.3625	9.91424	9.48129	9.50332	0.000231002	0.00255344	-0.372029
P15529	MCP_HUMAN	CD46	reviewed	P15529	109.886	112.055	113.181	103.619	100.674	96.8224	0.0150972	0.0265865	-0.15437
Q08722	CD47_HUMAN	CD47	reviewed	Q08722	246.853	227.059	232.941	145.491	148.361	139.493	0.00115619	0.00536901	-0.705893
H7BY55	H7BY55_HUMAN	CD55	unreviewed	H7BY55	167.084	158.185	163.618	128.07	125.41	128.319	0.00230637	0.00768258	-0.356689
P19256	LFA3_HUMAN	CD58	reviewed	P19256	11.3484	11.0399	10.6359	9.56773	8.98275	8.86678	0.00338323	0.00955484	-0.268436
A0A2U3TZL5	A0A2U3TZL5_HUMAN	CD59	unreviewed	A0A2U3TZL5	107.601	110.149	110.527	95.573	100.549	102.598	0.027215	0.0421817	-0.136123
E9PRJ8	E9PRJ8_HUMAN	CD81	unreviewed	E9PRJ8	90.2614	87.6334	90.4048	75.2761	79.0501	77.9344	0.00135684	0.00583916	-0.2081
F5GXT1	F5GXT1_HUMAN	CD9	unreviewed	F5GXT1	207.196	186.985	196.087	234.171	233.613	228.642	0.0191839	0.0318917	0.238603
Q13042	CDC16_HUMAN	CDC16	reviewed	Q13042	38.8957	39.1537	40.0242	36.648	38.2062	36.9484	0.0277592	0.0428475	-0.0787332
P30260	CDC27_HUMAN	CDC27	reviewed	P30260	127.809	123.451	127.871	114.562	114.727	119.471	0.00984285	0.0194844	-0.120461
Q16543	CDC37_HUMAN	CDC37	reviewed	Q16543	402.909	415.847	414.762	489.337	494.434	510.65	0.000777802	0.00433084	0.276809
Q7L3B6	CD37L_HUMAN	CDC37L1	reviewed	Q7L3B6	8.52002	8.53792	9.23282	10.533	9.86562	11.1136	0.0209528	0.0341085	0.261354
O60508	PRP17_HUMAN	CDC40	reviewed	O60508	130.425	122.001	127.053	91.5069	93.8467	93.1958	0.00308601	0.00909836	-0.446087
Q5VT25	MRCKA_HUMAN	CDC42BPA	reviewed	Q5VT25	6.26462	6.15148	6.83129	12.2089	12.545	12.9527	3.38e-05	0.0015171	0.970156
Q9Y5S2	MRCKB_HUMAN	CDC42BPB	reviewed	Q9Y5S2	305.805	312.187	307.127	390.03	385.033	385.722	9.24e-06	0.00116769	0.327392
Q6DT37	MRCKG_HUMAN	CDC42BPG	reviewed	Q6DT37	47.6787	49.7595	50.0018	58.4777	56.4944	56.7412	0.00124872	0.00559901	0.219874
Q99459	CDC5L_HUMAN	CDC5L	reviewed	Q99459	460.269	410.064	427.836	357.107	354.067	334.916	0.0159147	0.0276532	-0.311471
Q53HL2	BOREA_HUMAN	CDCA8	reviewed	Q53HL2	68.1828	61.8818	66.5237	50.8936	52.8269	51.4511	0.0123826	0.0229667	-0.341313
P12830	CADH1_HUMAN	CDH1	reviewed	P12830	311.486	306.223	307.498	301.164	293.61	292.072	0.0261162	0.040732	-0.061092
P06493	CDK1_HUMAN	CDK1	reviewed	P06493	191.448	201.007	193.7	208.293	213.054	223.657	0.029017	0.0444802	0.138023
Q9UQ88	CD11A_HUMAN	CDK11A	reviewed	Q9UQ88	1.83045	1.79589	1.85539	1.00769	1.08953	1.02362	3.6e-05	0.0015171	-0.812695
Q14004	CDK13_HUMAN	CDK13	reviewed	Q14004	133.825	128.402	139.29	110.824	105.476	103.286	0.00305584	0.00905303	-0.329255
Q00536	CDK16_HUMAN	CDK16	reviewed	Q00536	17.0174	17.9105	18.633	22.4874	22.5122	22.296	0.0091161	0.0184657	0.329332
P24941	CDK2_HUMAN	CDK2	reviewed	P24941	63.935	68.5866	62.3109	76.3757	79.0337	76.3964	0.0111496	0.0212698	0.250683
O14519	CDKA1_HUMAN	CDK2AP1	reviewed	O14519	30.1022	28.5423	31.0396	24.0767	23.6815	22.6246	0.00353387	0.00980847	-0.349632
Q96SZ6	CK5P1_HUMAN	CDK5RAP1	reviewed	Q96SZ6	15.4952	15.5277	15.6449	19.1019	20.5362	18.2032	0.0312141	0.0472404	0.309671
Q00534	CDK6_HUMAN	CDK6	reviewed	Q00534	22.6463	21.1017	23.7063	13.8637	14.396	13.8645	0.00574025	0.0132942	-0.679266
Q5VV42	CDKAL_HUMAN	CDKAL1	reviewed	Q5VV42	50.6656	47.9972	47.3888	35.6863	36.58	34.6723	0.00125341	0.00560199	-0.449694
P46527	CDN1B_HUMAN	CDKN1B	reviewed	P46527	5.84315	6.36944	6.08472	7.27834	7.37112	7.20663	0.0104991	0.0204125	0.256403
Q9UKY7	CDV3_HUMAN	CDV3	reviewed	Q9UKY7	82.8525	86.5603	83.8217	68.8198	68.356	69.0075	0.00403327	0.010662	-0.296548
Q9Y232	CDYL_HUMAN	CDYL	reviewed	Q9Y232	119.237	117.832	119.023	105.996	107.822	103.449	0.00508279	0.0122225	-0.166546
Q8N8U2	CDYL2_HUMAN	CDYL2	reviewed	Q8N8U2	16.9826	16.4816	16.134	14.6451	14.6933	13.8937	0.00406269	0.0106828	-0.198184
A0A024R0K5	A0A024R0K5_HUMAN	CEACAM5	unreviewed	A0A024R0K5	12.5588	11.9341	14.3595	30.2324	28.0251	29.9688	8.3e-05	0.00175209	1.1832
Q03701	CEBPZ_HUMAN	CEBPZ	reviewed	Q03701	371.678	360.966	370.491	256.05	261.631	247.57	3.8e-05	0.00153376	-0.527606
Q92879	CELF1_HUMAN	CELF1	reviewed	Q92879	182.033	176.032	180.059	147.163	146.86	142.034	0.000153137	0.00212377	-0.303423
Q9HCU4	CELR2_HUMAN	CELSR2	reviewed	Q9HCU4	86.8321	84.852	86.0099	69.2476	68.2599	65.3654	0.000897817	0.0047272	-0.345083
Q9UHN6	CEIP2_HUMAN	CEMIP2	reviewed	Q9UHN6	44.589	42.9411	45.138	31.8076	30.5976	30.4781	0.000206964	0.00243153	-0.514333
P07199	CENPB_HUMAN	CENPB	reviewed	P07199	89.9078	85.5022	86.7473	78.308	76.1041	73.3135	0.0042997	0.0110744	-0.203136
Q02224	CENPE_HUMAN	CENPE	reviewed	Q02224	4.61704	4.80084	4.43528	5.47334	5.56006	5.50346	0.0103122	0.0201588	0.25547
P49454	CENPF_HUMAN	CENPF	reviewed	P49454	86.2382	85.2879	84.3844	65.7154	64.7701	61.9883	0.000565885	0.00370742	-0.410977
B3KVZ3	B3KVZ3_HUMAN	CENPH	unreviewed	B3KVZ3	14.4381	13.9275	14.4845	10.6833	10.9642	10.0005	0.000937277	0.00482666	-0.437183
Q6IPU0	CENPP_HUMAN	CENPP	reviewed	Q6IPU0	4.2513	3.77435	3.93512	2.64297	3.03655	2.58916	0.00346049	0.00967756	-0.532581
Q7Z7K6	CENPV_HUMAN	CENPV	reviewed	Q7Z7K6-3	101.573	89.7497	95.4377	38.7094	38.8334	37.2116	0.00295417	0.0088928	-1.3213
Q5EE01	CENPW_HUMAN	CENPW	reviewed	Q5EE01	5.38684	5.94283	5.71879	4.8316	4.7062	4.50565	0.010527	0.0204474	-0.279744
Q5SW79	CE170_HUMAN	CEP170	reviewed	Q5SW79	8.47822	9.24585	8.93309	10.2289	9.75685	9.66848	0.0265368	0.041294	0.153716
Q9BV73	CP250_HUMAN	CEP250	reviewed	Q9BV73	13.0674	12.4166	12.2853	11.2136	11.6549	10.7351	0.0183557	0.0308076	-0.168596
Q5VT06	CE350_HUMAN	CEP350	reviewed	Q5VT06	8.26575	8.31809	8.42924	7.57357	7.48351	7.59371	0.00034451	0.00295438	-0.143121
A0A6Q8PH03	A0A6Q8PH03_HUMAN	CEP41	unreviewed	A0A6Q8PH03	15.5457	16.0102	15.8655	13.602	13.6056	12.9045	0.0021224	0.00735589	-0.241504
A0A2U3TZI9	A0A2U3TZI9_HUMAN	CEP78	unreviewed	A0A2U3TZI9	19.2624	20.4385	19.3887	16.8867	17.302	15.9581	0.00549131	0.0128699	-0.236744
P27544	CERS1_HUMAN	CERS1	reviewed	P27544	6.12007	6.55574	6.01852	4.83337	4.87661	4.55554	0.00326578	0.00938423	-0.390069
Q96G23	CERS2_HUMAN	CERS2	reviewed	Q96G23	269.56	262.358	260.358	223.528	226.07	211.428	0.00250077	0.00809698	-0.261295
Q9Y281	COF2_HUMAN	CFL2	reviewed	Q9Y281	23.444	23.5384	24.8133	34.8307	35.0953	35.9265	5.89e-05	0.00157899	0.560084
Q8N884	CGAS_HUMAN	CGAS	reviewed	Q8N884	91.8288	93.1515	90.4654	78.2161	79.7426	76.9039	0.000282811	0.00280898	-0.229951
Q9P2M7	CING_HUMAN	CGN	reviewed	Q9P2M7	334.648	339.026	333.453	322.147	316.947	317.114	0.0021243	0.00735589	-0.0748492
Q99674	CGRE1_HUMAN	CGREF1	reviewed	Q99674	27.6082	27.9518	28.0276	23.8539	23.2518	21.7472	0.0130782	0.0238588	-0.279771
Q13111	CAF1A_HUMAN	CHAF1A	reviewed	Q13111	53.2588	51.8405	54.7662	41.6865	41.908	39.1126	0.000561026	0.0036911	-0.38164
Q13112	CAF1B_HUMAN	CHAF1B	reviewed	Q13112	53.6838	55.0969	53.9902	48.0243	45.289	45.9287	0.0034803	0.00971224	-0.225248
Q96JM3	CHAP1_HUMAN	CHAMP1	reviewed	Q96JM3	103.39	98.9341	101.405	83.0989	79.0918	81.0707	0.000332136	0.00293723	-0.320275
Q9Y6H1	CHCH2_HUMAN	CHCHD2	reviewed	Q9Y6H1	64.3147	62.2525	67.6712	50.7999	50.0696	51.3427	0.009494	0.0190065	-0.351745
C9JRZ6	C9JRZ6_HUMAN	CHCHD3	unreviewed	C9JRZ6	332.347	301.685	326.205	235.392	233.383	227.022	0.00764694	0.0163772	-0.464724
O14646	CHD1_HUMAN	CHD1	reviewed	O14646	149.616	153.396	153.429	122.127	121.041	117.742	6.44e-05	0.00163078	-0.338788
Q12873	CHD3_HUMAN	CHD3	reviewed	Q12873	149.586	141.173	145.035	126.804	132.08	128.549	0.00805327	0.0169674	-0.169697
A0A2U3TZM0	A0A2U3TZM0_HUMAN	CHD4	unreviewed	A0A2U3TZM0	1169.52	1140.72	1185.27	1029.84	1032.71	1044.35	0.00550618	0.0128937	-0.170027
Q9P2D1	CHD7_HUMAN	CHD7	reviewed	Q9P2D1	34.4336	32.7191	33.8788	22.2098	23.3008	22.4525	0.000148831	0.00211165	-0.571981
O14757	CHK1_HUMAN	CHEK1	reviewed	O14757	2.16135	2.32869	2.43646	2.75788	2.78819	2.63905	0.0175568	0.0297706	0.240874
Q8IWX8	CHERP_HUMAN	CHERP	reviewed	Q8IWX8	251.901	237.093	248.536	170.172	167.449	166.164	0.00195128	0.00701676	-0.549895
Q9BWS9	CHID1_HUMAN	CHID1	reviewed	Q9BWS9	109.595	106.138	104.626	74.5813	71.7279	70.2461	6.79e-05	0.00164202	-0.564957
P24386	RAE1_HUMAN	CHM	reviewed	P24386	14.8003	16.0028	14.6831	19.5562	19.9452	20.3881	0.00172254	0.00662901	0.396872
F5H875	F5H875_HUMAN	CHMP1A	unreviewed	F5H875	103.492	113.815	109.907	166.23	163.793	166.786	0.00137363	0.0058732	0.602449
O43633	CHM2A_HUMAN	CHMP2A	reviewed	O43633	28.9562	30.0495	29.5833	34.4612	33.5072	34.1511	0.000473473	0.00340048	0.205059
Q9H444	CHM4B_HUMAN	CHMP4B	reviewed	Q9H444	161.337	170.639	167.248	225.773	223.708	227.28	0.000658195	0.00400369	0.438958
Q96CF2	CHM4C_HUMAN	CHMP4C	reviewed	Q96CF2	28.897	27.5922	29.3883	24.3595	23.8066	26.2855	0.0178365	0.0300898	-0.205978
Q9NZZ3	CHMP5_HUMAN	CHMP5	reviewed	Q9NZZ3	98.5498	105.987	100.917	129.5	130.064	129.724	0.0058857	0.0135358	0.349884
I3L4A1	I3L4A1_HUMAN	CHMP6	unreviewed	I3L4A1	44.077	44.1073	44.0513	42.7914	43.2187	43.3413	0.027803	0.0428911	-0.0318149
Q9UHD1	CHRD1_HUMAN	CHORDC1	reviewed	Q9UHD1	98.4575	108.329	104.419	140.343	132.154	141.557	0.00114115	0.00534443	0.411954
Q8IZ52	CHSS2_HUMAN	CHPF	reviewed	Q8IZ52	24.9331	24.2054	23.7247	14.7264	16.1055	15.0137	9.89e-05	0.00184809	-0.668408
Q8WUD6	CHPT1_HUMAN	CHPT1	reviewed	Q8WUD6	15.389	16.027	15.7405	9.09925	9.78042	8.43841	0.000765175	0.00430071	-0.7876
Q8NCH0	CHSTE_HUMAN	CHST14	reviewed	Q8NCH0	22.4722	20.9284	21.6064	15.8101	16.6494	14.9345	0.000962577	0.00488958	-0.455891
X6R700	X6R700_HUMAN	CHTOP	unreviewed	X6R700	269.218	254.167	265.994	203.136	202.456	195.837	0.00124243	0.00557738	-0.392326
O76071	CIAO1_HUMAN	CIAO1	reviewed	O76071	11.8674	12.1949	11.5773	13.0593	13.5693	13.3036	0.00389666	0.0104385	0.164069
Q9Y3D0	CIA2B_HUMAN	CIAO2B	reviewed	Q9Y3D0	18.301	18.7451	19.0283	19.8355	20.6214	20.567	0.00813867	0.0170746	0.122034
Q6FI81	CPIN1_HUMAN	CIAPIN1	reviewed	Q6FI81	103.052	111.712	105.711	124.409	125.806	128.723	0.0069735	0.0153097	0.241748
Q99828	CIB1_HUMAN	CIB1	reviewed	Q99828	19.7535	19.7063	19.1957	21.6529	22.2421	21.2913	0.00465978	0.0115822	0.152302
A0A7P0T9K5	A0A7P0T9K5_HUMAN	CIC	unreviewed	A0A7P0T9K5	44.96	44.9196	44.2057	50.3526	47.9975	49.3712	0.0137009	0.0247098	0.139726
Q14011	CIRBP_HUMAN	CIRBP	reviewed	Q14011	176.822	170.807	175.929	193.959	196.614	185.862	0.015518	0.0271417	0.138809
Q9NZ45	CISD1_HUMAN	CISD1	reviewed	Q9NZ45	113.373	113.417	113.762	94.3108	93.495	95.0504	0.00023791	0.00260172	-0.267803
P0C7P0	CISD3_HUMAN	CISD3	reviewed	P0C7P0	9.43612	9.07073	9.29166	5.92768	5.80117	6.1314	2.25e-05	0.0014455	-0.638255
Q8WWK9	CKAP2_HUMAN	CKAP2	reviewed	Q8WWK9	14.3527	13.5064	14.0487	11.8819	11.3449	11.874	0.00252766	0.00813599	-0.255718
P12277	KCRB_HUMAN	CKB	reviewed	P12277	30.2172	31.592	29.9584	56.6215	55.8635	57.333	3.41e-06	0.00101267	0.887933
P33552	CKS2_HUMAN	CKS2	reviewed	P33552	12.0085	10.2667	11.5865	8.70501	7.40737	7.62812	0.00827887	0.0172587	-0.512307
Q8N2M8	CLASR_HUMAN	CLASRP	reviewed	Q8N2M8	19.433	19.5461	19.6094	15.2514	15.3024	14.9242	0.000115492	0.00192776	-0.365448
Q96S66	CLCC1_HUMAN	CLCC1	reviewed	Q96S66	154.628	164.825	155.845	190.501	191.894	189.75	0.007914	0.0167227	0.267545
O15551	CLD3_HUMAN	CLDN3	reviewed	O15551	47.1144	45.1767	48.4534	37.0652	38.6141	35.6202	0.00163798	0.00644967	-0.338631
O14967	CLGN_HUMAN	CLGN	reviewed	O14967	13.3931	12.996	13.4585	20.9387	23.1304	21.1399	0.00519354	0.0124018	0.71058
Q9Y696	CLIC4_HUMAN	CLIC4	reviewed	Q9Y696	121.774	131.307	123.804	146.042	153.675	153.22	0.00289016	0.00877571	0.265187
Q14677	EPN4_HUMAN	CLINT1	reviewed	Q14677	182.59	197.296	186.523	236.702	225.515	229.96	0.00215481	0.00743025	0.289298
P30622	CLIP1_HUMAN	CLIP1	reviewed	P30622-2	154.503	162.668	161.036	203.565	194.72	205.734	0.000837102	0.00452322	0.336959
F8WBF5	F8WBF5_HUMAN	CLK1	unreviewed	F8WBF5	31.29	28.4548	30.841	14.1943	13.379	14.0038	0.00157505	0.00630426	-1.1235
P49761	CLK3_HUMAN	CLK3	reviewed	P49761-1	43.1452	40.4969	42.6059	31.9579	32.5464	32.195	0.0050358	0.0121467	-0.384685
Q96JQ2	CLMN_HUMAN	CLMN	reviewed	Q96JQ2	64.0029	65.5574	67.0147	99.1777	98.0743	99.1569	0.000117854	0.00193073	0.592509
O95090	O95090_HUMAN	CLN3	unreviewed	O95090	7.91045	7.44623	8.21042	10.4711	10.2989	10.4891	0.00478987	0.0118046	0.407502
E9PMI6	E9PMI6_HUMAN	CLNS1A	unreviewed	E9PMI6	34.9283	39.327	36.6499	44.8262	45.8365	45.7326	0.0171841	0.0293992	0.298467
O96005	CLPT1_HUMAN	CLPTM1	reviewed	O96005	257.527	257.513	254.952	234.176	238.794	234.376	0.000942517	0.00483765	-0.122424
Q96KA5	CLP1L_HUMAN	CLPTM1L	reviewed	Q96KA5	97.2819	89.5597	94.2774	77.8112	78.0602	77.1517	0.0179219	0.030209	-0.270707
O76031	CLPX_HUMAN	CLPX	reviewed	O76031	352.947	330.356	346.917	254.867	260.449	252.108	0.00264095	0.00832322	-0.424856
Q9HAW4	CLSPN_HUMAN	CLSPN	reviewed	Q9HAW4	10.0422	10.8927	10.8602	8.43983	7.32217	8.10122	0.00397706	0.0105542	-0.414015
P09497	CLCB_HUMAN	CLTB	reviewed	P09497-2	192.307	199.673	196.603	256.411	249.757	256.552	4.85e-05	0.00153376	0.373906
A0A087WVQ6	A0A087WVQ6_HUMAN	CLTC	unreviewed	A0A087WVQ6	2634.96	2748.43	2720.77	3261.83	3319.03	3324.08	0.000416031	0.00323037	0.289487
A0A494C0R8	A0A494C0R8_HUMAN	CLUH	unreviewed	A0A494C0R8	273.144	281.75	277.404	297.685	295.699	298.422	0.00958882	0.0191311	0.0996305
Q5JVC2	Q5JVC2_HUMAN	CLYBL	unreviewed	Q5JVC2	1.26964	1.03208	1.21915	0.841508	0.924562	0.775887	0.026095	0.0407066	-0.469993
Q8NFW8	NEUA_HUMAN	CMAS	reviewed	Q8NFW8	81.306	86.592	84.7466	115.775	107.88	105.615	0.00537543	0.0126822	0.382161
Q96DG6	CMBL_HUMAN	CMBL	reviewed	Q96DG6	84.0211	91.8064	90.2521	119.537	116.85	121.709	0.00108648	0.00520791	0.428488
Q7Z7K0	COXM1_HUMAN	CMC1	reviewed	Q7Z7K0	17.627	13.4133	14.7696	9.9991	8.65463	9.60998	0.0324437	0.0488111	-0.696706
Q9NRP2	COXM2_HUMAN	CMC2	reviewed	Q9NRP2	64.1248	59.8754	65.3211	54.6114	53.9419	54.9245	0.0316484	0.0478186	-0.211743
Q5EBM0	CMPK2_HUMAN	CMPK2	reviewed	Q5EBM0	22.9215	25.0661	23.9619	34.2826	32.4739	33.9274	0.000345631	0.00295672	0.484776
C9J384	C9J384_HUMAN	CMSS1	unreviewed	C9J384	32.7356	31.2175	32.77	21.9853	22.8331	23.7394	0.000199842	0.00240326	-0.496541
Q8N1G2	CMTR1_HUMAN	CMTR1	reviewed	Q8N1G2	115.94	120.809	119.462	144.426	135.883	148.365	0.0131312	0.0239394	0.267151
Q96KP4	CNDP2_HUMAN	CNDP2	reviewed	Q96KP4	253.643	257.853	262.397	402.563	412.877	415.973	2.79e-05	0.00147621	0.670107
Q9P003	CNIH4_HUMAN	CNIH4	reviewed	Q9P003	35.0606	34.9081	33.6269	22.7331	24.5063	23.1252	0.000114533	0.00192776	-0.55804
B4DDF4	B4DDF4_HUMAN	CNN2	unreviewed	B4DDF4	43.3072	44.3178	44.7445	76.6338	71.9164	75.8373	0.00111786	0.00528891	0.761421
Q8NE01	CNNM3_HUMAN	CNNM3	reviewed	Q8NE01	90.2509	85.6959	89.9965	63.3553	65.9104	60.8305	0.000263915	0.00271621	-0.484389
Q6P4Q7	CNNM4_HUMAN	CNNM4	reviewed	Q6P4Q7	103.935	102.541	104.796	87.4143	85.7994	87.5307	4.91e-05	0.00153376	-0.255536
A5YKK6	CNOT1_HUMAN	CNOT1	reviewed	A5YKK6	433.293	438.994	432.427	466.448	467.714	460.249	0.00068097	0.0040534	0.0959216
O95628	CNOT4_HUMAN	CNOT4	reviewed	O95628	22.0838	22.335	22.8458	24.1881	25.0973	24.9815	0.00363373	0.00998123	0.142873
P09543	CN37_HUMAN	CNP	reviewed	P09543	184.746	177.437	181.023	154.717	153.153	146.013	0.00120282	0.00549318	-0.25918
Q9BT09	CNPY3_HUMAN	CNPY3	reviewed	Q9BT09	191.431	182.681	188.544	155.527	157.683	153.478	0.00190919	0.00692903	-0.269795
Q8N129	CNPY4_HUMAN	CNPY4	reviewed	Q8N129	18.1826	18.9276	19.2306	14.7617	14.8927	14.8726	0.0055417	0.0129622	-0.339497
Q6PJW8	CNST_HUMAN	CNST	reviewed	Q6PJW8	1.5901	1.63381	1.55382	1.03774	0.935439	0.894592	0.000824984	0.00448155	-0.736396
Q5JTJ3	COA6_HUMAN	COA6	reviewed	Q5JTJ3	33.5611	30.5543	31.7182	21.4602	21.5786	20.1146	0.001477	0.00609085	-0.601672
O75128	COBL_HUMAN	COBL	reviewed	O75128-2	23.6809	23.5962	24.0631	24.9111	25.8859	25.2275	0.0173685	0.0296062	0.0917516
Q8WTW3	COG1_HUMAN	COG1	reviewed	Q8WTW3	123.582	128.566	127.36	157.986	158.479	156.71	0.000864974	0.0046102	0.318243
Q14746	COG2_HUMAN	COG2	reviewed	Q14746	79.2683	81.4763	81.2289	108.369	107.128	107.767	5.57e-05	0.00156866	0.417864
Q96JB2	COG3_HUMAN	COG3	reviewed	Q96JB2	87.109	91.5251	90.6585	111.677	112.467	112.982	0.00199067	0.00707794	0.324109
J3KNI1	J3KNI1_HUMAN	COG4	unreviewed	J3KNI1	119.169	121.437	119.514	135.667	136.859	138.307	8.73e-05	0.00177767	0.190077
Q9Y2V7	COG6_HUMAN	COG6	reviewed	Q9Y2V7	102.897	105.753	107.416	129.748	128.683	128.168	0.00125832	0.00560586	0.290612
Q96MW5	COG8_HUMAN	COG8	reviewed	Q96MW5	59.8892	64.5309	62.2797	82.2751	80.8756	84.2895	0.000418345	0.00323248	0.406359
Q99715	COCA1_HUMAN	COL12A1	reviewed	Q99715	31.56	31.2045	31.6777	49.3343	47.3466	47.3308	0.00106912	0.00517293	0.608683
Q8NBJ5	GT251_HUMAN	COLGALT1	reviewed	Q8NBJ5	154.742	147.652	153.861	122.257	122.747	115.803	0.00054719	0.00364085	-0.338609
R4GMX3	R4GMX3_HUMAN	COMMD3-BMI1	unreviewed	R4GMX3	60.5772	66.0716	62.9398	79.6374	77.1665	78.3387	0.00429274	0.0110669	0.310664
Q9H0A8	COMD4_HUMAN	COMMD4	reviewed	Q9H0A8	15.7652	16.992	17.184	19.4395	20.2733	21.57	0.0099197	0.0195775	0.295254
Q9GZQ3	COMD5_HUMAN	COMMD5	reviewed	Q9GZQ3	12.8166	13.3928	13.3702	20.3854	21.5441	20.204	0.000768624	0.00430181	0.650614
P21964	COMT_HUMAN	COMT	reviewed	P21964	169.686	173.463	172.514	215.502	211.795	216.589	3.23e-05	0.0015171	0.320375
Q8NHY2	COP1_HUMAN	COP1	reviewed	Q8NHY2	7.67185	7.39779	7.40869	6.24236	6.40486	6.06774	0.000713161	0.00415665	-0.264343
P53618	COPB_HUMAN	COPB1	reviewed	P53618	553.704	572.603	574.327	743.563	726.059	746.553	4.86e-05	0.00153376	0.381998
O14579	COPE_HUMAN	COPE	reviewed	O14579	127.004	131.402	129.123	158.973	162.765	162.467	5.29e-05	0.00156506	0.321308
Q9Y678	COPG1_HUMAN	COPG1	reviewed	Q9Y678	400.619	436.952	422.082	682.074	669.702	686.348	0.000275426	0.00277927	0.694216
E7EM64	E7EM64_HUMAN	COPS6	unreviewed	E7EM64	69.8199	74.3561	73.0424	78.6934	77.3006	79.4122	0.0299555	0.045638	0.116006
P61923	COPZ1_HUMAN	COPZ1	reviewed	P61923	67.3259	67.4706	69.0246	87.4956	86.8998	88.2309	2.01e-05	0.00143594	0.365707
Q9NZJ6	COQ3_HUMAN	COQ3	reviewed	Q9NZJ6	38.2356	34.6715	36.1167	29.055	29.0802	27.4192	0.00654304	0.0146472	-0.349727
Q9Y2Z9	COQ6_HUMAN	COQ6	reviewed	Q9Y2Z9	41.057	40.4913	39.5056	36.0169	35.4216	35.0474	0.00178813	0.00670156	-0.184989
H3BP28	H3BP28_HUMAN	COQ7	unreviewed	H3BP28	29.8253	30.0215	27.7647	25.0119	24.713	25.0744	0.025125	0.0395612	-0.228096
Q96D53	COQ8B_HUMAN	COQ8B	reviewed	Q96D53	30.3321	28.8702	30.1699	31.1623	32.1077	32.0092	0.0301681	0.045877	0.0923352
Q9BR76	COR1B_HUMAN	CORO1B	reviewed	Q9BR76	142.062	149.947	148.507	214.118	208.871	214.048	5.46e-05	0.00156866	0.532182
Q9Y6N1	COX11_HUMAN	COX11	reviewed	Q9Y6N1	32.8104	31.7746	32.5236	28.5653	29.537	27.1612	0.0165744	0.0285462	-0.18767
P13073	COX41_HUMAN	COX4I1	reviewed	P13073	482.339	447.255	467.505	387.659	385.37	364.402	0.00323129	0.00933737	-0.296654
P20674	COX5A_HUMAN	COX5A	reviewed	P20674	448.421	398.631	419.063	339.297	340.145	314.382	0.0101813	0.019955	-0.349346
P14854	CX6B1_HUMAN	COX6B1	reviewed	P14854	185.122	176.228	188.825	137.944	130.949	126.418	0.000535788	0.00361038	-0.476906
P09669	COX6C_HUMAN	COX6C	reviewed	P09669	89.9932	82.2811	86.0228	67.8598	66.806	64.6308	0.00563883	0.0131259	-0.374114
P14406	CX7A2_HUMAN	COX7A2	reviewed	P14406	64.1684	55.5123	61.5515	47.9288	45.9072	44.1928	0.0182416	0.0306411	-0.392869
O14548	COX7R_HUMAN	COX7A2L	reviewed	O14548	75.414	70.6097	71.6431	51.1198	52.0293	50.1126	0.00180486	0.00672246	-0.506124
P15954	COX7C_HUMAN	COX7C	reviewed	P15954	49.854	46.9427	53.7254	39.4501	39.8323	38.71	0.0284658	0.0437657	-0.351281
O75976	CBPD_HUMAN	CPD	reviewed	O75976	124.279	122.778	127.935	141.193	144.647	137.463	0.00440099	0.0112229	0.174828
B0QZ18	B0QZ18_HUMAN	CPNE1	unreviewed	B0QZ18	113.444	116.09	114.438	130.909	131.977	126.389	0.00527741	0.0125365	0.178495
Q96FN4	CPNE2_HUMAN	CPNE2	reviewed	Q96FN4	27.643	24.3432	26.9905	21.1668	20.7138	21.6336	0.0295553	0.0451537	-0.314349
O75131	CPNE3_HUMAN	CPNE3	reviewed	O75131	629.87	665.606	629.974	573.725	568.892	582.24	0.0215901	0.0349485	-0.158719
Q9BRF8	CPPED_HUMAN	CPPED1	reviewed	Q9BRF8	49.072	54.0704	53.1554	74.6237	73.7728	76.8145	0.000681152	0.0040534	0.52698
P31327	CPSM_HUMAN	CPS1	reviewed	P31327	5.25796	5.27216	5.57353	4.55935	4.86936	4.25103	0.0262536	0.0409152	-0.235347
Q9P2I0	CPSF2_HUMAN	CPSF2	reviewed	Q9P2I0	105.647	103.469	104.442	85.0383	87.7428	85.363	0.000113116	0.00192757	-0.280556
Q9UKF6	CPSF3_HUMAN	CPSF3	reviewed	Q9UKF6	114.555	111.537	114.503	105.468	104.702	108.418	0.00861433	0.0177347	-0.0963672
O95639	CPSF4_HUMAN	CPSF4	reviewed	O95639	96.5365	90.0571	93.6797	68.6112	67.1359	68.0716	0.00377914	0.0102573	-0.459548
Q16630	CPSF6_HUMAN	CPSF6	reviewed	Q16630	249.164	252.188	251.379	219.466	218.478	218.969	0.000290964	0.00281349	-0.196434
P29373	RABP2_HUMAN	CRABP2	reviewed	P29373	544.63	580.976	554.228	487.339	507.342	523.321	0.0231674	0.0370102	-0.146145
Q9BSW2	EFC4B_HUMAN	CRACR2A	reviewed	Q9BSW2	12.0451	12.1427	12.1014	16.8673	15.6958	16.0115	0.0069341	0.0152424	0.42066
P52943	CRIP2_HUMAN	CRIP2	reviewed	P52943	114.681	124.419	118.421	177.208	179.829	180.852	0.000698672	0.00411596	0.58928
P46108	CRK_HUMAN	CRK	reviewed	P46108	115.308	115.852	119.418	154.594	154.893	158.818	3.15e-05	0.0015171	0.417714
P46109	CRKL_HUMAN	CRKL	reviewed	P46109	63.6947	62.7704	63.326	71.6519	70.0546	72.3088	0.00273481	0.0084808	0.173303
Q8IUI8	CRLF3_HUMAN	CRLF3	reviewed	Q8IUI8	16.0508	17.0591	16.7445	19.1832	19.0605	18.5662	0.00488772	0.0119455	0.188423
Q9BZJ0	CRNL1_HUMAN	CRNKL1	reviewed	Q9BZJ0	227.773	218.806	223.237	187.117	191.754	188.195	0.00120545	0.00549839	-0.240248
Q5TZA2	CROCC_HUMAN	CROCC	reviewed	Q5TZA2	35.2905	36.3723	37.2696	47.4798	47.2342	46.1971	0.000227508	0.00252792	0.371351
C9J3D7	C9J3D7_HUMAN	CROT	unreviewed	C9J3D7	57.3569	54.089	57.7102	34.9721	35.4615	34.5571	0.0019296	0.00697845	-0.688095
O75718	CRTAP_HUMAN	CRTAP	reviewed	O75718	24.4437	25.5467	24.7214	20.2634	20.9839	20.0285	0.000572365	0.00372386	-0.286017
Q53ET0	CRTC2_HUMAN	CRTC2	reviewed	Q53ET0	1.48386	1.42702	1.38465	1.904	1.87269	1.93542	0.000428636	0.00326588	0.411186
Q9Y2S2	CRYL1_HUMAN	CRYL1	reviewed	Q9Y2S2	24.893	27.9425	26.5952	30.9502	32.3035	31.7666	0.015463	0.0270685	0.25854
Q08257	QOR_HUMAN	CRYZ	reviewed	Q08257	197.047	198.604	194.619	149.389	149.469	146.562	7.83e-06	0.00112993	-0.406211
O95825	QORL1_HUMAN	CRYZL1	reviewed	O95825	36.0342	37.926	38.132	47.1793	47.4862	47.8022	0.00260341	0.00825382	0.345948
O75390	CISY_HUMAN	CS	reviewed	O75390	527.89	529.858	530.607	398.523	393.776	377.378	0.00182813	0.00676711	-0.441421
P55060	XPO2_HUMAN	CSE1L	reviewed	P55060	614.725	679.196	651.371	761.542	764.455	783.749	0.0140045	0.0251359	0.247747
U3KPX3	U3KPX3_HUMAN	CSNK1A1	unreviewed	U3KPX3	151.105	153.627	156.855	186.085	182.507	187.98	0.000165957	0.00221213	0.269964
P49674	KC1E_HUMAN	CSNK1E	reviewed	P49674	5.77348	5.62985	5.95968	5.21876	4.9872	5.14562	0.00624839	0.0141796	-0.17763
A0A0U1RQY7	A0A0U1RQY7_HUMAN	CSNK1G1	unreviewed	A0A0U1RQY7	7.17723	7.05501	6.65109	5.94536	5.7069	5.54131	0.00445412	0.0112745	-0.280482
Q9Y6M4	KC1G3_HUMAN	CSNK1G3	reviewed	Q9Y6M4	36.9799	40.2044	37.22	33.9202	32.6479	30.657	0.0154331	0.0270335	-0.234741
P67870	CSK2B_HUMAN	CSNK2B	reviewed	P67870	103.393	109.499	104.805	127.167	130.568	125.497	0.000945086	0.00484388	0.270568
P01034	CYTC_HUMAN	CST3	reviewed	P01034	65.2673	62.7182	61.4853	71.8835	73.3468	69.4186	0.00630421	0.0142654	0.180003
P01040	CYTA_HUMAN	CSTA	reviewed	P01040	36.8545	38.2483	37.3744	80.5461	70.0963	73.1363	0.00621427	0.0141138	0.99244
P04080	CYTB_HUMAN	CSTB	reviewed	P04080	76.4277	76.0812	72.853	101.863	92.9928	94.0285	0.00891652	0.0181593	0.358249
P33240	CSTF2_HUMAN	CSTF2	reviewed	P33240	286.278	273.648	286.513	223.657	220.048	219.677	0.00265262	0.00833913	-0.351565
Q12996	CSTF3_HUMAN	CSTF3	reviewed	Q12996	251.29	249.172	256.583	224.244	225.811	222.218	0.00174834	0.00664818	-0.171331
Q5H943	KKLC1_HUMAN	CT83	reviewed	Q5H943	8.97459	9.57373	10.2166	14.7794	14.318	15.0515	0.000763665	0.00430071	0.618069
P56545	CTBP2_HUMAN	CTBP2	reviewed	P56545	106.199	108.031	108.299	125.065	123.677	124.36	0.000110725	0.00192757	0.210146
P49711	CTCF_HUMAN	CTCF	reviewed	P49711	192.145	181.18	194.126	152.126	153.332	150.766	0.00970771	0.0193121	-0.314753
O95476	CNEP1_HUMAN	CTDNEP1	reviewed	O95476	13.4819	12.778	13.0925	11.6397	11.5153	11.7639	0.0112913	0.0214655	-0.172446
P32929	CGL_HUMAN	CTH	reviewed	P32929	7.60915	7.65116	7.49144	9.39271	9.37071	9.84567	0.00346193	0.00967756	0.330497
Q96CG8	CTHR1_HUMAN	CTHRC1	reviewed	Q96CG8	2.57586	2.78884	2.57989	1.62291	1.66421	1.63779	0.00394911	0.0105275	-0.689876
P35221	CTNA1_HUMAN	CTNNA1	reviewed	P35221	720.788	708.527	732.077	685.431	686.71	695.886	0.0278797	0.0429851	-0.0637055
Q9UBT7	CTNL1_HUMAN	CTNNAL1	reviewed	Q9UBT7	32.6345	32.5831	32.7957	24.8705	25.3838	24.9522	7.45e-05	0.00168431	-0.382122
P17812	PYRG1_HUMAN	CTPS1	reviewed	P17812	155.008	169.529	162.498	193.782	190.367	199.097	0.00541065	0.0127357	0.260078
Q9NRF8	PYRG2_HUMAN	CTPS2	reviewed	Q9NRF8	63.8706	66.5131	64.8577	88.1692	86.287	88.427	2.9e-05	0.0015045	0.429163
Q6PD62	CTR9_HUMAN	CTR9	reviewed	Q6PD62	185.042	188.602	194.226	155.633	159.135	150.278	0.000769761	0.00430181	-0.288187
P10619	PPGB_HUMAN	CTSA	reviewed	P10619	100.21	98.1554	103.409	121.28	120.271	118.915	0.00193758	0.00699287	0.256395
P07858	CATB_HUMAN	CTSB	reviewed	P07858	109.379	101.827	106.77	87.2994	86.6713	82.3455	0.00246589	0.00804422	-0.310997
P53634	CATC_HUMAN	CTSC	reviewed	P53634	10.0805	10.4456	9.68333	11.8218	12.0701	11.0344	0.0182028	0.0305884	0.209314
P09668	CATH_HUMAN	CTSH	reviewed	P09668	92.5412	89.9397	88.9245	55.9444	56.9838	54.6733	4.81e-05	0.00153376	-0.695414
H3BSW6	H3BSW6_HUMAN	CTU2	unreviewed	H3BSW6	22.5784	23.5142	22.9451	28.3567	28.3623	29.4218	0.000315025	0.00286407	0.319312
Q13617	CUL2_HUMAN	CUL2	reviewed	Q13617	161.048	175.826	168.546	231.075	228.92	237.22	0.000694471	0.00409708	0.464121
Q13618	CUL3_HUMAN	CUL3	reviewed	Q13618	188.449	191.7	194.752	207.743	204.466	214.69	0.012917	0.0236643	0.124921
Q93034	CUL5_HUMAN	CUL5	reviewed	Q93034	106.775	110.598	110.643	115.833	115.949	113.002	0.0284347	0.0437261	0.0719262
P39880	CUX1_HUMAN	CUX1	reviewed	P39880-3	401.651	365.706	392.949	304.698	301.179	299.181	0.0142534	0.025466	-0.358423
Q6UX04	CWC27_HUMAN	CWC27	reviewed	Q6UX04	80.5867	82.4767	79.2485	69.2918	67.3643	61.1041	0.0167764	0.0288638	-0.293113
Q2TBE0	C19L2_HUMAN	CWF19L2	reviewed	Q2TBE0	7.42454	7.90452	7.79301	5.5087	5.79755	5.07165	0.0015776	0.00630426	-0.497521
Q9P0U4	CXXC1_HUMAN	CXXC1	reviewed	Q9P0U4	50.0943	49.2696	49.7572	47.0909	46.8572	45.1872	0.0195355	0.032339	-0.0999962
Q7LFL8	CXXC5_HUMAN	CXXC5	reviewed	Q7LFL8	39.3746	37.056	38.9246	22.3194	21.836	20.4036	6.78e-05	0.00164202	-0.837394
P13498	CY24A_HUMAN	CYBA	reviewed	P13498	73.8919	71.5226	66.3288	32.8772	32.2473	30.4781	0.00154973	0.00625519	-1.1472
Q9BQA9	CYBC1_HUMAN	CYBC1	reviewed	Q9BQA9	24.6997	23.2497	23.9766	37.7194	36.9607	35.8078	8.56e-05	0.00176913	0.619302
P08574	CY1_HUMAN	CYC1	reviewed	P08574	452.08	418.69	431.997	336.656	358.652	330.848	0.00215895	0.0074377	-0.344329
Q7L576	CYFP1_HUMAN	CYFIP1	reviewed	Q7L576	182.47	190.372	191.217	213.642	214.732	217.517	0.00448658	0.0113287	0.195445
E7EVJ5	E7EVJ5_HUMAN	CYFIP2	unreviewed	E7EVJ5	19.9329	20.8073	20.9481	23.9812	24.3178	23.8426	0.00298688	0.00893239	0.225835
Q16678	CP1B1_HUMAN	CYP1B1	reviewed	Q16678	19.6908	18.2197	18.758	11.6503	12.1208	11.5626	0.00119199	0.00547208	-0.681502
Q6UW02	CP20A_HUMAN	CYP20A1	reviewed	Q6UW02	57.8933	57.9714	56.8478	48.9984	50.3923	48.2202	0.0010948	0.0052195	-0.226573
Q16850	CP51A_HUMAN	CYP51A1	reviewed	Q16850	205.437	197.034	202.03	123.861	127.274	120.309	2.2e-05	0.0014455	-0.702598
Q9NUQ9	CYRIB_HUMAN	CYRIB	reviewed	Q9NUQ9	81.5446	78.2385	83.4135	95.3556	97.9891	98.0335	0.00204267	0.00720983	0.26077
Q8N465	D2HDH_HUMAN	D2HGDH	reviewed	Q8N465	53.3599	52.485	52.3702	40.5267	43.3148	40.6919	0.00313166	0.00915375	-0.345354
P51398	RT29_HUMAN	DAP3	reviewed	P51398	180.798	171.968	172.327	130.153	132.111	125.198	0.000369293	0.0030554	-0.438518
P14868	SYDC_HUMAN	DARS1	reviewed	P14868	379.55	407.875	400.018	442.54	450.499	454.86	0.0133201	0.0242088	0.182854
Q9UER7	DAXX_HUMAN	DAXX	reviewed	Q9UER7	17.2351	17.2808	17.1325	15.4618	15.3169	15.2666	2.65e-05	0.00147621	-0.165669
Q96EP5	DAZP1_HUMAN	DAZAP1	reviewed	Q96EP5	99.8612	103.143	102.907	113.117	109.149	112.958	0.00484783	0.0118904	0.132016
Q16643	DREB_HUMAN	DBN1	reviewed	Q16643	205.808	196.283	204.591	171.514	165.125	170.301	0.00146697	0.00606555	-0.259125
Q9UJU6	DBNL_HUMAN	DBNL	reviewed	Q9UJU6-3	185.465	191.793	187.834	258.205	254.817	262.699	2.58e-05	0.00147621	0.45705
Q9Y4B6	DCAF1_HUMAN	DCAF1	reviewed	Q9Y4B6-2	97.0084	103.482	99.5824	90.9695	87.7409	83.6598	0.0116874	0.0219915	-0.193706
A0A087WT20	A0A087WT20_HUMAN	DCAF13	unreviewed	A0A087WT20	132.658	120.971	138.003	76.0539	79.5703	75.6274	0.00616215	0.0140342	-0.760034
Q9NXF7	DCA16_HUMAN	DCAF16	reviewed	Q9NXF7	1.16166	1.39908	1.27064	3.79739	3.96111	2.70786	0.0272132	0.0421817	1.44982
Q9UHG0	DCDC2_HUMAN	DCDC2	reviewed	Q9UHG0	11.9911	13.091	12.0518	20.4066	18.4695	19.7894	0.00105798	0.00513625	0.659778
O15075	DCLK1_HUMAN	DCLK1	reviewed	O15075	43.9011	46.2255	45.0994	53.8547	54.8537	53.8493	0.00133568	0.00577834	0.26558
P32321	DCTD_HUMAN	DCTD	reviewed	P32321	12.8845	14.287	14.6427	19.4095	19.2454	20.6014	0.00131484	0.00573879	0.502975
O75935	DCTN3_HUMAN	DCTN3	reviewed	O75935	59.3702	63.7429	59.3945	90.7927	85.8392	86.3058	0.000245848	0.00263368	0.526764
Q9UJW0	DCTN4_HUMAN	DCTN4	reviewed	Q9UJW0	72.5944	74.5201	78.4688	61.1508	62.33	61.4155	0.0130481	0.0238302	-0.286944
Q9H773	DCTP1_HUMAN	DCTPP1	reviewed	Q9H773	90.7821	99.8749	95.2979	141.69	143.488	146.538	0.000439387	0.00331212	0.594294
Q96GG9	DCNL1_HUMAN	DCUN1D1	reviewed	Q96GG9	58.0535	63.9292	60.4372	102.521	98.5837	105.3	0.000101341	0.00187971	0.748176
Q7Z4W1	DCXR_HUMAN	DCXR	reviewed	Q7Z4W1	251.238	250.143	254.591	230.234	235.818	226.898	0.00563744	0.0131259	-0.125583
O94760	DDAH1_HUMAN	DDAH1	reviewed	O94760	61.0073	61.9526	60.0381	63.1361	63.3887	64.2885	0.0226374	0.0363046	0.0603332
O95865	DDAH2_HUMAN	DDAH2	reviewed	O95865	161.877	163.4	164.337	198.79	202.769	195.842	0.00121737	0.00553129	0.287056
Q16531	DDB1_HUMAN	DDB1	reviewed	Q16531	865.113	856.231	860.671	831.097	818.411	817.356	0.00383867	0.0103574	-0.065819
Q8NEL9	DDHD1_HUMAN	DDHD1	reviewed	Q8NEL9	16.3904	19.4232	17.1766	25.0313	24.2997	24.7544	0.0127286	0.0234289	0.483464
P39656	OST48_HUMAN	DDOST	reviewed	P39656	399.535	372.28	391.066	317.118	330.15	318.069	0.00534586	0.012648	-0.2686
Q08345	DDR1_HUMAN	DDR1	reviewed	Q08345	96.4111	94.1239	98.5545	122.365	124.009	123.106	0.000763497	0.00430071	0.353982
Q13206	DDX10_HUMAN	DDX10	reviewed	Q13206	133.818	128.266	128.612	84.8703	86.1184	81.5214	5.67e-05	0.00156866	-0.629706
Q9NVP1	DDX18_HUMAN	DDX18	reviewed	Q9NVP1	514.389	505.181	528.297	361.214	370.61	354.511	0.000107092	0.00192136	-0.510812
Q9NUU7	DD19A_HUMAN	DDX19A	reviewed	Q9NUU7	232.01	258.086	235.612	311.4	301.708	309.493	0.00856948	0.0176807	0.346316
Q9NR30	DDX21_HUMAN	DDX21	reviewed	Q9NR30	1327.8	1214.45	1279.1	808.871	818.103	801.725	0.00429551	0.011069	-0.653899
Q9BUQ8	DDX23_HUMAN	DDX23	reviewed	Q9BUQ8	513.246	479.491	484.72	377.27	369.917	362.022	0.00275812	0.00851455	-0.413585
Q96GQ7	DDX27_HUMAN	DDX27	reviewed	Q96GQ7	632.22	586.948	605.127	480.879	482.707	474.096	0.00826802	0.0172492	-0.343595
Q9H8H2	DDX31_HUMAN	DDX31	reviewed	Q9H8H2	91.3064	85.5134	88.862	57.4683	57.4552	54.3585	0.000273822	0.00277361	-0.65027
O00148	DX39A_HUMAN	DDX39A	reviewed	O00148	111.351	114.564	118.138	88.9188	92.7916	93.2475	0.0010988	0.0052325	-0.323421
Q13838	DX39B_HUMAN	DDX39B	reviewed	Q13838	836.73	826.675	826.101	723.764	734.204	716.467	0.00017584	0.00224024	-0.195219
Q9UJV9	DDX41_HUMAN	DDX41	reviewed	Q9UJV9	227.139	220.293	229.807	187.241	188.226	187.813	0.00515112	0.0123291	-0.265813
Q86XP3	DDX42_HUMAN	DDX42	reviewed	Q86XP3	365.666	369.834	367.064	331.252	326.602	330.996	5.55e-05	0.00156866	-0.157039
Q9Y6V7	DDX49_HUMAN	DDX49	reviewed	Q9Y6V7	59.6367	56.768	59.1077	43.4243	44.1234	41.8187	0.000232012	0.00256116	-0.44011
P17844	DDX5_HUMAN	DDX5	reviewed	P17844	1747.41	1680.16	1736.98	1254.9	1251.03	1229.66	0.000602729	0.0038213	-0.467304
Q9BQ39	DDX50_HUMAN	DDX50	reviewed	Q9BQ39	167.983	159.383	168.361	142.989	144.427	143.752	0.0165211	0.028482	-0.201292
Q9Y2R4	DDX52_HUMAN	DDX52	reviewed	Q9Y2R4	62.1376	56.4885	60.6725	33.9061	35.4923	34.2113	0.00253904	0.00815742	-0.791207
Q8NHQ9	DDX55_HUMAN	DDX55	reviewed	Q8NHQ9	33.5646	32.5961	32.8196	25.8322	26.7434	25.0813	0.000654333	0.00399734	-0.350029
Q9NY93	DDX56_HUMAN	DDX56	reviewed	Q9NY93	126.522	122.882	126.483	84.3152	85.6598	80.2828	5.73e-05	0.00156866	-0.586885
O95786	DDX58_HUMAN	DDX58	reviewed	O95786	80.3637	84.213	88.3967	166.049	156.982	170.9	0.000312574	0.00286407	0.965322
P26196	DDX6_HUMAN	DDX6	reviewed	P26196	415.247	444.477	426.306	463.533	472.493	470.683	0.0323014	0.0486533	0.1294
A0A7P0T8Y0	A0A7P0T8Y0_HUMAN	DDX60	unreviewed	A0A7P0T8Y0	122.905	126.979	129.535	233.105	221.764	227.875	6.66e-05	0.00163878	0.847553
Q16698	DECR_HUMAN	DECR1	reviewed	Q16698	417.267	397.175	409.221	380.989	386.414	368.231	0.0212002	0.0344294	-0.107707
Q9NUI1	DECR2_HUMAN	DECR2	reviewed	Q9NUI1	87.3529	85.5897	87.5693	70.8157	72.0379	70.1618	5.14e-05	0.00154237	-0.290391
Q9H6A0	DEN2D_HUMAN	DENND2D	reviewed	Q9H6A0-2	63.113	64.136	63.0483	76.9114	79.4217	75.3092	0.004494	0.0113311	0.283644
Q8TB45	DPTOR_HUMAN	DEPTOR	reviewed	Q8TB45	22.1726	24.4923	24.247	28.4168	28.23	27.2833	0.0145452	0.0258637	0.243162
E5RGY0	E5RGY0_HUMAN	DERL1	unreviewed	E5RGY0	83.2374	79.2073	84.7374	71.8959	73.2797	74.9823	0.0162443	0.0281248	-0.167036
Q8WYQ5	DGCR8_HUMAN	DGCR8	reviewed	Q8WYQ5	14.2709	13.3928	14.286	12.7747	12.4145	12.3729	0.0245014	0.0387723	-0.159381
Q16854	DGUOK_HUMAN	DGUOK	reviewed	Q16854-5	5.45999	5.09146	5.31057	4.0555	3.82152	3.48547	0.00291815	0.00882961	-0.481297
A0A0A0MTI1	A0A0A0MTI1_HUMAN	DHCR24	unreviewed	A0A0A0MTI1	142.679	142.231	145.096	138.96	138.151	138.39	0.0256418	0.040129	-0.0495019
Q02127	PYRD_HUMAN	DHODH	reviewed	Q02127	122.083	118.784	120.464	87.264	87.8461	84.1054	3.05e-05	0.0015171	-0.479168
P49366	DHYS_HUMAN	DHPS	reviewed	P49366	59.614	64.2067	60.8454	70.4887	71.9889	70.081	0.0113414	0.0215258	0.202941
Q6UX07	DHR13_HUMAN	DHRS13	reviewed	Q6UX07	29.1234	30.7164	30.4549	25.3902	27.5048	26.5505	0.0110889	0.0211984	-0.184676
Q13268	DHRS2_HUMAN	DHRS2	reviewed	Q13268	75.0709	68.961	70.0083	35.1365	35.7461	34.5743	0.00208565	0.00728968	-1.02123
O75911	DHRS3_HUMAN	DHRS3	reviewed	O75911	2.50968	2.71805	2.68471	2.0914	2.31866	1.9767	0.0182818	0.0306962	-0.309039
A0A0C4DGQ8	A0A0C4DGQ8_HUMAN	DHRS7B	unreviewed	A0A0C4DGQ8	145.805	139.723	143.507	156.031	158.836	154.699	0.00487363	0.0119323	0.130231
Q96HY7	DHTK1_HUMAN	DHTKD1	reviewed	Q96HY7	286.067	260.985	273.23	230.152	232.321	226.521	0.0216286	0.0349938	-0.251628
O60231	DHX16_HUMAN	DHX16	reviewed	O60231	147.399	145.599	149.336	138.152	139.15	140.728	0.00508102	0.0122225	-0.0815282
Q9H6R0	DHX33_HUMAN	DHX33	reviewed	Q9H6R0	21.2583	18.501	19.7344	15.4106	15.6324	14.8227	0.0218984	0.035354	-0.375324
Q5THR1	Q5THR1_HUMAN	DHX35	unreviewed	Q5THR1	27.3801	26.9495	27.1542	26.5093	26.3899	26.1135	0.00859546	0.0177121	-0.0444282
Q9H2U1	DHX36_HUMAN	DHX36	reviewed	Q9H2U1	176.86	182.149	177.895	200.27	199.267	197.774	0.00209151	0.00728999	0.153818
Q8IY37	DHX37_HUMAN	DHX37	reviewed	Q8IY37	163.296	153.437	159.192	108.41	113.585	109.288	0.000531236	0.00360581	-0.522671
Q14562	DHX8_HUMAN	DHX8	reviewed	Q14562	93.5914	97.4698	94.8842	87.409	87.8552	85.6297	0.00629238	0.0142519	-0.132277
O60610	DIAP1_HUMAN	DIAPH1	reviewed	O60610	415.616	468.146	442.769	578.461	569.024	589.505	0.00597287	0.0136827	0.388932
A6NML8	A6NML8_HUMAN	DIAPH2	unreviewed	A6NML8	10.0561	10.3152	10.3453	11.8978	11.4845	12.0477	0.00340254	0.00959619	0.205953
Q9UPY3	DICER_HUMAN	DICER1	reviewed	Q9UPY3	83.5666	87.0019	85.0133	96.0733	95.5417	92.955	0.00223103	0.00757555	0.154999
Q9P265	DIP2B_HUMAN	DIP2B	reviewed	Q9P265	157.796	163.497	160.917	174.588	174.403	173.876	0.0133344	0.0242187	0.116784
Q96HU8	DIRA2_HUMAN	DIRAS2	reviewed	Q96HU8	5.03678	4.76917	5.37125	9.2177	9.77679	10.0573	0.000209981	0.00244682	0.936721
Q9Y2L1	RRP44_HUMAN	DIS3	reviewed	Q9Y2L1	86.0467	89.8801	87.7826	72.5589	76.0643	73.7815	0.000826668	0.00448155	-0.245762
Q8TF46	DI3L1_HUMAN	DIS3L	reviewed	Q8TF46	6.60946	6.97118	7.22848	12.985	11.8217	12.5105	0.000670059	0.00404594	0.842627
Q8IYB7	DI3L2_HUMAN	DIS3L2	reviewed	Q8IYB7	71.1819	75.9713	74.6569	108.873	106.424	112.849	0.000175115	0.00224024	0.565015
O60832	DKC1_HUMAN	DKC1	reviewed	O60832	437.559	401.212	423.165	303.756	298.98	292.654	0.00431147	0.0110852	-0.49505
O94907	DKK1_HUMAN	DKK1	reviewed	O94907	15.7878	15.7699	15.3175	14.6804	14.2002	14.4494	0.00481882	0.011844	-0.113461
P10515	ODP2_HUMAN	DLAT	reviewed	P10515	313.618	299.453	304.102	225.986	230.879	219.999	0.000168772	0.00222296	-0.438327
P09622	DLDH_HUMAN	DLD	reviewed	P09622	874.612	812.31	851.111	616.431	624.783	605.85	0.00350828	0.00975721	-0.458477
Q12959	DLG1_HUMAN	DLG1	reviewed	Q12959-3	153.735	153.265	158.275	140.371	140.211	139.004	0.00741174	0.0159985	-0.149117
Q5JUW8	Q5JUW8_HUMAN	DLG3	unreviewed	Q5JUW8	49.443	50.4656	49.9723	58.1206	58.135	56.1374	0.00274493	0.00849615	0.201885
Q8TDM6	DLG5_HUMAN	DLG5	reviewed	Q8TDM6	79.2439	76.4557	80.4971	68.8233	67.5039	68.6066	0.00747105	0.0160876	-0.20483
P36957	ODO2_HUMAN	DLST	reviewed	P36957	379.162	357.684	365.446	272.611	283.005	271.588	0.000759896	0.00430071	-0.41419
Q99766	ATP5S_HUMAN	DMAC2L	reviewed	Q99766	49.3524	45.8622	48.4112	39.8691	39.1325	38.2146	0.00578318	0.0133624	-0.293143
Q9NPF5	DMAP1_HUMAN	DMAP1	reviewed	Q9NPF5	104.501	96.3465	97.3942	82.6923	82.4274	82.1098	0.0215604	0.0349247	-0.27063
F5H269	F5H269_HUMAN	DMXL1	unreviewed	F5H269	27.5246	31.3424	29.677	38.2851	39.2177	40.2756	0.00430337	0.011077	0.411608
P31689	DNJA1_HUMAN	DNAJA1	reviewed	P31689	270.967	276.531	281.133	312.829	309.728	319.55	0.000788274	0.00437139	0.185161
O60884	DNJA2_HUMAN	DNAJA2	reviewed	O60884	301.088	310.258	307.279	334.438	334.177	343.498	0.00168817	0.00654264	0.139819
Q8WW22	DNJA4_HUMAN	DNAJA4	reviewed	Q8WW22	29.0485	29.4012	31.3522	48.4592	48.9547	50.381	4.29e-05	0.00153376	0.718778
P25685	DNJB1_HUMAN	DNAJB1	reviewed	P25685	280.464	301.992	292.26	391.002	383.053	395.325	0.000603208	0.0038213	0.418858
O75190	DNJB6_HUMAN	DNAJB6	reviewed	O75190	44.2041	44.044	44.1138	48.8817	48.5214	48.609	8.66e-05	0.00177525	0.1416
A0A7P0TAQ9	A0A7P0TAQ9_HUMAN	DNAJC10	unreviewed	A0A7P0TAQ9	66.2949	64.1061	63.6699	51.8765	50.4575	47.4426	0.00151271	0.00616959	-0.373771
Q9Y5T4	DJC15_HUMAN	DNAJC15	reviewed	Q9Y5T4	54.3665	48.3549	48.3799	42.9311	43.4163	39.3689	0.0307361	0.0466029	-0.265344
Q9NVM6	DJC17_HUMAN	DNAJC17	reviewed	Q9NVM6	48.9239	53.9009	52.212	67.0289	67.435	65.3001	0.0035891	0.0098983	0.365685
Q96DA6	TIM14_HUMAN	DNAJC19	reviewed	Q96DA6	29.3115	26.8117	28.4873	21.6211	22.0535	21.3704	0.00869499	0.0178412	-0.379397
Q99543	DNJC2_HUMAN	DNAJC2	reviewed	Q99543	152.699	161.01	159.312	143.343	142.678	141.853	0.0245239	0.038793	-0.144715
Q9H3Z4	DNJC5_HUMAN	DNAJC5	reviewed	Q9H3Z4	105.093	106.999	106.348	115.739	119.288	116.192	0.00336321	0.00953103	0.141355
Q99615	DNJC7_HUMAN	DNAJC7	reviewed	Q99615	176.371	183.196	181.324	207.451	203.721	207.795	0.000952914	0.0048585	0.194525
Q8WXX5	DNJC9_HUMAN	DNAJC9	reviewed	Q8WXX5	85.9056	90.4372	87.7145	95.375	98.4731	93.4625	0.0172725	0.0295115	0.121761
Q4LDG9	DNAL1_HUMAN	DNAL1	reviewed	Q4LDG9	3.05655	3.28253	3.31175	4.41085	4.31462	4.21835	0.000675728	0.00405338	0.423538
O00115	DNS2A_HUMAN	DNASE2	reviewed	O00115	46.5501	42.276	47.8007	36.9256	36.2591	35.3777	0.0241644	0.0383349	-0.331716
Q5SXM8	DNLZ_HUMAN	DNLZ	reviewed	Q5SXM8	30.6996	32.4005	30.4089	27.1386	25.7971	25.0038	0.00413059	0.0107773	-0.262749
O00429	DNM1L_HUMAN	DNM1L	reviewed	O00429	159.527	175.485	172.715	217.68	215.256	221.21	0.00533995	0.0126376	0.36556
P50570	DYN2_HUMAN	DNM2	reviewed	P50570-4	264.457	287.875	276.343	404.62	404.454	414.733	0.00045553	0.00335014	0.562499
P26358	DNMT1_HUMAN	DNMT1	reviewed	P26358-2	476.256	491.021	486.642	429.829	427.064	438.126	0.000905899	0.00474348	-0.166973
Q9UBC3	DNM3B_HUMAN	DNMT3B	reviewed	Q9UBC3	8.32322	7.9809	8.53222	5.34959	5.88819	5.45701	0.000296312	0.002827	-0.573055
Q9ULA0	DNPEP_HUMAN	DNPEP	reviewed	Q9ULA0	188.557	200.892	197.366	276.391	273.594	278.994	0.000499816	0.00349531	0.49843
Q9H147	TDIF1_HUMAN	DNTTIP1	reviewed	Q9H147	135.662	126.888	131.415	111.231	111.14	109.145	0.0103734	0.0202543	-0.248986
Q5QJE6	TDIF2_HUMAN	DNTTIP2	reviewed	Q5QJE6	79.9057	78.8608	77.9595	59.7347	60.2035	60.2387	0.000384356	0.00309897	-0.393803
A0A096LNH6	A0A096LNH6_HUMAN	DOCK1	unreviewed	A0A096LNH6	3.00953	3.23036	2.93663	3.9565	4.47053	4.39898	0.00625778	0.014197	0.483054
Q96HP0	DOCK6_HUMAN	DOCK6	reviewed	Q96HP0	145.596	144.273	150.185	159.584	159.007	159.464	0.0186274	0.0311693	0.119495
Q9BQC3	DPH2_HUMAN	DPH2	reviewed	Q9BQC3	20.5181	22.1673	21.4188	18.1331	17.6338	17.5787	0.00992602	0.0195853	-0.26505
Q9H2P9	DPH5_HUMAN	DPH5	reviewed	Q9H2P9	2.85452	3.09251	2.85756	3.61177	3.68012	3.70051	0.00652172	0.0146263	0.32018
H0Y368	H0Y368_HUMAN	DPM1	unreviewed	H0Y368	115.708	115.71	120.724	157.152	156.079	156.225	0.00127522	0.00565968	0.414832
G3V180	G3V180_HUMAN	DPP3	unreviewed	G3V180	382.952	414.55	400.801	531.448	546.15	552.082	0.000432678	0.00328266	0.443595
K7ELH8	K7ELH8_HUMAN	DPY19L3	unreviewed	K7ELH8	9.50926	10.0302	8.85953	6.53406	6.81275	6.10043	0.00342977	0.00962837	-0.546272
Q12882	DPYD_HUMAN	DPYD	reviewed	Q12882	3.84725	3.8824	4.08774	4.84928	4.87661	4.79295	0.00363133	0.00998116	0.297015
Q16555	DPYL2_HUMAN	DPYSL2	reviewed	Q16555	79.735	82.46	83.9081	105.882	106.415	105.875	0.00216587	0.00744916	0.370543
O14531	DPYL4_HUMAN	DPYSL4	reviewed	O14531	6.72093	6.83332	7.11815	9.40863	9.06796	8.927	0.000326294	0.00292259	0.406659
Q01658	NC2B_HUMAN	DR1	reviewed	Q01658	30.4819	32.19	30.8668	42.063	39.7417	41.6673	0.000581699	0.00374422	0.400549
C9JCC6	C9JCC6_HUMAN	DRAP1	unreviewed	C9JCC6	14.4015	14.6466	14.5176	18.6705	19.9017	19.5658	0.00444012	0.0112598	0.416287
P55039	DRG2_HUMAN	DRG2	reviewed	P55039	59.2622	62.5021	60.4574	88.6766	88.4461	88.8485	0.00098669	0.00492143	0.545575
Q9H410	DSN1_HUMAN	DSN1	reviewed	Q9H410	26.1992	26.4596	28.4119	45.8675	44.7615	47.3084	4.96e-05	0.00153376	0.766761
P15924	DESP_HUMAN	DSP	reviewed	P15924	1218.2	1295.45	1248.76	1664.48	1617.02	1634.15	0.000392517	0.00312191	0.385725
A0A7P0T890	A0A7P0T890_HUMAN	DST	unreviewed	A0A7P0T890	107.293	107.304	105.623	87.0678	89.0371	86.4933	7.08e-05	0.0016592	-0.286207
P60981	DEST_HUMAN	DSTN	reviewed	P60981	263.079	279.631	277.494	430.511	423.092	454.62	0.000541092	0.00362964	0.673553
Q8TDB6	DTX3L_HUMAN	DTX3L	reviewed	Q8TDB6	123.283	122.491	125.001	200.758	197.952	195.699	2.62e-05	0.00147621	0.680915
P23919	KTHY_HUMAN	DTYMK	reviewed	P23919	123.263	125.112	131.247	137.199	137.865	141.567	0.0189486	0.0315881	0.134205
Q9NX74	DUS2L_HUMAN	DUS2	reviewed	Q9NX74	70.2571	71.5878	71.7975	62.0612	61.4743	60.8288	0.000145561	0.0021092	-0.212638
Q96G46	DUS3L_HUMAN	DUS3L	reviewed	Q96G46	21.6693	21.832	21.6671	20.1591	20.5688	20.3193	0.00248318	0.0080814	-0.094247
A0A669KBH7	A0A669KBH7_HUMAN	DUS4L-BCAP29	unreviewed	A0A669KBH7	143.606	131.869	133.996	109.656	109.8	106.795	0.0119768	0.0223792	-0.327779
P51452	DUS3_HUMAN	DUSP3	reviewed	P51452	37.6278	40.5416	37.7367	58.3434	58.5882	57.7322	0.00131962	0.0057442	0.591624
P33316	DUT_HUMAN	DUT	reviewed	P33316	88.1645	91.6593	89.6177	65.901	68.3106	66.4837	0.000103975	0.00189598	-0.424965
O14641	DVL2_HUMAN	DVL2	reviewed	O14641	8.93801	8.82296	9.06181	10.6939	10.8391	10.7127	7.7e-05	0.00169708	0.26565
O77932	DXO_HUMAN	DXO	reviewed	O77932	6.01557	6.22227	5.71512	7.2695	7.01036	6.54428	0.0253924	0.0398485	0.214036
Q7RTS9	DYM_HUMAN	DYM	reviewed	Q7RTS9	11.3014	10.8368	11.2132	10.0221	10.6633	10.1553	0.0297277	0.0453413	-0.112914
Q9Y6G9	DC1L1_HUMAN	DYNC1LI1	reviewed	Q9Y6G9	135.08	140.811	138.426	144.007	145.015	148.007	0.0247403	0.0390625	0.0769914
Q8NCM8	DYHC2_HUMAN	DYNC2H1	reviewed	Q8NCM8	9.0965	8.11876	8.35017	6.32369	6.791	6.55461	0.0109546	0.0210541	-0.378249
P63167	DYL1_HUMAN	DYNLL1	reviewed	P63167	77.389	76.3998	78.1875	80.5532	82.306	81.3563	0.00488328	0.0119454	0.0741766
P63172	DYLT1_HUMAN	DYNLT1	reviewed	P63172	20.3996	20.2578	20.7954	23.2458	24.7438	24.0353	0.00812439	0.0170532	0.229015
A6NGJ0	A6NGJ0_HUMAN	DYNLT3	unreviewed	A6NGJ0	9.24105	10.8163	10.1596	13.2113	13.272	13.2228	0.0200851	0.0330426	0.394001
Q5JPH6	SYEM_HUMAN	EARS2	reviewed	Q5JPH6	64.6752	62.6605	63.8059	59.0983	60.0367	56.8582	0.0157203	0.0274255	-0.119122
Q15125	EBP_HUMAN	EBP	reviewed	Q15125	61.3992	56.5481	56.9802	44.7343	40.8511	36.9811	0.0044914	0.0113311	-0.513192
P30084	ECHM_HUMAN	ECHS1	reviewed	P30084	1115.15	1017.06	1074.56	855.252	856.444	820.281	0.00774656	0.016526	-0.340853
A0A0C4DGA2	A0A0C4DGA2_HUMAN	ECI2	unreviewed	A0A0C4DGA2	69.4107	66.7441	68.2099	45.7031	46.772	45.3558	0.000104778	0.00190103	-0.568247
J3KN16	J3KN16_HUMAN	ECPAS	unreviewed	J3KN16	376.335	388.348	389.459	514.462	515.213	536.981	0.00037199	0.00306474	0.440867
Q9BV94	EDEM2_HUMAN	EDEM2	reviewed	Q9BV94	28.9963	30.07	29.2596	24.2446	25.5324	22.3304	0.0193043	0.0320724	-0.292688
Q9BZQ6	EDEM3_HUMAN	EDEM3	reviewed	Q9BZQ6	33.6691	33.5313	33.9597	29.8205	31.0055	30.0462	0.00608054	0.0138868	-0.154729
O75530	EED_HUMAN	EED	reviewed	O75530	89.2042	87.4657	92.5433	80.3039	79.5468	80.5873	0.0196957	0.0325321	-0.163085
P68104	EF1A1_HUMAN	EEF1A1	reviewed	P68104	1600.42	1865.12	1660.08	2210.72	2215.71	2379.11	0.00647088	0.014552	0.408983
E9PRY8	E9PRY8_HUMAN	EEF1D	unreviewed	E9PRY8	501.828	527.548	517.542	556.739	562.77	563.256	0.0199627	0.0328676	0.121437
O43324	MCA3_HUMAN	EEF1E1	reviewed	O43324	87.6646	91.5549	93.3874	115.462	114.013	118.685	0.000396144	0.0031356	0.352926
P13639	EF2_HUMAN	EEF2	reviewed	P13639	2170.33	2434.18	2309.9	2928.52	2977.09	3106.17	0.00259236	0.00823696	0.382205
P57772	SELB_HUMAN	EEFSEC	reviewed	P57772	106.131	112.804	107.701	123.758	124.045	122.965	0.0162907	0.0281875	0.182837
O75071	EFC14_HUMAN	EFCAB14	reviewed	O75071	15.3176	15.5221	14.1591	10.9096	10.9588	9.89212	0.00152003	0.00618237	-0.502655
Q9BUP0	EFHD1_HUMAN	EFHD1	reviewed	Q9BUP0	76.0445	80.9212	78.0606	55.6297	56.8823	55.2617	0.00172545	0.00663398	-0.486306
Q14156	EFR3A_HUMAN	EFR3A	reviewed	Q14156	22.9041	23.4155	22.3787	19.9399	20.5253	19.2217	0.00396396	0.0105459	-0.202861
Q9Y2G0	EFR3B_HUMAN	EFR3B	reviewed	Q9Y2G0	11.6497	11.6956	12.6586	12.9921	13.5711	13.6718	0.029564	0.0451586	0.160297
Q15029	U5S1_HUMAN	EFTUD2	reviewed	Q15029	667.357	639.385	655.826	550.861	556.275	547.506	0.00336984	0.00953866	-0.246224
A0A024R571	A0A024R571_HUMAN	EHD1	unreviewed	A0A024R571	156.896	168.514	162.901	185.8	187.59	185.86	0.0171595	0.0293633	0.195695
Q9H9B1	EHMT1_HUMAN	EHMT1	reviewed	Q9H9B1	157.276	152.202	154.477	140.53	140.262	135.98	0.00163935	0.00645071	-0.154727
A2ABF8	A2ABF8_HUMAN	EHMT2	unreviewed	A2ABF8	172.375	165.496	170.512	146.999	147.772	144.907	0.0031701	0.00921233	-0.20947
E9PS76	E9PS76_HUMAN	EIF1AD	unreviewed	E9PS76	29.5292	29.4161	30.3354	34.767	36.7722	36.434	0.00350244	0.00975418	0.274254
A0A7P0TBA9	A0A7P0TBA9_HUMAN	EIF2AK2	unreviewed	A0A7P0TBA9	271.204	282.538	276.378	415.049	394.121	402.862	0.000298859	0.00284646	0.546038
Q9P2K8	E2AK4_HUMAN	EIF2AK4	reviewed	Q9P2K8	15.0511	14.6428	14.5655	11.4505	10.6107	10.5923	0.00113333	0.00532295	-0.438744
Q14232	EI2BA_HUMAN	EIF2B1	reviewed	Q14232	148.028	160.749	158.153	206.175	201.069	210.616	0.000763692	0.00430071	0.404074
P49770	EI2BB_HUMAN	EIF2B2	reviewed	P49770	51.5068	54.8361	53.1388	68.3743	68.6569	67.7051	0.00219842	0.00751457	0.360376
P41214	EIF2D_HUMAN	EIF2D	reviewed	P41214	82.4746	85.3122	80.9789	73.7875	77.5127	76.1384	0.013834	0.0249006	-0.12931
P20042	IF2B_HUMAN	EIF2S2	reviewed	P20042	323.5	334.903	323.737	374.238	386.777	396.146	0.00313793	0.00915442	0.236588
P41091	IF2G_HUMAN	EIF2S3	reviewed	P41091	303.706	312.228	301.285	339.285	331.162	349.667	0.00916259	0.0185385	0.153393
Q14152	EIF3A_HUMAN	EIF3A	reviewed	Q14152	714.701	735.884	718.841	778.255	757.153	765.091	0.00816767	0.0171093	0.0846332
O15371	EIF3D_HUMAN	EIF3D	reviewed	O15371	246.495	246.916	251.883	210.372	209.071	212.312	0.000256082	0.00267912	-0.238445
B3KS98	B3KS98_HUMAN	EIF3H	unreviewed	B3KS98	282.153	286.247	288.264	301.126	294.391	301.465	0.0114806	0.0217397	0.0663499
A0A7I2YQF8	A0A7I2YQF8_HUMAN	EIF3I	unreviewed	A0A7I2YQF8	312.916	323.964	315.043	381.976	361.975	366.461	0.00401824	0.0106347	0.222178
Q9UBQ5	EIF3K_HUMAN	EIF3K	reviewed	Q9UBQ5	105.899	115.14	108.203	124.724	122.378	127.538	0.0163737	0.0282774	0.186351
Q9Y262	EIF3L_HUMAN	EIF3L	reviewed	Q9Y262	239.08	260.644	248.633	286.024	278.683	284.074	0.023045	0.0368362	0.181666
Q14240	IF4A2_HUMAN	EIF4A2	reviewed	Q14240	111.709	112.155	113.62	178.483	178.972	181.346	2.08e-06	0.000969663	0.674927
P38919	IF4A3_HUMAN	EIF4A3	reviewed	P38919	851.093	854.56	835.098	706.754	702.899	682.023	0.000152436	0.00212172	-0.280596
D6RBW1	D6RBW1_HUMAN	EIF4E	unreviewed	D6RBW1	98.6665	107.241	100.504	161.175	160.306	167.767	6.96e-05	0.00165526	0.675099
C9JEL3	C9JEL3_HUMAN	EIF4E2	unreviewed	C9JEL3	23.2663	25.2151	24.0962	27.4268	27.1422	29.2549	0.013244	0.0240971	0.207837
Q04637	IF4G1_HUMAN	EIF4G1	reviewed	Q04637	988.152	1048.79	1007.82	1155.92	1139.89	1185.13	0.00373398	0.010175	0.193145
D3DQV9	D3DQV9_HUMAN	EIF4G2	unreviewed	D3DQV9	290.456	296.143	297.512	281.071	282.417	285.624	0.0152575	0.0268114	-0.0582703
A0A0U1RQK7	A0A0U1RQK7_HUMAN	EIF4G3	unreviewed	A0A0U1RQK7	96.937	104.145	100.123	118.706	115.297	118.478	0.00521609	0.0124376	0.226799
P55010	IF5_HUMAN	EIF5	reviewed	P55010	265.18	287.748	268.888	326.424	331.397	340.609	0.00409781	0.0107258	0.280846
P63241	IF5A1_HUMAN	EIF5A	reviewed	P63241	629.959	689.806	659.381	779.328	766.393	810.724	0.00544022	0.0127939	0.251735
Q9BQ52	RNZ2_HUMAN	ELAC2	reviewed	Q9BQ52	249.031	248.773	252.265	220.093	225.227	222.69	0.00019435	0.00237249	-0.167155
Q6UXG2	ELAP1_HUMAN	ELAPOR1	reviewed	Q6UXG2	248.672	246.253	252.158	464.493	448.313	452.713	0.000141693	0.0021092	0.870108
A8MWY0	ELAP2_HUMAN	ELAPOR2	reviewed	A8MWY0	20.4118	20.608	19.4752	22.5775	23.0307	21.7093	0.0123768	0.0229663	0.154166
Q15717	ELAV1_HUMAN	ELAVL1	reviewed	Q15717	358.309	340.027	352.134	303.286	304.246	296.062	0.00438974	0.0112046	-0.217289
P78545	ELF3_HUMAN	ELF3	reviewed	P78545	9.1801	9.17692	9.90216	11.7334	12.0592	11.8619	0.00431781	0.0110893	0.335366
P55199	ELL_HUMAN	ELL	reviewed	P55199	49.3855	49.8993	50.1507	43.1962	41.9842	43.0024	0.000310779	0.00286407	-0.22132
Q5JVZ5	Q5JVZ5_HUMAN	ELMO2	unreviewed	Q5JVZ5	9.26544	9.82709	9.15926	13.054	15.3224	15.0446	0.013805	0.0248756	0.620049
Q96BJ8	ELMO3_HUMAN	ELMO3	reviewed	Q96BJ8	2.26934	2.33987	2.38314	3.95473	4.26024	4.54694	0.00623933	0.0141629	0.867996
A0A024RAC6	A0A024RAC6_HUMAN	ELOA	unreviewed	A0A024RAC6	139.746	146.134	141.521	114.894	104.383	105.06	0.00255011	0.00817022	-0.398098
Q15370	ELOB_HUMAN	ELOB	reviewed	Q15370	117.507	124.555	124.05	150.946	148.811	155.747	0.000653966	0.00399734	0.315176
Q15369	ELOC_HUMAN	ELOC	reviewed	Q15369	146.781	149.437	144.766	171.655	165.275	165.042	0.00273376	0.00848074	0.186883
Q9NXB9	ELOV2_HUMAN	ELOVL2	reviewed	Q9NXB9	116.933	111.494	110.268	89.4367	91.0675	85.6555	0.000968182	0.0048978	-0.347693
Q9NYP7	ELOV5_HUMAN	ELOVL5	reviewed	Q9NYP7	52.0206	41.5961	46.0648	17.1325	17.8477	17.7886	0.0103559	0.0202296	-1.40438
O95163	ELP1_HUMAN	ELP1	reviewed	O95163	106.845	108.189	109.97	126.265	131.694	129.652	0.00108538	0.00520788	0.254151
Q6IA86	ELP2_HUMAN	ELP2	reviewed	Q6IA86	62.998	65.8052	64.2362	91.4592	90.0179	94.7855	0.000304321	0.00286407	0.517145
Q8N766	EMC1_HUMAN	EMC1	reviewed	Q8N766	372.011	350.437	367.544	326.111	330.915	326.146	0.026895	0.0417723	-0.148801
Q9P0I2	EMC3_HUMAN	EMC3	reviewed	Q9P0I2	99.5181	94.4965	95.3696	78.0941	79.7462	76.9246	0.00180433	0.00672246	-0.30177
Q5J8M3	EMC4_HUMAN	EMC4	reviewed	Q5J8M3	85.1515	79.265	82.1998	62.6552	64.2752	58.8693	0.000984349	0.00491821	-0.40852
Q9NPA0	EMC7_HUMAN	EMC7	reviewed	Q9NPA0	135.463	119.423	129.785	94.0845	95.2625	91.7112	0.0145308	0.0258438	-0.452759
P50402	EMD_HUMAN	EMD	reviewed	P50402	194.632	186.027	189.779	163.965	161.244	163.466	0.00442189	0.0112517	-0.223196
Q92979	NEP1_HUMAN	EMG1	reviewed	Q92979	88.4536	82.9239	91.0667	57.6009	57.6727	59.1773	0.00497707	0.0120742	-0.58919
O95834	EMAL2_HUMAN	EML2	reviewed	O95834	64.7954	66.0455	67.434	97.5654	95.6849	97.7307	8.19e-06	0.00113909	0.553424
Q9HC35	EMAL4_HUMAN	EML4	reviewed	Q9HC35	160.285	167.979	160.501	195.956	188.919	189.248	0.00118052	0.005439	0.232217
Q7Z589	EMSY_HUMAN	EMSY	reviewed	Q7Z589	61.1292	57.4852	59.2953	51.5229	49.0036	48.4112	0.00252747	0.00813599	-0.256436
Q8N8S7	ENAH_HUMAN	ENAH	reviewed	Q8N8S7	163.267	171.558	163.797	130.344	136.578	134.815	0.00102263	0.00502394	-0.311695
P06733	ENOA_HUMAN	ENO1	reviewed	P06733	4042.6	4502.47	4206.3	6011.01	6212.8	6419.28	0.000428885	0.00326588	0.547989
P09104	ENOG_HUMAN	ENO2	reviewed	P09104	109.973	112.325	114.955	167.163	173.219	175.746	0.000184963	0.00230779	0.613898
Q9Y6X5	ENPP4_HUMAN	ENPP4	reviewed	Q9Y6X5	18.773	19.6393	20.1335	22.2116	22.3454	21.4238	0.00922756	0.0186181	0.172481
A6NMQ3	A6NMQ3_HUMAN	ENSA	unreviewed	A6NMQ3	109.883	110.663	114.839	165.961	149.346	164.211	0.00774567	0.016526	0.515766
Q9Y5L3	ENTP2_HUMAN	ENTPD2	reviewed	Q9Y5L3	18.2609	18.4768	18.1273	23.6117	24.1746	24.5342	0.000671731	0.00404937	0.398518
Q5QPI9	Q5QPI9_HUMAN	ENTPD6	unreviewed	Q5QPI9	29.2593	28.8069	30.1147	74.8712	78.285	77.7022	0.000115737	0.00192776	1.38847
Q9NPA8	ENY2_HUMAN	ENY2	reviewed	Q9NPA8	48.2778	51.8572	51.4802	71.4751	72.5346	70.3339	0.000403225	0.00316788	0.499511
Q5NDL2	EOGT_HUMAN	EOGT	reviewed	Q5NDL2	5.65679	5.76585	5.31793	5.05966	4.84942	5.01488	0.0296004	0.0451845	-0.165719
Q09472	EP300_HUMAN	EP300	reviewed	Q09472	32.6467	32.4993	32.393	30.5648	31.029	30.552	0.00242329	0.00795574	-0.0820601
Q96L91	EP400_HUMAN	EP400	reviewed	Q96L91	137.768	132.745	137.755	104.785	105.543	105.705	0.00234485	0.00777583	-0.369438
P11171	EPB41_HUMAN	EPB41	reviewed	P11171	59.0167	58.1931	60.6652	49.474	48.3129	49.6223	0.0009119	0.00476157	-0.271037
Q9H4G0	E41L1_HUMAN	EPB41L1	reviewed	Q9H4G0-4	90.5575	88.2426	90.9399	114.866	111.91	113.765	4.03e-05	0.00153376	0.336257
E9PHY5	E9PHY5_HUMAN	EPB41L2	unreviewed	E9PHY5	259.793	261.365	262.349	248.524	247.092	243.345	0.00377183	0.0102476	-0.0844489
Q9H2F5	EPC1_HUMAN	EPC1	reviewed	Q9H2F5	9.97254	9.28683	10.7333	7.18287	7.28591	7.13781	0.0206537	0.033782	-0.473139
P16422	EPCAM_HUMAN	EPCAM	reviewed	P16422	440.559	438.296	415.146	312.528	321.865	310.638	0.00156175	0.00627754	-0.453403
Q9HCE0	EPG5_HUMAN	EPG5	reviewed	Q9HCE0	12.3429	12.4371	12.9031	11.7281	11.3685	11.5867	0.0127633	0.023477	-0.119679
P54760	EPHB4_HUMAN	EPHB4	reviewed	P54760	121.01	111.181	121.238	100.946	99.8328	98.9694	0.0296092	0.0451858	-0.237673
P07099	HYEP_HUMAN	EPHX1	reviewed	P07099	287.152	266.881	282.126	192.35	196.866	189.368	0.00220061	0.00751571	-0.53125
F6PQP6	F6PQP6_HUMAN	EPN2	unreviewed	F6PQP6	18.1634	18.0781	18.4822	16.7223	16.7745	16.008	0.00864478	0.0177781	-0.144597
Q9H201	EPN3_HUMAN	EPN3	reviewed	Q9H201	11.4285	11.6789	11.2776	12.6562	12.2314	13.0301	0.0203736	0.0334036	0.141092
P58107	EPIPL_HUMAN	EPPK1	reviewed	P58107	1264.95	1299.65	1260.6	1582.53	1586.4	1570.49	0.000459485	0.00335434	0.309176
Q12929	EPS8_HUMAN	EPS8	reviewed	Q12929	52.7816	55.5198	54.4186	58.0941	59.0686	57.4517	0.0198238	0.0327091	0.101781
B4DKV7	B4DKV7_HUMAN	EPS8L1	unreviewed	B4DKV7	67.211	69.477	68.5207	117.145	113.014	112.965	0.000116886	0.00193027	0.741635
Q9H6S3	ES8L2_HUMAN	EPS8L2	reviewed	Q9H6S3	109.844	114.004	111.581	161.352	158.343	157.932	9.05e-06	0.00116769	0.509878
O75616	ERAL1_HUMAN	ERAL1	reviewed	O75616	76.1891	72.903	76.0434	57.7653	59.5509	60.4383	0.00046323	0.00336242	-0.340908
P21860	ERBB3_HUMAN	ERBB3	reviewed	P21860	41.4141	40.782	41.1275	52.5518	51.518	53.1491	0.00052113	0.0035685	0.350327
Q15303	ERBB4_HUMAN	ERBB4	reviewed	Q15303	1.85309	1.88531	2.02456	4.52576	4.49047	4.49705	0.00025165	0.00265565	1.22949
X6RLX0	X6RLX0_HUMAN	ERC1	unreviewed	X6RLX0	59.0602	60.5013	60.0437	66.8239	67.9118	67.2079	0.000239798	0.00260515	0.169124
P18074	ERCC2_HUMAN	ERCC2	reviewed	P18074	102.042	102.908	103.547	84.5733	84.2892	81.4612	0.000639556	0.00394806	-0.301459
A0A7P0T9G4	A0A7P0T9G4_HUMAN	ERCC6	unreviewed	A0A7P0T9G4	22.9441	21.4724	21.8583	26.4209	27.3852	26.6984	0.0016439	0.00645626	0.280607
Q2NKX8	ERC6L_HUMAN	ERCC6L	reviewed	Q2NKX8	28.5208	31.171	29.3295	36.1124	36.1558	34.9545	0.00656436	0.0146714	0.268387
P50548	ERF_HUMAN	ERF	reviewed	P50548	16.4792	16.1667	16.7169	15.2479	15.2897	14.4958	0.0138209	0.0248878	-0.132429
Q969X5	ERGI1_HUMAN	ERGIC1	reviewed	Q969X5	226.084	224.993	225.589	278.44	272.967	276.412	0.000679103	0.0040534	0.290873
H0Y5K5	H0Y5K5_HUMAN	ERGIC3	unreviewed	H0Y5K5	76.8526	75.3509	76.3064	70.9218	69.9458	67.6432	0.0102775	0.0201052	-0.132134
O94905	ERLN2_HUMAN	ERLIN2	reviewed	O94905	266.63	251.506	253.898	299.319	288.866	285.167	0.00609778	0.0139184	0.177896
Q7Z2K6	ERMP1_HUMAN	ERMP1	reviewed	Q7Z2K6	328.855	318.165	321.179	217.15	216.643	203.783	6.76e-05	0.00164202	-0.602707
P30040	ERP29_HUMAN	ERP29	reviewed	P30040	608.56	577.252	605.344	523.087	542.946	526.794	0.00824256	0.0172118	-0.1693
Q9BS26	ERP44_HUMAN	ERP44	reviewed	Q9BS26	194.579	203.016	200.735	216.816	218.202	213.41	0.00896265	0.0182357	0.116004
U3KQT1	U3KQT1_HUMAN	ESD	unreviewed	U3KQT1	132.154	141.24	135.162	178.198	178.421	182.06	0.000916275	0.00477532	0.398889
P03372	ESR1_HUMAN	ESR1	reviewed	P03372	4.48294	4.59032	4.51987	5.37787	5.35521	5.08885	0.00923648	0.018627	0.219048
A0A2U3TZN9	A0A2U3TZN9_HUMAN	ESRP1	unreviewed	A0A2U3TZN9	0.191579	0.154625	0.159979	0.28286	0.268304	0.235691	0.00730435	0.0158165	0.636438
Q96DF8	ESS2_HUMAN	ESS2	reviewed	Q96DF8	17.7454	16.2133	16.5496	12.5749	13.2267	13.0318	0.00670751	0.0148967	-0.379223
Q9BSJ8	ESYT1_HUMAN	ESYT1	reviewed	Q9BSJ8	871.872	822.061	858.137	747.595	768.84	749.026	0.0119132	0.0222871	-0.171863
A0FGR8	ESYT2_HUMAN	ESYT2	reviewed	A0FGR8-2	319.598	309.392	311.864	265.036	266.045	264.744	0.0035604	0.00984227	-0.241519
P13804	ETFA_HUMAN	ETFA	reviewed	P13804	863.729	812.034	826.993	742.058	750.162	713.609	0.00827605	0.0172572	-0.182196
P38117	ETFB_HUMAN	ETFB	reviewed	P38117	768.455	738.826	753.121	603.459	601.201	572.685	0.000282702	0.00280898	-0.346856
Q16134	ETFD_HUMAN	ETFDH	reviewed	Q16134	138.668	131.674	133.789	112.679	113.5	103.465	0.00494062	0.0120144	-0.293913
M0QXB5	M0QXB5_HUMAN	ETHE1	unreviewed	M0QXB5	36.9921	36.8884	36.5948	83.1272	87.4255	91.5546	0.00226234	0.00761618	1.24643
H0YH69	H0YH69_HUMAN	ETNK1	unreviewed	H0YH69	4.83475	5.23677	4.79018	4.26411	4.24755	3.98265	0.0138251	0.02489	-0.250327
Q92817	EVPL_HUMAN	EVPL	reviewed	Q92817	178.252	186.474	180.232	196.411	191.64	192.611	0.0220724	0.0355929	0.0915521
Q96A65	EXOC4_HUMAN	EXOC4	reviewed	Q96A65	145.57	144.204	146.21	172.546	171.434	178.11	0.00299031	0.00893753	0.260023
Q8TAG9	EXOC6_HUMAN	EXOC6	reviewed	Q8TAG9	52.2835	54.3927	53.6518	86.7125	86.8943	89.5297	2e-05	0.00143594	0.714784
Q9Y3B2	EXOS1_HUMAN	EXOSC1	reviewed	Q9Y3B2	36.17	35.4818	36.0781	29.9177	29.7673	29.3306	3.22e-05	0.0015171	-0.275289
Q01780	EXOSX_HUMAN	EXOSC10	reviewed	Q01780	221.291	210.177	218.552	173.239	175.049	172.815	0.0045705	0.0114466	-0.318915
Q13868	EXOS2_HUMAN	EXOSC2	reviewed	Q13868	106.89	105.033	105.8	78.4406	76.4141	73.028	0.00113861	0.00533719	-0.47948
Q9NQT5	EXOS3_HUMAN	EXOSC3	reviewed	Q9NQT5	68.7158	72.1839	70.7347	59.6516	60.169	59.6314	0.00726359	0.0157573	-0.237975
Q9NPD3	EXOS4_HUMAN	EXOSC4	reviewed	Q9NPD3	61.3887	61.0863	62.0793	52.1841	50.4104	49.7066	0.00169136	0.00654576	-0.277119
Q9NQT4	EXOS5_HUMAN	EXOSC5	reviewed	Q9NQT4	47.6508	46.1286	46.3149	41.9322	43.5578	39.9728	0.0266793	0.0414895	-0.15914
Q5RKV6	EXOS6_HUMAN	EXOSC6	reviewed	Q5RKV6	73.9998	74.4102	73.4488	52.1205	52.3502	49.1458	0.00110931	0.005274	-0.530309
Q15024	EXOS7_HUMAN	EXOSC7	reviewed	Q15024	97.4142	90.3887	98.3063	80.8785	80.5058	80.6165	0.0275976	0.0426541	-0.241554
Q96B26	EXOS8_HUMAN	EXOSC8	reviewed	Q96B26	63.6354	64.475	64.4789	72.6879	75.7398	77.5267	0.0131356	0.0239421	0.230503
Q06265	EXOS9_HUMAN	EXOSC9	reviewed	Q06265	94.1382	93.5613	93.985	79.5013	76.5846	80.2329	0.0045807	0.0114643	-0.253347
Q93063	EXT2_HUMAN	EXT2	reviewed	Q93063	10.4288	10.3208	10.3269	9.37504	9.75685	9.4001	0.0148998	0.0263461	-0.123246
Q15910	EZH2_HUMAN	EZH2	reviewed	Q15910	32.4499	31.8975	33.1947	28.2807	27.5556	27.0459	0.000718321	0.00416606	-0.234964
P15311	EZRI_HUMAN	EZR	reviewed	P15311	631.089	661.576	660.87	818.729	792.196	829.005	0.000418603	0.00323248	0.320752
Q13158	FADD_HUMAN	FADD	reviewed	Q13158	26.76	27.3202	27.3877	29.3343	29.247	29.5818	0.00225921	0.00761465	0.113941
A0A0A0MR51	A0A0A0MR51_HUMAN	FADS1	unreviewed	A0A0A0MR51	16.6081	15.8817	16.8309	11.6415	11.6567	11.4026	0.001873	0.00686001	-0.507225
Q9UNN5	FAF1_HUMAN	FAF1	reviewed	Q9UNN5	82.384	84.2633	82.1998	89.1504	89.4432	90.4329	0.00229018	0.00765626	0.112488
Q6P587	FAHD1_HUMAN	FAHD1	reviewed	Q6P587	154.869	140.638	142.383	116.996	116.944	110.238	0.00880295	0.0180043	-0.347412
Q96GK7	FAH2A_HUMAN	FAHD2A	reviewed	Q96GK7	100.107	96.8047	102.696	115.048	114.169	118.472	0.00221832	0.00755736	0.214723
Q6SJ93	F111B_HUMAN	FAM111B	reviewed	Q6SJ93	9.74264	10.0246	9.96468	9.28487	9.16042	9.45859	0.00747258	0.0160876	-0.0915449
Q8IWE2	NXP20_HUMAN	FAM114A1	reviewed	Q8IWE2	17.4406	16.0456	16.864	21.6229	22.7388	21.8194	0.000654438	0.00399734	0.39442
Q9NRY5	F1142_HUMAN	FAM114A2	reviewed	Q9NRY5	38.1311	38.9488	38.5458	55.4812	53.1768	59.4474	0.00985051	0.0194844	0.539904
Q9NZB2	F120A_HUMAN	FAM120A	reviewed	Q9NZB2	389.321	395.576	391.189	430.502	422.94	427.897	0.00031542	0.00286407	0.123658
Q9NX05	F120C_HUMAN	FAM120C	reviewed	Q9NX05	62.108	59.1116	61.6655	75.8241	75.4823	75.4193	0.00355251	0.00982963	0.31001
F8W7Q4	F8W7Q4_HUMAN	FAM162A	unreviewed	F8W7Q4	205.242	190.267	201.618	228.89	240.105	223.746	0.0086043	0.0177259	0.21428
D6RB01	D6RB01_HUMAN	FAM169A	unreviewed	D6RB01	6.44052	6.20178	6.12518	5.18694	5.00714	4.79123	0.00122623	0.0055555	-0.324686
Q8WUF8	F172A_HUMAN	FAM172A	reviewed	Q8WUF8	12.4021	12.2266	12.1639	12.757	13.0563	12.9131	0.00504178	0.0121531	0.0738992
Q8N128	F177A_HUMAN	FAM177A1	reviewed	Q8N128	86.5761	82.5941	85.0997	74.7669	77.8445	77.1981	0.00620123	0.0140998	-0.145922
O75063	XYLK_HUMAN	FAM20B	reviewed	O75063	65.1559	62.899	63.5209	55.2054	55.3504	52.8773	0.000980108	0.00491189	-0.229214
Q96ND0	F210A_HUMAN	FAM210A	reviewed	Q96ND0	15.0668	14.3336	15.187	11.7528	12.0664	11.7226	0.00310667	0.00913125	-0.327115
Q96D05	F241B_HUMAN	FAM241B	reviewed	Q96D05	7.58303	7.48535	7.81691	5.92238	5.77217	5.34175	0.00183595	0.00678598	-0.425809
P98173	FAM3A_HUMAN	FAM3A	reviewed	P98173	9.51623	8.70186	8.9478	8.14283	8.24129	7.70037	0.0300246	0.0457179	-0.173692
Q92520	FAM3C_HUMAN	FAM3C	reviewed	Q92520	195.955	190.129	185.533	136.798	135.399	130.796	0.000318912	0.00287933	-0.504295
Q14320	FA50A_HUMAN	FAM50A	reviewed	Q14320	93.0724	96.9184	99.382	137.64	134.652	139.214	0.00010715	0.00192136	0.507985
Q5T0W9	FA83B_HUMAN	FAM83B	reviewed	Q5T0W9	153.238	155.717	157.282	208.89	189.7	202.983	0.0126638	0.0233423	0.367677
A0A087WXK8	A0A087WXK8_HUMAN	FAM83D	unreviewed	A0A087WXK8	17.5225	17.7596	17.2042	20.6505	19.443	20.0888	0.00834661	0.0173647	0.1974
Q9UBU6	FA8A1_HUMAN	FAM8A1	reviewed	Q9UBU6	25.001	23.9446	25.3539	22.4149	23.1304	22.327	0.0188285	0.0314216	-0.130532
Q17RN3	FA98C_HUMAN	FAM98C	reviewed	Q17RN3	24.4141	26.3385	25.5305	30.5701	30.7861	28.0678	0.0187507	0.0313171	0.229301
Q9BXW9	FACD2_HUMAN	FANCD2	reviewed	Q9BXW9	108.09	112.945	109.483	80.9739	78.5787	78.9839	0.000334097	0.00293723	-0.470521
A0A3B3ITU7	A0A3B3ITU7_HUMAN	FANCE	unreviewed	A0A3B3ITU7	4.29136	4.67602	4.12268	2.95589	3.17977	2.50142	0.00508135	0.0122225	-0.599858
Q9NVI1	FANCI_HUMAN	FANCI	reviewed	Q9NVI1	180.383	181.599	183.555	157.344	157.15	157.075	0.00130388	0.00572509	-0.210208
Q9Y4F1	FARP1_HUMAN	FARP1	reviewed	Q9Y4F1	28.7263	27.4264	28.936	36.7028	35.8005	35.4792	0.000307339	0.00286407	0.343757
O94887	FARP2_HUMAN	FARP2	reviewed	O94887	58.3217	55.2329	54.7331	45.4043	42.7365	45.3162	0.00156643	0.00628716	-0.334554
A0A3B3ITR6	A0A3B3ITR6_HUMAN	FARS2	unreviewed	A0A3B3ITR6	33.5611	32.1751	33.1672	27.4233	26.544	25.6473	0.000764724	0.00430071	-0.312988
Q53R41	FAKD1_HUMAN	FASTKD1	reviewed	Q53R41	5.22139	4.70396	4.81776	2.95412	3.03293	3.04677	0.00544786	0.0127973	-0.706633
Q7L8L6	FAKD5_HUMAN	FASTKD5	reviewed	Q7L8L6	50.373	46.5776	49.6671	40.6187	40.2855	39.5719	0.0128913	0.0236435	-0.283312
Q14517	FAT1_HUMAN	FAT1	reviewed	Q14517	4.03708	3.69051	3.88363	2.4379	2.29328	2.53066	0.000548113	0.0036411	-0.677114
P09467	F16P1_HUMAN	FBP1	reviewed	P09467	529.546	568.729	557.525	861.206	865.504	888.874	4.78e-05	0.00153376	0.659605
O00757	F16P2_HUMAN	FBP2	reviewed	O00757	41.7868	42.5834	42.5986	73.8459	70.4625	74.9978	0.00139053	0.00591018	0.788472
J3KNZ9	J3KNZ9_HUMAN	FBRS	unreviewed	J3KNZ9	10.8904	10.155	10.2754	9.29548	9.45954	8.52099	0.0236676	0.037663	-0.199488
Q96ME1	FXL18_HUMAN	FBXL18	reviewed	Q96ME1-4	30.1092	32.2403	31.2345	36.7859	36.1685	36.2499	0.00866129	0.0177983	0.222696
Q8N531	FBXL6_HUMAN	FBXL6	reviewed	Q8N531	15.8035	14.6149	15.141	12.1276	11.6531	11.2116	0.00163412	0.00644749	-0.380708
Q86XK2	FBX11_HUMAN	FBXO11	reviewed	Q86XK2	35.1599	36.5884	34.5702	27.6637	26.9791	26.1685	0.000542927	0.00363306	-0.395764
O94952	FBX21_HUMAN	FBXO21	reviewed	O94952-1	23.8759	24.2873	24.8611	26.9848	26.6582	27.8786	0.0043402	0.0111369	0.158804
Q9NRD1	FBX6_HUMAN	FBXO6	reviewed	Q9NRD1	3.09835	2.8764	3.28233	2.12852	2.37123	2.39475	0.00723171	0.0157171	-0.425111
Q9Y324	FCF1_HUMAN	FCF1	reviewed	Q9Y324	15.2671	14.7229	14.7696	8.41685	8.89574	8.3111	1.42e-05	0.0013921	-0.804718
Q0JRZ9	FCHO2_HUMAN	FCHO2	reviewed	Q0JRZ9	57.4997	58.1317	59.481	74.4629	74.6375	74.2632	0.000950991	0.00485472	0.351113
P37268	FDFT_HUMAN	FDFT1	reviewed	P37268	153.002	148.669	153.946	131.035	138.67	130.593	0.00686424	0.0151315	-0.186747
P14324	FPPS_HUMAN	FDPS	reviewed	P14324	140.922	160.08	145.842	200.901	190.001	190.708	0.00498538	0.0120801	0.380282
Q6P4F2	FDX2_HUMAN	FDX2	reviewed	Q6P4F2	1.58488	1.42143	1.57037	1.20215	1.31252	1.25243	0.0175824	0.0298077	-0.280848
P22570	ADRO_HUMAN	FDXR	reviewed	P22570	273.261	261.468	268.237	249.756	254.746	241.777	0.0210182	0.0341945	-0.105622
P22830	HEMH_HUMAN	FECH	reviewed	P22830	106.896	102.701	104.312	83.7601	83.3937	84.8228	0.00144637	0.00603091	-0.317054
Q96AC1	FERM2_HUMAN	FERMT2	reviewed	Q96AC1	76.6698	81.2938	80.1771	85.3211	84.9092	88.0846	0.0207277	0.033844	0.117318
Q5W0V3	FHI2A_HUMAN	FHIP2A	reviewed	Q5W0V3	54.3056	59.7934	58.0945	69.4226	67.9227	70.4233	0.00875747	0.0179294	0.270948
Q86V87	FHI2B_HUMAN	FHIP2B	reviewed	Q86V87	8.32844	8.65529	8.48625	9.78695	10.0433	9.61686	0.00140712	0.00594051	0.209327
Q13642	FHL1_HUMAN	FHL1	reviewed	Q13642-1	42.0358	40.6273	39.8072	88.4485	88.0528	91.2897	1.15e-05	0.00127743	1.12867
Q14192	FHL2_HUMAN	FHL2	reviewed	Q14192	12.2558	11.2951	11.9414	10.0928	10.1122	10.1725	0.0257205	0.0402216	-0.224504
Q9Y613	FHOD1_HUMAN	FHOD1	reviewed	Q9Y613	52.7294	54.9851	54.7919	49.6879	49.5456	49.4124	0.0224493	0.0360521	-0.128617
Q6UN15	FIP1_HUMAN	FIP1L1	reviewed	Q6UN15	81.8789	75.9452	80.293	69.3855	66.1986	67.4264	0.00980533	0.0194358	-0.230116
Q9Y3D6	FIS1_HUMAN	FIS1	reviewed	Q9Y3D6	127.503	139.2	126.93	81.9887	81.4938	79.7804	0.00526298	0.0125167	-0.694332
Q8N6M3	FITM2_HUMAN	FITM2	reviewed	Q8N6M3	27.8311	26.1894	26.6154	21.7042	22.0082	21.2448	0.00318029	0.00923542	-0.311933
F8VU90	F8VU90_HUMAN	FKBP11	unreviewed	F8VU90	70.4818	68.0444	67.8091	59.3829	59.8717	59.3699	0.00679567	0.0150416	-0.20806
Q5T1M5	FKB15_HUMAN	FKBP15	reviewed	Q5T1M5	130.946	130.271	134.912	183.878	176.372	182.235	0.000172709	0.00223133	0.453616
Q00688	FKBP3_HUMAN	FKBP3	reviewed	Q00688	192.963	200.145	192.115	254.049	253.346	251.277	0.000791374	0.00438086	0.374491
Q02790	FKBP4_HUMAN	FKBP4	reviewed	Q02790	1110.6	1195.12	1135.35	1660.07	1659.7	1652.82	0.00223394	0.00757844	0.531135
Q13451	FKBP5_HUMAN	FKBP5	reviewed	Q13451	216.531	222.543	215.619	177.882	177.79	175.555	0.00109351	0.00521638	-0.301491
Q9Y680	FKBP7_HUMAN	FKBP7	reviewed	Q9Y680	10.1885	9.26075	9.99961	6.74267	6.96685	6.50644	0.0027947	0.00859311	-0.542718
Q14318	FKBP8_HUMAN	FKBP8	reviewed	Q14318	341.841	350.452	330.105	242.593	245.875	237.874	0.0012116	0.00551423	-0.493235
O95302	FKBP9_HUMAN	FKBP9	reviewed	O95302	153.935	146.793	149.04	130.094	127.519	122.678	0.00157701	0.00630426	-0.242079
Q13045	FLII_HUMAN	FLII	reviewed	Q13045	267.31	287.525	269.774	347.888	345.543	342.028	0.00537411	0.0126822	0.328489
P21333	FLNA_HUMAN	FLNA	reviewed	P21333-2	4396.1	4639.35	4507.39	6295.23	6123.51	6352.22	5.97e-05	0.00159015	0.470972
O75369	FLNB_HUMAN	FLNB	reviewed	O75369-8	1791.07	1873.66	1814.6	2072.83	2020.29	2060.57	0.00283603	0.00865757	0.167453
Q9Y5Y0	FLVC1_HUMAN	FLVCR1	reviewed	Q9Y5Y0	14.0236	13.6573	12.8921	8.42215	9.03714	8.18208	0.000418576	0.00323248	-0.662046
Q96CP2	FWCH2_HUMAN	FLYWCH2	reviewed	Q96CP2	34.7889	39.7461	34.173	53.2678	47.8524	49.1991	0.00454295	0.0114062	0.467572
Q96HJ9	FMC1_HUMAN	FMC1	reviewed	Q96HJ9	38.0301	36.1283	37.5197	28.8641	29.8652	27.304	0.0010934	0.00521638	-0.37638
Q06787	FMR1_HUMAN	FMR1	reviewed	Q06787	91.477	95.2771	94.2277	110.8	111.99	110.489	0.00143948	0.00602458	0.246252
Q9H479	FN3K_HUMAN	FN3K	reviewed	Q9H479	30.6282	28.5517	29.2909	59.5102	56.9295	59.4542	2.35e-05	0.00145439	0.991433
Q96RU3	FNBP1_HUMAN	FNBP1	reviewed	Q96RU3	67.5663	72.0517	70.856	106.85	102.213	106.921	7.98e-05	0.00171655	0.586211
Q5T0N5	FBP1L_HUMAN	FNBP1L	reviewed	Q5T0N5-4	23.6861	24.6525	24.7894	36.3298	35.7044	35.7372	5.36e-05	0.00156831	0.55948
Q8N3X1	FNBP4_HUMAN	FNBP4	reviewed	Q8N3X1	58.9766	58.3571	60.3765	53.0627	51.1156	52.547	0.00110998	0.005274	-0.181288
Q9Y2H6	FND3A_HUMAN	FNDC3A	reviewed	Q9Y2H6	76.4555	76.1315	74.0722	84.1703	82.8462	80.4806	0.00843379	0.0174841	0.126886
Q53EP0	FND3B_HUMAN	FNDC3B	reviewed	Q53EP0	52.6998	58.4074	52.9991	44.4355	45.7132	43.0832	0.019222	0.0319421	-0.30069
P49354	FNTA_HUMAN	FNTA	reviewed	P49354	13.4819	15.2613	14.593	23.3713	25.4563	26.2425	0.00118694	0.00545736	0.792663
P49356	FNTB_HUMAN	FNTB	reviewed	P49356	2.72738	2.52058	2.8263	2.99478	3.27041	3.25494	0.0191448	0.0318332	0.237651
Q5VW36	FOCAD_HUMAN	FOCAD	reviewed	Q5VW36	11.5801	12.7035	11.9028	13.3209	13.8231	13.7905	0.0254365	0.0398837	0.177872
P15408	FOSL2_HUMAN	FOSL2	reviewed	P15408	32.5388	32.054	32.5199	29.4086	29.8072	28.6338	0.00490086	0.0119634	-0.144624
P85037	FOXK1_HUMAN	FOXK1	reviewed	P85037	59.2291	60.0468	57.8701	52.8382	50.811	49.9217	0.00254282	0.00816563	-0.206034
A0A3B3IST0	A0A3B3IST0_HUMAN	FOXP1	unreviewed	A0A3B3IST0	2.06034	2.46655	2.39417	2.68717	3.06374	2.85237	0.0286	0.0439309	0.313894
B7ZBM3	B7ZBM3_HUMAN	FOXP4	unreviewed	B7ZBM3	10.9339	11.1554	11.3144	10.3491	9.94357	9.67192	0.0131227	0.0239293	-0.156746
Q96CU9	FXRD1_HUMAN	FOXRED1	reviewed	Q96CU9	33.9634	32.7657	34.9637	25.8728	25.9548	26.0842	0.00598732	0.013712	-0.384302
V9GXZ4	V9GXZ4_HUMAN	FPGT-TNNI3K	unreviewed	V9GXZ4	1.86354	1.88345	1.69909	2.46088	2.40024	2.62012	0.00159471	0.00635103	0.458061
P42685	FRK_HUMAN	FRK	reviewed	P42685	26.4657	26.6458	27.1762	22.7402	22.96	22.6521	0.00076153	0.00430071	-0.232192
A2A2Y4	FRMD3_HUMAN	FRMD3	reviewed	A2A2Y4	13.7379	13.9554	13.4677	5.36373	5.86281	5.3882	3.48e-06	0.00101267	-1.30881
Q96NE9	FRMD6_HUMAN	FRMD6	reviewed	Q96NE9	21.9027	21.1073	22.8972	18.8526	19.1838	19.4832	0.0227191	0.0364002	-0.196383
O94915	FRYL_HUMAN	FRYL	reviewed	O94915	50.622	55.3857	53.9258	73.3067	72.511	75.9491	0.000471717	0.00339583	0.471571
Q16658	FSCN1_HUMAN	FSCN1	reviewed	Q16658	97.6023	104.584	100.191	121.96	119.142	119.815	0.00471083	0.0116622	0.255315
M0R366	M0R366_HUMAN	FSD1	unreviewed	M0R366	3.49718	3.73895	3.56735	3.04074	3.03836	2.84205	0.00306838	0.0090645	-0.276193
P02792	FRIL_HUMAN	FTL	reviewed	P02792	44.6326	43.8968	42.1996	48.8481	49.93	47.3446	0.00787475	0.0166826	0.160601
Q9UET6	TRM7_HUMAN	FTSJ1	reviewed	Q9UET6	3.50415	3.8321	3.67584	4.23583	4.03363	4.18394	0.0181874	0.0305689	0.177451
Q8IY81	SPB1_HUMAN	FTSJ3	reviewed	Q8IY81	667.582	644.174	640.104	457.361	467.107	453.5	0.000363069	0.00302827	-0.502307
Q96AE4	FUBP1_HUMAN	FUBP1	reviewed	Q96AE4	679.914	695.573	695.413	613.763	593.678	604.584	0.000403304	0.00316788	-0.192655
P04066	FUCO_HUMAN	FUCA1	reviewed	P04066	34.9631	34.7683	36.2583	39.9928	40.387	40.4803	0.00503064	0.0121409	0.189415
Q9BTY2	FUCO2_HUMAN	FUCA2	reviewed	Q9BTY2	119.353	114.609	120.749	128.298	131.641	127.306	0.0114747	0.0217337	0.1266
Q9BWH2	FUND2_HUMAN	FUNDC2	reviewed	Q9BWH2	109.782	97.5443	102.357	70.098	70.167	67.681	0.00820608	0.0171678	-0.574583
P51114	FXR1_HUMAN	FXR1	reviewed	P51114	374.904	371.652	378.592	416.016	414.447	418.316	0.000284705	0.00281095	0.150405
P51116	FXR2_HUMAN	FXR2	reviewed	P51116	136.312	138.915	138.667	134.019	132.88	131.87	0.00998573	0.01965	-0.0537093
Q14802	FXYD3_HUMAN	FXYD3	reviewed	Q14802	12.6163	12.2042	13.6681	14.9774	15.4619	15.9495	0.0106809	0.0206439	0.269347
Q9BQS8	FYCO1_HUMAN	FYCO1	reviewed	Q9BQS8	106.074	104.961	108.326	125.956	124.234	125.774	0.000376591	0.0030743	0.23541
Q9UN86	G3BP2_HUMAN	G3BP2	reviewed	Q9UN86	82.3823	87.8421	87.0912	97.3356	93.0798	98.6202	0.0115215	0.0217872	0.167709
Q9BUM1	G6PC3_HUMAN	G6PC3	reviewed	Q9BUM1	47.9713	47.4197	45.3991	35.8755	35.389	32.5167	0.00101514	0.00500056	-0.440001
E7EUI8	E7EUI8_HUMAN	G6PD	unreviewed	E7EUI8	7.51685	6.76625	7.64774	5.86934	5.97702	6.30687	0.0279045	0.0429992	-0.272734
P10253	LYAG_HUMAN	GAA	reviewed	P10253	212.09	196.832	207.394	186.122	191.283	180.279	0.0286224	0.0439572	-0.144222
O95166	GBRAP_HUMAN	GABARAP	reviewed	O95166	12.9629	13.6592	13.6663	17.9598	18.2447	19.8978	0.00657452	0.0146767	0.477697
P60520	GBRL2_HUMAN	GABARAPL2	reviewed	P60520	50.4113	52.418	50.7244	60.3464	61.8713	61.0869	0.000374534	0.0030679	0.2555
Q06547	GABP1_HUMAN	GABPB1	reviewed	Q06547	23.4771	22.7765	23.7118	17.8025	16.5986	17.2811	0.000220688	0.00248963	-0.436974
Q8TAE8	G45IP_HUMAN	GADD45GIP1	reviewed	Q8TAE8	133.887	126.599	131.332	91.9666	94.3271	89.7568	0.000327734	0.00292648	-0.505252
O14976	GAK_HUMAN	GAK	reviewed	O14976	171.825	182.335	176.255	201.624	201.613	201.636	0.0147329	0.0261185	0.189511
Q14376	GALE_HUMAN	GALE	reviewed	Q14376	56.7142	61.5185	59.5361	86.0106	83.1798	84.9845	0.000352131	0.00299126	0.515819
P51570	GALK1_HUMAN	GALK1	reviewed	P51570	158.023	170.065	164.185	193.386	197.031	198.758	0.00451352	0.0113644	0.259239
P34059	GALNS_HUMAN	GALNS	reviewed	P34059	109.881	99.3402	105.858	80.8378	80.3354	77.2463	0.00784401	0.0166481	-0.402213
Q96FL9	GLT14_HUMAN	GALNT14	reviewed	Q96FL9	6.24372	6.17011	5.96704	4.84397	5.0579	4.66564	0.0012345	0.0055638	-0.33545
Q8N428	GLT16_HUMAN	GALNT16	reviewed	Q8N428	6.12181	5.9242	5.95417	3.7532	3.89766	3.38225	0.00152527	0.00619752	-0.706171
Q6P9A2	GLT18_HUMAN	GALNT18	reviewed	Q6P9A2	4.79643	4.46364	4.6633	3.05665	3.05649	2.99172	0.00248622	0.0080849	-0.612798
Q10471	GALT2_HUMAN	GALNT2	reviewed	Q10471	117.6	117.32	119.048	88.5687	90.9189	86.1062	0.000687084	0.00407705	-0.414396
Q8NCL4	GALT6_HUMAN	GALNT6	reviewed	Q8NCL4	169.124	154.797	165.821	100.23	101.459	97.7153	0.00296605	0.00889974	-0.709928
Q86SF2	GALT7_HUMAN	GALNT7	reviewed	Q86SF2	181.996	184.842	188.275	264.087	259.592	257.457	9.81e-06	0.00120411	0.492789
P07902	GALT_HUMAN	GALT	reviewed	P07902	10.5682	11.7385	11.3714	13.4217	12.7952	13.2279	0.0154893	0.0271063	0.228028
P04406	G3P_HUMAN	GAPDH	reviewed	P04406	3210.97	3433.68	3270.87	5228.91	5281.58	5367.26	6.68e-05	0.00163979	0.679246
Q14C86	GAPD1_HUMAN	GAPVD1	reviewed	Q14C86	208.256	218.422	220.074	281.371	283.007	280.355	0.00222327	0.00755995	0.385281
P41250	GARS_HUMAN	GARS1	reviewed	P41250	255.427	268.515	262.136	375.85	379.119	391.451	5.57e-05	0.00156866	0.544393
P22102	PUR2_HUMAN	GART	reviewed	P22102	339.954	369.415	354.495	416.587	411.731	428.802	0.00566638	0.0131714	0.240808
Q8WXI9	P66B_HUMAN	GATAD2B	reviewed	Q8WXI9	120.703	120.04	118.478	104.541	103.328	101.915	9.26e-05	0.00178885	-0.213609
O75879	GATB_HUMAN	GATB	reviewed	O75879	90.3067	86.7336	86.4972	71.6237	73.9287	69.1004	0.00100289	0.00496853	-0.296004
A0A0G2JLB3	A0A0G2JLB3_HUMAN	GBA	unreviewed	A0A0G2JLB3	178.682	173.009	179.763	143.157	144.257	140.437	0.000616093	0.00386775	-0.312835
P32455	GBP1_HUMAN	GBP1	reviewed	P32455	23.5711	24.7773	24.8574	32.2902	32.8818	32.2483	0.000489723	0.00345507	0.412263
P28676	GRAN_HUMAN	GCA	reviewed	P28676	26.0634	25.4144	25.9424	30.4764	30.5196	29.7435	0.000217734	0.00247327	0.22902
O75600	KBL_HUMAN	GCAT	reviewed	O75600	37.7201	36.5735	38.3637	31.7934	33.1193	32.7214	0.00211377	0.00733684	-0.206484
Q92947	GCDH_HUMAN	GCDH	reviewed	Q92947	220.218	202.46	207.934	162.453	166.216	157.066	0.00397537	0.0105531	-0.376581
P16383	GCFC2_HUMAN	GCFC2	reviewed	P16383	5.46696	5.54974	5.39148	4.47979	4.16597	4.04287	0.00587174	0.0135112	-0.370879
P48506	GSH1_HUMAN	GCLC	reviewed	P48506	90.54	98.6658	95.0864	114.677	115.817	115.027	0.0117291	0.022048	0.281398
P48507	GSH0_HUMAN	GCLM	reviewed	P48507	31.0288	33.0917	32.1301	41.7201	41.8065	42.0407	0.00304767	0.00903861	0.383594
A0A1W2PQV2	A0A1W2PQV2_HUMAN	GCSH	unreviewed	A0A1W2PQV2	47.4053	41.991	46.7562	28.042	29.256	28.51	0.00806932	0.0169811	-0.666039
A0A6Q8PGS2	A0A6Q8PGS2_HUMAN	GDAP1	unreviewed	A0A6Q8PGS2	218.978	197.212	207.184	164.232	162.63	157.608	0.0118844	0.0222611	-0.363689
Q9NZC3	GDE1_HUMAN	GDE1	reviewed	Q9NZC3	34.0174	34.1666	34.6125	41.0872	41.8845	40.3736	0.00132854	0.00575959	0.262911
P50395	GDIB_HUMAN	GDI2	reviewed	P50395	501.626	553.126	535.678	845.399	830.906	898.489	0.000344414	0.00295438	0.69504
Q8N9F7	GDPD1_HUMAN	GDPD1	reviewed	Q8N9F7	18.6563	17.9738	19.0265	20.6806	21.7961	21.8108	0.00453164	0.01139	0.207988
Q7L5L3	GDPD3_HUMAN	GDPD3	reviewed	Q7L5L3	33.5994	32.8774	32.5934	29.1752	28.937	27.913	0.00116934	0.00541084	-0.203693
Q17RS7	GEN_HUMAN	GEN1	reviewed	Q17RS7	7.41583	7.56732	7.84449	17.5656	17.4652	17.2708	1.41e-06	0.000969663	1.19607
B7Z1T1	B7Z1T1_HUMAN	GET1	unreviewed	B7Z1T1	22.871	21.4873	20.994	14.6928	14.0189	13.3415	0.000632165	0.00393811	-0.636025
O43681	GET3_HUMAN	GET3	reviewed	O43681	68.1515	70.4253	66.737	61.3894	59.5291	61.1849	0.00725292	0.0157466	-0.173072
Q96RP9	EFGM_HUMAN	GFM1	reviewed	Q96RP9	386.487	349.297	370.445	317.436	317.505	308.45	0.0297345	0.0453433	-0.229722
Q969S9	RRF2M_HUMAN	GFM2	reviewed	Q969S9	98.1875	98.718	100.266	80.09	78.5823	77.2239	6.74e-05	0.00164202	-0.333145
Q06210	GFPT1_HUMAN	GFPT1	reviewed	Q06210	409.799	429.564	424.423	578.689	579.537	589.865	8.96e-05	0.00177841	0.468029
Q13630	FCL_HUMAN	GFUS	reviewed	Q13630	61.4898	63.266	65.9224	97.8501	102.07	104.975	0.000302675	0.00286407	0.677173
Q9UJY5	GGA1_HUMAN	GGA1	reviewed	Q9UJY5	21.2391	22.0928	22.0017	45.3477	45.5265	47.3755	0.000125819	0.00200907	1.08138
Q9UJY4	GGA2_HUMAN	GGA2	reviewed	Q9UJY4	46.2993	47.0545	47.4494	62.5633	60.1962	62.2756	0.000574072	0.00372625	0.394119
O75223	GGCT_HUMAN	GGCT	reviewed	O75223	193.167	207.222	205.305	351.144	345.251	364.118	4.28e-05	0.00153376	0.808102
P38435	VKGC_HUMAN	GGCX	reviewed	P38435	39.4774	37.4733	38.6947	30.1688	29.809	27.9422	0.000591434	0.0037793	-0.395446
Q8N2G8	GHDC_HUMAN	GHDC	reviewed	Q8N2G8	37.5686	39.8561	36.6371	27.4869	27.9979	25.7058	0.00114831	0.00535358	-0.49043
Q9NU53	GINM1_HUMAN	GINM1	reviewed	Q9NU53	11.9266	12.2881	12.4214	16.588	16.1436	15.7121	0.000611421	0.00385017	0.403044
Q9BRX5	PSF3_HUMAN	GINS3	reviewed	Q9BRX5	46.0311	49.9272	48.4277	45.003	41.6996	42.7202	0.0300322	0.045721	-0.157839
Q9BRT9	SLD5_HUMAN	GINS4	reviewed	Q9BRT9	29.4195	32.3893	31.7421	36.8549	36.6181	36.6576	0.0249623	0.0393426	0.235392
P06280	AGAL_HUMAN	GLA	reviewed	P06280	164.519	157.407	165.538	123.56	123.788	120.391	0.00123514	0.0055638	-0.40661
P16278	BGAL_HUMAN	GLB1	reviewed	P16278	352.637	341.338	357.073	263.901	267.996	259.347	0.000454033	0.00335014	-0.409633
A0A804HJB3	A0A804HJB3_HUMAN	GLE1	unreviewed	A0A804HJB3	41.8477	39.9194	41.4199	33.3739	33.112	32.5941	0.00203024	0.00717828	-0.314184
Q92896	GSLG1_HUMAN	GLG1	reviewed	Q92896-2	566.923	542.029	554.37	632.844	627.283	633.025	0.00589605	0.0135537	0.186723
Q9H4G4	GAPR1_HUMAN	GLIPR2	reviewed	Q9H4G4	10.6518	10.1997	9.18685	6.98487	6.78556	6.54256	0.0120285	0.0224517	-0.5644
Q92990	GLMN_HUMAN	GLMN	reviewed	Q92990	14.0932	15.9096	15.1815	18.3028	19.2073	18.389	0.00872862	0.0178879	0.307004
Q04760	LGUL_HUMAN	GLO1	reviewed	Q04760	122.016	135.914	130.69	241.03	232.545	252.65	0.000195015	0.00237249	0.902057
O76003	GLRX3_HUMAN	GLRX3	reviewed	O76003	201.469	219.888	204.415	272.726	272.059	274.105	0.00727317	0.0157739	0.388032
O94925	GLSK_HUMAN	GLS	reviewed	O94925-3	67.1309	64.3781	67.8882	45.894	46.1465	44.4664	0.000474236	0.00340048	-0.546671
Q9NZD2	GLTP_HUMAN	GLTP	reviewed	Q9NZD2	54.161	56.5072	56.377	77.4364	78.3829	77.3564	0.000226752	0.00252684	0.481179
P00367	DHE3_HUMAN	GLUD1	reviewed	P00367	610.152	579.927	587.999	514.409	526.255	505.353	0.0033904	0.00956941	-0.201761
O60547	GMDS_HUMAN	GMDS	reviewed	O60547	49.9219	50.6277	53.3319	81.6192	79.6846	80.5339	0.000121591	0.00196457	0.65222
Q9Y5P6	GMPPB_HUMAN	GMPPB	reviewed	Q9Y5P6	32.8104	37.5888	33.8788	42.8427	43.7318	44.081	0.0206925	0.0338187	0.325331
F8WAN9	F8WAN9_HUMAN	GMPR2	unreviewed	F8WAN9	39.3502	43.8987	41.2047	53.0946	53.6699	55.6075	0.00289243	0.00877761	0.383694
P49915	GUAA_HUMAN	GMPS	reviewed	P49915	420.229	467.224	441.64	611.223	602.057	611.557	0.00482778	0.0118563	0.457325
Q14344	GNA13_HUMAN	GNA13	reviewed	Q14344	370.948	348.535	366.529	322.209	320.372	310.817	0.0106162	0.0205575	-0.187889
P04899	GNAI2_HUMAN	GNAI2	reviewed	P04899	184.692	178.603	185.515	160.659	159.933	157.76	0.00368264	0.0100792	-0.198237
P08754	GNAI3_HUMAN	GNAI3	reviewed	P08754	176.035	168.616	177.858	154.475	157.014	153.405	0.012453	0.0230608	-0.168552
P09471	GNAO_HUMAN	GNAO1	reviewed	P09471-2	29.0712	28.9187	32.7038	51.7121	52.1562	53.0441	0.00147828	0.00609085	0.790887
P63092	GNAS2_HUMAN	GNAS	reviewed	P63092	248.016	243.203	256.369	222.248	225.316	226.626	0.0159551	0.0277117	-0.149089
P62879	GBB2_HUMAN	GNB2	reviewed	P62879	118.97	113.355	118.241	107.556	109.608	105.047	0.0149879	0.0264393	-0.121684
Q9UBI6	GBG12_HUMAN	GNG12	reviewed	Q9UBI6	59.7342	55.3186	58.5928	48.7456	51.6993	50.2658	0.012256	0.022792	-0.204364
P63218	GBG5_HUMAN	GNG5	reviewed	P63218	73.6776	67.439	71.1208	62.3176	57.3192	58.1812	0.00904908	0.018375	-0.255278
P36915	GNL1_HUMAN	GNL1	reviewed	P36915	109.848	111.088	110.13	135.828	131.397	134.235	0.00160269	0.00637356	0.278136
A0A6I8PL80	A0A6I8PL80_HUMAN	GNL3L	unreviewed	A0A6I8PL80	64.4122	63.8491	64.0634	55.7039	57.0872	55.3219	0.0023097	0.00768715	-0.194112
O15228	GNPAT_HUMAN	GNPAT	reviewed	O15228	43.1992	47.2203	42.1039	33.1689	34.0402	35.7888	0.0116265	0.0219053	-0.363633
P46926	GNPI1_HUMAN	GNPDA1	reviewed	P46926	51.5486	53.9754	54.2182	63.5427	59.8228	65.0403	0.0113742	0.0215733	0.238098
Q96EK6	GNA1_HUMAN	GNPNAT1	reviewed	Q96EK6	69.9035	75.3696	72.2683	111.661	115.36	120.476	0.000402893	0.00316788	0.675708
H0YEA7	H0YEA7_HUMAN	GNPTG	unreviewed	H0YEA7	15.1556	14.777	15.7754	11.4983	11.2797	11.3441	0.00406452	0.0106828	-0.421743
Q08378	GOGA3_HUMAN	GOLGA3	reviewed	Q08378	251.739	251.095	249.759	273.248	272.436	272.064	3.39e-05	0.0015171	0.119787
Q13439	GOGA4_HUMAN	GOLGA4	reviewed	Q13439	496.871	496.498	496.568	550.387	530.414	537.116	0.0183729	0.030824	0.118887
Q8TBA6	GOGA5_HUMAN	GOLGA5	reviewed	Q8TBA6	194.405	184.325	192.061	215.352	212.488	209.197	0.0066353	0.0147683	0.158413
Q14789	GOGB1_HUMAN	GOLGB1	reviewed	Q14789	784.323	766.403	764.369	821.142	818.767	812.21	0.00971632	0.0193199	0.0829578
Q8NBJ4	GOLM1_HUMAN	GOLM1	reviewed	Q8NBJ4	8.40682	8.40565	8.89079	14.0298	14.1204	13.8885	0.00016702	0.00221216	0.70977
Q6P4E1	GOLM2_HUMAN	GOLM2	reviewed	Q6P4E1	75.1894	73.7563	74.8702	66.6506	65.2396	64.1233	0.00113483	0.00532697	-0.191359
Q9H4A6	GOLP3_HUMAN	GOLPH3	reviewed	Q9H4A6	179.981	187.788	187.907	242.943	249.485	259.115	0.000968909	0.0048978	0.435611
Q9H4A5	GLP3L_HUMAN	GOLPH3L	reviewed	Q9H4A5	63.113	61.2447	66.9577	72.7887	73.5136	75.4846	0.0136027	0.0245905	0.213222
Q3T8J9	GON4L_HUMAN	GON4L	reviewed	Q3T8J9	41.0727	40.931	41.1349	34.0758	32.8056	35.6478	0.0136464	0.0246368	-0.264248
Q9H8Y8	GORS2_HUMAN	GORASP2	reviewed	Q9H8Y8	171.602	170.241	171.078	187.548	180.788	183.152	0.0196096	0.0324312	0.104595
G5E9T8	G5E9T8_HUMAN	GOSR1	unreviewed	G5E9T8	46.4543	43.6956	44.8677	38.7765	40.0172	38.0374	0.00480881	0.0118282	-0.208723
Q53EU6	GPAT3_HUMAN	GPAT3	reviewed	Q53EU6	10.8015	9.89229	10.4704	9.23714	9.4396	8.79969	0.0235617	0.0375308	-0.181695
Q9NW75	GPTC2_HUMAN	GPATCH2	reviewed	Q9NW75	20.586	21.5097	21.5218	37.5178	37.4647	36.8279	5.24e-06	0.00111372	0.813561
Q9UKJ3	GPTC8_HUMAN	GPATCH8	reviewed	Q9UKJ3	79.3222	77.7933	80.7196	70.6725	66.6754	68.1989	0.00243883	0.00799422	-0.210494
Q8N335	GPD1L_HUMAN	GPD1L	reviewed	Q8N335	277.057	290.798	288.597	320.549	318.892	327.925	0.00334041	0.0094928	0.175689
P43304	GPDM_HUMAN	GPD2	reviewed	P43304	902.821	813.472	873.225	561.701	575.424	562.041	0.00648442	0.0145744	-0.607857
P06744	G6PI_HUMAN	GPI	reviewed	P06744	901.083	966.935	959.696	1583.94	1582.57	1683.13	0.000217306	0.00247327	0.77824
Q9NPR9	GP108_HUMAN	GPR108	reviewed	Q9NPR9	43.2027	42.0339	43.9538	54.3056	50.9144	51.8657	0.00346029	0.00967756	0.282052
Q86V85	GP180_HUMAN	GPR180	reviewed	Q86V85	14.3597	13.3853	14.0524	11.4505	11.2035	10.6818	0.00189214	0.00689779	-0.326342
P0CG08	GPHRB_HUMAN	GPR89B	reviewed	P0CG08	57.0399	51.7752	55.2535	49.1487	48.4942	45.4332	0.0253103	0.0397704	-0.197517
Q96D09	GASP2_HUMAN	GPRASP2	reviewed	Q96D09	9.9168	10.6896	9.80838	11.9561	11.6876	11.2065	0.0155013	0.0271182	0.196391
A0A3B3ITN8	A0A3B3ITN8_HUMAN	GPRC5A	unreviewed	A0A3B3ITN8	15.018	15.5613	15.3911	22.772	22.8041	23.6688	0.000142156	0.0021092	0.591003
Q7Z2K8	GRIN1_HUMAN	GPRIN1	reviewed	Q7Z2K8	25.2623	26.3645	24.6202	20.1962	19.3795	19.2595	0.00167467	0.00651107	-0.374
Q86YR5	GPSM1_HUMAN	GPSM1	reviewed	Q86YR5	17.4319	16.6231	17.3807	12.4246	11.3649	11.0224	0.000931082	0.00481283	-0.563192
Q8TD30	ALAT2_HUMAN	GPT2	reviewed	Q8TD30	68.5433	65.6338	68.8168	59.1	62.2375	58.656	0.00744445	0.0160396	-0.173491
A0A087WT12	A0A087WT12_HUMAN	GPX4	unreviewed	A0A087WT12	94.2323	100.024	98.0801	138.649	137.617	136.157	0.000418495	0.00323248	0.496494
Q6IC98	GRAM4_HUMAN	GRAMD4	reviewed	Q6IC98	19.2275	18.9574	19.8227	16.9256	17.3093	16.1405	0.00517879	0.0123737	-0.203524
Q4ZG55	GREB1_HUMAN	GREB1	reviewed	Q4ZG55	119.69	127.229	120.087	83.5444	82.344	81.6195	0.00255678	0.00817745	-0.568327
Q6ISB3	GRHL2_HUMAN	GRHL2	reviewed	Q6ISB3	127.142	124.613	127.331	118.435	117.04	113.636	0.00699013	0.0153339	-0.118837
Q9UBQ7	GRHPR_HUMAN	GRHPR	reviewed	Q9UBQ7	110.165	116.761	109.529	131.127	134.031	129.645	0.00449001	0.0113311	0.230722
P42263	GRIA3_HUMAN	GRIA3	reviewed	P42263	25.5183	25.8653	27.2847	10.9997	10.7376	12.206	3.75e-05	0.00153376	-1.21265
Q4V328	GRAP1_HUMAN	GRIPAP1	reviewed	Q4V328	125.867	127.264	125.688	164.697	158.488	163.537	0.00163519	0.00644749	0.361586
P25098	ARBK1_HUMAN	GRK2	reviewed	P25098	64.5655	65.0823	66.2994	76.625	78.1019	76.5203	8.41e-05	0.00175613	0.238971
Q8TAA5	GRPE2_HUMAN	GRPEL2	reviewed	Q8TAA5	28.0506	27.8978	28.1545	21.8827	21.1924	21.2603	0.000374503	0.0030679	-0.38654
F5H5I6	F5H5I6_HUMAN	GRSF1	unreviewed	F5H5I6	230.077	216.841	224.414	162.37	164.15	158.499	0.00108361	0.00520537	-0.468983
Q14687	GSE1_HUMAN	GSE1	reviewed	Q14687	68.7541	66.936	68.8443	63.7372	59.0831	59.3682	0.0253231	0.0397817	-0.166911
P06396	GELS_HUMAN	GSN	reviewed	P06396-2	455.741	452.774	457.298	740.126	760.064	758.82	0.000287809	0.00281349	0.725931
P15170	ERF3A_HUMAN	GSPT1	reviewed	P15170-3	309.979	335.269	322.974	441.221	434.711	442.45	0.00182342	0.00676401	0.445358
P00390	GSHR_HUMAN	GSR	reviewed	P00390	300.289	310.853	298.749	368.927	365.191	368.443	0.00174569	0.00664818	0.277093
P48637	GSHB_HUMAN	GSS	reviewed	P48637	173.142	181.008	177.75	212.246	213.186	215.899	0.000905047	0.00474348	0.269914
Q9Y2Q3	GSTK1_HUMAN	GSTK1	reviewed	Q9Y2Q3	163.486	161.326	167.763	123.734	126.875	124.629	0.000401351	0.0031616	-0.392541
P78417	GSTO1_HUMAN	GSTO1	reviewed	P78417	97.1234	110.93	101.669	126.944	126.571	130.397	0.0189857	0.0316178	0.309799
P30711	GSTT1_HUMAN	GSTT1	reviewed	P30711	21.1729	23.6167	21.9208	33.1954	34.2505	33.776	0.00120901	0.00550851	0.601537
G3V5T0	G3V5T0_HUMAN	GSTZ1	unreviewed	G3V5T0	82.438	84.3229	83.9854	113.501	116.763	114.103	6.89e-05	0.00164746	0.457721
P35269	T2FA_HUMAN	GTF2F1	reviewed	P35269	60.0703	64.4676	59.8487	79.2485	83.4009	91.2243	0.0119787	0.0223792	0.461377
P13984	T2FB_HUMAN	GTF2F2	reviewed	P13984	65.5512	68.3574	68.392	113.671	110.692	112.684	4.22e-06	0.00105064	0.736448
P32780	TF2H1_HUMAN	GTF2H1	reviewed	P32780	31.0183	30.3308	30.9569	24.9323	24.849	24.0921	7.68e-05	0.00169708	-0.32137
Q13888	TF2H2_HUMAN	GTF2H2	reviewed	Q13888	22.0263	21.6606	21.132	17.2615	17.157	17.4497	0.00165069	0.0064706	-0.321563
Q12789	TF3C1_HUMAN	GTF3C1	reviewed	Q12789	449.208	446.55	455.444	411.941	412.407	411.153	0.00404612	0.0106731	-0.129148
Q8WUA4	TF3C2_HUMAN	GTF3C2	reviewed	Q8WUA4	104.877	109.301	108.644	97.1323	96.12	95.7712	0.00982721	0.0194719	-0.159555
Q9Y5Q9	TF3C3_HUMAN	GTF3C3	reviewed	Q9Y5Q9	138.947	136.836	140.544	110.626	112.644	109.29	4.6e-05	0.00153376	-0.3241
Q9UKN8	TF3C4_HUMAN	GTF3C4	reviewed	Q9UKN8	195.475	189.576	201.296	177.065	177.737	178.235	0.0332825	0.0498298	-0.137517
Q9Y5Q8	TF3C5_HUMAN	GTF3C5	reviewed	Q9Y5Q8	124.58	124.503	126.4	110.087	107.012	105.992	0.00114509	0.00535078	-0.216808
O00178	GTPB1_HUMAN	GTPBP1	reviewed	O00178	15.5562	16.4443	15.4794	17.6929	17.9728	16.9095	0.0187175	0.0312807	0.147066
A4D1E9	GTPBA_HUMAN	GTPBP10	reviewed	A4D1E9	71.4936	70.6693	75.5837	44.2269	44.9972	42.3383	0.000454815	0.00335014	-0.726904
Q9BX10	GTPB2_HUMAN	GTPBP2	reviewed	Q9BX10	13.2938	13.8269	13.9145	16.4925	15.1683	15.3423	0.0253947	0.0398485	0.195892
Q969Y2	GTPB3_HUMAN	GTPBP3	reviewed	Q969Y2	29.1757	27.1563	28.3531	20.8415	22.3817	21.0109	0.00100497	0.00497287	-0.39877
Q9BZE4	GTPB4_HUMAN	GTPBP4	reviewed	Q9BZE4	428.699	414.526	429.156	314.941	313.53	310.626	0.00101745	0.00500148	-0.438183
O43824	GTPB6_HUMAN	GTPBP6	reviewed	O43824	145.509	143.397	145.881	109.002	111.21	106.623	0.000103473	0.00189598	-0.411745
Q8N3Z3	GTPB8_HUMAN	GTPBP8	reviewed	Q8N3Z3	12.5467	12.4743	12.4673	10.7027	11.412	10.7902	0.0196082	0.0324312	-0.188141
Q8N442	GUF1_HUMAN	GUF1	reviewed	Q8N442	36.9015	36.1898	36.7805	31.1234	33.161	30.8617	0.0149444	0.026391	-0.207605
B1ANH0	B1ANH0_HUMAN	GUK1	unreviewed	B1ANH0	40.8881	41.216	41.1496	47.7025	46.7665	49.8374	0.0154611	0.0270685	0.227505
Q9UBP9	GULP1_HUMAN	GULP1	reviewed	Q9UBP9	26.9534	28.3262	29.8076	34.4895	32.8274	34.4177	0.0075036	0.0161371	0.257796
P08236	BGLR_HUMAN	GUSB	reviewed	P08236	100.561	101.117	99.9722	91.4327	90.5908	89.0601	0.00117495	0.0054316	-0.154143
P46976	GLYG_HUMAN	GYG1	reviewed	P46976	73.3537	79.1346	77.3288	129.833	128.719	132.099	6.57e-05	0.00163246	0.765391
P07305	H10_HUMAN	H1-0	reviewed	P07305	297.055	270.311	289.663	330.299	342.22	321.165	0.0122516	0.0227905	0.213444
Q92522	H1X_HUMAN	H1-10	reviewed	Q92522	647.386	613.479	622.514	585.866	571.385	545.259	0.0189983	0.031628	-0.145659
P16402	H13_HUMAN	H1-3	reviewed	P16402	1670.61	1553.01	1528.97	1140.09	1147.71	1075.42	0.002498	0.00809121	-0.498869
P10412	H14_HUMAN	H1-4	reviewed	P10412	68.7384	61.6247	63.6368	55.4317	56.3276	52.7568	0.026189	0.0408377	-0.237827
P16401	H15_HUMAN	H1-5	reviewed	P16401	1657.5	1557.98	1542.19	1188.12	1198.15	1143.11	0.00249016	0.00809116	-0.430843
O60814	H2B1K_HUMAN	H2BC12	reviewed	O60814	3695.18	3579.02	3556.83	2926.27	2927.19	2776.66	0.000419272	0.00323422	-0.327717
P62805	H4_HUMAN	H4C1	reviewed	P62805	2520.55	2670.27	2547.68	2097.31	2080.33	2068.66	0.00699713	0.0153446	-0.309051
Q9P035	HACD3_HUMAN	HACD3	reviewed	Q9P035	18.7155	17.7167	18.7801	16.4059	16.9213	16.2764	0.0158038	0.0275279	-0.154545
Q9UJ83	HACL1_HUMAN	HACL1	reviewed	Q9UJ83	92.5952	84.7905	87.2971	51.7015	51.7465	49.4245	0.00173302	0.00663438	-0.791936
P55084	ECHB_HUMAN	HADHB	reviewed	P55084	731.768	672.715	715.69	605.055	620.432	596.192	0.0186908	0.0312488	-0.218913
Q16775	GLO2_HUMAN	HAGH	reviewed	Q16775	34.5138	35.4129	34.8368	48.3849	47.0348	48.3475	7.72e-05	0.00169708	0.4566
A0A2R8Y5P7	A0A2R8Y5P7_HUMAN	HARS2	unreviewed	A0A2R8Y5P7	190.1	183.866	183.744	145.339	143.74	139.03	0.000114524	0.00192776	-0.381538
Q8TF76	HASP_HUMAN	HASPIN	reviewed	Q8TF76	12.9437	12.3551	12.3644	8.79694	9.08428	8.2767	0.000288115	0.00281349	-0.525909
Q96CS2	HAUS1_HUMAN	HAUS1	reviewed	Q96CS2	13.4157	14.1901	13.0245	11.4434	11.8054	11.0104	0.00963497	0.0192137	-0.246067
Q9NVX0	HAUS2_HUMAN	HAUS2	reviewed	Q9NVX0	1.7991	1.86668	1.89033	2.25227	2.3386	2.26057	0.000370098	0.00305898	0.302332
Q68CZ6	HAUS3_HUMAN	HAUS3	reviewed	Q68CZ6	39.1639	39.5151	37.2016	47.752	47.7255	48.1342	0.00482814	0.0118563	0.309535
Q99871	HAUS7_HUMAN	HAUS7	reviewed	Q99871	15.9202	17.4298	17.0994	19.7772	20.1373	19.8926	0.0168475	0.0289498	0.245482
O00165	HAX1_HUMAN	HAX1	reviewed	O00165	72.1137	65.1997	66.3472	52.8842	53.9074	52.5418	0.0174563	0.0296637	-0.354118
P53701	CCHL_HUMAN	HCCS	reviewed	P53701	131.973	127.929	128.529	121.951	122.071	118.425	0.0076193	0.016335	-0.0998884
A6NEM2	A6NEM2_HUMAN	HCFC1	unreviewed	A6NEM2	542.639	528.962	537.05	460.271	454.7	457.448	0.000735386	0.0042322	-0.229131
Q92769	HDAC2_HUMAN	HDAC2	reviewed	Q92769	295.907	294.438	305.694	277.705	277.039	278.593	0.0258206	0.0403397	-0.104663
O15379	HDAC3_HUMAN	HDAC3	reviewed	O15379	24.4576	27.7245	25.0303	21.4761	21.7163	20.4156	0.0324077	0.0487777	-0.279623
P51858	HDGF_HUMAN	HDGF	reviewed	P51858	504.021	552.985	516.037	654.478	653.339	688.022	0.00208331	0.00728824	0.343437
Q9Y3E1	HDGR3_HUMAN	HDGFL3	reviewed	Q9Y3E1	55.6936	57.7199	57.701	71.8818	72.0886	70.3924	0.000103916	0.00189598	0.325092
Q9H0R4	HDHD2_HUMAN	HDHD2	reviewed	Q9H0R4	8.25007	8.7149	8.51751	7.08034	7.4672	7.18254	0.00232865	0.00774082	-0.229813
Q9BSH5	HDHD3_HUMAN	HDHD3	reviewed	Q9BSH5	90.7334	85.3997	91.9108	80.6928	80.7469	76.2674	0.01811	0.0304761	-0.173284
Q9BXW7	HDHD5_HUMAN	HDHD5	reviewed	Q9BXW7	165.47	160.883	167.406	113.991	117.088	112.705	7.68e-05	0.00169708	-0.522308
Q9H583	HEAT1_HUMAN	HEATR1	reviewed	Q9H583	568.844	548.059	567.012	360.524	365.091	357.171	0.000356383	0.00300548	-0.63707
Q6AI08	HEAT6_HUMAN	HEATR6	reviewed	Q6AI08	172.245	185.345	174.809	290.191	296.217	304.927	3.52e-05	0.0015171	0.743458
A0A804HJX8	A0A804HJX8_HUMAN	HECTD4	unreviewed	A0A804HJX8	49.5265	51.7156	50.7115	61.6387	63.4105	63.1444	0.000152282	0.00212172	0.308585
Q9BYK8	HELZ2_HUMAN	HELZ2	reviewed	Q9BYK8	304.805	301.985	305.075	378.242	381.52	379.25	6.71e-07	0.000969663	0.320891
Q15751	HERC1_HUMAN	HERC1	reviewed	Q15751	59.4103	59.7096	58.602	62.5863	62.4261	62.7384	0.00645854	0.0145322	0.0791978
Q9UII4	HERC5_HUMAN	HERC5	reviewed	Q9UII4	21.321	19.3729	21.1779	25.7049	25.5288	24.9075	0.00932731	0.0187825	0.299396
Q14469	HES1_HUMAN	HES1	reviewed	Q14469	17.6601	17.495	17.4616	13.3439	12.8859	13.4481	0.000537208	0.00361539	-0.407185
Q9BTY7	HGH1_HUMAN	HGH1	reviewed	Q9BTY7	56.392	57.1797	58.6829	49.4987	50.472	47.6267	0.00185876	0.00683039	-0.222875
O14964	HGS_HUMAN	HGS	reviewed	O14964	159.989	165.307	163.044	184.227	180.42	183.495	0.000713061	0.00415665	0.166659
P31937	3HIDH_HUMAN	HIBADH	reviewed	P31937	168.269	160.115	166.297	145.063	151.498	147.379	0.00657101	0.0146728	-0.156137
Q8IV36	HID1_HUMAN	HID1	reviewed	Q8IV36	67.6778	71.4518	73.6952	107.324	102.639	105.902	0.000147815	0.00211047	0.569645
Q9NWT6	HIF1N_HUMAN	HIF1AN	reviewed	Q9NWT6	23.6582	24.7382	24.3554	26.0019	26.3337	26.3509	0.0158446	0.027578	0.113132
Q53FT3	HIKES_HUMAN	HIKESHI	reviewed	Q53FT3	9.3351	10.1904	10.6432	21.3559	20.9857	22.5162	5.44e-05	0.00156866	1.10423
O00291	HIP1_HUMAN	HIP1	reviewed	O00291	87.5009	89.2411	86.4402	77.9067	78.2578	75.7289	0.000787339	0.00436914	-0.1826
O75146	HIP1R_HUMAN	HIP1R	reviewed	O75146	219.739	233.969	228.542	291.651	291.467	285.554	0.00107201	0.00517293	0.348513
Q5SQL3	Q5SQL3_HUMAN	HIPK1	unreviewed	Q5SQL3	10.7493	10.6896	11.3034	12.9479	13.1378	13.1643	0.00408618	0.010709	0.261538
P54198	HIRA_HUMAN	HIRA	reviewed	P54198	42.8021	42.2406	44.2186	38.75	39.457	38.8442	0.0119848	0.0223808	-0.14315
P19367	HXK1_HUMAN	HK1	reviewed	P19367	878.336	859.107	891.529	976.749	984.452	951.025	0.0024389	0.00799422	0.147624
P52789	HXK2_HUMAN	HK2	reviewed	P52789	124.178	124.868	125.742	93.22	94.8909	90.8028	0.000381129	0.00309418	-0.426255
Q53Z42	Q53Z42_HUMAN	HLA-A	unreviewed	Q53Z42	301.863	295.584	298.707	343.12	334.372	330.232	0.00364474	0.0100015	0.169281
Q2L6G2	Q2L6G2_HUMAN	HLA-B	unreviewed	Q2L6G2	3.42577	3.34028	3.83582	7.66904	7.10644	7.01739	0.000204668	0.00241486	1.03954
Q5RIP0	Q5RIP0_HUMAN	HLA-C	unreviewed	Q5RIP0	66.9846	67.0682	69.2489	84.9198	84.7896	80.1073	0.00374736	0.0101946	0.297247
Q5Y7D6	Q5Y7D6_HUMAN	HLA-DQB1	unreviewed	Q5Y7D6	7.27999	6.32287	6.51685	4.83337	5.0434	4.49705	0.00958833	0.0191311	-0.485167
P01911	DRB1_HUMAN	HLA-DRB1	reviewed	P01911	25.7412	25.1611	26.8342	45.719	45.8275	41.4093	0.00310343	0.00913044	0.774283
P50747	BPL1_HUMAN	HLCS	reviewed	P50747	22.0281	20.6863	21.531	17.1996	18.6526	17.6837	0.00361235	0.00995395	-0.263084
Q14527	HLTF_HUMAN	HLTF	reviewed	Q14527	163.174	163.852	160.533	152.712	146.538	151.671	0.0105427	0.0204537	-0.112703
F5H345	F5H345_HUMAN	HMBS	unreviewed	F5H345	71.1105	80.3008	75.6591	94.4275	92.0157	94.7442	0.0140367	0.0251717	0.308392
P17096	HMGA1_HUMAN	HMGA1	reviewed	P17096	217.173	189.038	207.081	102.804	105.723	101.6	0.00570206	0.0132393	-0.983719
P09429	HMGB1_HUMAN	HMGB1	reviewed	P09429	689.768	740.486	710.85	1143.38	1156.47	1210.96	0.000115493	0.00192776	0.713451
P26583	HMGB2_HUMAN	HMGB2	reviewed	P26583	280.072	293.345	276.17	396.539	382.551	389.344	0.000128163	0.00201919	0.459743
O15347	HMGB3_HUMAN	HMGB3	reviewed	O15347	213.182	222.789	222.68	314.759	310.702	325.958	0.000134736	0.00205774	0.530568
Q01581	HMCS1_HUMAN	HMGCS1	reviewed	Q01581	88.0861	96.2421	91.0631	126.171	125.171	128.061	0.00204963	0.00722106	0.46225
A0A087WZE9	A0A087WZE9_HUMAN	HMGN3	unreviewed	A0A087WZE9	481.082	428.739	475.706	307.881	311.258	310.167	0.0115186	0.0217869	-0.576209
O75330	HMMR_HUMAN	HMMR	reviewed	O75330	16.7161	17.1224	17.9636	24.6212	24.6514	27.0201	0.00335374	0.00951792	0.558532
A0A087WT44	A0A087WT44_HUMAN	HMOX2	unreviewed	A0A087WT44	314.948	309.042	313.708	252.396	255.585	249.841	1.74e-05	0.00143594	-0.307265
A0A2R8Y4L2	A0A2R8Y4L2_HUMAN	HNRNPA1P48	unreviewed	A0A2R8Y4L2	59.0219	55.8384	57.0978	37.2898	40.2039	38.858	0.000128113	0.00201919	-0.563565
P22626	ROA2_HUMAN	HNRNPA2B1	reviewed	P22626	2620.96	2436.88	2501.72	1887.58	1834.39	1769.47	0.000971603	0.00490187	-0.461118
P51991	ROA3_HUMAN	HNRNPA3	reviewed	P51991	1256.39	1131.59	1198.23	851.626	858.015	829.664	0.00777209	0.0165547	-0.498024
Q99729	ROAA_HUMAN	HNRNPAB	reviewed	Q99729-3	541.319	531.846	535.8	398.29	396.494	395.955	0.000178322	0.00225702	-0.434276
G8JLB6	G8JLB6_HUMAN	HNRNPH1	unreviewed	G8JLB6	1512.25	1418.3	1505.09	1124.27	1152.13	1141.26	0.00514317	0.0123208	-0.376134
P31942	HNRH3_HUMAN	HNRNPH3	reviewed	P31942	714.686	662.545	698.316	566.236	574.22	554.895	0.00808384	0.017003	-0.291908
P61978	HNRPK_HUMAN	HNRNPK	reviewed	P61978-3	1690.33	1677.6	1699.62	1492.5	1445.07	1442.36	0.00190817	0.00692837	-0.210376
P14866	HNRPL_HUMAN	HNRNPL	reviewed	P14866	1234.6	1162.43	1229.64	1067.59	1071.83	1075.7	0.0265921	0.0413722	-0.173774
Q8WVV9	HNRLL_HUMAN	HNRNPLL	reviewed	Q8WVV9	167.804	168.678	171.045	164.421	161.133	163.605	0.0114831	0.0217397	-0.053178
Q00839	HNRPU_HUMAN	HNRNPU	reviewed	Q00839	2596.61	2330.48	2468.25	1571.43	1573.39	1547.65	0.00669315	0.0148748	-0.656272
Q9NSC5	HOME3_HUMAN	HOMER3	reviewed	Q9NSC5	29.3777	29.2614	29.5722	25.5034	24.8399	23.7841	0.0093967	0.0188714	-0.250959
Q9UJC3	HOOK1_HUMAN	HOOK1	reviewed	Q9UJC3	93.5792	99.2638	96.2302	126.272	120.362	129.743	0.00195334	0.00701802	0.380744
Q5SSJ5	HP1B3_HUMAN	HP1BP3	reviewed	Q5SSJ5	431.51	410.545	409.308	373.196	368.73	354.991	0.00579439	0.0133782	-0.190044
P37235	HPCL1_HUMAN	HPCAL1	reviewed	P37235	70.9468	72.7726	73.9251	63.396	62.669	62.649	0.00503653	0.0121467	-0.205772
Q96IR7	HPDL_HUMAN	HPDL	reviewed	Q96IR7	116.462	111.494	118.964	97.9455	98.0018	100.475	0.00922696	0.0186181	-0.226952
P01112	RASH_HUMAN	HRAS	reviewed	P01112	196.147	188.807	193.157	166.067	176.571	165.221	0.00958107	0.0191311	-0.186918
O60243	H6ST1_HUMAN	HS6ST1	reviewed	O60243	3.62084	3.27508	3.72181	2.42729	3.04018	2.51002	0.0242183	0.0383981	-0.412468
O75506	HSBP1_HUMAN	HSBP1	reviewed	O75506	36.5654	37.4491	39.3071	46.1557	46.7375	49.2937	0.00176901	0.00666743	0.327366
Q99714	HCD2_HUMAN	HSD17B10	reviewed	Q99714	969.682	902.037	952.067	761.844	792.29	769.523	0.00634013	0.0143206	-0.281234
Q53GQ0	DHB12_HUMAN	HSD17B12	reviewed	Q53GQ0	106.988	98.9509	105.229	83.5939	85.2428	82.3678	0.00869463	0.0178412	-0.308832
P51659	DHB4_HUMAN	HSD17B4	reviewed	P51659	896.92	854.962	892.494	732.634	746.925	719.598	0.00171041	0.00659316	-0.265978
P56937	DHB7_HUMAN	HSD17B7	reviewed	P56937	20.3509	19.2648	20.0452	17.502	18.5402	17.3155	0.0144123	0.0256892	-0.16109
Q3SXM5	HSDL1_HUMAN	HSDL1	reviewed	Q3SXM5	141.557	131.758	134.213	108.989	109.979	103.854	0.00243686	0.00799391	-0.33616
E9PMQ6	E9PMQ6_HUMAN	HSF1	unreviewed	E9PMQ6	33.6795	33.2295	33.0403	44.5716	43.0103	45.1838	0.00185443	0.00682366	0.409613
P07900	HS90A_HUMAN	HSP90AA1	reviewed	P07900	2738.74	2947.64	2798.61	3884.02	3845.98	4008.48	0.000226065	0.00252261	0.46826
P08238	HS90B_HUMAN	HSP90AB1	reviewed	P08238	5041.04	5492.18	5151.42	5826.47	5956.55	6071.16	0.0178342	0.0300898	0.18691
P14625	ENPL_HUMAN	HSP90B1	reviewed	P14625	2716.89	2587.49	2676.27	2446.12	2511.65	2444.77	0.0193961	0.032173	-0.108487
P48723	HSP13_HUMAN	HSPA13	reviewed	P48723	41.7223	41.8699	42.6537	53.6161	55.1492	53.4312	0.000271433	0.00275929	0.361505
A0A0G2JIW1	A0A0G2JIW1_HUMAN	HSPA1B	unreviewed	A0A0G2JIW1	1727.17	1849.09	1807.07	2423.15	2405.41	2466.42	0.00057946	0.00374422	0.438404
P34932	HSP74_HUMAN	HSPA4	reviewed	P34932	840.567	894.647	880.935	1142.56	1128.22	1173.64	0.000240755	0.00260603	0.396817
O95757	HS74L_HUMAN	HSPA4L	reviewed	O95757	141.568	158.089	146.796	181.757	177.688	185.879	0.00991301	0.0195694	0.288606
P11021	BIP_HUMAN	HSPA5	reviewed	P11021	2730.44	2536.41	2655.59	2984.42	2968.81	2979.7	0.0263367	0.0410308	0.173187
P38646	GRP75_HUMAN	HSPA9	reviewed	P38646	5094.01	4588.99	4954.08	3398.24	3554.08	3451.12	0.00702617	0.0153801	-0.492567
P10809	CH60_HUMAN	HSPD1	reviewed	P10809	5435.07	5034.85	5242.7	3130.49	3264.78	3216.38	0.00137686	0.0058737	-0.709069
P61604	CH10_HUMAN	HSPE1	reviewed	P61604	577.232	565.105	534.236	318.113	311.884	294.402	0.000341277	0.00295438	-0.858929
[truncated: 2,126 more rows]

## Sheet: Tamoxifen 2550DEPs
Entry	Entry_name	Gene_name	Status	Accession	MCF-7	MCF-7	MCF-7	MCF-7/TAR	MCF-7/TAR	MCF-7/TAR	Ttest	Padjust	log2FC
[truncated: 2,550 more rows]
