# Supplementary material for: Discovery of Proteins Responsible for Resistance to Three Chemotherapy Drugs in Breast Cancer Cells Using Proteomics and Bioinformatics Analysis
Source: Molecules. 2022 Mar 8;27(6):1762. doi: 10.3390/molecules27061762 (PMC8954867; doi:10.3390/molecules27061762)
Supplement: Supplementary file 1 [file molecules-27-01762-s001.zip › Table S4. Analysis results of public RNA-seq data from GEO and SRA.xlsx]

## Sheet: Processed RNA-seq raw data list
Drug	Ref	Experiment Accession	Experiment Title	case	culture method	Run	LibraryLayout	Model	BioProject		Total Sequenced reads	Alignment rate (%)
Tamoxifen	Zhou Y et al., Nat Commun 2019 Apr 3;10(1):1522.	SRX3583213	GSM2913255: RNAseq_MCF7L_Parental; Homo sapiens; RNA-Seq	CON	drug-free-medium	SRR6493747	SINGLE	Illumina HiSeq 2000	PRJNA428600		31786025	93.97
Tamoxifen	Zhou Y et al., Nat Commun 2019 Apr 3;10(1):1522.	SRX3583214	GSM2913256: RNAseq_MCF7L_Parental; Homo sapiens; RNA-Seq	CON	drug-free-medium	SRR6493749	SINGLE	Illumina HiSeq 2000	PRJNA428600		23971928	93.99
Tamoxifen	Zhou Y et al., Nat Commun 2019 Apr 3;10(1):1522.	SRX3583215	GSM2913257: RNAseq_MCF7L_Parental_R3; Homo sapiens; RNA-Seq	CON	drug-free-medium	SRR6493750	SINGLE	Illumina HiSeq 2000	PRJNA428600		24349988	94.44
Tamoxifen	Zhou Y et al., Nat Commun 2019 Apr 3;10(1):1522.	SRX3583226	GSM2913267: RNAseq_MCF7L_TamR; Homo sapiens; RNA-Seq	TAR	100 nM Tamoxifen	SRR6493760	SINGLE	Illumina HiSeq 2000	PRJNA428600		30046974	95.57
Tamoxifen	Zhou Y et al., Nat Commun 2019 Apr 3;10(1):1522.	SRX3583227	GSM2913268: RNAseq_MCF7L_TamR_R2; Homo sapiens; RNA-Seq	TAR	100 nM Tamoxifen	SRR6493761	SINGLE	Illumina HiSeq 2000	PRJNA428600		39717371	95.47
Tamoxifen	Zhou Y et al., Nat Commun 2019 Apr 3;10(1):1522.	SRX3583228	GSM2913269: RNAseq_MCF7L_TamR_R3; Homo sapiens; RNA-Seq	TAR	100 nM Tamoxifen	SRR6493762	SINGLE	Illumina HiSeq 2000	PRJNA428600		61314659	95.9
Tamoxifen	Calley J Jones et al., Mol Cancer Res . 2021 Jun;19(6):1026-1039	SRX9817632	GSM5013363: Vehicle Control_1; Homo sapiens; RNA-Seq	CON	drug-free-medium	SRR13398517	PAIRED	Illumina HiSeq 2500	PRJNA691063		146389828	94.14
Tamoxifen	Calley J Jones et al., Mol Cancer Res . 2021 Jun;19(6):1026-1039	SRX9817633	GSM5013364: Vehicle Control_2; Homo sapiens; RNA-Seq	CON	drug-free-medium	SRR13398518	PAIRED	Illumina HiSeq 2500	PRJNA691063		133425864	95.74
Tamoxifen	Calley J Jones et al., Mol Cancer Res . 2021 Jun;19(6):1026-1039	SRX9817634	GSM5013365: Vehicle Control_3; Homo sapiens; RNA-Seq	CON	drug-free-medium	SRR13398519	PAIRED	Illumina HiSeq 2500	PRJNA691063		116611976	90.4
Tamoxifen	Calley J Jones et al., Mol Cancer Res . 2021 Jun;19(6):1026-1039	SRX9817626	GSM5013369: 4HT-R_1; Homo sapiens; RNA-Seq	TAR	1 μmol/L 4-hydroxy tamoxifen	SRR13398523	PAIRED	Illumina HiSeq 2500	PRJNA691063		129778718	94.1
Tamoxifen	Calley J Jones et al., Mol Cancer Res . 2021 Jun;19(6):1026-1039	SRX9817627	GSM5013370: 4HT-R_2; Homo sapiens; RNA-Seq	TAR	1 μmol/L 4-hydroxy tamoxifen	SRR13398524	PAIRED	Illumina HiSeq 2500	PRJNA691063		128904850	94.62
Tamoxifen	Calley J Jones et al., Mol Cancer Res . 2021 Jun;19(6):1026-1039	SRX9817628	GSM5013371: 4HT-R_3; Homo sapiens; RNA-Seq	TAR	1 μmol/L 4-hydroxy tamoxifen	SRR13398525	PAIRED	Illumina HiSeq 2500	PRJNA691063		124443430	94.05
Paclitaxel	Dong-Xu He et al., Sci Rep . 2016 Apr 20;6:24706	SRX1024154	GSM1682280: WT_RNAseq; Homo sapiens; RNA-Seq	CON	drug-free-medium	SRR2017563	SINGLE	Illumina HiSeq 2000	PRJNA283827		7294027	90.88
Paclitaxel	Dong-Xu He et al., Sci Rep . 2016 Apr 20;6:24706	SRX1024153	GSM1682279: PTX_RNAseq; Homo sapiens; RNA-Seq	PR	stepwise increasing concentrations	SRR2017562	SINGLE	Illumina HiSeq 2000	PRJNA283827		7062774	90.08
	Reference genome: NCBI GRCh38

## Sheet: Doxorubicin,GSE174152
gene_id	gene	locus	sample_1	sample_2	value_1	value_2	log2.fold_change.	p_value	q_value
NM_000014	A2M	chr12:9217772-9268558	MCF7	MCF7-DR	0.0177546	0	-0.0253897	1	1
NM_000015	NAT2	chr8:18248754-18258723	MCF7	MCF7-DR	0.118907	0	-0.16209	1	1
NM_000016	ACADM	chr1:76190031-76229363	MCF7	MCF7-DR	12.9836	23.2619	0.841277	5e-05	0.000186859
NM_000017	ACADS	chr12:121163540-121177811	MCF7	MCF7-DR	5.09903	2.62246	-0.959301	0.0011	0.00333039
NM_000018	ACADVL	chr17:7093209-7128586	MCF7	MCF7-DR	71.4196	35.678	-1.00129	5e-05	0.000186859
NM_000019	ACAT1	chr11:107992257-108018891	MCF7	MCF7-DR	23.4286	37.9308	0.6951	5e-05	0.000186859
NM_000020	ACVRL1	chr12:52301201-52317145	MCF7	MCF7-DR	6.86e-05	2.52e-06	-4.76634	1	1
NM_000021	PSEN1	chr14:73603142-73690399	MCF7	MCF7-DR	4.00295	6.43203	0.684212	0.0255	0.0567981
NM_000022	ADA	chr20:43248162-43280376	MCF7	MCF7-DR	21.5874	7.27427	-1.56931	5e-05	0.000186859
NM_000023	SGCA	chr17:48243365-48253293	MCF7	MCF7-DR	0	4.99e-06	7.19e-06	1	1
NM_000024	ADRB2	chr5:148206155-148208197	MCF7	MCF7-DR	0	25.3612	4.72034	5e-05	0.000186859
NM_000025	ADRB3	chr8:37820513-37824184	MCF7	MCF7-DR	0	0	0	1	1
NM_000026	ADSL	chr22:40742503-40762575	MCF7	MCF7-DR	84.5004	92.3168	0.127635	0.4556	0.546814
NM_000027	AGA	chr4:178351928-178363657	MCF7	MCF7-DR	6.99838	0	-2.99971	5e-05	0.000186859
NM_000028	AGL	chr1:100315639-100389579	MCF7	MCF7-DR	0	0	0	1	1
NM_000029	AGT	chr1:230838271-230850336	MCF7	MCF7-DR	0	0.0190945	0.0272878	1	1
NM_000030	AGXT	chr2:241808161-241818536	MCF7	MCF7-DR	0	0	0	1	1
NM_000031	ALAD	chr9:116148591-116163618	MCF7	MCF7-DR	11.5306	5.88469	-0.970435	5e-05	0.000186859
NM_000032	ALAS2	chrX:55035487-55057497	MCF7	MCF7-DR	0	0.00155991	0.00224872	1	1
NM_000033	ABCD1	chrX:152990322-153010216	MCF7	MCF7-DR	30.1028	2.1057	-3.83752	5e-05	0.000186859
NM_000034	ALDOA	chr16:30064410-30081741	MCF7	MCF7-DR	86.7493	91.7992	0.0816289	0.89105	0.915423
NM_000035	ALDOB	chr9:104182841-104198062	MCF7	MCF7-DR	0	0	0	1	1
NM_000036	AMPD1	chr1:115215719-115238239	MCF7	MCF7-DR	0.00431942	0	-0.00621819	1	1
NM_000037	ANK1	chr8:41510743-41754280	MCF7	MCF7-DR	0.0409368	2.71e-06	-13.8815	1	1
NM_000038	APC	chr5:112043201-112181936	MCF7	MCF7-DR	2.80843	2.55013	-0.139194	0.49495	0.583452
NM_000039	APOA1	chr11:116706468-116969131	MCF7	MCF7-DR	0.538648	0.443895	-0.279125	1	1
NM_000040	APOC3	chr11:116700623-116703787	MCF7	MCF7-DR	0	0.581373	0.661178	1	1
NM_000041	APOE	chr19:45409005-45412652	MCF7	MCF7-DR	4.59992	3.21275	-0.517796	0.11925	0.210853
NM_000042	APOH	chr17:64208146-64225556	MCF7	MCF7-DR	0	0.042431	0.0599519	1	1
NM_000043	FAS	chr10:90692440-90775542	MCF7	MCF7-DR	3.5191	2.66667	-0.400171	0.1553	0.249995
NM_000044	AR	chrX:66763873-66950461	MCF7	MCF7-DR	1.67448	0.847219	-0.982909	0.00015	0.000525066
NM_000045	ARG1	chr6:131894343-131949379	MCF7	MCF7-DR	0	0.0273242	0.0388915	1	1
NM_000046	ARSB	chr5:78073036-78282357	MCF7	MCF7-DR	1.70074	1.41351	-0.266886	0.3291	0.424084
NM_000047	ARSE	chrX:2852672-2886351	MCF7	MCF7-DR	0	0.928035	0.947131	5e-05	0.000186859
NM_000048	ASL	chr7:65540775-65558329	MCF7	MCF7-DR	14.523	46.1682	1.66856	5e-05	0.000186859
NM_000049	ASPA	chr17:3377403-3402700	MCF7	MCF7-DR	0	0	0	1	1
NM_000050	ASS1	chr9:133320093-133376661	MCF7	MCF7-DR	3.56397	0.725532	-2.29637	0.18155	0.280025
NM_000051	ATM	chr11:108093558-108239826	MCF7	MCF7-DR	3.08088	4.54163	0.559869	0.0019	0.00550947
NM_000052	ATP7A	chrX:77166152-77305892	MCF7	MCF7-DR	2.14634	1.40717	-0.609082	0.00675	0.0173355
NM_000053	ATP7B	chr13:52506805-52585630	MCF7	MCF7-DR	2.48659	1.31497	-0.91914	0.1438	0.235476
NM_000054	AVPR2	chrX:153167984-153172620	MCF7	MCF7-DR	0	0.102024	0.140156	1	1
NM_000055	BCHE	chr3:165490691-165555253	MCF7	MCF7-DR	0	0	0	1	1
NM_000056	BCKDHB	chr6:80816343-81055987	MCF7	MCF7-DR	8.67457	12.7361	0.55406	0.03595	0.0765994
NM_000057	BLM	chr15:91260557-91358692	MCF7	MCF7-DR	4.11035	4.05616	-0.0191463	0.9266	0.943242
NM_000059	BRCA2	chr13:32889616-32973809	MCF7	MCF7-DR	2.31651	1.16581	-0.990627	5e-05	0.000186859
NM_000060	BTD	chr3:15602210-15687328	MCF7	MCF7-DR	2.19774	2.27192	0.0478916	0.9415	0.95498
NM_000061	BTK	chrX:100604434-100645784	MCF7	MCF7-DR	0	0.0466699	0.0658065	1	1
NM_000062	SERPING1	chr11:57365026-57382326	MCF7	MCF7-DR	3.56e-05	0.790326	14.44	1	1
NM_000063	C2	chr6_ssto_hap7:3228013-3246161	MCF7	MCF7-DR	0	0	0	1	1
NM_000064	C3	chr19:6677845-6720693	MCF7	MCF7-DR	0.123897	0.0950783	-0.381948	1	1
NM_000065	C6	chr5:41142247-41261540	MCF7	MCF7-DR	0	0	0	1	1
NM_000066	C8B	chr1:57394882-57431813	MCF7	MCF7-DR	0	0	0	1	1
NM_000067	CA2	chr8:86351055-86393721	MCF7	MCF7-DR	0.0254304	1.47902	5.86194	0.13085	0.220009
NM_000068	CACNA1A	chr19:13317255-13617274	MCF7	MCF7-DR	0	0	0	1	1
NM_000069	CACNA1S	chr1:201008639-201081694	MCF7	MCF7-DR	0	0	0	1	1
NM_000070	CAPN3	chr15:42651697-42704515	MCF7	MCF7-DR	0	0	0	1	1
NM_000071	CBS	chr21:44473300-44496472	MCF7	MCF7-DR	71.1039	79.7669	0.165861	0.33625	0.431588
NM_000072	CD36	chr7:80231503-80308593	MCF7	MCF7-DR	0	0	0	1	1
NM_000073	CD3G	chr11:118215058-118224497	MCF7	MCF7-DR	0	0	0	1	1
NM_000074	CD40LG	chrX:135730335-135742549	MCF7	MCF7-DR	0	0	0	1	1
NM_000075	CDK4	chr12:58138783-58146230	MCF7	MCF7-DR	267.381	271.972	0.0245624	0.88395	0.909676
NM_000076	CDKN1C	chr11:2904447-2906995	MCF7	MCF7-DR	0	0.562811	0.644143	1	1
NM_000077	CDKN2A	chr9:21967137-21994490	MCF7	MCF7-DR	0	579.637	9.18149	0.115	0.205537
NM_000078	CETP	chr16:56995834-57017756	MCF7	MCF7-DR	0	0	0	1	1
NM_000079	CHRNA1	chr2:175612322-175629200	MCF7	MCF7-DR	0.0501636	0	-0.0706141	1	1
NM_000080	CHRNE	chr17:4736634-4806369	MCF7	MCF7-DR	0.147256	0.0231086	-2.67182	1	1
NM_000081	LYST	chr1:235676124-236047008	MCF7	MCF7-DR	0.164803	1.55014	3.23358	5e-05	0.000186859
NM_000082	ERCC8	chr5:60169658-60240905	MCF7	MCF7-DR	3.46915	5.88266	0.761885	0.00685	0.0175719
NM_000083	CLCN1	chr7:143013218-143049097	MCF7	MCF7-DR	0	0	0	1	1
NM_000084	CLCN5	chrX:49687224-49863892	MCF7	MCF7-DR	2.34e-05	7.12e-06	-1.71371	1	1
NM_000085	CLCNKB	chr1:16370230-16383821	MCF7	MCF7-DR	0	0.344993	0.427599	1	1
NM_000086	CLN3	chr16:28477973-28503623	MCF7	MCF7-DR	54.6282	18.1565	-1.58916	5e-05	0.000186859
NM_000087	CNGA1	chr4:47596014-48014961	MCF7	MCF7-DR	0	0.0127911	0.0183366	1	1
NM_000088	COL1A1	chr17:48261456-48279000	MCF7	MCF7-DR	1.70832	141.057	6.36756	5e-05	0.000186859
NM_000089	COL1A2	chr7:94023872-94060544	MCF7	MCF7-DR	0.00827569	0	-0.0118902	1	1
NM_000090	COL3A1	chr2:189839098-189877472	MCF7	MCF7-DR	0.0426659	0.0226496	-0.913598	1	1
NM_000091	COL4A3	chr2:228029280-228222552	MCF7	MCF7-DR	0.10375	0.247333	1.25334	1	1
NM_000092	COL4A4	chr2:227867426-228029275	MCF7	MCF7-DR	0.0394798	1.08612	4.78192	0.0003	0.00100221
NM_000093	COL5A1	chr9:137533650-137764464	MCF7	MCF7-DR	0.732241	0.00517607	-7.14432	1	1
NM_000094	COL7A1	chr3:48601505-48632593	MCF7	MCF7-DR	0.366401	2.54866	2.79824	5e-05	0.000186859
NM_000095	COMP	chr19:18893582-18902114	MCF7	MCF7-DR	0.0442084	0.0397296	-0.154105	1	1
NM_000096	CP	chr3:148847370-148939832	MCF7	MCF7-DR	0.842391	0.420522	-1.00231	1	1
NM_000097	CPOX	chr3:98298289-98312455	MCF7	MCF7-DR	8.51573	14.4465	0.762516	5e-05	0.000186859
NM_000098	CPT2	chr1:53662100-53686289	MCF7	MCF7-DR	7.86437	1.88502	-2.06075	5e-05	0.000186859
NM_000099	CST3	chr20:23608533-23618685	MCF7	MCF7-DR	215.016	94.6524	-1.18373	5e-05	0.000186859
NM_000100	CSTB	chr21:45193545-45196256	MCF7	MCF7-DR	163.017	203.143	0.317469	0.0557	0.112254
NM_000101	CYBA	chr16:88709696-88717492	MCF7	MCF7-DR	776.285	564.398	-0.459874	0.0053	0.0139716
NM_000102	CYP17A1	chr10:104590287-104597290	MCF7	MCF7-DR	0	0	0	1	1
NM_000103	CYP19A1	chr15:51500253-51630795	MCF7	MCF7-DR	0.0286148	0	-0.0407028	1	1
NM_000104	CYP1B1	chr2:38294745-38303323	MCF7	MCF7-DR	10.1088	1.53388	-2.72035	5e-05	0.000186859
NM_000106	CYP2D6	chr22:42522500-42526883	MCF7	MCF7-DR	0.00012045	0.174886	10.5038	1	1
NM_000107	DDB2	chr11:47236492-47260769	MCF7	MCF7-DR	60.7673	10.0544	-2.59546	5e-05	0.000186859
NM_000108	DLD	chr7:107531551-107561643	MCF7	MCF7-DR	94.2223	19.5765	-2.26694	5e-05	0.000186859
NM_000109	DMD	chrX:31137344-33357726	MCF7	MCF7-DR	0	0	0	1	1
NM_000110	DPYD	chr1:97543299-98386615	MCF7	MCF7-DR	0	5.23814	2.64112	5e-05	0.000186859
NM_000111	SLC26A3	chr7:107405911-107443678	MCF7	MCF7-DR	0	0	0	1	1
NM_000112	SLC26A2	chr5:149340299-149366963	MCF7	MCF7-DR	9.52038	8.43943	-0.173874	0.3045	0.398573
NM_000113	TOR1A	chr9:132575220-132586441	MCF7	MCF7-DR	21.8959	27.8347	0.346222	0.0457	0.0943145
NM_000115	EDNRB	chr13:78393071-78549664	MCF7	MCF7-DR	0	0.000123479	0.000178132	1	1
NM_000116	TAZ	chrX:153626405-153650063	MCF7	MCF7-DR	2.52567	1.78549	-0.500345	0.82575	0.865543
NM_000117	EMD	chrX:153607596-153609883	MCF7	MCF7-DR	80.1153	60.3289	-0.409228	0.0168	0.0392581
NM_000118	ENG	chr9:130577290-130617052	MCF7	MCF7-DR	0.208307	0.502136	1.26936	1	1
NM_000119	EPB42	chr15:43489425-43513323	MCF7	MCF7-DR	0	0	0	1	1
NM_000120	EPHX1	chr1:225997775-226070420	MCF7	MCF7-DR	0	0	0	1	1
NM_000121	EPOR	chr19:11487880-11495018	MCF7	MCF7-DR	10.6698	7.3979	-0.528349	0.01895	0.0436497
NM_000122	ERCC3	chr2:128014865-128051752	MCF7	MCF7-DR	48.8464	36.3012	-0.428234	0.01	0.0246852
NM_000123	ERCC5	chr13:103436630-103528351	MCF7	MCF7-DR	6.03127	2.68902	-1.16538	0.00015	0.000525066
NM_000124	ERCC6	chr10:50662525-50747584	MCF7	MCF7-DR	2.01327	2.82463	0.488526	0.02455	0.0549226
NM_000125	ESR1	chr6:152011630-152424408	MCF7	MCF7-DR	16.799	0	-4.15372	5e-05	0.000186859
NM_000126	ETFA	chr15:76508628-76603810	MCF7	MCF7-DR	198.503	99.3737	-0.998223	5e-05	0.000186859
NM_000127	EXT1	chr8:118811601-119124058	MCF7	MCF7-DR	3.29125	144.841	5.45969	5e-05	0.000186859
NM_000128	F11	chr4:187187117-187422212	MCF7	MCF7-DR	0	0	0	1	1
NM_000129	F13A1	chr6:6144310-6320924	MCF7	MCF7-DR	0	0	0	1	1
NM_000130	F5	chr1:169481191-169555769	MCF7	MCF7-DR	0	0.00391635	0.00563906	1	1
NM_000131	F7	chr13:113760101-113774995	MCF7	MCF7-DR	0.000204072	0	-0.000294384	1	1
NM_000132	F8	chrX:154064063-154250998	MCF7	MCF7-DR	0.0293388	0.0104359	-1.49126	1	1
NM_000133	F9	chrX:138612894-138645617	MCF7	MCF7-DR	0	0	0	1	1
NM_000134	FABP2	chr4:120238404-120243316	MCF7	MCF7-DR	0.0596011	0	-0.0835212	1	1
NM_000135	FANCA	chr16:89773540-89883065	MCF7	MCF7-DR	16.7892	25.9471	0.62804	0.0164	0.0384048
NM_000136	FANCC	chr9:97861335-98079991	MCF7	MCF7-DR	3.06848	2.52106	-0.283498	0.27635	0.369603
NM_000137	FAH	chr15:80445232-80478924	MCF7	MCF7-DR	13.5669	8.2545	-0.71684	0.00055	0.00175832
NM_000138	FBN1	chr15:48700502-48937985	MCF7	MCF7-DR	0.00293929	14.7655	12.2945	0.24775	0.342793
NM_000139	MS4A2	chr11:59856136-59865940	MCF7	MCF7-DR	0	0	0	1	1
NM_000140	FECH	chr18:55212072-55253969	MCF7	MCF7-DR	14.6629	1.74675	-3.06943	5e-05	0.000186859
NM_000141	FGFR2	chr10:123237843-123357972	MCF7	MCF7-DR	0	0	0	1	1
NM_000142	FGFR3	chr4:1795038-1810599	MCF7	MCF7-DR	0	4.27681	2.39967	0.1245	0.214215
NM_000143	FH	chr1:241660856-241683085	MCF7	MCF7-DR	37.1088	124.672	1.74831	5e-05	0.000186859
NM_000144	FXN	chr9:71650478-71715094	MCF7	MCF7-DR	0.651828	1.68965	1.37416	5e-05	0.000186859
NM_000145	FSHR	chr2:49189295-49381666	MCF7	MCF7-DR	0	0	0	1	1
NM_000146	FTL	chr19:49468565-49470136	MCF7	MCF7-DR	762.329	2438.31	1.6774	5e-05	0.000186859
NM_000147	FUCA1	chr1:24171571-24194859	MCF7	MCF7-DR	10.8912	5.90909	-0.882151	5e-05	0.000186859
NM_000148	FUT1	chr19:49251267-49258647	MCF7	MCF7-DR	2.41319	0.194435	-3.63358	5e-05	0.000186859
NM_000149	FUT3	chr19:5842898-5858250	MCF7	MCF7-DR	0	0	0	1	1
NM_000150	FUT6	chr19:5830636-5839742	MCF7	MCF7-DR	0	4.32e-05	6.23e-05	1	1
NM_000151	G6PC	chr17:41052813-41066450	MCF7	MCF7-DR	0	0	0	1	1
NM_000152	GAA	chr17:78075354-78093679	MCF7	MCF7-DR	8.25461	1.17865	-2.80806	0.00875	0.0218827
NM_000153	GALC	chr14:88399357-88460009	MCF7	MCF7-DR	0.0180656	0	-0.0258305	1	1
NM_000154	GALK1	chr17:73754017-73761280	MCF7	MCF7-DR	50.2017	64.4178	0.359724	0.0399	0.0839428
NM_000155	GALT	chr9:34646585-34650595	MCF7	MCF7-DR	4.98792	18.2976	1.87514	5e-05	0.000186859
NM_000156	GAMT	chr19:1397024-1401569	MCF7	MCF7-DR	57.0343	43.1466	-0.402583	0.0303	0.0658914
NM_000157	GBA	chr1:155204238-155214653	MCF7	MCF7-DR	52.8933	28.1791	-0.908456	5e-05	0.000186859
NM_000158	GBE1	chr3:81538849-81810950	MCF7	MCF7-DR	10.3511	32.326	1.64291	5e-05	0.000186859
NM_000159	GCDH	chr19:13001942-13030086	MCF7	MCF7-DR	23.4194	13.1082	-0.837241	5e-05	0.000186859
NM_000160	GCGR	chr17:79762007-79771889	MCF7	MCF7-DR	0	0	0	1	1
NM_000161	GCH1	chr14:55308723-55369542	MCF7	MCF7-DR	10.0415	3.78955	-1.40588	5e-05	0.000186859
NM_000162	GCK	chr7:44183869-44229022	MCF7	MCF7-DR	0	0	0	1	1
NM_000163	GHR	chr5:42423876-42721980	MCF7	MCF7-DR	1.58951	0.0605406	-4.71454	0.1115	0.200747
NM_000164	GIPR	chr19:46171501-46185717	MCF7	MCF7-DR	0.669706	0.0538552	-3.63637	1	1
NM_000165	GJA1	chr6:121756722-121770890	MCF7	MCF7-DR	0	25.7222	4.73997	5e-05	0.000186859
NM_000166	GJB1	chrX:70430034-70948962	MCF7	MCF7-DR	0	0	0	1	1
NM_000167	GK	chrX:30671475-30749577	MCF7	MCF7-DR	0.830025	0.00319413	-8.02159	1	1
NM_000168	GLI3	chr7:42000547-42276618	MCF7	MCF7-DR	1.19357	1.60288	0.42538	0.0628	0.124216
NM_000169	GLA	chrX:100645877-100669128	MCF7	MCF7-DR	20.2764	32.8879	0.697758	0.4054	0.499405
NM_000170	GLDC	chr9:6532463-6645692	MCF7	MCF7-DR	0.139277	0.800522	2.52298	1	1
NM_000171	GLRA1	chr5:151202073-151304397	MCF7	MCF7-DR	0	0	0	1	1
NM_000172	GNAT1	chr3:50229042-50235129	MCF7	MCF7-DR	0.0531993	0	-0.0747785	1	1
NM_000173	GP1BA	chr17:4835569-4838325	MCF7	MCF7-DR	0.257197	0.232525	-0.14549	1	1
NM_000174	GP9	chr3:128779609-128781254	MCF7	MCF7-DR	0	0	0	1	1
NM_000175	GPI	chr19:34855644-34893318	MCF7	MCF7-DR	198.428	84.002	-1.24012	5e-05	0.000186859
NM_000177	GSN	chr9:124030379-124095120	MCF7	MCF7-DR	0	0.801125	0.848898	1	1
NM_000178	GSS	chr20:33516235-33543601	MCF7	MCF7-DR	51.7704	75.4236	0.542889	0.00125	0.00375701
NM_000179	MSH6	chr2:48010220-48132932	MCF7	MCF7-DR	21.1524	24.9746	0.239645	0.2407	0.338754
NM_000180	GUCY2D	chr17:7905987-7923658	MCF7	MCF7-DR	0.240849	0.0863188	-1.48038	1	1
NM_000181	GUSB	chr7:65425671-65447301	MCF7	MCF7-DR	14.6725	29.3845	1.00194	5e-05	0.000186859
NM_000182	HADHA	chr2:26413503-26467594	MCF7	MCF7-DR	82.3347	67.0085	-0.297156	0.06975	0.13589
NM_000183	HADHB	chr2:26467615-26513333	MCF7	MCF7-DR	42.53	47.93	0.172448	0.3079	0.402359
NM_000184	HBG2	chr11:5274420-5276011	MCF7	MCF7-DR	0	0	0	1	1
NM_000185	SERPIND1	chr22:21061978-21213100	MCF7	MCF7-DR	0	0.0186019	0.0265903	1	1
NM_000186	CFH	chr1:196621007-196716634	MCF7	MCF7-DR	0.0189322	0.043971	1.21571	1	1
NM_000187	HGD	chr3:120347014-120401418	MCF7	MCF7-DR	0.454177	0	-0.540203	1	1
NM_000188	HK1	chr10:71029755-71161637	MCF7	MCF7-DR	99.4788	51.9399	-0.937544	5e-05	0.000186859
NM_000189	HK2	chr2:75059781-75120481	MCF7	MCF7-DR	17.6356	7.69552	-1.1964	5e-05	0.000186859
NM_000190	HMBS	chr11:118955586-118964259	MCF7	MCF7-DR	62.4267	42.7164	-0.547374	0.0014	0.00416369
NM_000191	HMGCL	chr1:24128366-24151949	MCF7	MCF7-DR	17.2773	20.6372	0.256368	0.1776	0.275475
NM_000192	TBX5	chr12:114791734-114850637	MCF7	MCF7-DR	0	0	0	1	1
NM_000193	SHH	chr7:155595557-155604967	MCF7	MCF7-DR	0.0350564	0.102519	1.54815	1	1
NM_000194	HPRT1	chrX:133594174-133634698	MCF7	MCF7-DR	53.5561	54.5102	0.025474	0.87825	0.905322
NM_000195	HPS1	chr10:100175954-100206704	MCF7	MCF7-DR	6.75962	3.89602	-0.794941	0.00305	0.00849759
NM_000196	HSD11B2	chr16:67465035-67471454	MCF7	MCF7-DR	5.25938	0.695117	-2.91957	5e-05	0.000186859
NM_000197	HSD17B3	chr9:98997588-99064434	MCF7	MCF7-DR	0	0	0	1	1
NM_000198	HSD3B2	chr1:119957553-119965662	MCF7	MCF7-DR	0	0	0	1	1
NM_000199	SGSH	chr17:78143790-78194199	MCF7	MCF7-DR	23.5085	14.2456	-0.72266	0.00015	0.000525066
NM_000200	HTN3	chr4:70894129-70902255	MCF7	MCF7-DR	0	0	0	1	1
NM_000201	ICAM1	chr19:10381516-10397291	MCF7	MCF7-DR	2.93041	25.621	3.12815	5e-05	0.000186859
NM_000202	IDS	chrX:148560294-148586884	MCF7	MCF7-DR	9.1149	4.09278	-1.15515	5e-05	0.000186859
NM_000203	IDUA	chr4:972860-998345	MCF7	MCF7-DR	9.21637	5.5336	-0.735978	0.00885	0.0221133
NM_000204	CFI	chr4:110661847-110723335	MCF7	MCF7-DR	0	0.0197564	0.0282246	1	1
NM_000206	IL2RG	chrX:70327253-70331481	MCF7	MCF7-DR	0	0.155207	0.208151	1	1
NM_000207	INS	chr11:2150341-2182439	MCF7	MCF7-DR	0	0	0	1	1
NM_000208	INSR	chr19:7112265-7294011	MCF7	MCF7-DR	1.02336	0.106386	-3.26595	0.1884	0.287395
NM_000209	PDX1	chr13:28403895-28500451	MCF7	MCF7-DR	0	0.0244132	0.0347977	1	1
NM_000210	ITGA6	chr2:173292313-173371181	MCF7	MCF7-DR	0.141316	34.29	7.92272	5e-05	0.000186859
NM_000211	ITGB2	chr21:46305868-46349595	MCF7	MCF7-DR	4.96e-05	3.03499	15.9019	0.24735	0.342793
NM_000212	ITGB3	chr17:45331207-45401267	MCF7	MCF7-DR	0.0195324	0.386985	4.30834	1	1
NM_000213	ITGB4	chr17:73717515-73753899	MCF7	MCF7-DR	0.277209	0.0810978	-1.77324	1	1
NM_000214	JAG1	chr20:10618331-10654694	MCF7	MCF7-DR	0.394919	4.92247	3.63975	5e-05	0.000186859
NM_000215	JAK3	chr19:17935592-17958841	MCF7	MCF7-DR	2.52332	1.46968	-0.779816	0.0017	0.00497902
NM_000216	KAL1	chrX:8496914-8700227	MCF7	MCF7-DR	0.0108298	0	-0.0155401	1	1
NM_000217	KCNA1	chr12:5019072-5027422	MCF7	MCF7-DR	0	0	0	1	1
NM_000218	KCNQ1	chr11:2466220-2882799	MCF7	MCF7-DR	0.109633	0.0303877	-1.85112	1	1
NM_000219	KCNE1	chr21:35818985-35884573	MCF7	MCF7-DR	0	0	0	1	1
NM_000220	KCNJ1	chr11:128707908-128737268	MCF7	MCF7-DR	0	0.0181472	0.0259462	1	1
NM_000221	KHK	chr2:27309610-27341995	MCF7	MCF7-DR	15.6492	5.58329	-1.4869	5e-05	0.000186859
NM_000222	KIT	chr4:55524094-55606881	MCF7	MCF7-DR	0	0	0	1	1
NM_000223	KRT12	chr17:39017429-39023462	MCF7	MCF7-DR	0	0	0	1	1
NM_000224	KRT18	chr12:53290970-53346685	MCF7	MCF7-DR	3318.32	693.721	-2.25802	0.1382	0.228723
NM_000226	KRT9	chr17:39722093-39728310	MCF7	MCF7-DR	0	0.0491972	0.0692859	1	1
NM_000227	LAMA3	chr18:21269406-21535029	MCF7	MCF7-DR	0.075469	0.000367577	-7.68169	1	1
NM_000228	LAMB3	chr1:209788217-209825820	MCF7	MCF7-DR	1.29877	55.1718	5.40871	5e-05	0.000186859
NM_000229	LCAT	chr16:67973786-68002597	MCF7	MCF7-DR	0.471945	6.92633	3.8754	0.0053	0.0139716
NM_000230	LEP	chr7:127881330-127897682	MCF7	MCF7-DR	0	0	0	1	1
NM_000231	SGCG	chr13:23755059-23899304	MCF7	MCF7-DR	3.92792	0	-2.30098	5e-05	0.000186859
NM_000232	SGCB	chr4:52886860-52904485	MCF7	MCF7-DR	1.44712	6.06397	2.06708	5e-05	0.000186859
NM_000233	LHCGR	chr2:48757063-49003656	MCF7	MCF7-DR	0	0	0	1	1
NM_000234	LIG1	chr19:48618701-48673860	MCF7	MCF7-DR	31.4951	25.7627	-0.289845	0.13995	0.23083
NM_000235	LIPA	chr10:90973325-91011796	MCF7	MCF7-DR	28.2889	30.4812	0.107682	0.5271	0.613008
NM_000236	LIPC	chr15:58724174-58861073	MCF7	MCF7-DR	0	0	0	1	1
NM_000237	LPL	chr8:19796581-19824770	MCF7	MCF7-DR	0	23.7218	4.62771	5e-05	0.000186859
NM_000238	KCNH2	chr7:150642043-150675402	MCF7	MCF7-DR	5.10088	2.5e-06	-20.9605	0.25365	0.346485
NM_000239	LYZ	chr12:69742133-69748013	MCF7	MCF7-DR	0.465397	0.0357055	-3.70424	1	1
NM_000240	MAOA	chrX:43514154-43606071	MCF7	MCF7-DR	0.110996	0.937322	3.07804	0.00015	0.000525066
NM_000242	MBL2	chr10:54525139-54531460	MCF7	MCF7-DR	0	0	0	1	1
NM_000243	MEFV	chr16:3292027-3306627	MCF7	MCF7-DR	0.0122699	0	-0.017594	1	1
NM_000244	MEN1	chr11:64570985-64578766	MCF7	MCF7-DR	0	0	0	1	1
NM_000245	MET	chr7:116312458-116438440	MCF7	MCF7-DR	6.10674	9.14927	0.583255	0.00175	0.00511338
NM_000246	CIITA	chr16:10971054-11018840	MCF7	MCF7-DR	0.0014352	0	-0.00206907	1	1
NM_000247	MICA	chr6_ssto_hap7:2701358-2716891	MCF7	MCF7-DR	0.103606	0	-0.142225	1	1
NM_000248	MITF	chr3:69788585-70017488	MCF7	MCF7-DR	0	0	0	1	1
NM_000249	MLH1	chr3:37034840-37092337	MCF7	MCF7-DR	21.9522	29.2256	0.412866	0.0258	0.0574018
NM_000250	MPO	chr17:56347216-56358296	MCF7	MCF7-DR	0	0	0	1	1
NM_000251	MSH2	chr2:47630205-47710367	MCF7	MCF7-DR	22.9048	38.5515	0.751136	5e-05	0.000186859
NM_000252	MTM1	chrX:149737046-149841616	MCF7	MCF7-DR	5.23584	2.01085	-1.38062	5e-05	0.000186859
NM_000253	MTTP	chr4:100485234-100545154	MCF7	MCF7-DR	0	0.000117292	0.000169207	1	1
NM_000254	MTR	chr1:236958580-237067281	MCF7	MCF7-DR	4.2611	10.925	1.35834	5e-05	0.000186859
NM_000255	MUT	chr6:49398072-49431041	MCF7	MCF7-DR	9.79421	6.85121	-0.51557	0.00595	0.0154977
NM_000256	MYBPC3	chr11:47352956-47374253	MCF7	MCF7-DR	0	0	0	1	1
NM_000257	MYH7	chr14:23881946-23904895	MCF7	MCF7-DR	0	0	0	1	1
NM_000258	MYL3	chr3:46899356-46904973	MCF7	MCF7-DR	0	0	0	1	1
NM_000259	MYO5A	chr15:52599479-52821247	MCF7	MCF7-DR	6.16141	1.50254	-2.03586	0.0002	0.000688785
NM_000260	MYO7A	chr11:76839309-76926286	MCF7	MCF7-DR	0.0530614	1.18279	4.47839	0.0058	0.0151427
NM_000261	MYOC	chr1:171604556-171621773	MCF7	MCF7-DR	0	0	0	1	1
NM_000262	NAGA	chr22:42454337-42466846	MCF7	MCF7-DR	13.8272	22.5356	0.704695	0.0002	0.000688785
NM_000263	NAGLU	chr17:40687950-40696466	MCF7	MCF7-DR	23.5865	11.6944	-1.01214	5e-05	0.000186859
NM_000264	PTCH1	chr9:98205263-98279247	MCF7	MCF7-DR	0.102602	0	-0.140912	1	1
NM_000265	NCF1	chr7:74188308-74203720	MCF7	MCF7-DR	0.0376676	0	-0.0533444	1	1
NM_000266	NDP	chrX:43808023-43832921	MCF7	MCF7-DR	0	0	0	1	1
NM_000267	NF1	chr17:29421944-29704695	MCF7	MCF7-DR	5.54427	2.02279	-1.45465	5e-05	0.000186859
NM_000268	NF2	chr22:29999544-30094589	MCF7	MCF7-DR	0.833032	0	-0.874232	1	1
NM_000269	NME1	chr17:49230896-49249105	MCF7	MCF7-DR	499.608	724.391	0.535972	0.17565	0.273305
NM_000270	PNP	chr14:20937537-20946165	MCF7	MCF7-DR	27.8806	80.9297	1.53741	5e-05	0.000186859
NM_000271	NPC1	chr18:21083433-21166581	MCF7	MCF7-DR	20.0047	21.4415	0.100067	0.60075	0.679229
NM_000272	NPHP1	chr2:110880913-110962639	MCF7	MCF7-DR	0.244483	0.372874	0.608954	1	1
NM_000273	GPR143	chrX:9693452-9734005	MCF7	MCF7-DR	0.496929	28.3029	5.83177	5e-05	0.000186859
NM_000274	OAT	chr10:126085871-126107545	MCF7	MCF7-DR	19.9648	26.8318	0.426482	0.02005	0.0459116
NM_000275	OCA2	chr15:28000020-28344458	MCF7	MCF7-DR	0.00028526	0.00150814	2.40242	1	1
NM_000276	OCRL	chrX:128674251-128726530	MCF7	MCF7-DR	0.787623	1.05482	0.421415	0.5829	0.663891
NM_000277	PAH	chr12:103232103-103311381	MCF7	MCF7-DR	0.0163596	0	-0.0234109	1	1
NM_000278	PAX2	chr10:102505467-102589698	MCF7	MCF7-DR	0.00109574	0	-0.00157995	1	1
NM_000280	PAX6	chr11:31806339-31908587	MCF7	MCF7-DR	2.02e-06	0.581316	18.1354	1	1
NM_000281	PCBD1	chr10:72643264-72648543	MCF7	MCF7-DR	86.1663	22.5869	-1.93164	5e-05	0.000186859
NM_000282	PCCA	chr13:100741268-101241046	MCF7	MCF7-DR	5.62303	1.96738	-1.51507	5e-05	0.000186859
NM_000283	PDE6B	chr4:619362-664681	MCF7	MCF7-DR	0	0.0682529	0.0952532	1	1
NM_000284	PDHA1	chrX:19362010-19533379	MCF7	MCF7-DR	46.9517	27.9717	-0.747209	5e-05	0.000186859
NM_000285	PEPD	chr19:33877854-34012799	MCF7	MCF7-DR	38.3049	61.0388	0.672199	5e-05	0.000186859
NM_000286	PEX12	chr17:33901813-33905656	MCF7	MCF7-DR	1.21915	3.0153	1.30642	0.0001	0.000360411
NM_000287	PEX6	chr6:42928499-42946981	MCF7	MCF7-DR	1.91488	5.77323	1.59212	5e-05	0.000186859
NM_000288	PEX7	chr6:137143701-137235072	MCF7	MCF7-DR	5.41539	2.52965	-1.09813	0.00025	0.000848025
NM_000289	PFKM	chr12:48436680-48540187	MCF7	MCF7-DR	51.9364	24.4425	-1.08735	5e-05	0.000186859
NM_000290	PGAM2	chr7:44102325-44105186	MCF7	MCF7-DR	0.63995	0.479292	-0.417054	1	1
NM_000291	PGK1	chrX:77359665-77382324	MCF7	MCF7-DR	147.058	198.228	0.430781	0.0093	0.0231415
NM_000292	PHKA2	chrX:18908413-19002480	MCF7	MCF7-DR	6.98558	2.97263	-1.23264	5e-05	0.000186859
NM_000293	PHKB	chr16:47495209-47735434	MCF7	MCF7-DR	0.516714	0.345001	-0.582767	1	1
NM_000294	PHKG2	chr16:30759619-30787628	MCF7	MCF7-DR	5.39286	2.02754	-1.41132	0.08095	0.154138
NM_000295	SERPINA1	chr14:94843083-94857029	MCF7	MCF7-DR	0.0191584	0	-0.0273783	1	1
NM_000296	PKD1	chr16:2097989-2185899	MCF7	MCF7-DR	3.5624	2.07993	-0.776317	0.17145	0.268858
NM_000297	PKD2	chr4:88928798-88998931	MCF7	MCF7-DR	1.90255	3.67176	0.948539	5e-05	0.000186859
NM_000298	PKLR	chr1:155247217-155271225	MCF7	MCF7-DR	0.522054	0.0132963	-5.29511	1	1
NM_000299	PKP1	chr1:201252579-201302121	MCF7	MCF7-DR	0	4.16e-06	6e-06	1	1
NM_000300	PLA2G2A	chr1:20301923-20306932	MCF7	MCF7-DR	0	0	0	1	1
NM_000301	PLG	chr6:161123224-161175085	MCF7	MCF7-DR	0	0	0	1	1
NM_000302	PLOD1	chr1:11994723-12035599	MCF7	MCF7-DR	35.7425	43.6768	0.289226	0.0799	0.152475
NM_000303	PMM2	chr16:8891669-8943194	MCF7	MCF7-DR	21.2575	29.6281	0.478993	0.00535	0.0140959
NM_000304	PMP22	chr17:15133093-15168674	MCF7	MCF7-DR	0	0	0	1	1
NM_000305	PON2	chr7:95034173-95064384	MCF7	MCF7-DR	24.4834	4.59322	-2.41422	5e-05	0.000186859
NM_000306	POU1F1	chr3:87308782-87325737	MCF7	MCF7-DR	0	0	0	1	1
NM_000307	POU3F4	chrX:82763268-82764775	MCF7	MCF7-DR	0	0	0	1	1
NM_000308	CTSA	chr20:44517110-44541003	MCF7	MCF7-DR	89.0502	77.5458	-0.19957	0.3157	0.41082
NM_000309	PPOX	chr1:161136180-161141010	MCF7	MCF7-DR	1.12435	1.13752	0.0168027	0.9743	0.979534
NM_000310	PPT1	chr1:40538381-40563142	MCF7	MCF7-DR	103.613	60.0847	-0.786139	5e-05	0.000186859
NM_000312	PROC	chr2:128175995-128186822	MCF7	MCF7-DR	0.112714	0	-0.154083	1	1
NM_000313	PROS1	chr3:93591880-93692934	MCF7	MCF7-DR	0.144597	9.00034	5.95987	5e-05	0.000186859
NM_000314	PTEN	chr10:89623194-89728532	MCF7	MCF7-DR	17.1069	12.4565	-0.457672	0.00655	0.0168699
NM_000315	PTH	chr11:13513600-13517567	MCF7	MCF7-DR	0	0	0	1	1
NM_000316	PTH1R	chr3:46919235-46945289	MCF7	MCF7-DR	5.13e-05	5.04e-05	-0.0233538	1	1
NM_000317	PTS	chr11:112097087-112104695	MCF7	MCF7-DR	14.5706	50.5373	1.79429	5e-05	0.000186859
NM_000318	PEX2	chr8:77892493-77913280	MCF7	MCF7-DR	6.47781	7.48914	0.209295	0.33755	0.432669
NM_000319	PEX5	chr12:7341758-7371169	MCF7	MCF7-DR	0.328823	1.78293	2.43887	0.15085	0.244598
NM_000320	QDPR	chr4:17488015-17513857	MCF7	MCF7-DR	9.08002	37.2685	2.03719	5e-05	0.000186859
NM_000321	RB1	chr13:48877882-49056026	MCF7	MCF7-DR	11.3808	1.15761	-3.29739	5e-05	0.000186859
NM_000322	PRPH2	chr6:42664332-42690358	MCF7	MCF7-DR	0	0.0304276	0.0432431	1	1
NM_000324	RHAG	chr6:49572889-49604587	MCF7	MCF7-DR	0.0278698	0	-0.0396575	1	1
NM_000325	PITX2	chr4:111538579-111563279	MCF7	MCF7-DR	0.818624	3.97575	2.27995	5e-05	0.000186859
NM_000326	RLBP1	chr15:89753097-89764922	MCF7	MCF7-DR	0	0.0524336	0.0737292	1	1
NM_000327	ROM1	chr11:62369690-62382592	MCF7	MCF7-DR	2.88307	1.77133	-0.702774	0.4408	0.532563
NM_000328	RPGR	chrX:38128422-38186788	MCF7	MCF7-DR	0.693883	1.51015	1.12192	0.00205	0.00592192
NM_000329	RPE65	chr1:68894506-68915642	MCF7	MCF7-DR	0	0	0	1	1
NM_000330	RS1	chrX:18443724-18690223	MCF7	MCF7-DR	0	0	0	1	1
NM_000331	SAA1	chr11:18287807-18291523	MCF7	MCF7-DR	0	0	0	1	1
NM_000332	ATXN1	chr6:16299342-16761721	MCF7	MCF7-DR	0	0.0429177	0.0606253	1	1
NM_000333	ATXN7	chr3:63850232-63989136	MCF7	MCF7-DR	6.7232	3.59773	-0.90206	0.00045	0.00146459
NM_000334	SCN4A	chr17:62015913-62050278	MCF7	MCF7-DR	0.062449	0.0115261	-2.43778	1	1
NM_000335	SCN5A	chr3:38589552-38691164	MCF7	MCF7-DR	0.000739277	1.72e-06	-8.74785	1	1
NM_000336	SCNN1B	chr16:23313590-23392620	MCF7	MCF7-DR	0.91743	0	-0.939174	5e-05	0.000186859
NM_000337	SGCD	chr5:155753766-156194798	MCF7	MCF7-DR	0	0	0	1	1
NM_000338	SLC12A1	chr15:48498497-48596275	MCF7	MCF7-DR	0	0.00964445	0.0138473	1	1
NM_000339	SLC12A3	chr16:56899118-56949762	MCF7	MCF7-DR	0.00859082	0	-0.012341	1	1
NM_000340	SLC2A2	chr3:170714136-170744768	MCF7	MCF7-DR	0	3.4e-06	4.9e-06	1	1
NM_000341	SLC3A1	chr2:44502596-44589001	MCF7	MCF7-DR	1.41014	1.39006	-0.0206927	0.97815	0.982558
NM_000342	SLC4A1	chr17:42325757-42345502	MCF7	MCF7-DR	0.00956951	0	-0.0137402	1	1
NM_000343	SLC5A1	chr22:32439018-32509011	MCF7	MCF7-DR	2.47e-05	0	-3.56e-05	1	1
NM_000344	SMN1	chr5:70220767-70248842	MCF7	MCF7-DR	3.53443	12.0946	1.77481	5e-05	0.000186859
NM_000345	SNCA	chr4:90645249-90763142	MCF7	MCF7-DR	0	3.54727	2.185	5e-05	0.000186859
NM_000346	SOX9	chr17:70117160-70122560	MCF7	MCF7-DR	0.140962	10.0836	6.16055	0.00015	0.000525066
NM_000347	SPTB	chr14:65213000-65289866	MCF7	MCF7-DR	0.00813875	1.19893	7.20272	0.2265	0.324645
NM_000348	SRD5A2	chr2:31749655-31806040	MCF7	MCF7-DR	0.0590697	0	-0.0827975	1	1
NM_000349	STAR	chr8:38000217-38008600	MCF7	MCF7-DR	0	0.0802132	0.111316	1	1
NM_000350	ABCA4	chr1:94458393-94586705	MCF7	MCF7-DR	2.12743	0.274965	-2.95179	5e-05	0.000186859
NM_000351	STS	chrX:7137471-7272682	MCF7	MCF7-DR	0.439113	6.20265	3.82022	5e-05	0.000186859
NM_000352	ABCC8	chr11:17414431-17498392	MCF7	MCF7-DR	0.123752	0	-0.168324	1	1
NM_000353	TAT	chr16:71598918-71610998	MCF7	MCF7-DR	0.0488757	0	-0.0688437	1	1
NM_000354	SERPINA7	chrX:105277189-105282718	MCF7	MCF7-DR	0	0	0	1	1
NM_000355	TCN2	chr22:31003069-31023047	MCF7	MCF7-DR	0	8.0546	3.17865	5e-05	0.000186859
NM_000356	TCOF1	chr5:149737201-149779871	MCF7	MCF7-DR	0.000174368	0	-0.000251538	1	1
NM_000358	TGFBI	chr5:135364583-135399507	MCF7	MCF7-DR	0.386812	211.713	9.09626	5e-05	0.000186859
NM_000359	TGM1	chr14:24718319-24732416	MCF7	MCF7-DR	2.16613	7.38206	1.7689	5e-05	0.000186859
NM_000360	TH	chr11:2185158-2193035	MCF7	MCF7-DR	1.61381	21.9347	3.76467	5e-05	0.000186859
NM_000361	THBD	chr20:23026269-23030301	MCF7	MCF7-DR	1.77925	0.328935	-2.4354	5e-05	0.000186859
NM_000362	TIMP3	chr22:32908539-33454377	MCF7	MCF7-DR	0.945549	0	-0.960177	0.10545	0.191857
NM_000363	TNNI3	chr19:55663135-55669100	MCF7	MCF7-DR	0.840221	0.0664748	-3.65989	1	1
NM_000364	TNNT2	chr1:201328135-201346828	MCF7	MCF7-DR	0.000113096	0.00028372	1.32692	1	1
NM_000365	TPI1	chr12:6976583-6982521	MCF7	MCF7-DR	520.881	898.056	0.785851	5e-05	0.000186859
NM_000366	TPM1	chr15:63334837-63364113	MCF7	MCF7-DR	0.582065	0.715713	0.298201	1	1
NM_000367	TPMT	chr6:18128544-18155396	MCF7	MCF7-DR	8.56209	11.991	0.485919	0.00675	0.0173355
NM_000368	TSC1	chr9:135766734-135820020	MCF7	MCF7-DR	4.02949	4.7136	0.226231	0.33045	0.425714
NM_000369	TSHR	chr14:81421868-81612646	MCF7	MCF7-DR	0	0	0	1	1
NM_000370	TTPA	chr8:63972047-63998612	MCF7	MCF7-DR	0.0139732	0.949075	6.08579	0.24775	0.342793
NM_000371	TTR	chr18:29171729-29178986	MCF7	MCF7-DR	0	0	0	1	1
NM_000372	TYR	chr11:88911039-89028927	MCF7	MCF7-DR	0	0	0	1	1
NM_000373	UMPS	chr3:124449212-124468119	MCF7	MCF7-DR	5.06536	11.9053	1.23286	5e-05	0.000186859
NM_000374	UROD	chr1:45477804-45481341	MCF7	MCF7-DR	34.551	53.0874	0.619645	0.00055	0.00175832
NM_000375	UROS	chr10:127477146-127511837	MCF7	MCF7-DR	28.802	26.8002	-0.103923	0.5672	0.649552
NM_000376	VDR	chr12:48235319-48298814	MCF7	MCF7-DR	3.03404	3.12628	0.0432074	0.86455	0.894911
NM_000377	WAS	chrX:48542185-48549817	MCF7	MCF7-DR	1.25776	0.236339	-2.41193	0.007	0.0179104
NM_000378	WT1	chr11:32409321-32480315	MCF7	MCF7-DR	0	0.294475	0.372367	1	1
NM_000379	XDH	chr2:31557187-31637611	MCF7	MCF7-DR	0	6.54555	2.91563	5e-05	0.000186859
NM_000380	XPA	chr9:100437190-100459691	MCF7	MCF7-DR	2.32448	3.34882	0.526744	0.08095	0.154138
NM_000381	MID1	chrX:10413349-10851809	MCF7	MCF7-DR	3.6e-06	0.00029321	6.3473	1	1
NM_000382	ALDH3A2	chr17:19552063-19580908	MCF7	MCF7-DR	13.2128	3.88712	-1.76517	5e-05	0.000186859
NM_000383	AIRE	chr21:45705720-45718102	MCF7	MCF7-DR	0	0	0	1	1
NM_000384	APOB	chr2:21224300-21266945	MCF7	MCF7-DR	0	0	0	1	1
NM_000386	BLMH	chr17:28575212-28619184	MCF7	MCF7-DR	10.3967	9.13137	-0.187228	0.3275	0.422489
NM_000387	SLC25A20	chr3:48894355-48936426	MCF7	MCF7-DR	7.0051	4.23206	-0.727044	0.00285	0.0079954
NM_000388	CASR	chr3:121902529-122005344	MCF7	MCF7-DR	0	0	0	1	1
NM_000389	CDKN1A	chr6:36644236-36655116	MCF7	MCF7-DR	311.69	28.1679	-3.46799	5e-05	0.000186859
NM_000390	CHM	chrX:85116184-85302566	MCF7	MCF7-DR	2.49327	3.99031	0.678462	0.00155	0.00456734
NM_000391	TPP1	chr11:6633996-6640692	MCF7	MCF7-DR	16.5135	18.3241	0.150097	0.3976	0.492457
NM_000392	ABCC2	chr10:101542354-101611949	MCF7	MCF7-DR	2.0042	0.503088	-1.99414	5e-05	0.000186859
NM_000393	COL5A2	chr2:189896640-190044605	MCF7	MCF7-DR	0.115851	0.131026	0.177583	1	1
NM_000394	CRYAA	chr21:44589117-44592920	MCF7	MCF7-DR	0	0.0593167	0.083134	1	1
NM_000395	CSF2RB	chr22:37309674-37336479	MCF7	MCF7-DR	0.0298458	0.126332	2.08162	1	1
NM_000396	CTSK	chr1:150768683-150780917	MCF7	MCF7-DR	2.2811	0.277326	-3.04008	0.0008	0.00248389
NM_000397	CYBB	chrX:37639269-37672714	MCF7	MCF7-DR	0.0454716	0.0753474	0.728593	1	1
NM_000398	CYB5R3	chr22:43013845-43045405	MCF7	MCF7-DR	53.3559	63.111	0.242244	0.1421	0.233309
NM_000399	EGR2	chr10:64571755-64578927	MCF7	MCF7-DR	0	0.613268	0.689986	1	1
NM_000400	ERCC2	chr19:45843997-45873845	MCF7	MCF7-DR	25.9314	56.1899	1.11561	5e-05	0.000186859
NM_000401	EXT2	chr11:44117098-44266980	MCF7	MCF7-DR	0.728422	6.64115	3.18859	0.11135	0.200495
NM_000402	G6PD	chrX:153759604-153793261	MCF7	MCF7-DR	398.324	32.6077	-3.61066	5e-05	0.000186859
NM_000403	GALE	chr1:24122088-24127294	MCF7	MCF7-DR	0.493641	10.8002	4.45145	0.0848	0.160299
NM_000404	GLB1	chr3:33038099-33138694	MCF7	MCF7-DR	42.3549	33.4702	-0.339654	0.04885	0.0999626
NM_000405	GM2A	chr5:150632612-150649953	MCF7	MCF7-DR	16.5513	11.8415	-0.483093	0.00645	0.016647
NM_000406	GNRHR	chr4:68603098-68621804	MCF7	MCF7-DR	0.000392295	0.00022451	-0.805157	1	1
NM_000407	GP1BB	chr22:19701986-19712297	MCF7	MCF7-DR	0	0	0	1	1
NM_000408	GPD2	chr2:157291964-157442915	MCF7	MCF7-DR	14.8945	1.70337	-3.12832	5e-05	0.000186859
NM_000409	GUCA1A	chr6:42123143-42147794	MCF7	MCF7-DR	0.0284087	0	-0.0404137	1	1
NM_000410	HFE	chr6:26087508-26095469	MCF7	MCF7-DR	2.73067	1.11144	-1.29683	0.0006	0.00190771
NM_000411	HLCS	chr21:38123188-38362545	MCF7	MCF7-DR	2.17691	2.8417	0.384473	0.17355	0.271315
NM_000412	HRG	chr3:186383746-186396023	MCF7	MCF7-DR	0	0.0220568	0.0314754	1	1
NM_000413	HSD17B1	chr17:40703983-40707232	MCF7	MCF7-DR	2.37	8.65076	1.86794	5e-05	0.000186859
NM_000414	HSD17B4	chr5:118788137-118878030	MCF7	MCF7-DR	70.3104	20.5564	-1.77415	5e-05	0.000186859
NM_000415	IAPP	chr12:21417533-21548371	MCF7	MCF7-DR	0	0	0	1	1
NM_000416	IFNGR1	chr6:137518620-137540567	MCF7	MCF7-DR	6.40385	14.3997	1.16903	5e-05	0.000186859
NM_000417	IL2RA	chr10:6052656-6104333	MCF7	MCF7-DR	0	0	0	1	1
NM_000418	IL4R	chr16:27325229-27376099	MCF7	MCF7-DR	2.58426	1.28667	-1.00612	0.0107	0.0262077
NM_000419	ITGA2B	chr17:42449549-42466873	MCF7	MCF7-DR	3.55462	0.242378	-3.87436	0.0001	0.000360411
NM_000420	KEL	chr7:142638200-142659503	MCF7	MCF7-DR	0.0187618	0.271235	3.85367	1	1
NM_000421	KRT10	chr17:38974368-38992526	MCF7	MCF7-DR	6.44256	9.97936	0.631314	0.0065	0.0167542
NM_000422	KRT17	chr17:39775691-39780882	MCF7	MCF7-DR	0.283011	5.09099	4.16902	0.00025	0.000848025
NM_000423	KRT2	chr12:53038341-53045959	MCF7	MCF7-DR	0	0	0	1	1
NM_000424	KRT5	chr12:52908358-52914243	MCF7	MCF7-DR	0.0206484	0	-0.029486	1	1
NM_000425	L1CAM	chrX:153126968-153151628	MCF7	MCF7-DR	0	0.154305	0.207024	1	1
NM_000426	LAMA2	chr6:129204285-129837710	MCF7	MCF7-DR	0.00187851	0.0191269	3.34794	1	1
NM_000427	LOR	chr1:153232178-153234600	MCF7	MCF7-DR	0	0	0	1	1
NM_000428	LTBP2	chr14:74964885-75079034	MCF7	MCF7-DR	0.97051	4.12626	2.08802	5e-05	0.000186859
NM_000429	MAT1A	chr10:82031575-82049434	MCF7	MCF7-DR	0.248431	0	-0.320116	1	1
NM_000430	PAFAH1B1	chr17:2496922-2588909	MCF7	MCF7-DR	16.9919	55.145	1.69838	5e-05	0.000186859
NM_000431	MVK	chr12:110011499-110035075	MCF7	MCF7-DR	21.2926	19.1478	-0.153176	0.4275	0.520233
NM_000432	MYL2	chr12:111348623-111358404	MCF7	MCF7-DR	0	0.658686	0.730041	1	1
NM_000433	NCF2	chr1:183524696-183560056	MCF7	MCF7-DR	3.35e-05	0.232271	12.7605	1	1
NM_000434	NEU1	chr6_ssto_hap7:3159576-3163457	MCF7	MCF7-DR	0	0	0	1	1
NM_000435	NOTCH3	chr19:15270443-15311792	MCF7	MCF7-DR	101.735	1.83327	-5.79426	5e-05	0.000186859
NM_000436	OXCT1	chr5:41730166-41872338	MCF7	MCF7-DR	4.11208	11.238	1.45045	5e-05	0.000186859
NM_000437	PAFAH2	chr1:26286257-26324648	MCF7	MCF7-DR	3.71166	2.35536	-0.65612	0.0059	0.0153816
NM_000438	PAX3	chr2:223064605-223169936	MCF7	MCF7-DR	0	0	0	1	1
NM_000439	PCSK1	chr5:95726039-95768985	MCF7	MCF7-DR	0	0	0	1	1
NM_000440	PDE6A	chr5:149237518-149324356	MCF7	MCF7-DR	0.107595	0.0736491	-0.546876	1	1
NM_000441	SLC26A4	chr7:107296960-107358252	MCF7	MCF7-DR	0.00708229	0	-0.0101816	1	1
NM_000442	PECAM1	chr17:62396776-62407083	MCF7	MCF7-DR	0	0.0297404	0.0422807	1	1
NM_000443	ABCB4	chr7:87031360-87105019	MCF7	MCF7-DR	0.161428	0.0011084	-7.18626	1	1
NM_000444	PHEX	chrX:22050561-22269427	MCF7	MCF7-DR	0.196816	0.00112724	-7.44791	1	1
NM_000445	PLEC	chr8:144989314-145050913	MCF7	MCF7-DR	27.8283	7.65461	-1.86215	0.00215	0.00617841
NM_000446	PON1	chr7:94927668-94953884	MCF7	MCF7-DR	0	0	0	1	1
NM_000447	PSEN2	chr1:227058272-227083804	MCF7	MCF7-DR	4.20264	7.52035	0.839505	0.00275	0.00774663
NM_000448	RAG1	chr11:36589562-36601310	MCF7	MCF7-DR	0.012989	0.0960662	2.88674	1	1
NM_000449	RFX5	chr1:151313115-151319769	MCF7	MCF7-DR	10.3045	4.18578	-1.2997	0.00085	0.00262967
NM_000450	SELE	chr1:169691780-169703220	MCF7	MCF7-DR	0	0	0	1	1
NM_000451	SHOX	chrY:535078-570146	MCF7	MCF7-DR	0	0	0	1	1
NM_000452	SLC10A2	chr13:103696347-103719196	MCF7	MCF7-DR	0	0	0	1	1
NM_000453	SLC5A5	chr19:17982781-18005983	MCF7	MCF7-DR	0.0321105	0.0467715	0.542583	1	1
NM_000454	SOD1	chr21:33031934-33041243	MCF7	MCF7-DR	203.371	391.958	0.946585	5e-05	0.000186859
NM_000455	STK11	chr19:1205797-1228434	MCF7	MCF7-DR	29.5302	21.8235	-0.436306	0.01105	0.0269452
NM_000456	SUOX	chr12:56391042-56399309	MCF7	MCF7-DR	5.17679	2.95681	-0.808018	0.0224	0.0506554
NM_000457	HNF4A	chr20:42984440-43061485	MCF7	MCF7-DR	0	2.16e-05	3.11e-05	1	1
NM_000458	HNF1B	chr17:36046433-36105069	MCF7	MCF7-DR	0	2.76e-07	3.98e-07	1	1
NM_000459	TEK	chr9:27109138-27230176	MCF7	MCF7-DR	0	0.000138469	0.000199755	1	1
NM_000460	THPO	chr3:184089722-184097476	MCF7	MCF7-DR	0	0	0	1	1
NM_000461	THRB	chr3:24158644-24541502	MCF7	MCF7-DR	0.0295969	0.053315	0.849096	1	1
NM_000462	UBE3A	chr15:25582395-25684175	MCF7	MCF7-DR	0.37722	0.932899	1.30631	0.4334	0.526018
NM_000463	UGT1A1	chr2:234526290-234681951	MCF7	MCF7-DR	0	0	0	1	1
NM_000465	BARD1	chr2:215590369-215674435	MCF7	MCF7-DR	3.93869	2.39322	-0.718765	0.0013	0.00388961
NM_000466	PEX1	chr7:92116336-92157845	MCF7	MCF7-DR	13.4224	1.18547	-3.50111	5e-05	0.000186859
NM_000474	TWIST1	chr7:19155090-19157295	MCF7	MCF7-DR	1.47338	8.96344	2.60493	5e-05	0.000186859
NM_000475	NR0B1	chrX:30322538-30327495	MCF7	MCF7-DR	0	3.7702	2.25405	5e-05	0.000186859
NM_000476	AK1	chr9:130628758-130640022	MCF7	MCF7-DR	18.1607	27.1047	0.577719	0.00075	0.00233964
NM_000477	ALB	chr4:74269971-74287129	MCF7	MCF7-DR	0.0387703	0	-0.0548767	1	1
NM_000478	ALPL	chr1:21835857-21904905	MCF7	MCF7-DR	0.441799	1.25958	1.51148	0.004	0.0108592
NM_000479	AMH	chr19:2249112-2252072	MCF7	MCF7-DR	4.42817	2.56032	-0.790385	0.01095	0.0267408
NM_000480	AMPD3	chr11:10471867-10529126	MCF7	MCF7-DR	0.000345858	0	-0.000498881	1	1
NM_000481	AMT	chr3:49454210-49466757	MCF7	MCF7-DR	0.837129	0.0162579	-5.68624	1	1
NM_000482	APOA4	chr11:116691417-116694011	MCF7	MCF7-DR	0	0	0	1	1
NM_000483	APOC2	chr19:45445494-45452822	MCF7	MCF7-DR	0	0	0	1	1
NM_000484	APP	chr21:27252860-27543446	MCF7	MCF7-DR	26.933	145.999	2.43851	5e-05	0.000186859
NM_000485	APRT	chr16:88875876-88878342	MCF7	MCF7-DR	339.438	149.173	-1.18616	5e-05	0.000186859
NM_000486	AQP2	chr12:50344523-50359465	MCF7	MCF7-DR	0	0	0	1	1
NM_000487	ARSA	chr22:51061181-51066601	MCF7	MCF7-DR	3.17681	2.90518	-0.128951	0.6229	0.698658
NM_000488	SERPINC1	chr1:173872941-173886516	MCF7	MCF7-DR	0	0.0294407	0.0418607	1	1
NM_000489	ATRX	chrX:76760355-77041755	MCF7	MCF7-DR	3.33931	1.85685	-0.846692	0.0005	0.00161172
NM_000490	AVP	chr20:3063201-3065370	MCF7	MCF7-DR	0	0	0	1	1
NM_000491	C1QB	chr1:22979681-22988029	MCF7	MCF7-DR	0	0	0	1	1
NM_000492	CFTR	chr7:117120016-117308718	MCF7	MCF7-DR	0.00672502	0	-0.00966968	1	1
NM_000493	COL10A1	chr6:116421998-116566853	MCF7	MCF7-DR	0.0482724	0.0128031	-1.9147	1	1
NM_000494	COL17A1	chr10:105791045-105845638	MCF7	MCF7-DR	0.0561511	0.12508	1.15546	1	1
NM_000495	COL4A5	chrX:107683073-107940775	MCF7	MCF7-DR	0.497831	2.93133	2.55783	5e-05	0.000186859
NM_000496	CRYBB2	chr22:25615611-25627836	MCF7	MCF7-DR	0.0810501	0.163462	1.01207	1	1
NM_000497	CYP11B1	chr8:143953772-143961236	MCF7	MCF7-DR	0	0	0	1	1
NM_000498	CYP11B2	chr8:143991974-143999259	MCF7	MCF7-DR	0	0	0	1	1
NM_000499	CYP1A1	chr15:75011882-75017877	MCF7	MCF7-DR	2.63713	0.354689	-2.89434	0.0002	0.000688785
NM_000500	CYP21A2	chr6_ssto_hap7:3306068-3368931	MCF7	MCF7-DR	0	0	0	1	1
NM_000501	ELN	chr7:73442118-73484236	MCF7	MCF7-DR	0	0	0	1	1
NM_000502	EPX	chr17:56270088-56282535	MCF7	MCF7-DR	0	0.0187408	0.026787	1	1
NM_000503	EYA1	chr8:72109667-72274467	MCF7	MCF7-DR	0	0.579256	0.659245	1	1
NM_000504	F10	chr13:113777112-113803843	MCF7	MCF7-DR	0.124713	0.0329389	-1.92075	1	1
NM_000505	F12	chr5:176829138-176836577	MCF7	MCF7-DR	24.8924	24.7741	-0.0068759	0.96835	0.974738
NM_000506	F2	chr11:46740742-46761056	MCF7	MCF7-DR	0	0.0222339	0.0317253	1	1
NM_000507	FBP1	chr9:97365420-97402531	MCF7	MCF7-DR	128.318	0	-7.01478	5e-05	0.000186859
NM_000508	FGA	chr4:155504279-155511897	MCF7	MCF7-DR	0	0	0	1	1
NM_000509	FGG	chr4:155525285-155533902	MCF7	MCF7-DR	0.117839	0	-0.160712	1	1
NM_000510	FSHB	chr11:30252562-30256824	MCF7	MCF7-DR	0	0	0	1	1
NM_000511	FUT2	chr19:49199227-49209191	MCF7	MCF7-DR	0.00908277	0	-0.0130445	1	1
NM_000512	GALNS	chr16:88880141-88923374	MCF7	MCF7-DR	25.5081	10.5326	-1.27609	5e-05	0.000186859
NM_000513	OPN1MW	chrX:153485202-153523564	MCF7	MCF7-DR	0	0	0	1	1
NM_000514	GDNF	chr5:37812778-37839782	MCF7	MCF7-DR	0	0	0	1	1
NM_000515	GH1	chr17:61994552-61996212	MCF7	MCF7-DR	0	0	0	1	1
NM_000516	GNAS	chr20:57393972-57486250	MCF7	MCF7-DR	338.519	166.955	-1.01978	0.0126	0.0303222
NM_000517	HBA2	chr16:222845-223709	MCF7	MCF7-DR	0	0	0	1	1
NM_000518	HBB	chr11:5246695-5248301	MCF7	MCF7-DR	0	0	0	1	1
NM_000519	HBD	chr11:5254058-5255858	MCF7	MCF7-DR	0	0	0	1	1
NM_000520	HEXA	chr15:72635777-72671129	MCF7	MCF7-DR	54.4893	53.1675	-0.0354274	0.82685	0.866376
NM_000521	HEXB	chr5:73923230-74072737	MCF7	MCF7-DR	61.0324	45.3155	-0.429571	0.1655	0.262139
NM_000522	HOXA13	chr7:27236498-27239725	MCF7	MCF7-DR	0.0367773	0.23353	2.66672	1	1
NM_000523	HOXD13	chr2:176957531-176960666	MCF7	MCF7-DR	0	3.79252	2.26078	5e-05	0.000186859
NM_000524	HTR1A	chr5:63255874-63258119	MCF7	MCF7-DR	0	0	0	1	1
NM_000525	KCNJ11	chr11:17406795-17410878	MCF7	MCF7-DR	3.74453	0.570585	-2.71427	5e-05	0.000186859
NM_000526	KRT14	chr17:39738530-39743147	MCF7	MCF7-DR	0	0.0516232	0.0726179	1	1
NM_000527	LDLR	chr19:11200037-11244505	MCF7	MCF7-DR	22.1649	49.8457	1.16919	5e-05	0.000186859
NM_000528	MAN2B1	chr19:12757321-12777591	MCF7	MCF7-DR	71.022	19.2055	-1.88675	5e-05	0.000186859
NM_000529	MC2R	chr18:13882042-13915706	MCF7	MCF7-DR	0	0	0	1	1
NM_000530	MPZ	chr1:161274524-161279762	MCF7	MCF7-DR	0.02961	0.0849214	1.52005	1	1
NM_000531	OTC	chrX:38211735-38280703	MCF7	MCF7-DR	0	0	0	1	1
NM_000532	PCCB	chr3:135969166-136049013	MCF7	MCF7-DR	126.475	73.2167	-0.788603	5e-05	0.000186859
NM_000533	PLP1	chrX:103031433-103047547	MCF7	MCF7-DR	0.000122305	0.00011303	-0.113779	1	1
NM_000534	PMS1	chr2:190634992-190742355	MCF7	MCF7-DR	5.35419	2.09054	-1.35679	0.0045	0.0120728
NM_000535	PMS2	chr7:6012869-6048737	MCF7	MCF7-DR	9.10015	6.02248	-0.595533	0.0068	0.0174527
NM_000536	RAG2	chr11:36613492-36680841	MCF7	MCF7-DR	0	0	0	1	1
NM_000537	REN	chr1:204123943-204135465	MCF7	MCF7-DR	0.290536	0.106685	-1.44536	1	1
NM_000538	RFXAP	chr13:37393338-37403740	MCF7	MCF7-DR	3.16826	1.6637	-0.929293	0.00145	0.00429821
NM_000539	RHO	chr3:129247481-129254187	MCF7	MCF7-DR	0	0	0	1	1
NM_000540	RYR1	chr19:38924339-39078204	MCF7	MCF7-DR	0.0061921	0.064164	3.37326	1	1
NM_000541	SAG	chr2:234216308-234255701	MCF7	MCF7-DR	0	0	0	1	1
NM_000542	SFTPB	chr2:85884439-85895864	MCF7	MCF7-DR	0.0100715	0	-0.0144574	1	1
NM_000543	SMPD1	chr11:6411643-6416228	MCF7	MCF7-DR	15.0783	6.14706	-1.2945	5e-05	0.000186859
NM_000544	TAP2	chr6_ssto_hap7:4220532-4237371	MCF7	MCF7-DR	0	0	0	1	1
NM_000545	HNF1A	chr12:121416548-121454305	MCF7	MCF7-DR	0.0966284	0.600978	2.63679	1	1
NM_000546	TP53	chr17:7571719-7606820	MCF7	MCF7-DR	69.3632	43.3086	-0.679519	0.00025	0.000848025
NM_000547	TPO	chr2:1417232-1546499	MCF7	MCF7-DR	0	0	0	1	1
NM_000548	TSC2	chr16:2097989-2185899	MCF7	MCF7-DR	0.403753	0.49105	0.282394	1	1
NM_000549	TSHB	chr1:115572444-115576930	MCF7	MCF7-DR	0	0	0	1	1
NM_000550	TYRP1	chr9:12693385-12823059	MCF7	MCF7-DR	0.209926	0.123247	-0.768324	1	1
NM_000551	VHL	chr3:10183318-10195354	MCF7	MCF7-DR	24.1017	12.7647	-0.916975	5e-05	0.000186859
NM_000552	VWF	chr12:6058039-6233836	MCF7	MCF7-DR	0.121649	0.119917	-0.0206879	1	1
NM_000553	WRN	chr8:30853317-31031277	MCF7	MCF7-DR	3.82929	7.33094	0.93692	5e-05	0.000186859
NM_000554	CRX	chr19:48325098-48346586	MCF7	MCF7-DR	0	0	0	1	1
NM_000555	DCX	chrX:110537006-110664835	MCF7	MCF7-DR	0	5.07e-06	7.32e-06	1	1
NM_000557	GDF5	chr20:34021144-34025970	MCF7	MCF7-DR	0.0220912	0	-0.0315239	1	1
NM_000558	HBA1	chr16:226649-227521	MCF7	MCF7-DR	3.08961	0	-2.03196	5e-05	0.000186859
NM_000559	HBG1	chr11:5269501-5271087	MCF7	MCF7-DR	0	0	0	1	1
NM_000560	CD53	chr1:111413820-111442558	MCF7	MCF7-DR	0	0	0	1	1
NM_000561	GSTM1	chr1:110230417-110236367	MCF7	MCF7-DR	0	0	0	1	1
NM_000562	C8A	chr1:57320442-57383894	MCF7	MCF7-DR	0	0	0	1	1
NM_000564	IL5RA	chr3:3108007-3152058	MCF7	MCF7-DR	0	0	0	1	1
NM_000565	IL6R	chr1:154377668-154441926	MCF7	MCF7-DR	0.957934	1.10142	0.201363	0.47885	0.568799
NM_000566	FCGR1A	chr1:149754244-149783928	MCF7	MCF7-DR	0.326834	0	-0.407988	1	1
NM_000567	CRP	chr1:159682078-159684379	MCF7	MCF7-DR	0	0	0	1	1
NM_000569	FCGR3A	chr1:161511550-161520413	MCF7	MCF7-DR	0	0	0	1	1
NM_000570	FCGR3B	chr1:161592987-161601753	MCF7	MCF7-DR	0	0	0	1	1
NM_000572	IL10	chr1:206940947-206945839	MCF7	MCF7-DR	0	0	0	1	1
NM_000573	CR1	chr1:207669472-207815110	MCF7	MCF7-DR	0	0.00947148	0.0136002	1	1
NM_000574	CD55	chr1:207494816-207534311	MCF7	MCF7-DR	9.12848	8.92712	-0.0321793	0.89505	0.918906
NM_000575	IL1A	chr2:113531491-113542971	MCF7	MCF7-DR	0	0.0723899	0.10083	1	1
NM_000576	IL1B	chr2:113587336-113594356	MCF7	MCF7-DR	0	0.265331	0.339515	1	1
NM_000577	IL1RN	chr2:113875469-113891593	MCF7	MCF7-DR	1.38605	0.00825119	-7.39216	0.1351	0.225208
NM_000578	SLC11A1	chr2:219246751-219261617	MCF7	MCF7-DR	0.271339	0.0690128	-1.97516	1	1
NM_000579	CCR5	chr3:46406150-46448550	MCF7	MCF7-DR	0	3.77e-05	5.44e-05	1	1
NM_000581	GPX1	chr3:49394608-49395791	MCF7	MCF7-DR	0	398.574	8.64232	5e-05	0.000186859
NM_000582	SPP1	chr4:88896801-88904563	MCF7	MCF7-DR	0	0	0	1	1
NM_000583	GC	chr4:72607410-72671237	MCF7	MCF7-DR	0	0	0	1	1
NM_000584	CXCL8	chr4:74606222-74609433	MCF7	MCF7-DR	0	0.329032	0.410376	1	1
NM_000585	IL15	chr4:142557748-142655140	MCF7	MCF7-DR	0	0.374631	0.459044	1	1
NM_000586	IL2	chr4:123372625-123377650	MCF7	MCF7-DR	0	0	0	1	1
NM_000587	C7	chr5:40909598-40983042	MCF7	MCF7-DR	0	0	0	1	1
NM_000588	IL3	chr5:131396346-131398896	MCF7	MCF7-DR	0	0	0	1	1
NM_000589	IL4	chr5:132009677-132018370	MCF7	MCF7-DR	0	0.300497	0.379063	1	1
NM_000590	IL9	chr5:135227934-135231516	MCF7	MCF7-DR	0	0	0	1	1
NM_000591	CD14	chr5:140011312-140013286	MCF7	MCF7-DR	0	2.05e-05	2.96e-05	1	1
NM_000593	TAP1	chr6_ssto_hap7:4239266-4252521	MCF7	MCF7-DR	0	0	0	1	1
NM_000594	TNF	chr6_ssto_hap7:2874144-2876913	MCF7	MCF7-DR	0	0	0	1	1
NM_000595	LTA	chr6_ssto_hap7:2870676-2872901	MCF7	MCF7-DR	0	0	0	1	1
NM_000596	IGFBP1	chr7:45927958-45933267	MCF7	MCF7-DR	0	4.91072	2.56333	5e-05	0.000186859
NM_000597	IGFBP2	chr2:217498126-217529158	MCF7	MCF7-DR	55.7346	0	-5.82616	5e-05	0.000186859
NM_000598	IGFBP3	chr7:45951843-45960871	MCF7	MCF7-DR	0.429596	102.876	7.90371	5e-05	0.000186859
NM_000599	IGFBP5	chr2:217536827-217560272	MCF7	MCF7-DR	189.171	0	-7.57115	5e-05	0.000186859
NM_000600	IL6	chr7:22766765-22771621	MCF7	MCF7-DR	0	9.89785	3.44597	5e-05	0.000186859
NM_000601	HGF	chr7:81331443-81399452	MCF7	MCF7-DR	0	0	0	1	1
NM_000602	SERPINE1	chr7:100770369-100782547	MCF7	MCF7-DR	0.178142	58.7991	8.36662	5e-05	0.000186859
NM_000603	NOS3	chr7:150688143-150721586	MCF7	MCF7-DR	0.0230964	4.89924	7.72875	0.19065	0.289958
NM_000605	IFNA2	chr9:21384253-21385396	MCF7	MCF7-DR	0	0	0	1	1
NM_000606	C8G	chr9:139839697-139841426	MCF7	MCF7-DR	0.17467	0.336849	0.947471	1	1
NM_000607	ORM1	chr9:117085302-117088759	MCF7	MCF7-DR	0	0	0	1	1
NM_000608	ORM2	chr9:117092068-117095536	MCF7	MCF7-DR	0	0	0	1	1
NM_000609	CXCL12	chr10:44865600-44880545	MCF7	MCF7-DR	7.76039	0	-3.131	5e-05	0.000186859
NM_000610	CD44	chr11:35160416-35253949	MCF7	MCF7-DR	0.950221	0.0613681	-3.9527	0.1963	0.295627
NM_000611	CD59	chr11:33724555-33758025	MCF7	MCF7-DR	3.43071	17.3695	2.33997	5e-05	0.000186859
NM_000612	IGF2	chr11:2150341-2182439	MCF7	MCF7-DR	0	0.906437	0.930879	0.1244	0.214193
NM_000613	HPX	chr11:6452267-6462254	MCF7	MCF7-DR	1.64652	0.123688	-3.73464	0.0302	0.0656883
NM_000614	CNTF	chr11:58346586-58393205	MCF7	MCF7-DR	0	0.496972	0.582047	1	1
NM_000615	NCAM1	chr11:112830002-113149158	MCF7	MCF7-DR	0	0	0	1	1
NM_000616	CD4	chr12:6898637-6929976	MCF7	MCF7-DR	0	0	0	1	1
NM_000617	SLC11A2	chr12:51373565-51422058	MCF7	MCF7-DR	1.84744	2.10022	0.185013	0.7948	0.840384
NM_000618	IGF1	chr12:102789644-102874378	MCF7	MCF7-DR	0	0	0	1	1
NM_000619	IFNG	chr12:68548549-68553521	MCF7	MCF7-DR	0	0	0	1	1
NM_000620	NOS1	chr12:117645946-117799607	MCF7	MCF7-DR	0	0	0	1	1
NM_000621	HTR2A	chr13:47405676-47471211	MCF7	MCF7-DR	0	0	0	1	1
NM_000623	BDKRB2	chr14:96671134-96710666	MCF7	MCF7-DR	0.57468	0.0289801	-4.30962	1	1
NM_000624	SERPINA5	chr14:95047705-95059457	MCF7	MCF7-DR	0.0187422	1.20584	6.0076	0.24775	0.342793
NM_000625	NOS2	chr17:26083791-26127555	MCF7	MCF7-DR	0	2.44006	1.78243	5e-05	0.000186859
NM_000626	CD79B	chr17:62006097-62009704	MCF7	MCF7-DR	0	9.15e-06	1.32e-05	1	1
NM_000627	LTBP1	chr2:33172368-33624575	MCF7	MCF7-DR	0	0	0	1	1
NM_000628	IL10RB	chr21:34638664-34669539	MCF7	MCF7-DR	8.65595	7.07126	-0.291725	0.1671	0.26383
NM_000629	IFNAR1	chr21:34697213-34732128	MCF7	MCF7-DR	4.13554	10.2056	1.30321	5e-05	0.000186859
NM_000631	NCF4	chr22:37257029-37274059	MCF7	MCF7-DR	0.070208	0.034259	-1.03515	1	1
NM_000632	ITGAM	chr16:31271287-31344213	MCF7	MCF7-DR	0.00476883	0.325022	6.09076	1	1
NM_000633	BCL2	chr18:60790578-60986613	MCF7	MCF7-DR	1.57334	0.544874	-1.52984	5e-05	0.000186859
NM_000634	CXCR1	chr2:219027567-219031716	MCF7	MCF7-DR	0	0	0	1	1
NM_000635	RFX2	chr19:5978413-6110664	MCF7	MCF7-DR	0.162443	2.77494	4.09445	0.1144	0.204741
NM_000636	SOD2	chr6:160100148-160114353	MCF7	MCF7-DR	10.7936	15.0122	0.475966	0.1625	0.258813
NM_000637	GSR	chr8:30535579-30585486	MCF7	MCF7-DR	68.5857	24.5733	-1.48081	5e-05	0.000186859
NM_000638	VTN	chr17:26694298-26697373	MCF7	MCF7-DR	0.0692656	0.0935596	0.433747	1	1
NM_000639	FASLG	chr1:172628147-172636012	MCF7	MCF7-DR	0	0	0	1	1
NM_000640	IL13RA2	chrX:114238537-114252207	MCF7	MCF7-DR	0	0.273252	0.348518	1	1
NM_000641	IL11	chr19:55875749-55881831	MCF7	MCF7-DR	0.424228	2.29322	2.43446	5e-05	0.000186859
NM_000642	AGL	chr1:100315639-100389579	MCF7	MCF7-DR	2.87638	6.66985	1.2134	5e-05	0.000186859
NM_000643	AGL	chr1:100315639-100389579	MCF7	MCF7-DR	0	0.000421286	0.000607659	1	1
NM_000644	AGL	chr1:100315639-100389579	MCF7	MCF7-DR	0	0	0	1	1
NM_000645	AGL	chr1:100315639-100389579	MCF7	MCF7-DR	0	0.248674	0.320397	1	1
NM_000646	AGL	chr1:100315639-100389579	MCF7	MCF7-DR	0	0	0	1	1
NM_000651	CR1	chr1:207669472-207815110	MCF7	MCF7-DR	0	3.02e-06	4.36e-06	1	1
NM_000655	SELL	chr1:169659805-169680843	MCF7	MCF7-DR	1.69e-05	0.592201	15.093	1	1
NM_000657	BCL2	chr18:60790578-60986613	MCF7	MCF7-DR	1.04864	0.640139	-0.712062	0.571	0.653188
NM_000660	TGFB1	chr19:41836435-41859838	MCF7	MCF7-DR	34.7102	85.009	1.29226	5e-05	0.000186859
NM_000661	RPL9	chr4:39046450-39640481	MCF7	MCF7-DR	583.684	454.011	-0.362461	0.165	0.26166
NM_000662	NAT1	chr8:18027970-18081198	MCF7	MCF7-DR	2.19871	0.403533	-2.4459	0.2743	0.367357
NM_000663	ABAT	chr16:8768443-8878432	MCF7	MCF7-DR	0	0	0	1	1
NM_000665	ACHE	chr7:100487614-100493754	MCF7	MCF7-DR	0.0759501	0	-0.105611	1	1
NM_000666	ACY1	chr3:52009041-52023218	MCF7	MCF7-DR	37.2337	12.8085	-1.5395	5e-05	0.000186859
NM_000667	ADH1A	chr4:100010007-100222513	MCF7	MCF7-DR	0	0	0	1	1
NM_000668	ADH1B	chr4:100227543-100242599	MCF7	MCF7-DR	0	0	0	1	1
NM_000669	ADH1C	chr4:100257648-100274202	MCF7	MCF7-DR	0	0	0	1	1
NM_000670	ADH4	chr4:100010007-100222513	MCF7	MCF7-DR	0	0	0	1	1
NM_000671	ADH5	chr4:99992129-100009939	MCF7	MCF7-DR	37.311	70.3433	0.914811	5e-05	0.000186859
NM_000672	ADH6	chr4:100010007-100222513	MCF7	MCF7-DR	0	0	0	1	1
NM_000673	ADH7	chr4:100333417-100356667	MCF7	MCF7-DR	0	0	0	1	1
NM_000674	ADORA1	chr1:203096835-203136533	MCF7	MCF7-DR	5.97e-05	0.154158	11.3335	1	1
NM_000675	ADORA2A	chr22:24666784-24890783	MCF7	MCF7-DR	0	0	0	1	1
NM_000676	ADORA2B	chr17:15848230-15879210	MCF7	MCF7-DR	2.67399	13.4517	2.33072	5e-05	0.000186859
NM_000677	ADORA3	chr1:112025969-112106625	MCF7	MCF7-DR	0	0	0	1	1
NM_000678	ADRA1D	chr20:4201277-4229659	MCF7	MCF7-DR	0.023989	0	-0.0342002	1	1
NM_000679	ADRA1B	chr5:159343739-159400017	MCF7	MCF7-DR	0	1.02317	1.01662	5e-05	0.000186859
NM_000680	ADRA1A	chr8:26605666-26722922	MCF7	MCF7-DR	0	0	0	1	1
NM_000681	ADRA2A	chr10:112836789-112840662	MCF7	MCF7-DR	0.0640726	0	-0.0895966	1	1
NM_000682	ADRA2B	chr2:96778622-96781984	MCF7	MCF7-DR	0.547546	0.0635849	-3.10622	1	1
NM_000683	ADRA2C	chr4:3768295-3770253	MCF7	MCF7-DR	17.2609	14.9881	-0.203688	0.29975	0.393732
NM_000684	ADRB1	chr10:115803805-115806667	MCF7	MCF7-DR	0.665419	0.273186	-1.28438	1	1
NM_000685	AGTR1	chr3:148415657-148460790	MCF7	MCF7-DR	0	0.454007	0.540034	1	1
NM_000686	AGTR2	chrX:115301957-115306225	MCF7	MCF7-DR	0	0	0	1	1
NM_000687	AHCY	chr20:32868070-32899608	MCF7	MCF7-DR	187.219	204.445	0.126983	0.43765	0.529725
NM_000688	ALAS1	chr3:52232098-52248343	MCF7	MCF7-DR	3.0954	11.3133	1.86983	0.0003	0.00100221
NM_000689	ALDH1A1	chr9:75515577-75568233	MCF7	MCF7-DR	0.0508752	0	-0.0715913	1	1
NM_000690	ALDH2	chr12:112204690-112247789	MCF7	MCF7-DR	0.159048	15.5947	6.61545	0.108	0.195492
NM_000691	ALDH3A1	chr17:19641297-19651746	MCF7	MCF7-DR	0	0	0	1	1
NM_000692	ALDH1B1	chr9:38392660-38398662	MCF7	MCF7-DR	7.57616	16.4431	1.11794	5e-05	0.000186859
NM_000693	ALDH1A3	chr15:101419896-101456830	MCF7	MCF7-DR	3.29732	1.82573	-0.852821	0.001	0.00305326
NM_000694	ALDH3B1	chr11:67776016-67796749	MCF7	MCF7-DR	1.49205	1.57695	0.0798395	0.84135	0.87737
NM_000695	ALDH3B2	chr11:67429632-67448685	MCF7	MCF7-DR	9.09306	1.76e-05	-18.9819	0.1928	0.292466
NM_000696	ALDH9A1	chr1:165631448-165667900	MCF7	MCF7-DR	28.015	36.1674	0.368489	0.03085	0.06697
NM_000697	ALOX12	chr17:6888441-6915653	MCF7	MCF7-DR	0.0192348	0	-0.0274864	1	1
NM_000698	ALOX5	chr10:45869623-45948569	MCF7	MCF7-DR	0.000267282	0.0173081	6.01694	1	1
NM_000699	AMY2A	chr1:104159953-104168402	MCF7	MCF7-DR	0	0	0	1	1
NM_000700	ANXA1	chr9:75766646-75785310	MCF7	MCF7-DR	0.376107	842.114	11.1287	5e-05	0.000186859
NM_000701	ATP1A1	chr1:116915794-116961244	MCF7	MCF7-DR	65.4824	32.5604	-1.00799	0.01095	0.0267408
NM_000702	ATP1A2	chr1:160085519-160113374	MCF7	MCF7-DR	0.00765659	0.00736818	-0.0553936	1	1
NM_000704	ATP4A	chr19:36041094-36054560	MCF7	MCF7-DR	0	0	0	1	1
NM_000705	ATP4B	chr13:114303121-114312513	MCF7	MCF7-DR	0	0	0	1	1
NM_000706	AVPR1A	chr12:63536538-63546590	MCF7	MCF7-DR	0	0	0	1	1
NM_000707	AVPR1B	chr1:206224282-206231482	MCF7	MCF7-DR	0	0	0	1	1
NM_000709	BCKDHA	chr19:41903693-41930910	MCF7	MCF7-DR	43.7844	20.0651	-1.12573	5e-05	0.000186859
NM_000710	BDKRB1	chr14:96722546-96731100	MCF7	MCF7-DR	0.140297	0.0959067	-0.54878	1	1
NM_000712	BLVRA	chr7:43798271-43846941	MCF7	MCF7-DR	61.6639	14.8329	-2.05562	5e-05	0.000186859
NM_000713	BLVRB	chr19:40953690-40971725	MCF7	MCF7-DR	328.383	104.434	-1.65278	5e-05	0.000186859
NM_000714	TSPO	chr22:43547519-43559248	MCF7	MCF7-DR	227.131	367.698	0.694995	0.00015	0.000525066
NM_000715	C4BPA	chr1:207277606-207318317	MCF7	MCF7-DR	0	0.039639	0.0560827	1	1
NM_000716	C4BPB	chr1:207262211-207273337	MCF7	MCF7-DR	0	0	0	1	1
NM_000717	CA4	chr17:58227301-58236906	MCF7	MCF7-DR	3.8543	0	-2.27926	5e-05	0.000186859
NM_000718	CACNA1B	chr9:140762376-141019076	MCF7	MCF7-DR	0.000392932	0.00229257	2.54462	1	1
NM_000719	CACNA1C	chr12:2162415-2807115	MCF7	MCF7-DR	1.38e-05	0	-2e-05	1	1
NM_000720	CACNA1D	chr3:53529075-53846492	MCF7	MCF7-DR	2.15237	0.0967629	-4.47533	0.0027	0.00761551
NM_000721	CACNA1E	chr1:181452685-181775921	MCF7	MCF7-DR	0	0	0	1	1
NM_000722	CACNA2D1	chr7:81575759-82073122	MCF7	MCF7-DR	1.65767	2.04277	0.301374	0.2061	0.304559
NM_000723	CACNB1	chr17:37329708-37353956	MCF7	MCF7-DR	3.2214	3.11793	-0.0470992	0.84625	0.880841
NM_000724	CACNB2	chr10:18429605-18830688	MCF7	MCF7-DR	0	0	0	1	1
NM_000725	CACNB3	chr12:49208214-49222726	MCF7	MCF7-DR	11.3709	2.01917	-2.49351	5e-05	0.000186859
NM_000726	CACNB4	chr2:152689285-152955593	MCF7	MCF7-DR	1.89e-05	0.000981174	5.69983	1	1
NM_000727	CACNG1	chr17:65040651-65052911	MCF7	MCF7-DR	0.103764	0	-0.142432	1	1
NM_000728	CALCB	chr11:15095145-15100177	MCF7	MCF7-DR	0	0	0	1	1
NM_000729	CCK	chr3:42299317-42307662	MCF7	MCF7-DR	0	0	0	1	1
NM_000730	CCKAR	chr4:26483017-26492042	MCF7	MCF7-DR	0	0	0	1	1
NM_000732	CD3D	chr11:118209788-118213459	MCF7	MCF7-DR	0	0	0	1	1
NM_000733	CD3E	chr11:118175294-118186890	MCF7	MCF7-DR	0	0	0	1	1
NM_000734	CD247	chr1:167399876-167487847	MCF7	MCF7-DR	0	0	0	1	1
NM_000735	CGA	chr6:87795215-87804865	MCF7	MCF7-DR	0	0	0	1	1
NM_000737	CGB	chr19:49526125-49527632	MCF7	MCF7-DR	0	0	0	1	1
NM_000738	CHRM1	chr11:62676150-62689012	MCF7	MCF7-DR	7.23968	0.67798	-3.41661	5e-05	0.000186859
NM_000739	CHRM2	chr7:136553398-136849088	MCF7	MCF7-DR	0	0	0	1	1
NM_000740	CHRM3	chr1:239792372-240072717	MCF7	MCF7-DR	0.421145	0.304665	-0.46709	1	1
NM_000741	CHRM4	chr11:46406639-46408107	MCF7	MCF7-DR	0.0803637	0.314494	1.96842	1	1
NM_000742	CHRNA2	chr8:27317277-27336813	MCF7	MCF7-DR	0	0	0	1	1
NM_000743	CHRNA3	chr15:78857861-78913637	MCF7	MCF7-DR	0.399127	0.060129	-2.73071	1	1
NM_000744	CHRNA4	chr20:61974661-62002529	MCF7	MCF7-DR	0	0	0	1	1
NM_000745	CHRNA5	chr15:78857861-78913637	MCF7	MCF7-DR	4.94023	4.15475	-0.249816	0.23155	0.329691
NM_000746	CHRNA7	chr15:32322685-32462384	MCF7	MCF7-DR	0.104999	1.36251	3.69782	0.0052	0.0137427
NM_000747	CHRNB1	chr17:7348405-7360932	MCF7	MCF7-DR	2.84305	10.067	1.82413	5e-05	0.000186859
NM_000748	CHRNB2	chr1:154540256-154552353	MCF7	MCF7-DR	0.0254308	0.0170773	-0.574499	1	1
NM_000749	CHRNB3	chr8:42552561-42592209	MCF7	MCF7-DR	0	0	0	1	1
NM_000750	CHRNB4	chr15:78916635-78933587	MCF7	MCF7-DR	0.100957	0.392382	1.95852	1	1
NM_000751	CHRND	chr2:233390869-233401375	MCF7	MCF7-DR	9.75e-07	0	-1.41e-06	1	1
NM_000754	COMT	chr22:19863040-20004309	MCF7	MCF7-DR	44.9435	23.0264	-0.964823	0.00705	0.0180035
NM_000755	CRAT	chr9:131857072-131873070	MCF7	MCF7-DR	0.919249	2.83863	1.62667	5e-05	0.000186859
NM_000756	CRH	chr8:67088611-67090846	MCF7	MCF7-DR	0.0412144	0	-0.0582672	1	1
NM_000757	CSF1	chr1:110453232-110473616	MCF7	MCF7-DR	0.0776462	0.668751	3.10648	1	1
NM_000758	CSF2	chr5:131409484-131411863	MCF7	MCF7-DR	0	0	0	1	1
NM_000759	CSF3	chr17:38171613-38174066	MCF7	MCF7-DR	0	0	0	1	1
NM_000760	CSF3R	chr1:36931643-36948915	MCF7	MCF7-DR	0	0	0	1	1
NM_000761	CYP1A2	chr15:75041183-75048941	MCF7	MCF7-DR	0.0150061	0	-0.0214884	1	1
NM_000762	CYP2A6	chr19:41349442-41356352	MCF7	MCF7-DR	0.0302049	0	-0.0429313	1	1
NM_000764	CYP2A7	chr19:41381343-41388657	MCF7	MCF7-DR	1.84e-05	0	-2.65e-05	1	1
NM_000765	CYP3A7	chr7:99282301-99332823	MCF7	MCF7-DR	0	0	0	1	1
NM_000766	CYP2A13	chr19:41594355-41602100	MCF7	MCF7-DR	0	0	0	1	1
NM_000767	CYP2B6	chr19:41497203-41524301	MCF7	MCF7-DR	0.0169819	0	-0.024294	1	1
NM_000769	CYP2C19	chr10:96522437-96612962	MCF7	MCF7-DR	0	0	0	1	1
NM_000770	CYP2C8	chr10:96796528-96829254	MCF7	MCF7-DR	0	0	0	1	1
NM_000771	CYP2C9	chr10:96698414-96749148	MCF7	MCF7-DR	0	0.0228479	0.0325916	1	1
NM_000772	CYP2C18	chr10:96443250-96495947	MCF7	MCF7-DR	0	0.0155992	0.0223312	1	1
NM_000773	CYP2E1	chr10:135340866-135352620	MCF7	MCF7-DR	2.07972	0.107445	-4.27472	0.03015	0.0655939
NM_000774	CYP2F1	chr19:41620352-41634281	MCF7	MCF7-DR	0	0	0	1	1
NM_000775	CYP2J2	chr1:60358979-60392423	MCF7	MCF7-DR	15.7351	2.7482	-2.51743	5e-05	0.000186859
NM_000777	CYP3A5	chr7:99245811-99277649	MCF7	MCF7-DR	0	0	0	1	1
NM_000778	CYP4A11	chr1:47394845-47407156	MCF7	MCF7-DR	0	0	0	1	1
NM_000779	CYP4B1	chr1:47264669-47285021	MCF7	MCF7-DR	4.81e-06	0	-6.95e-06	1	1
NM_000780	CYP7A1	chr8:59402736-59412720	MCF7	MCF7-DR	0	0	0	1	1
NM_000781	CYP11A1	chr15:74630102-74660081	MCF7	MCF7-DR	0	0.201885	0.265299	1	1
NM_000782	CYP24A1	chr20:52769987-52790516	MCF7	MCF7-DR	7.66e-05	0	-0.000110441	1	1
NM_000783	CYP26A1	chr10:94833231-94837641	MCF7	MCF7-DR	0.177239	0.352041	0.990051	1	1
NM_000784	CYP27A1	chr2:219646471-219680016	MCF7	MCF7-DR	0.110256	0.107324	-0.038882	1	1
NM_000785	CYP27B1	chr12:58156116-58160976	MCF7	MCF7-DR	0.177711	4.06064	4.5141	0.0005	0.00161172
NM_000786	CYP51A1	chr7:91741462-91810039	MCF7	MCF7-DR	31.8214	15.1063	-1.07485	5e-05	0.000186859
NM_000787	DBH	chr9:136501484-136524466	MCF7	MCF7-DR	0.037249	0.161987	2.12061	1	1
NM_000788	DCK	chr4:71859264-71896629	MCF7	MCF7-DR	11.5044	22.9538	0.99655	5e-05	0.000186859
NM_000789	ACE	chr17:61554421-61575741	MCF7	MCF7-DR	0.430185	0.602269	0.485451	1	1
NM_000790	DDC	chr7:50526133-50633154	MCF7	MCF7-DR	0	0	0	1	1
NM_000791	DHFR	chr5:79922044-80172634	MCF7	MCF7-DR	12.8213	18.5696	0.5344	0.0112	0.027264
NM_000792	DIO1	chr1:54359860-54376759	MCF7	MCF7-DR	0.0791249	0	-0.109862	1	1
NM_000793	DIO2	chr14:80663867-80921810	MCF7	MCF7-DR	1.32e-05	2.14e-06	-2.62058	1	1
NM_000794	DRD1	chr5:174867674-174871163	MCF7	MCF7-DR	0.193731	0	-0.255478	1	1
NM_000795	DRD2	chr11:113280316-113346001	MCF7	MCF7-DR	1.5e-05	0	-2.16e-05	1	1
NM_000796	DRD3	chr3:113847498-113918254	MCF7	MCF7-DR	0	0	0	1	1
NM_000797	DRD4	chr11:637304-640705	MCF7	MCF7-DR	0.119453	0.111796	-0.0955752	1	1
NM_000798	DRD5	chr4:9783257-9785633	MCF7	MCF7-DR	0	0	0	1	1
NM_000799	EPO	chr7:100318422-100321323	MCF7	MCF7-DR	0.155054	0	-0.20796	1	1
NM_000800	FGF1	chr5:141971742-142077635	MCF7	MCF7-DR	0	0	0	1	1
NM_000801	FKBP1A	chr20:1290554-1373816	MCF7	MCF7-DR	122.299	366.118	1.58189	5e-05	0.000186859
NM_000802	FOLR1	chr11:71900601-71907367	MCF7	MCF7-DR	0.0299241	0.297179	3.31195	1	1
NM_000803	FOLR2	chr11:71927818-71932994	MCF7	MCF7-DR	0	0	0	1	1
NM_000804	FOLR3	chr11:71846770-71850934	MCF7	MCF7-DR	0	0	0	1	1
NM_000805	GAST	chr17:39868577-39872221	MCF7	MCF7-DR	0.226744	1.77053	2.96504	0.25555	0.348217
NM_000806	GABRA1	chr5:161274196-161326965	MCF7	MCF7-DR	0	0	0	1	1
NM_000807	GABRA2	chr4:46251580-46392056	MCF7	MCF7-DR	0	0.357862	0.441337	1	1
NM_000808	GABRA3	chrX:151335633-151619831	MCF7	MCF7-DR	0	0.126034	0.17125	1	1
NM_000809	GABRA4	chr4:46920916-46996424	MCF7	MCF7-DR	0	0	0	1	1
NM_000810	GABRA5	chr15:27111865-27194357	MCF7	MCF7-DR	0	5.05139	2.59727	5e-05	0.000186859
NM_000811	GABRA6	chr5:161112657-161129598	MCF7	MCF7-DR	0	0	0	1	1
NM_000812	GABRB1	chr4:47033294-47428447	MCF7	MCF7-DR	0	0	0	1	1
NM_000813	GABRB2	chr5:160715435-160975130	MCF7	MCF7-DR	0	0	0	1	1
NM_000814	GABRB3	chr15:26788693-27018935	MCF7	MCF7-DR	0	1.23575	1.16076	5e-05	0.000186859
NM_000815	GABRD	chr1:1950767-1962192	MCF7	MCF7-DR	0.63745	0	-0.711451	1	1
NM_000816	GABRG2	chr5:161494647-161582545	MCF7	MCF7-DR	0	0	0	1	1
NM_000817	GAD1	chr2:171673199-171717659	MCF7	MCF7-DR	3.92033	3.13234	-0.323732	0.1877	0.286636
NM_000818	GAD2	chr10:26505235-26593491	MCF7	MCF7-DR	0	0	0	1	1
NM_000819	GART	chr21:34876237-34915198	MCF7	MCF7-DR	23.0713	37.1725	0.688136	0.00025	0.000848025
NM_000820	GAS6	chr13:114518582-114567076	MCF7	MCF7-DR	4.55475	37.4908	3.04109	5e-05	0.000186859
NM_000821	GGCX	chr2:85766100-85788657	MCF7	MCF7-DR	9.26619	5.74174	-0.690489	0.12695	0.215498
NM_000823	GHRHR	chr7:31003635-31019146	MCF7	MCF7-DR	0	0	0	1	1
NM_000824	GLRB	chr4:157997276-158093242	MCF7	MCF7-DR	0.0612999	1.14241	4.22005	0.1025	0.187469
NM_000825	GNRH1	chr8:25276773-25282556	MCF7	MCF7-DR	0.27145	0.119125	-1.18821	1	1
NM_000826	GRIA2	chr4:158141735-158287226	MCF7	MCF7-DR	0	0	0	1	1
NM_000827	GRIA1	chr5:152870083-153193429	MCF7	MCF7-DR	0	0	0	1	1
NM_000828	GRIA3	chrX:122318095-122624766	MCF7	MCF7-DR	0.0112209	0	-0.0160982	1	1
NM_000829	GRIA4	chr11:105480799-105852819	MCF7	MCF7-DR	2.24e-05	9.94e-08	-7.81468	1	1
NM_000830	GRIK1	chr21:30909253-31312282	MCF7	MCF7-DR	0	0	0	1	1
NM_000831	GRIK3	chr1:37261127-37499844	MCF7	MCF7-DR	0.00462722	0	-0.00666027	1	1
NM_000832	GRIN1	chr9:140033608-140064491	MCF7	MCF7-DR	0	0.261361	0.334981	1	1
NM_000833	GRIN2A	chr16:9847261-10276611	MCF7	MCF7-DR	0	0	0	1	1
NM_000834	GRIN2B	chr12:13714409-14133022	MCF7	MCF7-DR	0	0.116412	0.15887	1	1
NM_000835	GRIN2C	chr17:72838161-72856966	MCF7	MCF7-DR	0.316807	0.0276336	-3.51911	1	1
NM_000836	GRIN2D	chr19:48898131-48948188	MCF7	MCF7-DR	9.37514	1.14709	-3.03086	5e-05	0.000186859
NM_000837	GRINA	chr8:145064225-145067583	MCF7	MCF7-DR	84.5063	33.0665	-1.35369	0.0001	0.000360411
NM_000839	GRM2	chr3:51741080-51752625	MCF7	MCF7-DR	3.38e-07	0	-4.88e-07	1	1
NM_000840	GRM3	chr7:86273229-86494192	MCF7	MCF7-DR	0	0	0	1	1
NM_000841	GRM4	chr6:33986419-34123399	MCF7	MCF7-DR	2.81251	0	-1.93074	5e-05	0.000186859
NM_000842	GRM5	chr11:88237743-88796846	MCF7	MCF7-DR	0	0	0	1	1
NM_000843	GRM6	chr5:178405329-178422124	MCF7	MCF7-DR	0	0.0480928	0.0677665	1	1
NM_000844	GRM7	chr3:6902801-7783218	MCF7	MCF7-DR	0	0	0	1	1
NM_000845	GRM8	chr7:126078651-126892428	MCF7	MCF7-DR	0	0	0	1	1
NM_000846	GSTA2	chr6:52614884-52628361	MCF7	MCF7-DR	0	0	0	1	1
NM_000847	GSTA3	chr6:52761438-52774496	MCF7	MCF7-DR	0	0	0	1	1
NM_000848	GSTM2	chr1:110210643-110226619	MCF7	MCF7-DR	0.314561	0	-0.394581	1	1
NM_000849	GSTM3	chr1:110276553-110283660	MCF7	MCF7-DR	63.6955	10.4274	-2.61082	5e-05	0.000186859
NM_000850	GSTM4	chr1:110198697-110208123	MCF7	MCF7-DR	42.0005	0	-5.42628	5e-05	0.000186859
NM_000851	GSTM5	chr1:110254863-110260890	MCF7	MCF7-DR	0	0	0	1	1
NM_000852	GSTP1	chr11:67351065-67354124	MCF7	MCF7-DR	0	942.301	9.88157	5e-05	0.000186859
NM_000853	GSTT1	chr22:24376132-24384311	MCF7	MCF7-DR	14.1767	12.3877	-0.194618	0.52005	0.606338
NM_000854	GSTT2	chr22:24322218-24326106	MCF7	MCF7-DR	0	0.126781	0.172207	1	1
NM_000855	GUCY1A2	chr11:106544737-106889171	MCF7	MCF7-DR	0.662673	0.291405	-1.18527	1	1
NM_000856	GUCY1A3	chr4:156587861-156658214	MCF7	MCF7-DR	0	2.36e-06	3.4e-06	1	1
NM_000857	GUCY1B3	chr4:156680124-156728794	MCF7	MCF7-DR	1.86658	1.13502	-0.717683	0.01645	0.0385037
NM_000858	GUK1	chr1:228327784-228336655	MCF7	MCF7-DR	15.6174	21.988	0.493561	0.38925	0.484474
NM_000859	HMGCR	chr5:74632992-74657926	MCF7	MCF7-DR	21.77	41.6907	0.937386	5e-05	0.000186859
NM_000860	HPGD	chr4:175411327-175444049	MCF7	MCF7-DR	0.983495	0.0589032	-4.0615	0.09615	0.178138
NM_000861	HRH1	chr3:11178778-11304939	MCF7	MCF7-DR	5.47e-05	0	-7.9e-05	1	1
NM_000862	HSD3B1	chr1:120049825-120057681	MCF7	MCF7-DR	0	0	0	1	1
NM_000863	HTR1B	chr6:78171947-78173120	MCF7	MCF7-DR	0	0.0598881	0.083912	1	1
NM_000864	HTR1D	chr1:23518387-23521222	MCF7	MCF7-DR	0.0979488	0.176837	0.852324	1	1
NM_000865	HTR1E	chr6:87647023-87726397	MCF7	MCF7-DR	0	0	0	1	1
NM_000866	HTR1F	chr3:88031725-88042919	MCF7	MCF7-DR	0	0	0	1	1
NM_000867	HTR2B	chr2:231921577-232037540	MCF7	MCF7-DR	0	0.0220725	0.0314975	1	1
NM_000868	HTR2C	chrX:113818550-114144624	MCF7	MCF7-DR	4.87e-05	0	-7.03e-05	1	1
NM_000869	HTR3A	chr11:113845796-113861034	MCF7	MCF7-DR	0	0	0	1	1
NM_000870	HTR4	chr5:147830594-148034090	MCF7	MCF7-DR	0	0	0	1	1
NM_000871	HTR6	chr1:19991779-20007459	MCF7	MCF7-DR	0.357017	0	-0.440439	1	1
NM_000872	HTR7	chr10:92500575-92617671	MCF7	MCF7-DR	0.000525053	0.491823	9.87146	1	1
NM_000873	ICAM2	chr17:62073430-62097994	MCF7	MCF7-DR	0	0.268795	0.343459	1	1
NM_000874	IFNAR2	chr21:34602199-34636818	MCF7	MCF7-DR	0.180931	0.997352	2.46267	0.155	0.249694
NM_000875	IGF1R	chr15:99189094-99507759	MCF7	MCF7-DR	4.30384	3.68524	-0.223866	0.3525	0.448211
NM_000876	IGF2R	chr6:160390130-160527583	MCF7	MCF7-DR	30.8291	36.7275	0.252568	0.1289	0.217635
NM_000877	IL1R1	chr2:102686835-102796334	MCF7	MCF7-DR	0.111965	0.42225	1.91505	1	1
NM_000878	IL2RB	chr22:37521879-37545962	MCF7	MCF7-DR	0.241822	0.725936	1.5859	1	1
NM_000879	IL5	chr5:131877135-131879214	MCF7	MCF7-DR	0	0	0	1	1
NM_000880	IL7	chr8:79645006-79717758	MCF7	MCF7-DR	0	0.135601	0.183456	1	1
NM_000882	IL12A	chr3:159631189-159924879	MCF7	MCF7-DR	0.192515	0.955064	2.31063	0.0236	0.0530365
NM_000883	IMPDH1	chr7:128032330-128050036	MCF7	MCF7-DR	0.561101	0.000427093	-10.3595	1	1
NM_000884	IMPDH2	chr3:49061761-49066875	MCF7	MCF7-DR	246.456	255.939	0.0544696	0.7431	0.799093
NM_000885	ITGA4	chr2:182321618-182521834	MCF7	MCF7-DR	0.0327847	3.14285	6.58291	0.016	0.037579
NM_000887	ITGAX	chr16:31366454-31394318	MCF7	MCF7-DR	0	0.0933262	0.128724	1	1
NM_000888	ITGB6	chr2:160956176-161056824	MCF7	MCF7-DR	0.0889841	0	-0.122983	1	1
NM_000889	ITGB7	chr12:53585101-53601091	MCF7	MCF7-DR	0.11718	0	-0.159862	1	1
NM_000890	KCNJ5	chr11:128761312-128787951	MCF7	MCF7-DR	0	0.0497559	0.0700539	1	1
NM_000891	KCNJ2	chr17:68165675-68176183	MCF7	MCF7-DR	0	0.0877587	0.121359	1	1
NM_000892	KLKB1	chr4:187148671-187179625	MCF7	MCF7-DR	0	0	0	1	1
NM_000893	KNG1	chr3:186435097-186462199	MCF7	MCF7-DR	0	0	0	1	1
NM_000894	LHB	chr19:49519236-49520347	MCF7	MCF7-DR	0.57651	0.397828	-0.535202	1	1
NM_000895	LTA4H	chr12:96394530-96437298	MCF7	MCF7-DR	59.7944	42.7411	-0.484388	0.00775	0.0196093
NM_000896	CYP4F3	chr19:15751706-15771570	MCF7	MCF7-DR	8.15e-06	0	-1.18e-05	1	1
NM_000898	MAOB	chrX:43625856-43741721	MCF7	MCF7-DR	0.0164377	0	-0.0235218	1	1
NM_000899	KITLG	chr12:88886569-88974250	MCF7	MCF7-DR	11.1567	6.14465	-0.860505	5e-05	0.000186859
NM_000900	MGP	chr12:15034114-15038853	MCF7	MCF7-DR	1.01352	0.0382819	-4.72657	0.13155	0.220887
NM_000901	NR3C2	chr4:148999914-149363672	MCF7	MCF7-DR	0.0252548	0.272262	3.43037	1	1
NM_000902	MME	chr3:154797435-154901518	MCF7	MCF7-DR	0.000206515	1.90391	13.1704	0.2499	0.343706
NM_000903	NQO1	chr16:69743303-69760571	MCF7	MCF7-DR	170.257	120.642	-0.496981	0.00535	0.0140959
NM_000904	NQO2	chr6:3000049-3020110	MCF7	MCF7-DR	16.0679	8.46545	-0.924519	0.00465	0.01245
NM_000905	NPY	chr7:24323806-24331484	MCF7	MCF7-DR	0	9.67166	3.41571	5e-05	0.000186859
NM_000906	NPR1	chr1:153651163-153666468	MCF7	MCF7-DR	0.0471356	1.85816	5.30091	0.02325	0.0523092
NM_000908	NPR3	chr5:32710742-32791830	MCF7	MCF7-DR	0.0360771	0.813434	4.49487	1	1
NM_000909	NPY1R	chr4:164245116-164253947	MCF7	MCF7-DR	21.8671	1.121	-4.2859	5e-05	0.000186859
NM_000910	NPY2R	chr4:156129780-156138230	MCF7	MCF7-DR	0	0	0	1	1
NM_000911	OPRD1	chr1:29138653-29190208	MCF7	MCF7-DR	0	0	0	1	1
NM_000912	OPRK1	chr8:54138275-54164257	MCF7	MCF7-DR	0	0.0277652	0.0395107	1	1
NM_000913	OPRL1	chr20:62711470-62731996	MCF7	MCF7-DR	0.248075	2.75e-05	-13.1374	1	1
NM_000914	OPRM1	chr6:154331630-154677900	MCF7	MCF7-DR	0	0	0	1	1
NM_000915	OXT	chr20:3052265-3053163	MCF7	MCF7-DR	0	0	0	1	1
NM_000916	OXTR	chr3:8792094-8811300	MCF7	MCF7-DR	0.211429	50.6351	7.90382	5e-05	0.000186859
NM_000917	P4HA1	chr10:74766979-74856732	MCF7	MCF7-DR	3.9859	5.60072	0.490705	0.15565	0.250335
NM_000918	P4HB	chr17:79801033-79818544	MCF7	MCF7-DR	298.274	278.485	-0.0990374	0.57255	0.654546
NM_000919	PAM	chr5:102201526-102366808	MCF7	MCF7-DR	1.68276	2.21761	0.39818	0.4338	0.526221
NM_000920	PC	chr11:66615996-66725847	MCF7	MCF7-DR	7.90433	2.51968	-1.6494	0.00085	0.00262967
NM_000921	PDE3A	chr12:20522178-20837041	MCF7	MCF7-DR	0	0.0110752	0.0158903	1	1
NM_000922	PDE3B	chr11:14665268-14893604	MCF7	MCF7-DR	1.16513	3.73487	1.68057	5e-05	0.000186859
NM_000923	PDE4C	chr19:18318770-18359010	MCF7	MCF7-DR	0	0	0	1	1
NM_000924	PDE1B	chr12:54943176-54973023	MCF7	MCF7-DR	0	0	0	1	1
NM_000925	PDHB	chr3:58413356-58419579	MCF7	MCF7-DR	36.1514	89.2375	1.3036	5e-05	0.000186859
NM_000926	PGR	chr11:100900354-101030001	MCF7	MCF7-DR	0.245754	8.08e-06	-14.8926	1	1
NM_000927	ABCB1	chr7:87133178-87461613	MCF7	MCF7-DR	0	488.54	8.93528	0.12415	0.214116
NM_000928	PLA2G1B	chr12:120759913-120765592	MCF7	MCF7-DR	0	0	0	1	1
NM_000929	PLA2G5	chr1:20396700-20418394	MCF7	MCF7-DR	0	0	0	1	1
NM_000930	PLAT	chr8:42032235-42065194	MCF7	MCF7-DR	0	21.3726	4.48366	5e-05	0.000186859
NM_000932	PLCB3	chr11:64018994-64036924	MCF7	MCF7-DR	21.7022	15.9528	-0.444034	0.0079	0.0199456
NM_000933	PLCB4	chr20:9049700-9461462	MCF7	MCF7-DR	1.89976	14.81	2.96268	5e-05	0.000186859
NM_000934	SERPINF2	chr17:1646129-1658559	MCF7	MCF7-DR	6.19e-06	0	-8.93e-06	1	1
NM_000935	PLOD2	chr3:145787227-145879282	MCF7	MCF7-DR	9.14445	17.6314	0.947176	0.0003	0.00100221
NM_000936	PNLIP	chr10:118305427-118327367	MCF7	MCF7-DR	0	0	0	1	1
NM_000937	POLR2A	chr17:7387697-7417935	MCF7	MCF7-DR	52.7869	59.1081	0.163176	0.3196	0.414725
NM_000938	POLR2B	chr4:57844805-58071465	MCF7	MCF7-DR	45.9289	26.4319	-0.797122	5e-05	0.000186859
NM_000939	POMC	chr2:25383721-25391559	MCF7	MCF7-DR	0	0	0	1	1
NM_000940	PON3	chr7:94989183-95025687	MCF7	MCF7-DR	0	0	0	1	1
NM_000941	POR	chr7:75544419-75623992	MCF7	MCF7-DR	61.727	24.4734	-1.33468	5e-05	0.000186859
NM_000942	PPIB	chr15:64443915-64455354	MCF7	MCF7-DR	389.287	242.289	-0.684103	5e-05	0.000186859
NM_000943	PPIC	chr5:122359077-122372425	MCF7	MCF7-DR	58.6039	12.6484	-2.21204	5e-05	0.000186859
NM_000944	PPP3CA	chr4:101944586-102268628	MCF7	MCF7-DR	0	0.143828	0.19387	1	1
NM_000945	PPP3R1	chr2:68405988-68479651	MCF7	MCF7-DR	25.294	26.8573	0.0865183	0.6067	0.684474
NM_000946	PRIM1	chr12:57125363-57146146	MCF7	MCF7-DR	22.2757	47.9006	1.10457	5e-05	0.000186859
NM_000947	PRIM2	chr6:57179602-57513376	MCF7	MCF7-DR	13.4983	33.6779	1.31902	5e-05	0.000186859
NM_000948	PRL	chr6:22287472-22303082	MCF7	MCF7-DR	0	0	0	1	1
NM_000949	PRLR	chr5:35048860-35230691	MCF7	MCF7-DR	9.40501	1.07e-05	-19.7478	0.22075	0.318891
NM_000950	PRRG1	chrX:37208527-37316548	MCF7	MCF7-DR	0	0.000661296	0.000953733	1	1
NM_000951	PRRG2	chr19:50084586-50094265	MCF7	MCF7-DR	14.8732	1.49183	-3.31756	5e-05	0.000186859
NM_000952	PTAFR	chr1:28473676-28520447	MCF7	MCF7-DR	4.62e-05	0.000268132	2.53718	1	1
NM_000953	PTGDR	chr14:52734430-52743442	MCF7	MCF7-DR	0	0	0	1	1
NM_000954	PTGDS	chr9:139871955-139876194	MCF7	MCF7-DR	0	11.6045	3.65587	5e-05	0.000186859
NM_000955	PTGER1	chr19:14583277-14586174	MCF7	MCF7-DR	0.0633551	23.5107	8.53564	0.24755	0.342793
NM_000956	PTGER2	chr14:52781015-52795322	MCF7	MCF7-DR	0.0640234	0	-0.0895299	1	1
NM_000958	PTGER4	chr5:40680031-40693837	MCF7	MCF7-DR	0.102224	0.857239	3.06796	0.00295	0.00825842
NM_000959	PTGFR	chr1:78956727-79006386	MCF7	MCF7-DR	0	0.0154736	0.0221527	1	1
NM_000960	PTGIR	chr19:47123724-47128354	MCF7	MCF7-DR	0	0.314556	0.394576	1	1
NM_000961	PTGIS	chr20:48120410-48184707	MCF7	MCF7-DR	0	0.110582	0.151316	1	1
NM_000962	PTGS1	chr9:125132808-125157982	MCF7	MCF7-DR	3.9e-05	0.000146329	1.90943	1	1
NM_000963	PTGS2	chr1:186640943-186649559	MCF7	MCF7-DR	0	0	0	1	1
NM_000964	RARA	chr17:38465422-38513895	MCF7	MCF7-DR	7.90201	4.35e-05	-17.4713	0.19875	0.297982
NM_000965	RARB	chr3:25215822-25705863	MCF7	MCF7-DR	0	0	0	1	1
NM_000966	RARG	chr12:53604349-53626040	MCF7	MCF7-DR	36.6485	4.58279	-2.99946	5e-05	0.000186859
NM_000967	RPL3	chr22:39708886-39715670	MCF7	MCF7-DR	2573.91	1104.64	-1.22038	5e-05	0.000186859
NM_000968	RPL4	chr15:66791652-66797193	MCF7	MCF7-DR	2022.27	1335.5	-0.598598	0.00545	0.0143403
NM_000969	RPL5	chr1:93297593-93427079	MCF7	MCF7-DR	1230.49	1215.12	-0.0181343	0.9169	0.93548
NM_000970	RPL6	chr12:112842993-112847443	MCF7	MCF7-DR	2191	1913.07	-0.195699	0.3244	0.419527
NM_000971	RPL7	chr8:74202873-74205869	MCF7	MCF7-DR	2115.01	3707.06	0.809611	5e-05	0.000186859
NM_000972	RPL7A	chr9:136215068-136218280	MCF7	MCF7-DR	3680.68	2856.1	-0.365925	0.0805	0.153516
NM_000973	RPL8	chr8:146015153-146017805	MCF7	MCF7-DR	5719.65	7519.91	0.394788	0.23065	0.328693
NM_000975	RPL11	chr1:24018268-24022915	MCF7	MCF7-DR	1923.77	1480.5	-0.377851	0.0806	0.153663
NM_000976	RPL12	chr9:130209952-130213711	MCF7	MCF7-DR	4911.1	1799.02	-1.44883	5e-05	0.000186859
NM_000977	RPL13	chr16:89627064-89633237	MCF7	MCF7-DR	765.898	713.434	-0.102374	0.68055	0.746685
NM_000978	RPL23	chr17:37006320-37010053	MCF7	MCF7-DR	2106.86	1547.83	-0.44485	0.00835	0.0209829
NM_000979	RPL18	chr19:49118583-49133663	MCF7	MCF7-DR	2286.5	1609.28	-0.506725	0.00865	0.0216709
NM_000980	RPL18A	chr19:17970686-17974133	MCF7	MCF7-DR	4438.16	3087.57	-0.523491	0.00685	0.0175719
NM_000981	RPL19	chr17:37356535-37360980	MCF7	MCF7-DR	2868.54	2018.81	-0.506812	0.00775	0.0196093
NM_000982	RPL21	chr13:27825691-27830702	MCF7	MCF7-DR	604.913	365.704	-0.72605	0.3858	0.481146
NM_000983	RPL22	chr1:6245079-6259679	MCF7	MCF7-DR	248.63	238.947	-0.0573111	0.729	0.787646
NM_000984	RPL23A	chr17:27046999-27053949	MCF7	MCF7-DR	1368.49	860.861	-0.668738	0.00025	0.000848025
NM_000985	RPL17	chr18:47007547-47018935	MCF7	MCF7-DR	477.021	28.855	-4.04716	5e-05	0.000186859
NM_000986	RPL24	chr3:101399933-101405563	MCF7	MCF7-DR	3149.61	1204.91	-1.38625	5e-05	0.000186859
NM_000987	RPL26	chr17:8280833-8286565	MCF7	MCF7-DR	2828.22	1606.7	-0.815798	5e-05	0.000186859
NM_000988	RPL27	chr17:41150445-41154971	MCF7	MCF7-DR	4810.81	5513.66	0.196732	0.28325	0.376622
NM_000989	RPL30	chr8:99053937-99057818	MCF7	MCF7-DR	6893.8	3432.79	-1.00592	5e-05	0.000186859
NM_000990	RPL27A	chr11:8703994-8711419	MCF7	MCF7-DR	249.359	208.919	-0.255283	0.1551	0.249794
NM_000991	RPL28	chr19:55897299-55903451	MCF7	MCF7-DR	211.141	105.324	-1.00337	5e-05	0.000186859
NM_000992	RPL29	chr3:52027643-52029958	MCF7	MCF7-DR	1746.57	1159.03	-0.591611	0.0005	0.00161172
NM_000993	RPL31	chr2:101618690-101767846	MCF7	MCF7-DR	7920.48	7302.57	-0.117183	0.55995	0.642771
NM_000994	RPL32	chr3:12876443-12883081	MCF7	MCF7-DR	1058.55	706.515	-0.583298	0.0017	0.00497902
NM_000995	RPL34	chr4:109541721-109551639	MCF7	MCF7-DR	619.594	500.015	-0.309352	0.07825	0.149686
NM_000996	RPL35A	chr3:197615945-197686886	MCF7	MCF7-DR	11202.7	4826.8	-1.2147	5e-05	0.000186859
NM_000997	RPL37	chr5:40831429-40835387	MCF7	MCF7-DR	716.277	295.645	-1.27665	5e-05	0.000186859
NM_000998	RPL37A	chr2:217363519-217366188	MCF7	MCF7-DR	14039.5	6995.13	-1.00507	5e-05	0.000186859
NM_000999	RPL38	chr17:72199794-72206019	MCF7	MCF7-DR	5921.63	5852.88	-0.0168491	0.92095	0.93855
NM_001000	RPL39	chrX:118920466-118925622	MCF7	MCF7-DR	7367.85	3653.66	-1.0119	5e-05	0.000186859
NM_001001	RPL36AL	chr14:50085405-50087403	MCF7	MCF7-DR	475.978	455.736	-0.0626959	0.696	0.759269
NM_001001132	ITSN1	chr21:35014783-35261609	MCF7	MCF7-DR	2.98588	13.0788	2.131	5e-05	0.000186859
NM_001001290	SLC2A9	chr4:9827847-10041872	MCF7	MCF7-DR	0	0.0134438	0.0192661	1	1
NM_001001317	PRSS58	chr7:141951957-141957878	MCF7	MCF7-DR	0	0	0	1	1
NM_001001323	ATP2B1	chr12:89981825-90049844	MCF7	MCF7-DR	0	0	0	1	1
NM_001001325	SPINK14	chr5:147549295-147554961	MCF7	MCF7-DR	0	0	0	1	1
NM_001001329	PRKCSH	chr19:11531271-11561782	MCF7	MCF7-DR	41.8907	27.8599	-0.588438	0.1763	0.27393
NM_001001330	REEP3	chr10:65281122-65384883	MCF7	MCF7-DR	14.7859	14.559	-0.0223156	0.89295	0.917083
NM_001001331	ATP2B2	chr3:10365706-10547268	MCF7	MCF7-DR	0	0	0	1	1
NM_001001343	FNDC9	chr5:156693089-156822606	MCF7	MCF7-DR	0.0224639	0	-0.0320499	1	1
NM_001001344	ATP2B3	chrX:152801579-152848387	MCF7	MCF7-DR	0	0.00661882	0.00951748	1	1
NM_001001346	CLDN20	chr6:155411422-155635617	MCF7	MCF7-DR	0.224383	0.174121	-0.365871	1	1
NM_001001349	NKIRAS2	chr17:40118758-40190044	MCF7	MCF7-DR	0	0	0	1	1
NM_001001389	CD44	chr11:35160416-35253949	MCF7	MCF7-DR	1.85336	1.55776	-0.250667	0.6433	0.715351
NM_001001390	CD44	chr11:35160416-35253949	MCF7	MCF7-DR	1.77924	3.32305	0.901247	0.20825	0.306435
NM_001001391	CD44	chr11:35160416-35253949	MCF7	MCF7-DR	0.619143	47.2175	6.2529	0.0001	0.000360411
NM_001001392	CD44	chr11:35160416-35253949	MCF7	MCF7-DR	0	0	0	1	1
NM_001001394	DNAJB3	chr2:234526290-234681951	MCF7	MCF7-DR	0	0	0	1	1
NM_001001395	LMO3	chr12:16701305-16761148	MCF7	MCF7-DR	0	2.23e-07	3.22e-07	1	1
NM_001001396	ATP2B4	chr1:203595914-203713209	MCF7	MCF7-DR	0.186088	0.379346	1.02753	1	1
NM_001001410	TSR3	chr16:1383605-1401873	MCF7	MCF7-DR	66.8897	123.664	0.886571	5e-05	0.000186859
NM_001001411	ZNF676	chr19:22361902-22379753	MCF7	MCF7-DR	0	0	0	1	1
NM_001001412	CALHM1	chr10:105213143-105218648	MCF7	MCF7-DR	0.0489944	0.0323454	-0.599054	1	1
NM_001001413	GOLGA6L1	chr15:22736245-22746002	MCF7	MCF7-DR	0	0	0	1	1
NM_001001414	NCCRP1	chr19:39687603-39692522	MCF7	MCF7-DR	0.0853102	1.91216	4.48635	0.05935	0.118455
NM_001001415	ZNF429	chr19:21688436-21721079	MCF7	MCF7-DR	2.62175	0.972727	-1.43042	5e-05	0.000186859
NM_001001417	TBC1D3B	chr17:34746062-34808092	MCF7	MCF7-DR	0	0	0	1	1
NM_001001418	TBC1D3C	chr17:36337527-36348649	MCF7	MCF7-DR	0	0.000568819	0.000820399	1	1
NM_001001419	SMAD5	chr5:135465202-135518422	MCF7	MCF7-DR	0.730295	1.20298	0.720061	0.33515	0.430566
NM_001001420	SMAD5	chr5:135465202-135518422	MCF7	MCF7-DR	2.02582	0.842876	-1.26511	0.0224	0.0506554
NM_001001430	TNNT2	chr1:201328135-201346828	MCF7	MCF7-DR	0	0	0	1	1
NM_001001431	TNNT2	chr1:201328135-201346828	MCF7	MCF7-DR	0.161969	2.78621	4.10452	0.1292	0.217919
NM_001001432	TNNT2	chr1:201328135-201346828	MCF7	MCF7-DR	0	0	0	1	1
NM_001001433	STX16	chr20:57226308-57290900	MCF7	MCF7-DR	0	0	0	1	1
NM_001001436	C16orf87	chr16:46835958-46865074	MCF7	MCF7-DR	6.08352	11.0018	0.854767	0.00065	0.00205287
NM_001001437	CCL3L3	chr17:34623841-34625731	MCF7	MCF7-DR	0	0	0	1	1
NM_001001438	LSS	chr21:47608359-47648738	MCF7	MCF7-DR	7.41136	8.28841	0.161357	0.74745	0.802596
NM_001001479	SLC35E4	chr22:31031792-31043862	MCF7	MCF7-DR	2.29535	6.6643	1.53774	5e-05	0.000186859
NM_001001480	KRTAP5-5	chr11:1651032-1652159	MCF7	MCF7-DR	0	0	0	1	1
NM_001001481	UBE2W	chr8:74692331-74791145	MCF7	MCF7-DR	0.110458	0.0968612	-0.189508	1	1
NM_001001483	ZDHHC13	chr11:19138691-19197967	MCF7	MCF7-DR	2.48851	0.69493	-1.84034	0.0262	0.0581483
NM_001001484	PTER	chr10:16478941-16564004	MCF7	MCF7-DR	0.42139	1.23697	1.55359	0.38835	0.483627
NM_001001485	ATP2C1	chr3:130569368-131100319	MCF7	MCF7-DR	5.19903	6.88915	0.406083	0.45515	0.546373
NM_001001486	ATP2C1	chr3:130569368-131100319	MCF7	MCF7-DR	12.3386	22.272	0.852049	0.02985	0.0650912
NM_001001487	ATP2C1	chr3:130569368-131100319	MCF7	MCF7-DR	2.63001	1.55262	-0.760363	0.67665	0.743517
NM_001001502	SNCB	chr5:176047209-176057557	MCF7	MCF7-DR	0.267165	0	-0.341604	1	1
NM_001001503	NDUFV3	chr21:44313377-44329773	MCF7	MCF7-DR	17.2785	6.28108	-1.45989	0.0012	0.00361879
NM_001001520	HDGFRP2	chr19:4472192-4517716	MCF7	MCF7-DR	27.61	34.1482	0.306619	0.12895	0.217645
NM_001001521	UGP2	chr2:64068097-64118696	MCF7	MCF7-DR	24.8529	25.8111	0.0545735	0.7616	0.81365
NM_001001522	TAGLN	chr11:117049938-117075508	MCF7	MCF7-DR	0.0963667	0.766901	2.99243	1	1
NM_001001523	RORC	chr1:151778546-151804348	MCF7	MCF7-DR	3.43e-05	0	-4.95e-05	1	1
NM_001001524	TM6SF2	chr19:19375173-19384074	MCF7	MCF7-DR	0	0	0	1	1
NM_001001547	CD36	chr7:80231503-80308593	MCF7	MCF7-DR	0	0	0	1	1
NM_001001548	CD36	chr7:80231503-80308593	MCF7	MCF7-DR	0.0406476	0	-0.0574816	1	1
NM_001001549	GRB10	chr7:50657759-50861159	MCF7	MCF7-DR	0.0269557	0	-0.0383739	1	1
NM_001001550	GRB10	chr7:50657759-50861159	MCF7	MCF7-DR	0.0427156	2.16359	5.66252	0.1394	0.230076
NM_001001551	IDNK	chr9:86237963-86259045	MCF7	MCF7-DR	4.07217	5.64e-05	-16.1392	0.23825	0.336238
NM_001001552	LEMD1	chr1:205342379-205391214	MCF7	MCF7-DR	0	0	0	1	1
NM_001001555	GRB10	chr7:50657759-50861159	MCF7	MCF7-DR	0.289835	1.32653	2.19435	0.3088	0.40311
NM_001001556	GALK2	chr15:49447955-49913118	MCF7	MCF7-DR	1.19565	2.5488	1.09202	0.0981	0.181024
NM_001001557	GDF6	chr8:97154557-97173020	MCF7	MCF7-DR	0	0.874702	0.906661	5e-05	0.000186859
NM_001001560	GGA1	chr22:38004480-38029571	MCF7	MCF7-DR	0.339429	0.530635	0.64461	1	1
NM_001001563	TIMM50	chr19:39971051-39981528	MCF7	MCF7-DR	45.6937	128.349	1.49	5e-05	0.000186859
NM_001001567	PDE9A	chr21:44073861-44195618	MCF7	MCF7-DR	2.8385	0.236823	-3.58325	0.13835	0.228876
NM_001001568	PDE9A	chr21:44073861-44195618	MCF7	MCF7-DR	0	0	0	1	1
NM_001001569	PDE9A	chr21:44073861-44195618	MCF7	MCF7-DR	0	2.39e-05	3.45e-05	1	1
NM_001001570	PDE9A	chr21:44073861-44195618	MCF7	MCF7-DR	0.113463	0	-0.155054	1	1
NM_001001571	PDE9A	chr21:44073861-44195618	MCF7	MCF7-DR	0	0.0557477	0.0782651	1	1
NM_001001572	PDE9A	chr21:44073861-44195618	MCF7	MCF7-DR	0	0.000109322	0.00015771	1	1
NM_001001573	PDE9A	chr21:44073861-44195618	MCF7	MCF7-DR	0	0.00026381	0.000380547	1	1
NM_001001574	PDE9A	chr21:44073861-44195618	MCF7	MCF7-DR	0	0	0	1	1
NM_001001575	PDE9A	chr21:44073861-44195618	MCF7	MCF7-DR	0.00887878	0.19967	4.49111	1	1
NM_001001576	PDE9A	chr21:44073861-44195618	MCF7	MCF7-DR	0	0	0	1	1
NM_001001577	PDE9A	chr21:44073861-44195618	MCF7	MCF7-DR	0	9.4e-06	1.36e-05	1	1
NM_001001578	PDE9A	chr21:44073861-44195618	MCF7	MCF7-DR	0	0	0	1	1
NM_001001579	PDE9A	chr21:44073861-44195618	MCF7	MCF7-DR	0	0	0	1	1
NM_001001580	PDE9A	chr21:44073861-44195618	MCF7	MCF7-DR	0	0	0	1	1
NM_001001581	PDE9A	chr21:44073861-44195618	MCF7	MCF7-DR	0.694628	0	-0.760969	1	1
NM_001001582	PDE9A	chr21:44073861-44195618	MCF7	MCF7-DR	0	0	0	1	1
NM_001001583	PDE9A	chr21:44073861-44195618	MCF7	MCF7-DR	0	1.54e-05	2.23e-05	1	1
NM_001001584	PDE9A	chr21:44073861-44195618	MCF7	MCF7-DR	0	0	0	1	1
NM_001001585	PDE9A	chr21:44073861-44195618	MCF7	MCF7-DR	0	0	0	1	1
NM_001001653	MED8	chr1:43849578-43855483	MCF7	MCF7-DR	0.0583698	0.538435	3.20548	1	1
NM_001001655	ALKBH2	chr12:109525992-109531293	MCF7	MCF7-DR	13.7	10.1984	-0.425828	0.26885	0.361792
NM_001001656	OR9A4	chr7:141618675-141619620	MCF7	MCF7-DR	0	0	0	1	1
NM_001001657	OR2Y1	chr5:180166122-180167058	MCF7	MCF7-DR	0	0	0	1	1
NM_001001658	OR9A2	chr7:142723286-142724219	MCF7	MCF7-DR	0	0.0909282	0.125556	1	1
NM_001001659	OR2A14	chr7:143826205-143827138	MCF7	MCF7-DR	0	0	0	1	1
NM_001001660	LYRM5	chr12:25348149-25403865	MCF7	MCF7-DR	8.1727	6.83296	-0.258301	0.6378	0.710948
NM_001001661	ZNF425	chr7:148799877-148823438	MCF7	MCF7-DR	5.09416	1.06223	-2.26175	5e-05	0.000186859
NM_001001662	ZNF782	chr9:99579272-99616389	MCF7	MCF7-DR	0.402063	0.147617	-1.44557	1	1
NM_001001663	TMEM211	chr22:25331207-25335314	MCF7	MCF7-DR	0	0	0	1	1
NM_001001664	SPOPL	chr2:139259349-139330805	MCF7	MCF7-DR	10.7015	3.59678	-1.57304	5e-05	0.000186859
NM_001001665	CYP27C1	chr2:127941411-127963343	MCF7	MCF7-DR	0.00582825	0.578423	6.63292	1	1
NM_001001666	ANO7	chr2:242127923-242164791	MCF7	MCF7-DR	0	0	0	1	1
NM_001001667	OR6V1	chr7:142749437-142750379	MCF7	MCF7-DR	0	0	0	1	1
NM_001001668	ZNF470	chr19:57078889-57094262	MCF7	MCF7-DR	0	0.616736	0.693084	1	1
NM_001001669	ARHGEF37	chr5:148961134-149014527	MCF7	MCF7-DR	0.814539	0.317996	-1.35698	1	1
NM_001001670	SPATA31D1	chr9:84603686-84610171	MCF7	MCF7-DR	0	0	0	1	1
NM_001001671	MAP3K15	chrX:19362010-19533379	MCF7	MCF7-DR	0.207608	1.05641	2.34723	0.2833	0.376638
NM_001001673	RNASE9	chr14:21024251-21029090	MCF7	MCF7-DR	0	0	0	1	1
NM_001001674	OR4F15	chr15:102358389-102359328	MCF7	MCF7-DR	0	0	0	1	1
NM_001001676	LCN9	chr9:138555167-138557755	MCF7	MCF7-DR	0	0	0	1	1
NM_001001683	MED11	chr17:4634722-4643223	MCF7	MCF7-DR	22.8473	27.1563	0.249267	0.33195	0.427147
NM_001001694	IL17REL	chr22:50432941-50451055	MCF7	MCF7-DR	0.607635	0	-0.68494	1	1
NM_001001701	C4orf3	chr4:120217573-120225600	MCF7	MCF7-DR	18.0838	29.2954	0.695979	5e-05	0.000186859
NM_001001709	C9orf170	chr9:89763558-89774641	MCF7	MCF7-DR	0	0.0634065	0.0886932	1	1
NM_001001710	FAM166A	chr9:140135710-140142244	MCF7	MCF7-DR	0.0543678	0.0478759	-0.183454	1	1
NM_001001711	DDI1	chr11:103777913-104035027	MCF7	MCF7-DR	0	0	0	1	1
NM_001001712	LCN10	chr9:139632618-139637411	MCF7	MCF7-DR	0	0	0	1	1
NM_001001713	SH3BGR	chr21:40817796-40887433	MCF7	MCF7-DR	1.19764	0.955126	-0.32643	0.5893	0.669642
NM_001001715	FARP1	chr13:98794815-99102027	MCF7	MCF7-DR	0.0421869	0.278348	2.72203	1	1
NM_001001722	CDY2B	chrY:20137666-20139627	MCF7	MCF7-DR	0	0	0	1	1
NM_001001732	CC2D2B	chr10:97471535-97849992	MCF7	MCF7-DR	0	0.0814089	0.112912	1	1
NM_001001734	ATP1A4	chr1:160121351-160156767	MCF7	MCF7-DR	0	0	0	1	1
NM_001001740	RFWD2	chr1:175913961-176176380	MCF7	MCF7-DR	7.95137	1.60721	-2.30664	5e-05	0.000186859
NM_001001786	BLID	chr11:121959810-122073770	MCF7	MCF7-DR	0	0	0	1	1
NM_001001788	RAET1G	chr6:150139893-150244288	MCF7	MCF7-DR	0	1.2223	1.15205	0.1197	0.211191
NM_001001790	TOMM5	chr9:37588411-37592636	MCF7	MCF7-DR	50.1388	256.118	2.35281	5e-05	0.000186859
NM_001001791	C10orf55	chr10:75669726-75682535	MCF7	MCF7-DR	0.0214328	0.537029	4.64711	1	1
NM_001001794	DENND6B	chr22:50750391-50765489	MCF7	MCF7-DR	1.98792	0.791749	-1.32815	0.0032	0.00888307
NM_001001795	C8orf82	chr8:145743348-145754458	MCF7	MCF7-DR	33.1535	39.4853	0.252155	0.40405	0.498082
NM_001001802	OR2A42	chr7:143883175-144077725	MCF7	MCF7-DR	0	0	0	1	1
NM_001001821	OR2T34	chr1:248737101-248738058	MCF7	MCF7-DR	0	0	0	1	1
NM_001001824	OR2T27	chr1:248813231-248814185	MCF7	MCF7-DR	0	0	0	1	1
NM_001001827	OR2T35	chr1:248801587-248802559	MCF7	MCF7-DR	0	0	0	1	1
NM_001001850	STX19	chr3:93698982-93774522	MCF7	MCF7-DR	0.149231	0	-0.200669	1	1
NM_001001851	ITIH5	chr10:7601231-7708961	MCF7	MCF7-DR	0	0.0125271	0.0179605	1	1
NM_001001852	PIM3	chr22:50354142-50357720	MCF7	MCF7-DR	133.115	24.9313	-2.41664	5e-05	0.000186859
NM_001001872	C14orf37	chr14:58470807-58618847	MCF7	MCF7-DR	0.0122682	0.321163	4.71031	1	1
NM_001001874	TPD52L3	chr9:6328348-6331900	MCF7	MCF7-DR	0	0	0	1	1
NM_001001875	TPD52L3	chr9:6328348-6331900	MCF7	MCF7-DR	0	0	0	1	1
NM_001001877	HSFY2	chrY:20891767-20935621	MCF7	MCF7-DR	0	0	0	1	1
NM_001001888	VCX3B	chrX:8432870-8434551	MCF7	MCF7-DR	0	0	0	1	1
NM_001001890	RUNX1	chr21:36160097-36421595	MCF7	MCF7-DR	3.22505	0.160256	-4.33088	0.18695	0.285777
NM_001001891	ANO7	chr2:242127923-242164791	MCF7	MCF7-DR	0.1133	0.309376	1.44921	1	1
NM_001001894	TTC3	chr21:38445570-38575408	MCF7	MCF7-DR	16.5241	10.3245	-0.678496	0.0001	0.000360411
NM_001001895	UBASH3A	chr21:43823970-43867790	MCF7	MCF7-DR	0.0340223	9.88e-06	-11.7498	1	1
NM_001001912	OR4E2	chr14:22133296-22134238	MCF7	MCF7-DR	0	0	0	1	1
NM_001001913	OR52N1	chr11:5809083-5810046	MCF7	MCF7-DR	0	0	0	1	1
NM_001001914	OR2G3	chr1:247768887-247769817	MCF7	MCF7-DR	0	0	0	1	1
NM_001001915	OR2G2	chr1:247751661-247752615	MCF7	MCF7-DR	0	0	0	1	1
NM_001001916	OR52J3	chr11:5067755-5068691	MCF7	MCF7-DR	0	0	0	1	1
NM_001001917	OR56A1	chr11:6047900-6048971	MCF7	MCF7-DR	0	0	0	1	1
NM_001001918	OR14C36	chr1:248512076-248513015	MCF7	MCF7-DR	0	0	0	1	1
NM_001001919	OR13C4	chr9:107288533-107289490	MCF7	MCF7-DR	0	0	0	1	1
NM_001001920	OR4C15	chr11:55321782-55322895	MCF7	MCF7-DR	0	0	0	1	1
NM_001001921	OR5AS1	chr11:55797894-55798869	MCF7	MCF7-DR	0	0	0	1	1
NM_001001922	OR52N5	chr11:5798863-5799897	MCF7	MCF7-DR	0	0	0	1	1
NM_001001923	OR5C1	chr9:125551211-125552174	MCF7	MCF7-DR	0.0753786	0	-0.104845	1	1
NM_001001924	MTUS1	chr8:17501302-17658426	MCF7	MCF7-DR	2.22072	0.032783	-6.08194	0.10385	0.189449
NM_001001925	MTUS1	chr8:17501302-17658426	MCF7	MCF7-DR	1.85779	0.0123705	-7.23054	0.17715	0.274971
NM_001001928	PPARA	chr22:46546498-46639653	MCF7	MCF7-DR	0.53625	0.0119324	-5.48995	1	1
NM_001001931	MTUS1	chr8:17501302-17658426	MCF7	MCF7-DR	0	0	0	1	1
NM_001001933	LHX8	chr1:75594118-75627218	MCF7	MCF7-DR	0	2.17e-06	3.13e-06	1	1
NM_001001935	ATP5A1	chr18:43664109-43684199	MCF7	MCF7-DR	1.60635	0.406478	-1.98254	0.40005	0.494658
NM_001001936	AFAP1L2	chr10:116054582-116164537	MCF7	MCF7-DR	5.86608	0.00312555	-10.8741	0.24715	0.342793
NM_001001937	ATP5A1	chr18:43664109-43684199	MCF7	MCF7-DR	0	0.00300239	0.00432504	1	1
NM_001001938	C9orf47	chr9:91605777-91620069	MCF7	MCF7-DR	0.315119	0.000805526	-8.61175	1	1
NM_001001952	OR5D18	chr11:55587105-55588047	MCF7	MCF7-DR	0	0	0	1	1
NM_001001953	OR10G9	chr11:123893719-123894655	MCF7	MCF7-DR	0	0	0	1	1
NM_001001954	OR5A2	chr11:59189451-59190426	MCF7	MCF7-DR	0	0	0	1	1
NM_001001955	OR4C13	chr11:49973942-49974971	MCF7	MCF7-DR	0	0	0	1	1
NM_001001956	OR13C9	chr9:107379528-107380485	MCF7	MCF7-DR	0	0	0	1	1
NM_001001957	OR2W3	chr1:248058888-248059833	MCF7	MCF7-DR	0	19.2846	4.34231	5e-05	0.000186859
NM_001001958	OR7G3	chr19:9236687-9237626	MCF7	MCF7-DR	0	0	0	1	1
NM_001001959	OR11L1	chr1:248004229-248005198	MCF7	MCF7-DR	0	0	0	1	1
NM_001001960	OR5W2	chr11:55681125-55682058	MCF7	MCF7-DR	0	0	0	1	1
NM_001001961	OR13C3	chr9:107298050-107299094	MCF7	MCF7-DR	0	0	0	1	1
NM_001001963	OR2L8	chr1:248100492-248264224	MCF7	MCF7-DR	0	0	0	1	1
NM_001001964	OR2T11	chr1:248789478-248790429	MCF7	MCF7-DR	0	0	0	1	1
NM_001001965	OR4D5	chr11:123810323-123811280	MCF7	MCF7-DR	0	0	0	1	1
NM_001001966	OR14A16	chr1:247978101-247979031	MCF7	MCF7-DR	0	0	0	1	1
NM_001001967	OR5D13	chr11:55540913-55541858	MCF7	MCF7-DR	0	0	0	1	1
NM_001001968	OR6S1	chr14:21108854-21109850	MCF7	MCF7-DR	0	0	0	1	1
NM_001001971	FAM13C	chr10:60936347-61122661	MCF7	MCF7-DR	0	0.0638102	0.0892408	1	1
NM_001001973	ATP5C1	chr10:7830092-7849762	MCF7	MCF7-DR	248.658	234.387	-0.0852719	0.6335	0.707388
NM_001001974	PLEKHA1	chr10:124134093-124191871	MCF7	MCF7-DR	1.27774	0.74001	-0.787973	0.29835	0.392309
NM_001001975	ATP5D	chr19:1241748-1244824	MCF7	MCF7-DR	162.634	135.848	-0.259642	0.2231	0.32114
NM_001001976	ATE1	chr10:123499935-123711480	MCF7	MCF7-DR	1.91129	0.714568	-1.4194	0.0263	0.0583245
NM_001001991	PAMR1	chr11:35453375-35551848	MCF7	MCF7-DR	0	0	0	1	1
NM_001001992	USP16	chr21:30396937-30426807	MCF7	MCF7-DR	2.69895	6.04126	1.16245	0.0007	0.00219888
NM_001001994	GPM6B	chrX:13789061-13956831	MCF7	MCF7-DR	0.188907	0.0344372	-2.45564	1	1
NM_001001995	GPM6B	chrX:13789061-13956831	MCF7	MCF7-DR	0.174815	0.0302217	-2.53218	1	1
NM_001001996	GPM6B	chrX:13789061-13956831	MCF7	MCF7-DR	0	0	0	1	1
NM_001001998	EXOSC10	chr1:11126669-11159967	MCF7	MCF7-DR	30.0208	55.2893	0.88104	5e-05	0.000186859
NM_001002	RPLP0	chr12:120634502-120639014	MCF7	MCF7-DR	2489.75	2086.12	-0.255177	0.3424	0.437669
NM_001002000	GMPR2	chr14:24701627-24708447	MCF7	MCF7-DR	4.25472	3.80287	-0.161975	0.766	0.817471
NM_001002001	GMPR2	chr14:24701627-24708447	MCF7	MCF7-DR	8.42818	12.5568	0.575181	0.1789	0.27695
NM_001002002	GMPR2	chr14:24701627-24708447	MCF7	MCF7-DR	10.1428	25.3629	1.32226	0.00285	0.0079954
NM_001002006	NT5C1B	chr2:18735988-18770846	MCF7	MCF7-DR	0	0	0	1	1
NM_001002009	NT5C3A	chr7:33053724-33102409	MCF7	MCF7-DR	3.33853	7.74731	1.21448	0.05045	0.102855
NM_001002010	NT5C3A	chr7:33053724-33102409	MCF7	MCF7-DR	21.3784	5.90426	-1.85632	5e-05	0.000186859
NM_001002017	HCFC1R1	chr16:3072620-3077756	MCF7	MCF7-DR	1.49507	15.7268	3.39494	0.20785	0.306097
NM_001002018	HCFC1R1	chr16:3072620-3077756	MCF7	MCF7-DR	23.4704	135.649	2.53097	5e-05	0.000186859
NM_001002019	PUS1	chr12:132413744-132428406	MCF7	MCF7-DR	1.13271	1.51465	0.419209	0.6446	0.716555
NM_001002020	PUS1	chr12:132413744-132428406	MCF7	MCF7-DR	2.83037	4.01958	0.506056	0.30415	0.398219
NM_001002021	PFKL	chr21:45719916-45747264	MCF7	MCF7-DR	0.571302	0.124409	-2.19917	1	1
NM_001002026	CLDN18	chr3:137717657-137752494	MCF7	MCF7-DR	0	0.0248424	0.0354021	1	1
NM_001002027	ATP5G1	chr17:46970147-46973232	MCF7	MCF7-DR	207.995	249.769	0.264043	0.17195	0.26945
NM_001002029	C4B	chr6_ssto_hap7:3282543-3303168	MCF7	MCF7-DR	0	0	0	1	1
NM_001002030	ECHDC1	chr6:127609856-127664754	MCF7	MCF7-DR	0.0451878	10.7107	7.8889	0.1519	0.245979
NM_001002031	ATP5G2	chr12:54058943-54070512	MCF7	MCF7-DR	0.216398	11.5487	5.7379	0.2078	0.306091
NM_001002032	HN1	chr17:73131337-73150778	MCF7	MCF7-DR	0	0.224961	0.292736	1	1
NM_001002033	HN1	chr17:73131337-73150778	MCF7	MCF7-DR	0.052008	3.90773	6.23145	0.2214	0.319412
NM_001002034	FAM109B	chr22:42470254-42475442	MCF7	MCF7-DR	3.79475	13.5636	1.83766	5e-05	0.000186859
NM_001002035	DEFB108B	chr11:71544245-71548608	MCF7	MCF7-DR	0	0	0	1	1
NM_001002036	ASTL	chr2:96789588-96804175	MCF7	MCF7-DR	1.58971	0.142191	-3.48286	0.06665	0.130594
NM_001002231	KLK2	chr19:51376688-51383823	MCF7	MCF7-DR	0	0	0	1	1
NM_001002235	SERPINA1	chr14:94843083-94857029	MCF7	MCF7-DR	0.00747173	0.533753	6.15859	1	1
NM_001002236	SERPINA1	chr14:94843083-94857029	MCF7	MCF7-DR	0	0.00259417	0.00373775	1	1
NM_001002243	AFTPH	chr2:64751438-64820138	MCF7	MCF7-DR	3.56331	1.19829	-1.57224	0.00375	0.010252
NM_001002244	ANAPC11	chr17:79845710-79858409	MCF7	MCF7-DR	0.614963	1.22769	0.997372	0.73755	0.794816
NM_001002245	ANAPC11	chr17:79845710-79858409	MCF7	MCF7-DR	15.9803	18.9256	0.244043	0.78875	0.835814
NM_001002246	ANAPC11	chr17:79845710-79858409	MCF7	MCF7-DR	17.1109	9.42319	-0.860629	0.6482	0.719242
NM_001002247	ANAPC11	chr17:79845710-79858409	MCF7	MCF7-DR	10.0064	9.719	-0.0420421	0.97025	0.976205
NM_001002248	ANAPC11	chr17:79845710-79858409	MCF7	MCF7-DR	19.1342	2.92992	-2.70723	0.44475	0.536257
NM_001002249	ANAPC11	chr17:79845710-79858409	MCF7	MCF7-DR	22.4696	22.11	-0.0232778	0.97625	0.981147
NM_001002251	ARL6IP4	chr12:123464606-123467460	MCF7	MCF7-DR	21.9415	20.3695	-0.107252	0.72415	0.783173
NM_001002252	ARL6IP4	chr12:123464606-123467460	MCF7	MCF7-DR	10.8475	4.72758	-1.19818	0.08995	0.168413
NM_001002254	AWAT2	chrX:69260391-69269788	MCF7	MCF7-DR	0	0	0	1	1
NM_001002255	SUMO4	chr6:149539059-149732749	MCF7	MCF7-DR	0.100676	0.399091	1.987	1	1
NM_001002257	LCLAT1	chr2:30670122-30867091	MCF7	MCF7-DR	2.8384	5.32069	0.906535	5e-05	0.000186859
NM_001002258	ATP5G3	chr2:176040985-176046490	MCF7	MCF7-DR	1.24965	1.51768	0.280346	0.8468	0.881182
NM_001002259	CAPRIN2	chr12:30862485-30907448	MCF7	MCF7-DR	0.444401	0.772688	0.798025	1	1
NM_001002261	ZFYVE27	chr10:99496877-99520664	MCF7	MCF7-DR	0	0.477318	0.56298	1	1
NM_001002262	ZFYVE27	chr10:99496877-99520664	MCF7	MCF7-DR	7.84915	4.21269	-0.897793	0.0085	0.0213274
NM_001002264	EPSTI1	chr13:43460523-43566407	MCF7	MCF7-DR	3.01e-07	0.00632281	14.3596	1	1
NM_001002266	08-Mar	chr10:45950032-46090354	MCF7	MCF7-DR	0.00102202	0.160925	7.29882	1	1
NM_001002269	EXOSC3	chr9:37779710-37785089	MCF7	MCF7-DR	0.744967	3.49784	2.23122	0.06645	0.130331
NM_001002273	FCGR2B	chr1:161632904-161648444	MCF7	MCF7-DR	0	0	0	1	1
NM_001002274	FCGR2B	chr1:161632904-161648444	MCF7	MCF7-DR	0	0	0	1	1
NM_001002275	FCGR2B	chr1:161632904-161648444	MCF7	MCF7-DR	0	0	0	1	1
NM_001002292	WLS	chr1:68167148-68698284	MCF7	MCF7-DR	0	4.07693	2.34396	0.1201	0.211639
NM_001002294	FMO3	chr1:171060017-171086959	MCF7	MCF7-DR	0	0	0	1	1
NM_001002295	GATA3	chr10:8096666-8117164	MCF7	MCF7-DR	174.71	5.25429	-5.05532	5e-05	0.000186859
NM_001002296	GOLGA7	chr8:41348080-41368499	MCF7	MCF7-DR	1.26285	5.66635	2.16574	0.0088	0.0219967
NM_001002755	NFU1	chr2:69623244-69664760	MCF7	MCF7-DR	18.3445	23.6462	0.366258	0.078	0.149338
NM_001002756	NFU1	chr2:69623244-69664760	MCF7	MCF7-DR	1.00322	0.365251	-1.45768	0.3909	0.485979
NM_001002758	PRY2	chrY:24636543-24660784	MCF7	MCF7-DR	0	0	0	1	1
NM_001002759	SFR1	chr10:105881815-105886143	MCF7	MCF7-DR	2.37548	5.05252	1.08878	0.01315	0.0315082
NM_001002760	BPY2B	chrY:26764150-26785352	MCF7	MCF7-DR	0	0	0	1	1
NM_001002762	DNAJB12	chr10:74092587-74114907	MCF7	MCF7-DR	3.51356	2.84535	-0.304325	0.447	0.538283
NM_001002796	MCTP1	chr5:94041241-94620279	MCF7	MCF7-DR	1.01e-05	1.18962	16.8429	0.2514	0.344646
NM_001002800	SMC4	chr3:159974773-160152749	MCF7	MCF7-DR	13.9939	18.6279	0.412662	0.04515	0.0933153
NM_001002810	PDE4DIP	chr1:144146810-146467744	MCF7	MCF7-DR	0	0	0	1	1
NM_001002811	PDE4DIP	chr1:144146810-146467744	MCF7	MCF7-DR	16.8655	13.7315	-0.296588	0.61215	0.689133
NM_001002812	PDE4DIP	chr1:144146810-146467744	MCF7	MCF7-DR	0	0	0	1	1
NM_001002814	RAB11FIP1	chr8:37716464-37757015	MCF7	MCF7-DR	2.29681	2.0079	-0.193938	0.5617	0.644519
NM_001002836	ZNF787	chr19:56598728-56632742	MCF7	MCF7-DR	28.2005	44.8943	0.670813	0.0003	0.00100221
NM_001002837	INPP5J	chr22:31518908-31530683	MCF7	MCF7-DR	1.16533	0.00765076	-7.25092	0.24625	0.342793
NM_001002838	WNK3	chrX:54219255-54384438	MCF7	MCF7-DR	0.00993562	0.851187	6.42072	1	1
NM_001002841	MYL4	chr17:45286427-45301045	MCF7	MCF7-DR	0	0.000192504	0.000277698	1	1
NM_001002843	ZNF280D	chr15:56922373-57026284	MCF7	MCF7-DR	0.0748235	0.1448	0.952495	1	1
NM_001002844	ZNF280D	chr15:56922373-57026284	MCF7	MCF7-DR	1.06285	0.113268	-3.23014	0.1889	0.288003
NM_001002857	ANXA2	chr15:60639349-60690185	MCF7	MCF7-DR	35.365	155.425	2.13582	0.00025	0.000848025
NM_001002858	ANXA2	chr15:60639349-60690185	MCF7	MCF7-DR	1.2239	4.29905	1.81253	0.51435	0.601176
NM_001002860	BTBD7	chr14:93703895-93799438	MCF7	MCF7-DR	3.99122	5.08507	0.349438	0.12115	0.212583
NM_001002862	DERL3	chr22:24129149-24181199	MCF7	MCF7-DR	0.0177631	0.443359	4.64152	1	1
NM_001002876	CENPM	chr22:42334724-42343168	MCF7	MCF7-DR	2.1105	3.29635	0.643286	0.53345	0.618508
NM_001002877	THOC5	chr22:29904155-29949736	MCF7	MCF7-DR	27.9309	9.71664	-1.52333	5e-05	0.000186859
NM_001002878	THOC5	chr22:29904155-29949736	MCF7	MCF7-DR	5.21214	2.70056	-0.948618	0.06255	0.123783
NM_001002879	THOC5	chr22:29904155-29949736	MCF7	MCF7-DR	1.4016	2.51271	0.842164	0.2988	0.39277
NM_001002880	CBY1	chr22:39052657-39069855	MCF7	MCF7-DR	5.77191	1.66207	-1.79607	0.01105	0.0269452
NM_001002901	FCRLB	chr1:161691333-161697933	MCF7	MCF7-DR	0.669569	0.26592	-1.33224	1	1
NM_001002905	OR8G1	chr11:124120422-124135763	MCF7	MCF7-DR	0	0	0	1	1
NM_001002907	OR8K1	chr11:56113514-56114474	MCF7	MCF7-DR	0	0	0	1	1
NM_001002909	GPATCH8	chr17:42472644-42580957	MCF7	MCF7-DR	7.45581	7.69123	0.0448492	0.79375	0.839677
NM_001002911	GPR139	chr16:20043042-20085100	MCF7	MCF7-DR	0	0	0	1	1
NM_001002912	ERICH3	chr1:75033794-75139422	MCF7	MCF7-DR	0	0	0	1	1
NM_001002913	PTRH1	chr9:130469270-130477936	MCF7	MCF7-DR	21.7216	30.2346	0.477068	0.0272	0.0600452
NM_001002914	KCTD11	chr17:7255207-7258262	MCF7	MCF7-DR	7.23099	6.50995	-0.151547	0.45035	0.541725
NM_001002915	IGFL2	chr19:46651038-46664561	MCF7	MCF7-DR	0	0	0	1	1
NM_001002916	H2BFWT	chrX:103265718-103268259	MCF7	MCF7-DR	0	0	0	1	1
NM_001002917	OR8D1	chr11:124179735-124180662	MCF7	MCF7-DR	0.107464	0	-0.14726	1	1
NM_001002918	OR8D2	chr11:124189157-124190093	MCF7	MCF7-DR	0	0	0	1	1
NM_001002919	FAM150B	chr2:279560-288308	MCF7	MCF7-DR	0	0	0	1	1
NM_001002920	POTEA	chr8:43147584-43218328	MCF7	MCF7-DR	0	0	0	1	1
NM_001002923	IGFL4	chr19:46543005-46544274	MCF7	MCF7-DR	0	0	0	1	1
NM_001002925	OR5AP2	chr11:56408964-56409915	MCF7	MCF7-DR	0	0	0	1	1
NM_001002926	TWISTNB	chr7:19735084-19748660	MCF7	MCF7-DR	3.47272	13.4509	1.95357	5e-05	0.000186859
NM_001003	RPLP1	chr15:69745158-69747884	MCF7	MCF7-DR	10411.8	6601.65	-0.657322	0.00105	0.00319021
NM_001003395	TPD52L1	chr6:125474874-125584644	MCF7	MCF7-DR	1.40067	0.127862	-3.45346	0.3544	0.45005
NM_001003396	TPD52L1	chr6:125474874-125584644	MCF7	MCF7-DR	8.34403	0.652834	-3.67596	0.00855	0.0214312
NM_001003397	TPD52L1	chr6:125474874-125584644	MCF7	MCF7-DR	40.7668	9.3085	-2.13077	5e-05	0.000186859
NM_001003398	BICD1	chr12:32260184-32531141	MCF7	MCF7-DR	1.0881	1.50477	0.467735	0.12065	0.212156
NM_001003406	CACNA1I	chr22:39966757-40085740	MCF7	MCF7-DR	1.97439	0.00467844	-8.72117	0.12375	0.214022
NM_001003407	ABLIM1	chr10:116190868-116444414	MCF7	MCF7-DR	0.000731447	0.00591008	3.01435	1	1
NM_001003408	ABLIM1	chr10:116190868-116444414	MCF7	MCF7-DR	0	0	0	1	1
NM_001003443	OR56A3	chr11:5968576-5969524	MCF7	MCF7-DR	0	0	0	1	1
NM_001003652	SMAD2	chr18:45359465-45457517	MCF7	MCF7-DR	1.82243	1.30017	-0.487162	0.26705	0.360005
NM_001003665	C1orf95	chr1:226736500-226796915	MCF7	MCF7-DR	0.011435	0	-0.0164036	1	1
NM_001003674	LDLRAD4	chr18:13218728-13652753	MCF7	MCF7-DR	0	0	0	1	1
NM_001003675	LDLRAD4	chr18:13218728-13652753	MCF7	MCF7-DR	0	0	0	1	1
NM_001003676	C11orf49	chr11:46958239-47198676	MCF7	MCF7-DR	2.45372	0.981719	-1.32159	0.49975	0.587992
NM_001003677	C11orf49	chr11:46958239-47198676	MCF7	MCF7-DR	1.63762	0.223292	-2.87459	0.4458	0.537327
NM_001003678	C11orf49	chr11:46958239-47198676	MCF7	MCF7-DR	5.15939	1.00183	-2.36456	0.2705	0.363347
NM_001003679	LEPR	chr1:65886130-66103176	MCF7	MCF7-DR	0.00570926	0.00332872	-0.778334	1	1
NM_001003680	LEPR	chr1:65886130-66103176	MCF7	MCF7-DR	0	0.048167	0.0678686	1	1
NM_001003681	HMGXB4	chr22:35653444-35691800	MCF7	MCF7-DR	3.6682	3.76515	0.0376342	0.93595	0.950419
NM_001003682	TMEM200B	chr1:29213602-29450421	MCF7	MCF7-DR	1.50769	1.95742	0.376611	0.69445	0.757828
NM_001003683	PDE1A	chr2:183004761-183387572	MCF7	MCF7-DR	1.73e-05	0	-2.5e-05	1	1
NM_001003684	UQCR10	chr22:30163357-30166402	MCF7	MCF7-DR	26.5435	3.80895	-2.80089	0.00075	0.00233964
NM_001003688	SMAD1	chr4:146402950-146480325	MCF7	MCF7-DR	1.82899	2.35786	0.366435	0.57245	0.654507
NM_001003690	MAD2L1BP	chr6:43597278-43608688	MCF7	MCF7-DR	0.439755	0.0902865	-2.28412	1	1
NM_001003692	ZMAT5	chr22:30116343-30162969	MCF7	MCF7-DR	33.5901	21.8045	-0.623406	0.00385	0.0104979
NM_001003693	LY6G6F	chr6_ssto_hap7:3005496-3009187	MCF7	MCF7-DR	0	0	0	1	1
NM_001003694	BRPF1	chr3:9773433-9789699	MCF7	MCF7-DR	5.12694	8.13248	0.665597	0.10875	0.196527
NM_001003696	ATP5J	chr21:27096790-27144771	MCF7	MCF7-DR	6.17267	36.226	2.55306	0.0039	0.0106153
NM_001003697	ATP5J	chr21:27096790-27144771	MCF7	MCF7-DR	19.4467	35.2028	0.856162	0.12775	0.21619
NM_001003698	RREB1	chr6:7107829-7252213	MCF7	MCF7-DR	8.23281	1.77739	-2.21163	0.0208	0.04741
NM_001003699	RREB1	chr6:7107829-7252213	MCF7	MCF7-DR	3.17898	3.50663	0.14152	0.64635	0.717978
NM_001003700	RREB1	chr6:7107829-7252213	MCF7	MCF7-DR	0.101882	0	-0.13997	1	1
NM_001003701	ATP5J	chr21:27096790-27144771	MCF7	MCF7-DR	0.330967	1.51151	2.19123	0.53965	0.624455
NM_001003702	ARHGEF35	chr7:143883175-144077725	MCF7	MCF7-DR	2.58607	0.257279	-3.32936	0.02045	0.0466928
NM_001003703	ATP5J	chr21:27096790-27144771	MCF7	MCF7-DR	47.4074	41.348	-0.197296	0.4255	0.518563
NM_001003704	MTFP1	chr22:30821610-30825041	MCF7	MCF7-DR	4.63538	4.47715	-0.0501084	0.9366	0.950933
NM_001003712	OSBPL8	chr12:76745577-76953589	MCF7	MCF7-DR	4.30623	12.0765	1.48771	0.00065	0.00205287
NM_001003713	ATP5J2	chr7:99006600-99063824	MCF7	MCF7-DR	852.557	218.031	-1.96726	5e-05	0.000186859
NM_001003714	ATP5J2	chr7:99006600-99063824	MCF7	MCF7-DR	82.1736	21.5884	-1.92842	0.4761	0.566109
NM_001003715	RECQL5	chr17:73584138-73704142	MCF7	MCF7-DR	0.429581	0.330105	-0.380005	1	1
NM_001003716	RECQL5	chr17:73584138-73704142	MCF7	MCF7-DR	0.47141	0.215509	-1.12924	1	1
NM_001003722	GLE1	chr9:131102838-131424415	MCF7	MCF7-DR	25.5196	11.8714	-1.10412	0.15365	0.247963
NM_001003745	OR10A3	chr11:7960122-7961067	MCF7	MCF7-DR	0	0.0835469	0.115762	1	1
NM_001003750	OR8I2	chr11:55860783-55861716	MCF7	MCF7-DR	0	0	0	1	1
NM_001003760	KLHL31	chr6:53512698-53530506	MCF7	MCF7-DR	0.419959	0.079526	-2.40075	1	1
NM_001003785	ATP5H	chr17:73028661-73061984	MCF7	MCF7-DR	1.16477	1.34196	0.204305	0.90175	0.923825
NM_001003786	STRADA	chr17:61780191-61819330	MCF7	MCF7-DR	5.07296	2.11601	-1.26148	0.2885	0.381684
NM_001003787	STRADA	chr17:61780191-61819330	MCF7	MCF7-DR	0.68709	2.43003	1.82241	0.09545	0.17704
NM_001003788	STRADA	chr17:61780191-61819330	MCF7	MCF7-DR	7.37209	6.72717	-0.132074	0.79615	0.841498
NM_001003789	RABL2B	chr22:51195513-51238065	MCF7	MCF7-DR	0.941322	1.93676	1.04089	0.14975	0.243192
NM_001003790	ERLIN2	chr8:37592278-37615319	MCF7	MCF7-DR	0.902033	0.732883	-0.299599	0.8405	0.876834
NM_001003791	ERLIN2	chr8:37592278-37615319	MCF7	MCF7-DR	0	0	0	1	1
NM_001003792	RBMS3	chr3:29322802-30051886	MCF7	MCF7-DR	0	0.130214	0.176596	1	1
NM_001003793	RBMS3	chr3:29322802-30051886	MCF7	MCF7-DR	0	2.77e-05	3.99e-05	1	1
NM_001003794	MGLL	chr3:127407904-127542093	MCF7	MCF7-DR	1.37015	33.9259	4.62999	5e-05	0.000186859
NM_001003796	NHP2L1	chr22:42069936-42084913	MCF7	MCF7-DR	88.2485	85.7515	-0.0414097	0.83815	0.874941
NM_001003799	TARP	chr7:38299243-38313248	MCF7	MCF7-DR	30.5491	0	-4.97953	5e-05	0.000186859
NM_001003800	BICD2	chr9:95473644-95527083	MCF7	MCF7-DR	2.66262	0.498131	-2.41825	5e-05	0.000186859
NM_001003801	SMARCD3	chr7:150936058-150974231	MCF7	MCF7-DR	1.03764	7.19185	2.79306	0.20115	0.299948
NM_001003802	SMARCD3	chr7:150936058-150974231	MCF7	MCF7-DR	0.182179	0	-0.241448	1	1
NM_001003803	ATP5S	chr14:50779046-50792946	MCF7	MCF7-DR	0.000290021	0.287446	9.95292	1	1
NM_001003805	ATP5S	chr14:50779046-50792946	MCF7	MCF7-DR	0.601635	1.99098	1.72651	0.2279	0.325945
NM_001003809	DLGAP1	chr18:3496029-4455266	MCF7	MCF7-DR	0	0	0	1	1
NM_001003810	HNRNPD	chr4:83274466-83295149	MCF7	MCF7-DR	1.26151	22.5188	4.15791	0.099	0.182346
NM_001003811	TEX11	chrX:69748789-70128567	MCF7	MCF7-DR	0	0.000120188	0.000173384	1	1
NM_001003818	TRIM6	chr11:5617330-5665625	MCF7	MCF7-DR	4.08e-05	0.142829	11.7747	1	1
NM_001003819	TRIM6-TRIM34	chr11:5617330-5665625	MCF7	MCF7-DR	0	0.0106249	0.0152476	1	1
NM_001003827	TRIM34	chr11:5617330-5665625	MCF7	MCF7-DR	0.0136273	0.0769621	2.49765	1	1
NM_001003828	PARVB	chr22:44395090-44565112	MCF7	MCF7-DR	0	0	0	1	1
NM_001003841	SLC6A19	chr5:1201709-1225230	MCF7	MCF7-DR	0	0.00930499	0.0133622	1	1
NM_001003845	SP5	chr2:171556877-171655481	MCF7	MCF7-DR	0.106162	4.20478	5.30769	0.1766	0.274289
NM_001003891	MED15	chr22:20861828-20941919	MCF7	MCF7-DR	12.742	27.9747	1.13454	5e-05	0.000186859
NM_001003892	DUPD1	chr10:76797593-76818272	MCF7	MCF7-DR	0	0	0	1	1
NM_001003895	CDY1B	chrY:26191376-26194161	MCF7	MCF7-DR	0	0	0	1	1
NM_001003897	MANBAL	chr20:35918050-35945663	MCF7	MCF7-DR	21.9664	42.0902	0.938185	0.0002	0.000688785
NM_001003927	EVI2A	chr17:29421944-29704695	MCF7	MCF7-DR	0.000669702	0	-0.000965852	1	1
NM_001003931	PARP3	chr3:51976320-51982883	MCF7	MCF7-DR	5.97868	6.53915	0.129277	0.6654	0.73396
NM_001003936	TXNDC8	chr9:113065866-113100164	MCF7	MCF7-DR	0	0	0	1	1
NM_001003937	TSPYL6	chr2:54342409-54532435	MCF7	MCF7-DR	0	0	0	1	1
NM_001003938	HBM	chr16:215972-216767	MCF7	MCF7-DR	0	0	0	1	1
NM_001003940	BMF	chr15:40380090-40401085	MCF7	MCF7-DR	5.15234	0.000153839	-15.0315	0.2486	0.343137
NM_001003941	OGDH	chr7:44646120-44748669	MCF7	MCF7-DR	0.404923	0.596478	0.55882	1	1
NM_001003942	BMF	chr15:40380090-40401085	MCF7	MCF7-DR	0	0	0	1	1
NM_001003943	BMF	chr15:40380090-40401085	MCF7	MCF7-DR	0.885674	0.108156	-3.03366	0.15735	0.252516
NM_001003954	ANXA13	chr8:124693033-124749647	MCF7	MCF7-DR	0	0	0	1	1
NM_001003962	CAPNS1	chr19:36630827-36641255	MCF7	MCF7-DR	6.34052	5.10275	-0.313326	0.8441	0.879156
NM_001004	RPLP2	chr11:809935-812876	MCF7	MCF7-DR	3501.48	5111.31	0.54573	0.00165	0.00484474
NM_001004019	FBLN2	chr3:13590624-13679922	MCF7	MCF7-DR	0	0	0	1	1
NM_001004023	DYRK3	chr1:206808880-206822542	MCF7	MCF7-DR	0.0899508	1.06073	3.55977	0.05805	0.116293
NM_001004051	GPRASP2	chrX:101854095-101972661	MCF7	MCF7-DR	0	2.07109	1.61875	0.1207	0.212206
NM_001004052	OR52B2	chr11:6190584-6191556	MCF7	MCF7-DR	0	0	0	1	1
NM_001004055	LRRC29	chr16:67241041-67260901	MCF7	MCF7-DR	1.05713	0.144172	-2.87429	0.13025	0.219242
NM_001004056	GRK4	chr4:2965342-3042474	MCF7	MCF7-DR	0.218538	7.33e-05	-11.5421	1	1
NM_001004057	GRK4	chr4:2965342-3042474	MCF7	MCF7-DR	2.18e-05	0.164136	12.8805	1	1
NM_001004058	OR8K5	chr11:55926869-55927793	MCF7	MCF7-DR	0	0	0	1	1
NM_001004059	OR4S2	chr11:55418379-55419315	MCF7	MCF7-DR	0	0	0	1	1
NM_001004060	NOMO2	chr16:18511181-18573434	MCF7	MCF7-DR	32.7246	18.428	-0.828479	5e-05	0.000186859
NM_001004063	OR4K1	chr14:20403766-20404842	MCF7	MCF7-DR	0	0	0	1	1
NM_001004064	OR8J3	chr11:55904246-55905194	MCF7	MCF7-DR	0	0	0	1	1
NM_001004065	AKAP2	chr9:112403067-112934791	MCF7	MCF7-DR	4.71e-05	38.6872	19.6486	0.19265	0.292305
NM_001004067	NOMO3	chr16:16326388-16388668	MCF7	MCF7-DR	11.2219	1.27373	-3.13919	5e-05	0.000186859
NM_001004105	GRK6	chr5:176853686-176883287	MCF7	MCF7-DR	28.0354	22.6285	-0.309107	0.3844	0.479762
NM_001004106	GRK6	chr5:176853686-176883287	MCF7	MCF7-DR	25.8746	9.2878	-1.47813	0.0001	0.000360411
NM_001004124	OR4P4	chr11:55405833-55406772	MCF7	MCF7-DR	0	0	0	1	1
NM_001004125	TUSC1	chr9:25676386-25678856	MCF7	MCF7-DR	9.79911	20.0628	1.0338	5e-05	0.000186859
NM_001004127	ALG11	chr13:52586522-52607736	MCF7	MCF7-DR	2.19821	2.72604	0.310478	0.41375	0.507674
NM_001004128	QSOX1	chr1:180123967-180169859	MCF7	MCF7-DR	14.7382	68.3902	2.21422	5e-05	0.000186859
NM_001004134	OR10AD1	chr12:48596121-48597075	MCF7	MCF7-DR	0	0.0858986	0.118889	1	1
NM_001004135	OR2A12	chr7:143792200-143793133	MCF7	MCF7-DR	0	0	0	1	1
NM_001004136	OR2T2	chr1:248616098-248617073	MCF7	MCF7-DR	0	0	0	1	1
NM_001004137	OR52M1	chr11:4566420-4567374	MCF7	MCF7-DR	0	0	0	1	1
NM_001004195	OR4F4	chr15:102462344-102463262	MCF7	MCF7-DR	0	0	0	1	1
NM_001004196	CD200	chr3:112051915-112081658	MCF7	MCF7-DR	0	0	0	1	1
NM_001004297	OR13A1	chr10:45798101-45811056	MCF7	MCF7-DR	0	0	0	1	1
NM_001004298	C10orf90	chr10:128113573-128210010	MCF7	MCF7-DR	0	0	0	1	1
NM_001004301	ZNF813	chr19:53970988-53997546	MCF7	MCF7-DR	1.05892	0.76522	-0.46864	0.1255	0.214683
NM_001004303	C1orf168	chr1:57184476-57285369	MCF7	MCF7-DR	0	0.00971464	0.0139476	1	1
NM_001004304	ZNF740	chr12:53551446-53584654	MCF7	MCF7-DR	8.41098	7.44666	-0.175681	0.4014	0.495801
NM_001004306	CCDC144NL	chr17:20766707-20808543	MCF7	MCF7-DR	0	0	0	1	1
NM_001004308	ZCCHC16	chrX:111326252-111700473	MCF7	MCF7-DR	0	0	0	1	1
NM_001004309	ZNF774	chr15:90895476-90904715	MCF7	MCF7-DR	0.800532	0.398505	-1.00636	1	1
NM_001004310	FCRL6	chr1:159770300-159786047	MCF7	MCF7-DR	0	0	0	1	1
NM_001004311	FIGLA	chr2:71004441-71017775	MCF7	MCF7-DR	0	0	0	1	1
NM_001004312	RTP2	chr3:187416046-187463513	MCF7	MCF7-DR	0	0	0	1	1
NM_001004313	TMEM220	chr17:10616638-10718481	MCF7	MCF7-DR	0.0122497	0.0561248	2.19589	1	1
NM_001004316	LEKR1	chr3:156544095-156763918	MCF7	MCF7-DR	0.0645575	0.012294	-2.39263	1	1
NM_001004317	LIN28B	chr6:105404922-105531207	MCF7	MCF7-DR	0	0	0	1	1
NM_001004318	PAPL	chr19:39574944-39602128	MCF7	MCF7-DR	0.0711946	0.889502	3.64316	0.02655	0.0588067
NM_001004319	VHLL	chr1:156268414-156269428	MCF7	MCF7-DR	0	0.066731	0.0931964	1	1
NM_001004320	AGMO	chr7:15239942-15601640	MCF7	MCF7-DR	0	0	0	1	1
NM_001004323	C7orf61	chr7:100054237-100061894	MCF7	MCF7-DR	0.234601	0.0561797	-2.06209	1	1
NM_001004325	KRTAP5-2	chr11:1593970-1620414	MCF7	MCF7-DR	4.15134	0	-2.36495	0.10465	0.190646
NM_001004326	SLC22A20	chr11:64981310-65010228	MCF7	MCF7-DR	0.0846436	0.0419856	-1.01151	1	1
NM_001004328	ZNF705A	chr12:8325149-8332642	MCF7	MCF7-DR	0	0.0110451	0.0158474	1	1
NM_001004329	DBX2	chr12:45408538-45444882	MCF7	MCF7-DR	0	0	0	1	1
NM_001004330	PLEKHG7	chr12:93130264-93165868	MCF7	MCF7-DR	0	0.794382	0.843487	1	1
NM_001004333	RNASEK	chr17:6915735-6922973	MCF7	MCF7-DR	175.617	207.739	0.242344	0.23975	0.337874
NM_001004334	GPR179	chr17:36481492-36499693	MCF7	MCF7-DR	0.0263118	0	-0.0374691	1	1
NM_001004339	ZYG11A	chr1:53308182-53360247	MCF7	MCF7-DR	3.12087	5.57163	0.836154	0.0001	0.000360411
NM_001004340	FCGR1B	chr1:120926127-120935944	MCF7	MCF7-DR	0	0	0	1	1
NM_001004341	ETV3L	chr1:157061834-157069600	MCF7	MCF7-DR	0	0	0	1	1
NM_001004342	TRIM67	chr1:231298673-231357314	MCF7	MCF7-DR	0.000415788	0.00011794	-1.81779	1	1
NM_001004343	MAP1LC3C	chr1:242158791-242162385	MCF7	MCF7-DR	0	0.0490065	0.0690236	1	1
NM_001004351	SPDYE3	chr7:99905324-99965454	MCF7	MCF7-DR	0.0297044	0	-0.0422302	1	1
NM_001004353	C9orf173	chr9:140144670-140147949	MCF7	MCF7-DR	0	1.63e-05	2.35e-05	1	1
NM_001004354	NRARP	chr9:140194082-140196703	MCF7	MCF7-DR	16.6066	7.4098	-1.16425	5e-05	0.000186859
NM_001004356	FGFRL1	chr4:1005609-1020686	MCF7	MCF7-DR	5.2178	11.5398	1.14511	0.00045	0.00146459
NM_001004358	FGFRL1	chr4:1005609-1020686	MCF7	MCF7-DR	0.0252349	0.108163	2.09972	1	1
NM_001004360	DPP10	chr2:115199898-116602326	MCF7	MCF7-DR	0	0	0	1	1
NM_001004416	UMODL1	chr21:43483067-43563105	MCF7	MCF7-DR	0.0565789	0	-0.0794005	1	1
NM_001004419	CLEC2D	chr12:9822303-9852151	MCF7	MCF7-DR	0.229212	0.0891087	-1.36304	1	1
NM_001004426	PLA2G6	chr22:38507501-38577836	MCF7	MCF7-DR	7.56e-05	0.0011849	3.97035	1	1
NM_001004431	METRNL	chr17:81037566-81052871	MCF7	MCF7-DR	35.3862	12.4937	-1.50199	5e-05	0.000186859
NM_001004432	LINGO4	chr1:151772764-151777882	MCF7	MCF7-DR	0.0404114	0	-0.0571541	1	1
NM_001004434	SLC30A2	chr1:26364513-26372604	MCF7	MCF7-DR	0.0600321	0	-0.084108	1	1
NM_001004439	ITGA11	chr15:68594041-68724492	MCF7	MCF7-DR	0.00844311	0.0739878	3.13144	1	1
NM_001004440	FAM19A3	chr1:113263188-113269856	MCF7	MCF7-DR	0	6.9e-06	9.96e-06	1	1
NM_001004441	ANKRD34B	chr5:79852573-79866304	MCF7	MCF7-DR	0.010882	0.0511792	2.23362	1	1
NM_001004450	OR1B1	chr9:125390857-125391814	MCF7	MCF7-DR	0	0	0	1	1
NM_001004451	OR1J1	chr9:125239236-125240205	MCF7	MCF7-DR	0	0	0	1	1
NM_001004452	OR1J4	chr9:125281419-125282361	MCF7	MCF7-DR	0	0	0	1	1
NM_001004453	OR1L6	chr9:125512126-125513062	MCF7	MCF7-DR	0	0	0	1	1
NM_001004454	OR1L8	chr9:125329826-125330756	MCF7	MCF7-DR	0	0	0	1	1
NM_001004456	OR1M1	chr19:9203920-9204862	MCF7	MCF7-DR	0	0	0	1	1
NM_001004457	OR1N2	chr9:125315448-125316441	MCF7	MCF7-DR	0	0	0	1	1
NM_001004458	OR1S1	chr11:57982216-57983194	MCF7	MCF7-DR	0	0	0	1	1
NM_001004459	OR1S2	chr11:57970675-57971653	MCF7	MCF7-DR	0	0	0	1	1
NM_001004460	OR10A2	chr11:6890985-6891897	MCF7	MCF7-DR	0	0.0866006	0.119822	1	1
NM_001004461	OR10A6	chr11:7949264-7950209	MCF7	MCF7-DR	0	0.327787	0.409024	1	1
NM_001004462	OR10G4	chr11:123886281-123887217	MCF7	MCF7-DR	0	0	0	1	1
NM_001004463	OR10G7	chr11:123908772-123909708	MCF7	MCF7-DR	0	0	0	1	1
NM_001004464	OR10G8	chr11:123900329-123901265	MCF7	MCF7-DR	0	0	0	1	1
NM_001004465	OR10H4	chr19:16059817-16060768	MCF7	MCF7-DR	0	0	0	1	1
NM_001004466	OR10H5	chr19:15904858-15905806	MCF7	MCF7-DR	0	0	0	1	1
NM_001004467	OR10J3	chr1:159283459-159284449	MCF7	MCF7-DR	0	0	0	1	1
NM_001004469	OR10J5	chr1:159504867-159505797	MCF7	MCF7-DR	0	0	0	1	1
NM_001004470	ST8SIA6	chr10:17362675-17496254	MCF7	MCF7-DR	0.398796	0.161244	-1.30641	1	1
NM_001004471	OR10Q1	chr11:57995353-57996390	MCF7	MCF7-DR	0	0	0	1	1
NM_001004472	OR10R2	chr1:158449667-158450675	MCF7	MCF7-DR	0	0	0	1	1
NM_001004473	OR10K1	chr1:158435351-158436293	MCF7	MCF7-DR	0	0	0	1	1
NM_001004474	OR10S1	chr11:123847402-123848398	MCF7	MCF7-DR	0	0	0	1	1
NM_001004475	OR10T2	chr1:158368311-158369256	MCF7	MCF7-DR	0.269019	0	-0.343714	1	1
NM_001004476	OR10K2	chr1:158389717-158390656	MCF7	MCF7-DR	0.180299	0	-0.239152	1	1
NM_001004477	OR10X1	chr1:158548708-158549689	MCF7	MCF7-DR	0	0	0	1	1
NM_001004478	OR10Z1	chr1:158576228-158577170	MCF7	MCF7-DR	0	0	0	1	1
NM_001004479	OR11H4	chr14:20710950-20711925	MCF7	MCF7-DR	0	0	0	1	1
NM_001004480	OR11H6	chr14:20691868-20692861	MCF7	MCF7-DR	0	0	0	1	1
NM_001004481	OR13C2	chr9:107366951-107367908	MCF7	MCF7-DR	0	0	0	1	1
NM_001004482	OR13C5	chr9:107360737-107361694	MCF7	MCF7-DR	0	0	0	1	1
NM_001004483	OR13C8	chr9:107331448-107332411	MCF7	MCF7-DR	0	0	0	1	1
NM_001004484	OR13D1	chr9:107456702-107457743	MCF7	MCF7-DR	0	0	0	1	1
NM_001004485	OR13F1	chr9:107266543-107267503	MCF7	MCF7-DR	0	0	0	1	1
NM_001004486	OR13H1	chrX:130678047-130678974	MCF7	MCF7-DR	0	0	0	1	1
NM_001004487	OR13J1	chr9:35869459-35870398	MCF7	MCF7-DR	0	0	0	1	1
NM_001004488	OR2A25	chr7:143771312-143772245	MCF7	MCF7-DR	0	0	0	1	1
NM_001004489	OR2AG1	chr11:6806247-6807245	MCF7	MCF7-DR	0	0	0	1	1
NM_001004490	OR2AG2	chr11:6789237-6790188	MCF7	MCF7-DR	0	0.221505	0.28866	1	1
NM_001004491	OR2AK2	chr1:248100492-248264224	MCF7	MCF7-DR	0	0	0	1	1
NM_001004492	OR2B11	chr1:247614330-247615284	MCF7	MCF7-DR	0	0	0	1	1
NM_001004684	OR2D3	chr11:6942232-6943225	MCF7	MCF7-DR	0	0	0	1	1
NM_001004685	OR2F2	chr7:143632325-143633279	MCF7	MCF7-DR	0	0	0	1	1
NM_001004686	OR2L2	chr1:248100492-248264224	MCF7	MCF7-DR	0	0	0	1	1
NM_001004687	OR2L3	chr1:248100492-248264224	MCF7	MCF7-DR	0	0	0	1	1
NM_001004688	OR2M2	chr1:248343287-248344331	MCF7	MCF7-DR	0	0	0	1	1
NM_001004689	OR2M3	chr1:248366369-248367308	MCF7	MCF7-DR	0	0	0	1	1
NM_001004690	OR2M5	chr1:248308449-248309388	MCF7	MCF7-DR	0	0	0	1	1
NM_001004691	OR2M7	chr1:248486931-248487870	MCF7	MCF7-DR	0	0	0	1	1
NM_001004692	OR2T12	chr1:248457917-248458880	MCF7	MCF7-DR	0	0	0	1	1
NM_001004693	OR2T10	chr1:248756130-248757069	MCF7	MCF7-DR	0	0	0	1	1
NM_001004694	OR2T29	chr1:248721844-248722792	MCF7	MCF7-DR	0	0	0	1	1
NM_001004695	OR2T33	chr1:248436153-248437116	MCF7	MCF7-DR	0	0.238339	0.308406	1	1
NM_001004696	OR2T4	chr1:248524882-248525929	MCF7	MCF7-DR	0	0	0	1	1
NM_001004697	OR2T5	chr1:248651889-248652837	MCF7	MCF7-DR	0	0	0	1	1
NM_001004698	OR2W5	chr1:247654369-247655711	MCF7	MCF7-DR	0	0	0	1	1
NM_001004699	OR2Z1	chr19:8841315-8842371	MCF7	MCF7-DR	0	0	0	1	1
NM_001004700	OR4C11	chr11:55370829-55371874	MCF7	MCF7-DR	0	0	0	1	1
NM_001004701	OR4C16	chr11:55339603-55340536	MCF7	MCF7-DR	0	0	0	1	1
NM_001004702	OR4C3	chr11:48346492-48347482	MCF7	MCF7-DR	0	0	0	1	1
NM_001004703	OR4C46	chr11:51515281-51516211	MCF7	MCF7-DR	0	0	0	1	1
NM_001004704	OR4C6	chr11:55432642-55433572	MCF7	MCF7-DR	0	0	0	1	1
NM_001004705	OR4D10	chr11:59244902-59245838	MCF7	MCF7-DR	0	0	0	1	1
NM_001004706	OR4D11	chr11:59271048-59271984	MCF7	MCF7-DR	0	0	0	1	1
NM_001004707	OR4D2	chr17:56247016-56247940	MCF7	MCF7-DR	0	0	0	1	1
NM_001004708	OR4D6	chr11:59224433-59225378	MCF7	MCF7-DR	0	0	0	1	1
NM_001004711	OR4D9	chr11:59282385-59283330	MCF7	MCF7-DR	0	0	0	1	1
NM_001004712	OR4K14	chr14:20482419-20483352	MCF7	MCF7-DR	0	0	0	1	1
NM_001004713	OR1I1	chr19:15197876-15198944	MCF7	MCF7-DR	0	0	0	1	1
NM_001004714	OR4K13	chr14:20502002-20502917	MCF7	MCF7-DR	0	0	0	1	1
NM_001004715	OR4K17	chr14:20585565-20586597	MCF7	MCF7-DR	0	0	0	1	1
NM_001004717	OR4L1	chr14:20528203-20529142	MCF7	MCF7-DR	0	0	0	1	1
NM_001004719	OR4M2	chr15:22278030-22383815	MCF7	MCF7-DR	0	0	0	1	1
NM_001004720	NCK2	chr2:106361519-106510730	MCF7	MCF7-DR	0	0	0	1	1
NM_001004722	NCK2	chr2:106361519-106510730	MCF7	MCF7-DR	4.27	3.71208	-0.202011	0.7493	0.803887
NM_001004723	OR4N2	chr14:20271928-20296531	MCF7	MCF7-DR	0	0.31884	0.39927	1	1
NM_001004724	OR4N5	chr14:20611894-20612821	MCF7	MCF7-DR	0	0	0	1	1
NM_001004725	OR4S1	chr11:48327774-48328704	MCF7	MCF7-DR	0	0	0	1	1
NM_001004726	OR4X1	chr11:48285412-48286330	MCF7	MCF7-DR	0	0	0	1	1
NM_001004727	OR4X2	chr11:48266655-48267567	MCF7	MCF7-DR	0	0	0	1	1
NM_001004728	OR5A1	chr11:59210641-59211589	MCF7	MCF7-DR	0	0	0	1	1
NM_001004729	OR5AN1	chr11:59131931-59132867	MCF7	MCF7-DR	0	0	0	1	1
NM_001004730	OR5AR1	chr11:56431161-56432094	MCF7	MCF7-DR	0	0	0	1	1
NM_001004731	OR5AU1	chr14:21623095-21624184	MCF7	MCF7-DR	0	0	0	1	1
NM_001004733	OR5B12	chr11:58206592-58207646	MCF7	MCF7-DR	0	0	0	1	1
NM_001004734	OR14I1	chr1:248844669-248845605	MCF7	MCF7-DR	0	0	0	1	1
NM_001004735	OR5D14	chr11:55563031-55563976	MCF7	MCF7-DR	0	0	0	1	1
NM_001004736	OR5K1	chr3:98188420-98189372	MCF7	MCF7-DR	0	0	0	1	1
NM_001004737	OR5K2	chr3:98216524-98217475	MCF7	MCF7-DR	0	0	0	1	1
NM_001004738	OR5L1	chr11:55578942-55579878	MCF7	MCF7-DR	0	0	0	1	1
NM_001004739	OR5L2	chr11:55594694-55595630	MCF7	MCF7-DR	0	0	0	1	1
NM_001004740	OR5M1	chr11:56380030-56380978	MCF7	MCF7-DR	0	0	0	1	1
NM_001004741	OR5M10	chr11:56344249-56345197	MCF7	MCF7-DR	0	0	0	1	1
NM_001004742	OR5M3	chr11:56236963-56238014	MCF7	MCF7-DR	0	0	0	1	1
NM_001004743	OR5M9	chr11:56229944-56230877	MCF7	MCF7-DR	0	0	0	1	1
NM_001004744	OR5R1	chr11:56184733-56185708	MCF7	MCF7-DR	0	0	0	1	1
NM_001004745	OR5T1	chr11:56043114-56044095	MCF7	MCF7-DR	0	0	0	1	1
NM_001004746	OR5T2	chr11:55999581-56000661	MCF7	MCF7-DR	0	0	0	1	1
NM_001004747	OR5T3	chr11:56019675-56020698	MCF7	MCF7-DR	0	0	0	1	1
NM_001004748	OR51A2	chr11:4976001-4976943	MCF7	MCF7-DR	0	0	0	1	1
NM_001004749	OR51A7	chr11:4928599-4929538	MCF7	MCF7-DR	0	0	0	1	1
NM_001004750	OR51B6	chr11:5362112-5526882	MCF7	MCF7-DR	0	0	0	1	1
NM_001004751	OR51D1	chr11:4660944-4662068	MCF7	MCF7-DR	0	0	0	1	1
NM_001004752	OR51F1	chr11:4790208-4791147	MCF7	MCF7-DR	0	0	0	1	1
NM_001004753	OR51F2	chr11:4842615-4843644	MCF7	MCF7-DR	0	0	0	1	1
NM_001004754	OR51I2	chr11:5362112-5526882	MCF7	MCF7-DR	0	0	0	1	1
NM_001004755	OR51L1	chr11:5020212-5021160	MCF7	MCF7-DR	0	0	0	1	1
NM_001004756	OR51M1	chr11:5362112-5526882	MCF7	MCF7-DR	0	0	0	1	1
NM_001004757	OR51Q1	chr11:5362112-5526882	MCF7	MCF7-DR	0	0	0	1	1
NM_001004758	OR51S1	chr11:4869466-4870438	MCF7	MCF7-DR	0	0	0	1	1
NM_001004759	OR51T1	chr11:4903048-4904113	MCF7	MCF7-DR	0	0	0	1	1
NM_001004760	OR51V1	chr11:5220964-5221930	MCF7	MCF7-DR	0	0	0	1	1
NM_001005	RPS3	chr11:75110534-75133345	MCF7	MCF7-DR	1122.7	597.004	-0.911163	0.013	0.0312242
NM_001005160	OR52A5	chr11:5152921-5153872	MCF7	MCF7-DR	0	0	0	1	1
NM_001005161	OR52B4	chr11:4388492-4389616	MCF7	MCF7-DR	0	0	0	1	1
NM_001005162	OR52B6	chr11:5602106-5603114	MCF7	MCF7-DR	0	0	0	1	1
NM_001005163	OR52D1	chr11:5362112-5526882	MCF7	MCF7-DR	0	0	0	1	1
NM_001005164	OR52E2	chr11:5079879-5080857	MCF7	MCF7-DR	0	0	0	1	1
NM_001005165	OR52E4	chr11:5905522-5906461	MCF7	MCF7-DR	0	0	0	1	1
NM_001005167	OR52E6	chr11:5862185-5863127	MCF7	MCF7-DR	0	0	0	1	1
NM_001005168	OR52E8	chr11:5877978-5878932	MCF7	MCF7-DR	0	0	0	1	1
NM_001005169	OR52I1	chr11:4615268-4616243	MCF7	MCF7-DR	0	0	0	1	1
NM_001005170	OR52I2	chr11:4608020-4609135	MCF7	MCF7-DR	0	0	0	1	1
NM_001005171	OR52K1	chr11:4510108-4511138	MCF7	MCF7-DR	0	0	0	1	1
NM_001005172	OR52K2	chr11:4470524-4471591	MCF7	MCF7-DR	0	0	0	1	1
NM_001005173	OR52L1	chr11:6007121-6008215	MCF7	MCF7-DR	0	0	0	1	1
NM_001005174	OR52N2	chr11:5841565-5842531	MCF7	MCF7-DR	0	0	0	1	1
NM_001005175	OR52N4	chr11:5775922-5776959	MCF7	MCF7-DR	0	0	0	1	1
NM_001005176	SP140	chr2:231090444-231177930	MCF7	MCF7-DR	0	0	0	1	1
NM_001005177	OR52R1	chr11:4824662-4825610	MCF7	MCF7-DR	0	0	0	1	1
NM_001005178	OR52W1	chr11:6220453-6221416	MCF7	MCF7-DR	0	0	0	1	1
NM_001005179	OR56A4	chr11:6023280-6024378	MCF7	MCF7-DR	0	0	0	1	1
NM_001005180	OR56B1	chr11:5757677-5758768	MCF7	MCF7-DR	0	0	0	1	1
NM_001005181	OR56B4	chr11:6128913-6130065	MCF7	MCF7-DR	0	0	0	1	1
NM_001005182	OR6C1	chr12:55714383-55715322	MCF7	MCF7-DR	0	0	0	1	1
NM_001005183	OR6C76	chr12:55820037-55820976	MCF7	MCF7-DR	0	0	0	1	1
NM_001005184	OR6K6	chr1:158724605-158725637	MCF7	MCF7-DR	0	0	0	1	1
NM_001005185	OR6N1	chr1:158735533-158736472	MCF7	MCF7-DR	0	0	0	1	1
NM_001005186	OR6Q1	chr11:57791352-57949038	MCF7	MCF7-DR	0	0	0	1	1
NM_001005187	OR6T1	chr11:123813573-123814545	MCF7	MCF7-DR	0	0	0	1	1
NM_001005188	OR6X1	chr11:123624287-123625226	MCF7	MCF7-DR	0	0	0	1	1
NM_001005189	OR6Y1	chr1:158516917-158517895	MCF7	MCF7-DR	0	0	0	1	1
NM_001005190	OR7A10	chr19:14951759-14952689	MCF7	MCF7-DR	0	0	0	1	1
NM_001005191	OR7D4	chr19:9324525-9325547	MCF7	MCF7-DR	0	0	0	1	1
NM_001005192	OR7G1	chr19:9225503-9226439	MCF7	MCF7-DR	0	0	0	1	1
NM_001005193	OR7G2	chr19:9212944-9213982	MCF7	MCF7-DR	0	0	0	1	1
NM_001005194	OR8A1	chr11:124439964-124440945	MCF7	MCF7-DR	0.232151	0	-0.301179	1	1
NM_001005195	OR8B12	chr11:124412617-124413550	MCF7	MCF7-DR	0	0	0	1	1
NM_001005196	OR8B4	chr11:124293837-124294767	MCF7	MCF7-DR	0	0	0	1	1
NM_001005197	OR8D4	chr11:123777138-123778083	MCF7	MCF7-DR	0	0	0	1	1
NM_001005198	OR8G5	chr11:124120422-124135763	MCF7	MCF7-DR	0.429896	0	-0.51591	1	1
NM_001005199	OR8H1	chr11:56057602-56058538	MCF7	MCF7-DR	0	0	0	1	1
NM_001005200	OR8H2	chr11:55872518-55873457	MCF7	MCF7-DR	0	0	0	1	1
NM_001005201	OR8H3	chr11:55889848-55890787	MCF7	MCF7-DR	0	0	0	1	1
NM_001005202	OR8K3	chr11:56085782-56086721	MCF7	MCF7-DR	0	0	0	1	1
NM_001005203	OR8S1	chr12:48919414-48921886	MCF7	MCF7-DR	0	0	0	1	1
NM_001005204	OR8U1	chr11:56143099-56144029	MCF7	MCF7-DR	0	0	0	1	1
NM_001005205	OR8J1	chr11:56127690-56128764	MCF7	MCF7-DR	0	0	0	1	1
NM_001005207	TRIM37	chr17:56833229-57184266	MCF7	MCF7-DR	34.7376	4.84866	-2.84084	5e-05	0.000186859
NM_001005209	TMEM198	chr2:220403668-220415317	MCF7	MCF7-DR	2.67662	1.00521	-1.41292	0.2897	0.382889
NM_001005210	LRRC55	chr11:56949220-56959188	MCF7	MCF7-DR	0	0	0	1	1
NM_001005211	OR9I1	chr11:57791352-57949038	MCF7	MCF7-DR	0	0	0	1	1
NM_001005212	OR9Q1	chr11:57791352-57949038	MCF7	MCF7-DR	0	0	0	1	1
NM_001005213	OR9G1	chr11:56467863-56468781	MCF7	MCF7-DR	0	0	0	1	1
NM_001005214	LRRC52	chr1:165446078-165551341	MCF7	MCF7-DR	0	0	0	1	1
NM_001005216	OR2J3	chr6_ssto_hap7:420471-421546	MCF7	MCF7-DR	0	0	0	1	1
NM_001005217	FRG2	chrUn_gl000228:29338-32226	MCF7	MCF7-DR	0	0	0	1	1
NM_001005218	OR5B21	chr11:58274648-58275578	MCF7	MCF7-DR	0	0	0	1	1
NM_001005221	OR4F29	chr1:621095-622034	MCF7	MCF7-DR	0	0	0	1	1
NM_001005226	OR2B3	chr6_ssto_hap7:394868-395974	MCF7	MCF7-DR	0	0	0	1	1
NM_001005234	OR1L3	chr9:125437408-125438383	MCF7	MCF7-DR	0	0	0	1	1
NM_001005235	OR1L4	chr9:125486268-125487204	MCF7	MCF7-DR	0.526247	0	-0.609988	1	1
NM_001005236	OR1L1	chr9:125423994-125424927	MCF7	MCF7-DR	0	0	0	1	1
NM_001005237	OR51G1	chr11:4944603-4945569	MCF7	MCF7-DR	0	0	0	1	1
NM_001005238	OR51G2	chr11:4935948-4936893	MCF7	MCF7-DR	0	0	0	1	1
NM_001005239	OR11H1	chr22:16448823-16449804	MCF7	MCF7-DR	0	0	0	1	1
NM_001005240	OR4F17	chr19:110678-111596	MCF7	MCF7-DR	0	0	0	1	1
NM_001005241	OR4N4	chr15:22278030-22383815	MCF7	MCF7-DR	0	0	0	1	1
NM_001005242	PKP2	chr12:32943679-33049780	MCF7	MCF7-DR	4.47418	9.34866	1.06314	5e-05	0.000186859
NM_001005243	OR9K2	chr12:55523552-55524560	MCF7	MCF7-DR	0	0	0	1	1
NM_001005245	OR5M11	chr11:56309815-56310733	MCF7	MCF7-DR	0.0911435	0	-0.125841	1	1
NM_001005270	OR4C12	chr11:50003008-50004071	MCF7	MCF7-DR	0	0	0	1	1
NM_001005271	CHD3	chr17:7788122-7816075	MCF7	MCF7-DR	43.5441	11.9079	-1.87055	5e-05	0.000186859
NM_001005272	OR4A5	chr11:51411377-51412448	MCF7	MCF7-DR	0	0	0	1	1
NM_001005273	CHD3	chr17:7788122-7816075	MCF7	MCF7-DR	0	0.000154984	0.000223577	1	1
NM_001005274	OR4A16	chr11:55110676-55111663	MCF7	MCF7-DR	0	0	0	1	1
NM_001005275	OR4A15	chr11:55135359-55136394	MCF7	MCF7-DR	0	0	0	1	1
NM_001005276	OR2AE1	chr7:99473684-99474656	MCF7	MCF7-DR	0	0	0	1	1
NM_001005277	OR4F16	chr5:180794287-180795226	MCF7	MCF7-DR	0	0	0	1	1
NM_001005278	OR6N2	chr1:158746471-158747425	MCF7	MCF7-DR	0	0	0	1	1
NM_001005279	OR6K2	chr1:158669467-158670442	MCF7	MCF7-DR	0	0	0	1	1
NM_001005280	OR10A7	chr12:55614808-55615759	MCF7	MCF7-DR	0	0	0	1	1
NM_001005281	OR6B1	chr7:143701089-143702025	MCF7	MCF7-DR	0	0	0	1	1
NM_001005282	OR5M8	chr11:56257910-56258846	MCF7	MCF7-DR	0	0	0	1	1
NM_001005283	OR9Q2	chr11:57957905-57958990	MCF7	MCF7-DR	0	0	0	1	1
NM_001005284	OR9G4	chr11:56510303-56511287	MCF7	MCF7-DR	0	0	0	1	1
NM_001005285	OR2AT4	chr11:74799795-74800758	MCF7	MCF7-DR	0	0	0	1	1
NM_001005286	OR6F1	chr1:247875130-247876057	MCF7	MCF7-DR	0	0	0	1	1
NM_001005287	OR2A1	chr7:143883175-144077725	MCF7	MCF7-DR	0	0.15754	0.211062	1	1
NM_001005288	OR51I1	chr11:5362112-5526882	MCF7	MCF7-DR	0	0	0	1	1
NM_001005289	OR52H1	chr11:5565790-5566753	MCF7	MCF7-DR	0	0	0	1	1
NM_001005290	PSRC1	chr1:109822175-109825790	MCF7	MCF7-DR	6.29224	0.526043	-3.58032	0.1644	0.261059
NM_001005291	SREBF1	chr17:17584786-17740325	MCF7	MCF7-DR	40.8297	0.215731	-7.56424	0.1364	0.226671
NM_001005323	OR5AK2	chr11:56756388-56757318	MCF7	MCF7-DR	0	0	0	1	1
NM_001005324	OR10V1	chr11:59480388-59481318	MCF7	MCF7-DR	0	0	0	1	1
NM_001005325	OR6M1	chr11:123676115-123677057	MCF7	MCF7-DR	0	0	0	1	1
NM_001005326	OR4F6	chr15:102345922-102346861	MCF7	MCF7-DR	0	0	0	1	1
NM_001005327	OR6K3	chr1:158686957-158687905	MCF7	MCF7-DR	0	0	0	1	1
NM_001005328	OR2A7	chr7:143883175-144077725	MCF7	MCF7-DR	0.174259	1.23904	2.82992	0.2764	0.369645
NM_001005329	OR51A4	chr11:4967388-4968330	MCF7	MCF7-DR	0	0	0	1	1
NM_001005332	MAGED1	chrX:51546154-51645450	MCF7	MCF7-DR	0.660514	0	-0.73163	1	1
NM_001005333	MAGED1	chrX:51546154-51645450	MCF7	MCF7-DR	0	1.34075	1.22697	0.1228	0.213589
NM_001005335	HNRNPL	chr19:39327027-39342979	MCF7	MCF7-DR	92.2828	92.7084	0.00663886	0.9826	0.98588
NM_001005336	DNM1	chr9:130928343-131017527	MCF7	MCF7-DR	0.00121138	0.0011274	-0.103653	1	1
NM_001005337	PKP1	chr1:201252579-201302121	MCF7	MCF7-DR	23.507	0.24158	-6.60445	5e-05	0.000186859
NM_001005338	OR5H1	chr3:97851541-97852483	MCF7	MCF7-DR	0	0	0	1	1
NM_001005339	RGS10	chr10:121259338-121302222	MCF7	MCF7-DR	44.4363	57.2765	0.366203	0.044	0.0913191
NM_001005340	GPNMB	chr7:23286315-23314729	MCF7	MCF7-DR	35.3474	3.34e-05	-20.0146	0.2468	0.342793
NM_001005353	AK4	chr1:65613231-65697828	MCF7	MCF7-DR	0.455194	0.796458	0.807117	1	1
NM_001005354	PRR13	chr12:53835432-53840427	MCF7	MCF7-DR	1.04133	2.93036	1.49266	0.6286	0.703341
NM_001005356	POTEG	chr14:19553364-19584942	MCF7	MCF7-DR	0	0	0	1	1
NM_001005360	DNM2	chr19:10828728-10942586	MCF7	MCF7-DR	11.851	0	-3.68381	0.1246	0.214215
NM_001005361	DNM2	chr19:10828728-10942586	MCF7	MCF7-DR	0.0152792	1.59842	6.70894	0.2582	0.351008
NM_001005362	DNM2	chr19:10828728-10942586	MCF7	MCF7-DR	2.5408	20.3224	2.99971	0.0185	0.0427621
NM_001005365	POTEA	chr8:43147584-43218328	MCF7	MCF7-DR	0	0	0	1	1
NM_001005366	KDM2B	chr12:121866899-122018920	MCF7	MCF7-DR	1.56478	1.09389	-0.516495	0.35925	0.454928
NM_001005367	TTYH1	chr19:54926604-54947899	MCF7	MCF7-DR	0.0481107	0	-0.0677911	1	1
NM_001005368	ZNF32	chr10:44124264-44170147	MCF7	MCF7-DR	1.17705	0	-1.12237	0.1218	0.213101
NM_001005369	MTIF2	chr2:55463755-55496384	MCF7	MCF7-DR	2.49183	1.22267	-1.02717	0.11285	0.202552
NM_001005373	LRSAM1	chr9:130213764-130265780	MCF7	MCF7-DR	12.402	5.60878	-1.14482	5e-05	0.000186859
NM_001005374	LRSAM1	chr9:130213764-130265780	MCF7	MCF7-DR	0	0	0	1	1
NM_001005375	DAZ4	chrY:26979966-27053187	MCF7	MCF7-DR	0	0	0	1	1
NM_001005376	PLAUR	chr19:44150246-44174498	MCF7	MCF7-DR	0.285258	11.1995	5.29502	0.0184	0.0425657
NM_001005377	PLAUR	chr19:44150246-44174498	MCF7	MCF7-DR	0.156262	0.989528	2.66277	0.3427	0.438024
NM_001005386	ACTR2	chr2:65454828-65498390	MCF7	MCF7-DR	0	0	0	1	1
NM_001005388	NFASC	chr1:204797781-204991950	MCF7	MCF7-DR	6.41e-07	0	-9.25e-07	1	1
NM_001005389	NFASC	chr1:204797781-204991950	MCF7	MCF7-DR	0.00101953	0	-0.00147012	1	1
NM_001005404	YPEL2	chr17:57409052-57479095	MCF7	MCF7-DR	3.45978	1.60152	-1.11124	5e-05	0.000186859
NM_001005405	KRTAP5-11	chr11:71292900-71293921	MCF7	MCF7-DR	0	0	0	1	1
NM_001005407	CACNA1H	chr16:1203240-1275254	MCF7	MCF7-DR	11.114	0.940964	-3.5621	5e-05	0.000186859
NM_001005408	NEURL4	chr17:7218950-7232638	MCF7	MCF7-DR	1.53288	1.81435	0.24321	0.71035	0.771288
NM_001005413	ZWINT	chr10:58117198-58121034	MCF7	MCF7-DR	5.23113	8.22408	0.652733	0.2432	0.34092
NM_001005415	02-Mar	chr19:8478186-8503899	MCF7	MCF7-DR	3.16334	2.3314	-0.440249	0.50855	0.596048
NM_001005416	02-Mar	chr19:8478186-8503899	MCF7	MCF7-DR	0.0910668	0.514973	2.4995	1	1
NM_001005417	B4GALT2	chr1:44444873-44456843	MCF7	MCF7-DR	11.7838	1.19028	-3.30743	0.19655	0.295959
NM_001005463	EBF3	chr10:131633495-131762091	MCF7	MCF7-DR	0.0205965	0	-0.0294126	1	1
NM_001005464	HIST2H3A	chr1:149824180-149824687	MCF7	MCF7-DR	0	0	0	1	1
NM_001005465	OR10G3	chr14:22037933-22038875	MCF7	MCF7-DR	0	0	0	1	1
NM_001005466	OR10G2	chr14:22101991-22103096	MCF7	MCF7-DR	0	0	0	1	1
NM_001005467	OR8B3	chr11:124266305-124267247	MCF7	MCF7-DR	0	0	0	1	1
NM_001005468	OR8B2	chr11:124252297-124253239	MCF7	MCF7-DR	0	0	0	1	1
NM_001005469	OR5B3	chr11:58169937-58170882	MCF7	MCF7-DR	0	0	0	1	1
NM_001005470	OR4B1	chr11:48238361-48239291	MCF7	MCF7-DR	0	0	0	1	1
NM_001005471	OR2T6	chr1:248550909-248551836	MCF7	MCF7-DR	0	0	0	1	1
NM_001005473	PLCXD3	chr5:41307047-41510730	MCF7	MCF7-DR	0.00540741	0	-0.00778023	1	1
NM_001005474	NFKBIZ	chr3:101498028-101579869	MCF7	MCF7-DR	0.000145932	0.10447	9.48357	1	1
NM_001005476	PKP4	chr2:159313475-159537940	MCF7	MCF7-DR	13.637	9.74406	-0.484927	0.0125	0.0301072
NM_001005479	OR5H6	chr3:97983128-97984106	MCF7	MCF7-DR	0	0	0	1	1
NM_001005480	OR2A2	chr7:143806675-143807632	MCF7	MCF7-DR	0	0	0	1	1
NM_001005482	OR5H2	chr3:98001731-98002676	MCF7	MCF7-DR	0	0	0	1	1
NM_001005483	OR4K5	chr14:20388765-20389737	MCF7	MCF7-DR	0	0	0	1	1
NM_001005484	OR4F5	chr1:69090-70008	MCF7	MCF7-DR	0	0	0	1	1
NM_001005486	OR4K15	chr14:20443677-20444724	MCF7	MCF7-DR	0	0	0	1	1
NM_001005487	OR13G1	chr1:247835419-247836343	MCF7	MCF7-DR	0	0.44089	0.52696	1	1
NM_001005489	OR5B17	chr11:58125597-58126542	MCF7	MCF7-DR	0	0	0	1	1
NM_001005490	OR6C74	chr12:55641071-55642010	MCF7	MCF7-DR	0	0	0	1	1
NM_001005491	OR10AG1	chr11:55735033-55735939	MCF7	MCF7-DR	0	0	0	1	1
NM_001005492	OR5J2	chr11:55944093-55945032	MCF7	MCF7-DR	0	0	0	1	1
NM_001005493	OR6C6	chr12:55688071-55689016	MCF7	MCF7-DR	0	0	0	1	1
NM_001005494	OR6C4	chr12:55945010-55945940	MCF7	MCF7-DR	0	0	0	1	1
NM_001005495	OR2T3	chr1:248636651-248637608	MCF7	MCF7-DR	0	0	0	1	1
NM_001005496	OR5D16	chr11:55606227-55607214	MCF7	MCF7-DR	0	0	0	1	1
NM_001005497	OR6C75	chr12:55758894-55759833	MCF7	MCF7-DR	0	0	0	1	1
NM_001005498	RHBDF2	chr17:74466974-74497509	MCF7	MCF7-DR	10.2508	2.19617	-2.22267	5e-05	0.000186859
NM_001005499	OR6C70	chr12:55862983-55863922	MCF7	MCF7-DR	0	0	0	1	1
NM_001005500	OR4M1	chr14:20248481-20249423	MCF7	MCF7-DR	0	0	0	1	1
NM_001005501	OR4K2	chr14:20344426-20345371	MCF7	MCF7-DR	0	0	0	1	1
NM_001005502	CPM	chr12:69244955-69357020	MCF7	MCF7-DR	0.0458124	0.261895	2.51518	1	1
NM_001005503	OR11G2	chr14:20665494-20666532	MCF7	MCF7-DR	0	0	0	1	1
NM_001005504	OR4F21	chr8:116085-117024	MCF7	MCF7-DR	0	0	0	1	1
NM_001005505	CACNA2D2	chr3:50384918-50541675	MCF7	MCF7-DR	0	0	0	1	1
NM_001005512	OR4A47	chr11:48510344-48511274	MCF7	MCF7-DR	0	0	0	1	1
NM_001005513	OR4C45	chr11:48366899-48373999	MCF7	MCF7-DR	0	0	0	1	1
NM_001005514	OR5H14	chr3:97868229-97869162	MCF7	MCF7-DR	0	0	0	1	1
NM_001005515	OR5H15	chr3:97887543-97888485	MCF7	MCF7-DR	0	0	0	1	1
NM_001005516	OR5K3	chr3:98109509-98110475	MCF7	MCF7-DR	0	0	0	1	1
NM_001005517	OR5K4	chr3:98072697-98073663	MCF7	MCF7-DR	0	0	0	1	1
NM_001005518	OR6C65	chr12:55794312-55795251	MCF7	MCF7-DR	0	0	0	1	1
NM_001005519	OR6C68	chr12:55886161-55887100	MCF7	MCF7-DR	0	0	0	1	1
NM_001005522	OR2T8	chr1:248084319-248085258	MCF7	MCF7-DR	0	0.408805	0.494472	1	1
NM_001005526	SF3B1	chr2:198256697-198299771	MCF7	MCF7-DR	2.2556	1.42279	-0.664791	0.8153	0.856944
NM_001005527	FAM19A4	chr3:68780914-68981761	MCF7	MCF7-DR	0	0	0	1	1
NM_001005566	OR5B2	chr11:58189737-58190786	MCF7	MCF7-DR	0	0	0	1	1
NM_001005567	OR51B5	chr11:5362112-5526882	MCF7	MCF7-DR	0	0	0	1	1
NM_001005609	EDA	chrX:68835910-69259321	MCF7	MCF7-DR	0.638137	0.304242	-1.06865	1	1
NM_001005610	EDA	chrX:68835910-69259321	MCF7	MCF7-DR	0.117215	0.196918	0.74843	1	1
NM_001005612	EDA	chrX:68835910-69259321	MCF7	MCF7-DR	0.000139703	9.56e-05	-0.547044	1	1
NM_001005613	EDA	chrX:68835910-69259321	MCF7	MCF7-DR	0.147117	0.128377	-0.196577	1	1
NM_001005619	ITGB4	chr17:73717515-73753899	MCF7	MCF7-DR	0.237762	0.0925183	-1.36171	1	1
NM_001005731	ITGB4	chr17:73717515-73753899	MCF7	MCF7-DR	28.1081	3.0333	-3.21203	5e-05	0.000186859
NM_001005735	CHEK2	chr22:29083730-29137822	MCF7	MCF7-DR	1.89953	0.090923	-4.38485	0.17585	0.273509
NM_001005738	FPR2	chr19:52264452-52273779	MCF7	MCF7-DR	0	0	0	1	1
NM_001005739	VPS54	chr2:64119666-64246214	MCF7	MCF7-DR	1.73423	1.25023	-0.472103	0.46855	0.558638
NM_001005741	GBA	chr1:155204238-155214653	MCF7	MCF7-DR	19.0644	8.48581	-1.16776	0.0008	0.00248389
NM_001005742	GBA	chr1:155204238-155214653	MCF7	MCF7-DR	2.84535	1.15056	-1.30627	0.19285	0.292474
NM_001005743	NUMB	chr14:73741917-73925286	MCF7	MCF7-DR	7.90683	5.16623	-0.613986	0.1072	0.194292
NM_001005744	NUMB	chr14:73741917-73925286	MCF7	MCF7-DR	1.25359	9.1576	2.86891	0.00075	0.00233964
NM_001005745	NUMB	chr14:73741917-73925286	MCF7	MCF7-DR	2.20972	12.2999	2.47671	0.00055	0.00175832
NM_001005746	CACNB4	chr2:152689285-152955593	MCF7	MCF7-DR	4.99e-05	0.0614961	10.266	1	1
NM_001005747	CACNB4	chr2:152689285-152955593	MCF7	MCF7-DR	4.08e-06	0.000106613	4.707	1	1
NM_001005751	FAM21A	chr10:51827647-51893269	MCF7	MCF7-DR	7.7104	5.05695	-0.608536	0.0162	0.0380037
NM_001005752	GJB3	chr1:35246789-35251967	MCF7	MCF7-DR	3.62e-05	0.294444	12.9902	1	1
NM_001005753	CHMP3	chr2:86730552-87005164	MCF7	MCF7-DR	5.46194	0.866057	-2.65688	0.1168	0.208004
NM_001005781	SUMO1	chr2:203070902-203103322	MCF7	MCF7-DR	2.292	1.79853	-0.349792	0.82725	0.866749
NM_001005782	SUMO1	chr2:203070902-203103322	MCF7	MCF7-DR	1.60528	0.884475	-0.859931	0.70155	0.764063
NM_001005783	HAO2	chr1:119911398-119936753	MCF7	MCF7-DR	0	0	0	1	1
NM_001005785	DAZ2	chrY:26979966-27053187	MCF7	MCF7-DR	0	0	0	1	1
NM_001005786	DAZ2	chrY:26979966-27053187	MCF7	MCF7-DR	0	0	0	1	1
NM_001005849	SUMO2	chr17:73163824-73179098	MCF7	MCF7-DR	0	0	0	1	1
NM_001005850	ZNF835	chr19:57174019-57183123	MCF7	MCF7-DR	0	0	0	1	1
NM_001005851	ZNF780B	chr19:40534166-40562115	MCF7	MCF7-DR	0.659558	0.627531	-0.0718115	1	1
NM_001005853	OR6B2	chr2:240968907-240969846	MCF7	MCF7-DR	0	0	0	1	1
NM_001005855	ATP8B2	chr1:154298035-154323780	MCF7	MCF7-DR	1.94686	5.77032	1.5675	0.06875	0.134232
NM_001005861	RYK	chr3:133875977-133969586	MCF7	MCF7-DR	0.451958	0.4338	-0.0591588	1	1
NM_001005862	ERBB2	chr17:37844336-37884915	MCF7	MCF7-DR	0.917285	0.679143	-0.433654	0.807	0.849796
NM_001005909	IP6K2	chr3:48725435-48754711	MCF7	MCF7-DR	3.91762	4.79314	0.290993	0.5672	0.649552
NM_001005910	IP6K2	chr3:48725435-48754711	MCF7	MCF7-DR	3.43469	0.888751	-1.95033	0.26105	0.354009
NM_001005911	IP6K2	chr3:48725435-48754711	MCF7	MCF7-DR	3.2768	1.13664	-1.52752	0.32435	0.419517
NM_001005914	SEMA3B	chr3:50304989-50314602	MCF7	MCF7-DR	6.82936	4.08153	-0.742639	0.0635	0.125488
NM_001005915	ERBB3	chr12:56473808-56497291	MCF7	MCF7-DR	4.45424	5.67855	0.350344	0.65325	0.723657
NM_001005918	ATP7B	chr13:52506805-52585630	MCF7	MCF7-DR	0.0872231	2.32e-05	-11.8786	1	1
NM_001005920	JMJD8	chr16:730110-734439	MCF7	MCF7-DR	36.9739	30.439	-0.280588	0.42865	0.521409
NM_001005922	KRTAP5-1	chr11:1593970-1620414	MCF7	MCF7-DR	1.08924	0	-1.06298	0.1018	0.18655
NM_001006	RPS3A	chr4:152020724-152025804	MCF7	MCF7-DR	2622.43	2977.91	0.183394	0.38265	0.477969
NM_001006109	HMCES	chr3:128997683-129024135	MCF7	MCF7-DR	5.51026	4.81698	-0.193992	0.72815	0.786984
NM_001006114	YBEY	chr21:47706266-47717665	MCF7	MCF7-DR	1.93629	4.78555	1.30539	0.006	0.0156135
NM_001006115	IP6K1	chr3:49761727-49823973	MCF7	MCF7-DR	0.505528	1.0651	1.07513	0.3162	0.411309
NM_001006117	RBMY1J	chrY:24455005-24564028	MCF7	MCF7-DR	0	0	0	1	1
NM_001006118	RBMY1E	chrY:24049764-24064214	MCF7	MCF7-DR	0	0	0	1	1
NM_001006120	RBMY1D	chrY:23696764-23711212	MCF7	MCF7-DR	0	0	0	1	1
NM_001006121	RBMY1B	chrY:24049764-24064214	MCF7	MCF7-DR	0	0	0	1	1
NM_001006600	ERBB2IP	chr5:65222381-65376851	MCF7	MCF7-DR	0.640789	2.20453	1.78255	0.31395	0.408918
NM_001006605	FAM69A	chr1:93297593-93427079	MCF7	MCF7-DR	1.44402	2.20716	0.612097	0.80815	0.850691
NM_001006607	LRRC37A2	chr17:44586046-44657088	MCF7	MCF7-DR	0.191995	0.0341361	-2.4917	1	1
NM_001006610	SIAH1	chr16:48274602-48658037	MCF7	MCF7-DR	0.457359	0	-0.543356	1	1
NM_001006612	WBP5	chrX:102611379-102613397	MCF7	MCF7-DR	0	0.940172	0.956185	0.0202	0.046207
NM_001006613	WBP5	chrX:102611379-102613397	MCF7	MCF7-DR	0	12.4131	3.74557	5e-05	0.000186859
NM_001006614	WBP5	chrX:102611379-102613397	MCF7	MCF7-DR	0	0	0	1	1
NM_001006616	TSPAN17	chr5:176074387-176086059	MCF7	MCF7-DR	5.40341	6.18271	0.194371	0.6634	0.732502
NM_001006617	MAPKAP1	chr9:128199672-128469513	MCF7	MCF7-DR	7.76861	6.7835	-0.195627	0.6026	0.680933
NM_001006618	MAPKAP1	chr9:128199672-128469513	MCF7	MCF7-DR	14.4833	10.024	-0.530929	0.15585	0.250595
NM_001006619	MAPKAP1	chr9:128199672-128469513	MCF7	MCF7-DR	0.926987	0.383931	-1.2717	0.49585	0.584165
NM_001006620	MAPKAP1	chr9:128199672-128469513	MCF7	MCF7-DR	5.64765	1.70763	-1.72565	0.02115	0.0481414
NM_001006621	MAPKAP1	chr9:128199672-128469513	MCF7	MCF7-DR	1.32593	0	-1.21781	0.18605	0.284818
NM_001006622	WDR33	chr2:128461807-128568761	MCF7	MCF7-DR	4.22093	6.83267	0.694887	0.13485	0.224886
NM_001006623	WDR33	chr2:128461807-128568761	MCF7	MCF7-DR	0.704305	0.344906	-1.03	1	1
NM_001006624	PDPN	chr1:13910251-13944452	MCF7	MCF7-DR	0	0	0	1	1
NM_001006625	PDPN	chr1:13910251-13944452	MCF7	MCF7-DR	0	0	0	1	1
NM_001006626	CHRM2	chr7:136553398-136849088	MCF7	MCF7-DR	0	0	0	1	1
NM_001006627	CHRM2	chr7:136553398-136849088	MCF7	MCF7-DR	0	0	0	1	1
NM_001006628	CHRM2	chr7:136553398-136849088	MCF7	MCF7-DR	0	0	0	1	1
NM_001006629	CHRM2	chr7:136553398-136849088	MCF7	MCF7-DR	0	0	0	1	1
NM_001006630	CHRM2	chr7:136553398-136849088	MCF7	MCF7-DR	0	0	0	1	1
NM_001006631	CHRM2	chr7:136553398-136849088	MCF7	MCF7-DR	0	0	0	1	1
NM_001006632	CHRM2	chr7:136553398-136849088	MCF7	MCF7-DR	0	0	0	1	1
NM_001006634	ARHGAP17	chr16:24930704-25026699	MCF7	MCF7-DR	3.69086	28.9134	2.96971	5e-05	0.000186859
NM_001006636	GTDC1	chr2:144694633-145090101	MCF7	MCF7-DR	0.550649	0.717593	0.382033	1	1
NM_001006638	RAB37	chr17:72667255-72743474	MCF7	MCF7-DR	0.82886	0.000230427	-11.8126	1	1
NM_001006639	TCEAL1	chrX:102883647-102885876	MCF7	MCF7-DR	28.9471	9.79071	-1.56393	5e-05	0.000186859
NM_001006640	TCEAL1	chrX:102883647-102885876	MCF7	MCF7-DR	0.762291	13.2895	4.1238	0.14675	0.239339
NM_001006641	SLC25A25	chr9:130830478-130871537	MCF7	MCF7-DR	10.6377	3.21919	-1.72442	5e-05	0.000186859
NM_001006642	SLC25A25	chr9:130830478-130871537	MCF7	MCF7-DR	0	0	0	1	1
NM_001006655	FAM149A	chr4:187065994-187093817	MCF7	MCF7-DR	0	0.335921	0.417835	1	1
NM_001006656	ZNF473	chr19:50529211-50552031	MCF7	MCF7-DR	1.24935	1.32549	0.0853471	0.8417	0.877532
NM_001006657	WDR35	chr2:20110028-20189884	MCF7	MCF7-DR	4.26e-05	3.06e-05	-0.476258	1	1
NM_001006658	CR2	chr1:207627644-207663240	MCF7	MCF7-DR	0	0.00976232	0.0140157	1	1
NM_001006665	RPS6KA1	chr1:26856248-26901520	MCF7	MCF7-DR	0	0	0	1	1
NM_001006666	APOBEC3F	chr22:39436672-39451975	MCF7	MCF7-DR	1.88299	1.42269	-0.404407	0.56245	0.645118
NM_001006681	SPIN2B	chrX:57146114-57147989	MCF7	MCF7-DR	2.12828	1.17937	-0.851673	0.18865	0.28771
NM_001006682	SPIN2B	chrX:57146114-57147989	MCF7	MCF7-DR	0.923983	0.195788	-2.23857	0.21265	0.310972
NM_001006683	SPIN2B	chrX:57146114-57147989	MCF7	MCF7-DR	0.12238	0.0526594	-1.2166	1	1
NM_001006684	TCEAL8	chrX:102507922-102510121	MCF7	MCF7-DR	0	7.5618	3.09791	5e-05	0.000186859
NM_001006932	RPS6KA2	chr6:166822853-167275771	MCF7	MCF7-DR	0.182425	0	-0.241749	1	1
NM_001006933	TCEAL3	chrX:102862833-102864855	MCF7	MCF7-DR	4.59487	3.93639	-0.223152	0.65185	0.722348
NM_001006935	TCEAL4	chrX:102831158-102842664	MCF7	MCF7-DR	51.9821	22.0968	-1.23418	5e-05	0.000186859
NM_001006937	TCEAL4	chrX:102831158-102842664	MCF7	MCF7-DR	8.40268	2.32299	-1.85486	0.01465	0.0347041
NM_001006938	TCEAL6	chrX:101394932-101397388	MCF7	MCF7-DR	0.0264519	0.0263331	-0.00649464	1	1
NM_001006939	LRRC18	chr10:49893517-50191001	MCF7	MCF7-DR	0	0	0	1	1
NM_001006941	ALG3	chr3:183948316-183967313	MCF7	MCF7-DR	5.26623	13.9279	1.40314	0.05365	0.108642
NM_001006943	EPHA8	chr1:22890003-22930087	MCF7	MCF7-DR	0	0	0	1	1
NM_001006944	RPS6KA4	chr11:64126624-64139687	MCF7	MCF7-DR	0.963027	3.38677	1.81426	0.25705	0.349829
NM_001006945	LRIF1	chr1:111489811-111506566	MCF7	MCF7-DR	2.15739	7.55441	1.80803	5e-05	0.000186859
NM_001006946	SDC1	chr2:20400557-20425194	MCF7	MCF7-DR	14.1594	3.38651	-2.06389	0.0033	0.00913127
NM_001006947	UHRF1BP1L	chr12:100430862-100536642	MCF7	MCF7-DR	1.92248	7.65169	1.99281	0.01925	0.044279
NM_001007	RPS4X	chrX:71492452-71497141	MCF7	MCF7-DR	1347.98	1017.91	-0.405188	0.0221	0.050074
NM_001007022	ODF2L	chr1:86812506-86862025	MCF7	MCF7-DR	0.398684	1.50202	1.91359	0.01125	0.027379
NM_001007023	DIO2	chr14:80663867-80921810	MCF7	MCF7-DR	7.27e-06	0.000179866	4.629	1	1
NM_001007024	GOSR1	chr17:28804425-28853832	MCF7	MCF7-DR	0.0970079	0.0483427	-1.0048	1	1
NM_001007025	GOSR1	chr17:28804425-28853832	MCF7	MCF7-DR	2.58645	4.92026	0.92776	0.0019	0.00550947
NM_001007026	ATN1	chr12:7033625-7051484	MCF7	MCF7-DR	0	0	0	1	1
NM_001007027	ALG8	chr11:77726760-77850699	MCF7	MCF7-DR	1.92934	6.54214	1.76165	0.2651	0.358155
NM_001007033	CLEC6A	chr12:8608590-8630926	MCF7	MCF7-DR	0	0	0	1	1
NM_001007067	SDCBP	chr8:59465727-59495419	MCF7	MCF7-DR	0.968223	3.10576	1.68154	0.04875	0.0997889
NM_001007068	SDCBP	chr8:59465727-59495419	MCF7	MCF7-DR	0	0	0	1	1
NM_001007069	SDCBP	chr8:59465727-59495419	MCF7	MCF7-DR	2.49391	12.2984	2.30199	0.0002	0.000688785
NM_001007070	SDCBP	chr8:59465727-59495419	MCF7	MCF7-DR	0	1.4079	1.26778	0.11975	0.211191
NM_001007072	ZSCAN2	chr15:85144248-85166947	MCF7	MCF7-DR	2.51574	2.03305	-0.307338	0.61695	0.693514
NM_001007073	RPL32	chr3:12876443-12883081	MCF7	MCF7-DR	3.3235	3.31675	-0.00293266	0.9893	0.990999
NM_001007074	RPL32	chr3:12876443-12883081	MCF7	MCF7-DR	5.02634	4.3583	-0.205743	0.9185	0.936824
NM_001007075	KLHL5	chr4:39046450-39640481	MCF7	MCF7-DR	0.153728	1.95789	3.67085	0.2999	0.393825
NM_001007088	ZNF182	chrX:47834249-47863394	MCF7	MCF7-DR	0.910052	0.690993	-0.397278	0.44245	0.534101
NM_001007089	RESP18	chr2:220192130-220197899	MCF7	MCF7-DR	0	0	0	1	1
NM_001007090	C8orf48	chr8:13424351-13425797	MCF7	MCF7-DR	0.259919	0.95923	1.88382	0.01785	0.0414674
NM_001007094	ZNF37A	chr10:38383263-38412278	MCF7	MCF7-DR	0.914951	0.874733	-0.0648507	0.837	0.873964
NM_001007097	NTRK2	chr9:87283372-87641985	MCF7	MCF7-DR	0	0	0	1	1
NM_001007098	SCP2	chr1:53392900-53517289	MCF7	MCF7-DR	0.407124	0.522099	0.358856	1	1
NM_001007099	SCP2	chr1:53392900-53517289	MCF7	MCF7-DR	23.8231	17.1111	-0.477434	0.14155	0.232656
NM_001007100	SCP2	chr1:53392900-53517289	MCF7	MCF7-DR	0	0	0	1	1
NM_001007101	ZNF484	chr9:95607312-95640320	MCF7	MCF7-DR	0.469359	0.276922	-0.761213	1	1
NM_001007102	L3MBTL3	chr6:130339727-130462594	MCF7	MCF7-DR	3.41e-06	0.753666	17.7546	1	1
NM_001007122	FSD2	chr15:83419315-83474822	MCF7	MCF7-DR	0.000190329	0.000143762	-0.404815	1	1
NM_001007125	LKAAEAR1	chr20:62711470-62731996	MCF7	MCF7-DR	0.681895	0.798992	0.228631	1	1
NM_001007139	IGF2	chr11:2150341-2182439	MCF7	MCF7-DR	0	0	0	1	1
NM_001007156	NTRK3	chr15:88419987-88814297	MCF7	MCF7-DR	0	0	0	1	1
NM_001007169	ZNF483	chr9:114287438-114362135	MCF7	MCF7-DR	0.0653041	0	-0.0912653	1	1
NM_001007176	C8orf22	chr8:49966894-49988642	MCF7	MCF7-DR	0	0	0	1	1
NM_001007188	DEPDC5	chr22:32149936-32303020	MCF7	MCF7-DR	0.51205	0.352389	-0.539118	1	1
NM_001007189	IGIP	chr5:139505520-139508391	MCF7	MCF7-DR	1.541	0.499657	-1.62486	0.0007	0.00219888
NM_001007214	CACYBP	chr1:174968570-174981163	MCF7	MCF7-DR	0.19348	1.32711	2.77804	0.27225	0.365129
NM_001007225	IGF2BP2	chr3:185361526-185542827	MCF7	MCF7-DR	0.458478	8.86476	4.27316	0.0003	0.00100221
NM_001007226	SPOP	chr17:47676245-47755525	MCF7	MCF7-DR	0.13682	2.39725	4.13102	0.1606	0.256507
NM_001007227	SPOP	chr17:47676245-47755525	MCF7	MCF7-DR	0.442584	1.10028	1.31384	0.4054	0.499405
NM_001007228	SPOP	chr17:47676245-47755525	MCF7	MCF7-DR	6.13837	22.8526	1.89643	5e-05	0.000186859
NM_001007229	SPOP	chr17:47676245-47755525	MCF7	MCF7-DR	2.25988	5.25704	1.218	0.00475	0.0126972
NM_001007230	SPOP	chr17:47676245-47755525	MCF7	MCF7-DR	0.0984893	1.29166	3.71312	0.1931	0.292786
NM_001007231	ARHGAP25	chr2:68961912-69053957	MCF7	MCF7-DR	0	0	0	1	1
NM_001007232	CARD17	chr11:104963195-104972158	MCF7	MCF7-DR	0	0	0	1	1
NM_001007233	ERCC8	chr5:60169658-60240905	MCF7	MCF7-DR	0.347705	0.200934	-0.791138	1	1
NM_001007234	ERCC8	chr5:60169658-60240905	MCF7	MCF7-DR	4.77895	2.04606	-1.22385	0.2066	0.305048
NM_001007237	IGSF3	chr1:117117019-117210377	MCF7	MCF7-DR	26.8259	1.64613	-4.02648	5e-05	0.000186859
NM_001007239	METTL13	chr1:171750760-171766856	MCF7	MCF7-DR	0	0.151618	0.203662	1	1
NM_001007240	GP2	chr16:20320895-20338942	MCF7	MCF7-DR	0	0	0	1	1
NM_001007241	GP2	chr16:20320895-20338942	MCF7	MCF7-DR	0	0	0	1	1
NM_001007242	GP2	chr16:20320895-20338942	MCF7	MCF7-DR	0	0	0	1	1
NM_001007245	IFRD1	chr7:112063198-112117258	MCF7	MCF7-DR	0	0	0	1	1
NM_001007246	BRWD1	chr21:40557403-40685712	MCF7	MCF7-DR	6.0208	3.88709	-0.631265	0.2875	0.380844
NM_001007248	ZNF599	chr19:35248978-35264134	MCF7	MCF7-DR	0.496468	0.347298	-0.515526	1	1
NM_001007250	SCP2	chr1:53392900-53517289	MCF7	MCF7-DR	0.399559	0.484084	0.27685	1	1
NM_001007253	ERV3-1	chr7:64434829-64467124	MCF7	MCF7-DR	4.69945	0.625129	-2.91027	5e-05	0.000186859
NM_001007255	KLHDC9	chr1:161068150-161070138	MCF7	MCF7-DR	0.19464	5.8e-06	-15.0349	1	1
NM_001007257	PRDM2	chr1:14026734-14151574	MCF7	MCF7-DR	2.49303	2.69316	0.111401	0.6001	0.67861
NM_001007259	SETD4	chr21:37406838-37433116	MCF7	MCF7-DR	0.258149	3.52428	3.77106	0.1381	0.228615
NM_001007261	SETD4	chr21:37406838-37433116	MCF7	MCF7-DR	1.5233	0.460911	-1.72464	0.2572	0.349985
NM_001007267	PLA2R1	chr2:160797259-160919126	MCF7	MCF7-DR	0.129752	0.312998	1.27039	1	1
NM_001007269	GEMIN7	chr19:45582517-45594782	MCF7	MCF7-DR	3.42127	2.47466	-0.467304	0.47695	0.566916
NM_001007270	GEMIN7	chr19:45582517-45594782	MCF7	MCF7-DR	1.03662	0.453405	-1.19302	0.43345	0.526018
NM_001007271	DUSP13	chr10:76854189-76868970	MCF7	MCF7-DR	0.1629	0	-0.217727	1	1
NM_001007272	DUSP13	chr10:76854189-76868970	MCF7	MCF7-DR	0.0574065	0	-0.0805301	1	1
NM_001007273	DUSP13	chr10:76854189-76868970	MCF7	MCF7-DR	0.147826	0	-0.198904	1	1
NM_001007278	TRIM13	chr13:50556687-51102779	MCF7	MCF7-DR	0.0465448	0.0223118	-1.06081	1	1
NM_001007464	RWDD1	chr6:116892529-116914764	MCF7	MCF7-DR	7.72092	5.05926	-0.609845	0.08845	0.165996
NM_001007466	TULP4	chr6:158733691-158932856	MCF7	MCF7-DR	0.571296	0.291818	-0.969168	1	1
NM_001007467	SFI1	chr22:31892124-32026810	MCF7	MCF7-DR	7.2896	1.72622	-2.07822	0.0096	0.0238252
NM_001007468	SMARCB1	chr22:24129149-24181199	MCF7	MCF7-DR	59.8304	55.5585	-0.10687	0.62585	0.701016
NM_001007469	HCST	chr19:36393381-36395173	MCF7	MCF7-DR	0	0.2414	0.311968	1	1
NM_001007470	TRPM3	chr9:73149965-73736514	MCF7	MCF7-DR	0	0	0	1	1
NM_001007471	TRPM3	chr9:73149965-73736514	MCF7	MCF7-DR	0	3.55e-07	5.12e-07	1	1
NM_001007523	F8A2	chrX:154064063-154250998	MCF7	MCF7-DR	0	0	0	1	1
NM_001007524	F8A3	chrX:154686574-154688276	MCF7	MCF7-DR	0.000728898	0	-0.00105119	1	1
NM_001007525	NWD1	chr19:16830786-16928774	MCF7	MCF7-DR	0.00495451	0	-0.0071302	1	1
NM_001007527	LMBRD2	chr5:36103413-36152015	MCF7	MCF7-DR	8.11942	2.88457	-1.49302	5e-05	0.000186859
NM_001007530	CDRT15	chr17:14139172-14140150	MCF7	MCF7-DR	0	0	0	1	1
NM_001007531	NKAPL	chr6:28227074-28228736	MCF7	MCF7-DR	0	0	0	1	1
NM_001007532	STH	chr17:43920721-44105699	MCF7	MCF7-DR	0	0	0	1	1
NM_001007533	PPP1R27	chr17:79791367-79792926	MCF7	MCF7-DR	0.0850668	0.2511	1.56159	1	1
NM_001007534	C3orf56	chr3:126911973-126917027	MCF7	MCF7-DR	0	0	0	1	1
NM_001007537	C1QTNF9B	chr13:24304327-24471641	MCF7	MCF7-DR	0.405387	0.412417	0.0248052	1	1
NM_001007538	SHISA2	chr13:26618734-26625198	MCF7	MCF7-DR	0.479301	0.644187	0.426547	1	1
NM_001007540	CDHR4	chr3:49828166-49837268	MCF7	MCF7-DR	0	0	0	1	1
NM_001007544	C1orf186	chr1:206238871-206288647	MCF7	MCF7-DR	0	0	0	1	1
NM_001007551	CT45A5	chrX:134847184-134891539	MCF7	MCF7-DR	0	0.0321111	0.0455983	1	1
NM_001007553	CSDE1	chr1:115259533-115300671	MCF7	MCF7-DR	103.031	13.1118	-2.97414	5e-05	0.000186859
NM_001007559	SS18	chr18:23596216-23670611	MCF7	MCF7-DR	8.5512	13.6625	0.676018	0.02905	0.0635423
NM_001007561	IRGQ	chr19:44088518-44100287	MCF7	MCF7-DR	3.44696	2.1052	-0.711368	0.0005	0.00161172
NM_001007563	IGFBPL1	chr9:38406524-38424444	MCF7	MCF7-DR	0	16.8744	4.15982	5e-05	0.000186859
NM_001007565	TFG	chr3:100428133-100467811	MCF7	MCF7-DR	1.58727	1.39867	-0.182485	0.8923	0.91651
NM_001007593	SMPD1	chr11:6411643-6416228	MCF7	MCF7-DR	0.280908	7.18e-05	-11.9331	1	1
NM_001007595	C2CD4B	chr15:62455736-62457482	MCF7	MCF7-DR	0	0.204012	0.26785	1	1
NM_001007792	NTRK1	chr1:156776034-156851642	MCF7	MCF7-DR	0	0.0602597	0.0844177	1	1
NM_001007793	BUB3	chr10:124913759-124924886	MCF7	MCF7-DR	62.0308	56.4972	-0.134807	0.5496	0.633788
NM_001007794	CEPT1	chr1:111659953-111727724	MCF7	MCF7-DR	0	0.184631	0.244438	1	1
NM_001008	RPS4Y1	chrY:2709622-2734997	MCF7	MCF7-DR	0	0	0	1	1
NM_001008211	OPTN	chr10:13142081-13180276	MCF7	MCF7-DR	0.283769	1.81618	2.67812	0.2036	0.301945
NM_001008212	OPTN	chr10:13142081-13180276	MCF7	MCF7-DR	0.216082	2.59366	3.58534	0.00045	0.00146459
NM_001008213	OPTN	chr10:13142081-13180276	MCF7	MCF7-DR	0.338167	2.59669	2.94087	0.19725	0.296675
NM_001008215	COA5	chr2:99215785-99224981	MCF7	MCF7-DR	18.1713	9.13197	-0.99266	5e-05	0.000186859
NM_001008216	GALE	chr1:24122088-24127294	MCF7	MCF7-DR	28.7307	22.5455	-0.349755	0.11455	0.204936
NM_001008218	AMY1B	chr1:104292278-104301311	MCF7	MCF7-DR	0	0	0	1	1
NM_001008219	AMY1C	chr1:104292278-104301311	MCF7	MCF7-DR	0	0	0	1	1
NM_001008220	CPLX2	chr5:175223609-175311023	MCF7	MCF7-DR	0.0985124	0	-0.135551	1	1
NM_001008221	AMY1A	chr1:104292278-104301311	MCF7	MCF7-DR	0	0	0	1	1
NM_001008222	ZDHHC9	chrX:128937263-128977910	MCF7	MCF7-DR	0.477786	0.463889	-0.0425826	1	1
NM_001008223	C1QL4	chr12:49726199-49730971	MCF7	MCF7-DR	0.506532	2.9373	2.53577	0.0003	0.00100221
NM_001008224	UACA	chr15:70946892-71055850	MCF7	MCF7-DR	0	1.88804	1.53009	0.12475	0.214257
NM_001008225	CNOT4	chr7:135046546-135194875	MCF7	MCF7-DR	0.470721	0.869282	0.884951	1	1
NM_001008226	FAM154B	chr15:82555151-82577267	MCF7	MCF7-DR	0.0258028	0.0283122	0.133892	1	1
NM_001008228	MOG	chr6_ssto_hap7:965313-980702	MCF7	MCF7-DR	0	0	0	1	1
NM_001008229	MOG	chr6_ssto_hap7:965313-980702	MCF7	MCF7-DR	0	0	0	1	1
NM_001008237	TTC32	chr2:20096513-20101744	MCF7	MCF7-DR	5.34713	3.92763	-0.445104	0.22285	0.320874
NM_001008239	C18orf25	chr18:43753987-43846955	MCF7	MCF7-DR	13.1176	2.95762	-2.149	5e-05	0.000186859
NM_001008269	TMEM89	chr3:48658274-48659189	MCF7	MCF7-DR	0.197141	0	-0.259593	1	1
NM_001008270	PRSS37	chr7:141536077-141541221	MCF7	MCF7-DR	0	0	0	1	1
NM_001008272	TAGLN3	chr3:111717585-111732735	MCF7	MCF7-DR	0	1.95e-05	2.82e-05	1	1
NM_001008273	TAGLN3	chr3:111717585-111732735	MCF7	MCF7-DR	0	0.0422993	0.0597696	1	1
NM_001008274	TRIM72	chr16:31225341-31236510	MCF7	MCF7-DR	0	0	0	1	1
NM_001008387	REG3G	chr2:79252811-79255630	MCF7	MCF7-DR	0	0	0	1	1
NM_001008388	CISD2	chr4:103790134-103940896	MCF7	MCF7-DR	4.43243	12.5855	1.5056	5e-05	0.000186859
NM_001008389	UMOD	chr16:20344372-20364200	MCF7	MCF7-DR	0	0	0	1	1
NM_001008390	CGGBP1	chr3:88101099-88207115	MCF7	MCF7-DR	0.905441	1.92316	1.08678	0.22775	0.325824
NM_001008391	CCDC73	chr11:32605312-32816204	MCF7	MCF7-DR	0.0464582	0.168186	1.85605	1	1
NM_001008392	CTDSPL	chr3:37903668-38025960	MCF7	MCF7-DR	5.86424	2.9296	-1.00124	0.00145	0.00429821
NM_001008393	C4orf46	chr4:159587826-159629865	MCF7	MCF7-DR	4.95083	11.6947	1.24011	5e-05	0.000186859
NM_001008394	EID3	chr12:104609556-104744085	MCF7	MCF7-DR	0.033454	3.49194	6.70571	0.4672	0.557263
NM_001008395	LAMTOR4	chr7:99746529-99751833	MCF7	MCF7-DR	409.885	55.0403	-2.89666	5e-05	0.000186859
NM_001008396	WDHD1	chr14:55405655-55493819	MCF7	MCF7-DR	0.315042	1.01996	1.6949	0.26445	0.357423
NM_001008397	GPX8	chr5:54408798-54469005	MCF7	MCF7-DR	3.3312	10.2024	1.61479	5e-05	0.000186859
NM_001008401	ZNF761	chr19:53935226-53961515	MCF7	MCF7-DR	0.422627	0.511088	0.274185	1	1
NM_001008404	C14orf180	chr14:105046020-105056184	MCF7	MCF7-DR	0	0	0	1	1
NM_001008405	BCAP29	chr7:107220421-107263762	MCF7	MCF7-DR	0.636702	0.159609	-1.99607	1	1
NM_001008409	TTLL9	chr20:30458504-30530858	MCF7	MCF7-DR	0.111581	0.0549769	-1.02119	1	1
NM_001008410	STEAP3	chr2:119981383-120023227	MCF7	MCF7-DR	16.4865	3.9594	-2.05793	5e-05	0.000186859
NM_001008485	SLC41A3	chr3:125725199-125820391	MCF7	MCF7-DR	3.12817	2.17764	-0.522549	0.53135	0.616758
NM_001008486	SLC41A3	chr3:125725199-125820391	MCF7	MCF7-DR	1.9207	2.43577	0.342748	0.59975	0.678408
NM_001008487	SLC41A3	chr3:125725199-125820391	MCF7	MCF7-DR	0.136328	0.131249	-0.0547783	1	1
NM_001008489	PHOSPHO2	chr2:170550963-170608396	MCF7	MCF7-DR	2.68259	1.80545	-0.571272	0.4421	0.533711
NM_001008491	SEPTIN2	chr2:242166681-242293441	MCF7	MCF7-DR	2.22665	7.95751	1.83744	0.4711	0.561139
NM_001008492	SEPTIN2	chr2:242166681-242293441	MCF7	MCF7-DR	1.75886	0.499507	-1.81606	0.44685	0.538135
NM_001008493	ENAH	chr1:225674533-225840845	MCF7	MCF7-DR	4.81719	0.29999	-4.00521	0.0887	0.166403
NM_001008494	ISX	chr22:35462128-35483380	MCF7	MCF7-DR	0	0	0	1	1
NM_001008495	TMEM64	chr8:91634222-91658133	MCF7	MCF7-DR	21.8863	9.34048	-1.22846	5e-05	0.000186859
NM_001008496	PIWIL3	chr22:25115000-25170687	MCF7	MCF7-DR	0	0	0	1	1
NM_001008503	OPRM1	chr6:154331630-154677900	MCF7	MCF7-DR	0	0	0	1	1
NM_001008504	OPRM1	chr6:154331630-154677900	MCF7	MCF7-DR	0	0	0	1	1
NM_001008505	OPRM1	chr6:154331630-154677900	MCF7	MCF7-DR	0	0	0	1	1
NM_001008528	MXRA7	chr17:74671808-74707056	MCF7	MCF7-DR	0.197776	7.99791	5.33768	0.0004	0.0013124
NM_001008529	MXRA7	chr17:74671808-74707056	MCF7	MCF7-DR	1.52e-05	6.63594	18.7337	0.2471	0.342793
NM_001008530	LGMN	chr14:93170151-93215047	MCF7	MCF7-DR	0	0.0995738	0.136944	1	1
NM_001008534	AKAP14	chrX:119029935-119054679	MCF7	MCF7-DR	0.111574	0	-0.152604	1	1
NM_001008535	AKAP14	chrX:119029935-119054679	MCF7	MCF7-DR	0	0	0	1	1
NM_001008536	TCHHL1	chr1:152056619-152061540	MCF7	MCF7-DR	0.0404361	0	-0.0571884	1	1
NM_001008537	KIAA2022	chrX:73952690-74145287	MCF7	MCF7-DR	0.0892421	0.314452	1.81704	1	1
NM_001008539	SLC7A2	chr8:17354596-17428077	MCF7	MCF7-DR	17.2588	4.40611	-1.96975	5e-05	0.000186859
NM_001008540	CXCR4	chr2:136871918-136875725	MCF7	MCF7-DR	2.35e-05	0.131768	12.456	1	1
NM_001008541	MXI1	chr10:111967362-112047123	MCF7	MCF7-DR	0.0665031	0	-0.0928882	1	1
NM_001008563	USP20	chr9:132597695-132644117	MCF7	MCF7-DR	0.447825	2.73e-05	-14.0015	1	1
NM_001008564	NUPL1	chr13:25875665-25916561	MCF7	MCF7-DR	0.070965	0	-0.0989113	1	1
NM_001008566	TPST2	chr22:26921713-26986089	MCF7	MCF7-DR	0	0	0	1	1
NM_001008657	TCOF1	chr5:149737201-149779871	MCF7	MCF7-DR	4.0211	6.55622	0.705273	0.2247	0.322811
NM_001008660	PICALM	chr11:85668213-85780923	MCF7	MCF7-DR	19.3768	33.9607	0.809539	0.0014	0.00416369
NM_001008661	CCBL2	chr1:89401455-89458643	MCF7	MCF7-DR	3.22589	3.887	0.268962	0.5037	0.591622
NM_001008662	CCBL2	chr1:89401455-89458643	MCF7	MCF7-DR	5.68984	6.9552	0.289704	0.3608	0.456453
NM_001008693	CST9	chr20:23583046-23586610	MCF7	MCF7-DR	0	0	0	1	1
NM_001008695	THAP7	chr22:21354060-21368576	MCF7	MCF7-DR	21.5055	22.176	0.0442945	0.8525	0.885488
NM_001008697	TFIP11	chr22:26879849-26908437	MCF7	MCF7-DR	1.4872	2.08625	0.488313	0.57115	0.653322
NM_001008701	LPHN1	chr19:14247963-14316997	MCF7	MCF7-DR	2.31923	0.000101623	-14.4781	0.2241	0.322276
NM_001008703	C6orf1	chr6:34214156-34216885	MCF7	MCF7-DR	39.9007	39.1841	-0.0261446	0.91695	0.935483
NM_001008704	C6orf1	chr6:34214156-34216885	MCF7	MCF7-DR	2.04268	5.6729	1.47363	0.1608	0.256765
NM_001008707	EML1	chr14:100259744-100408395	MCF7	MCF7-DR	0	0	0	1	1
NM_001008708	CHAC2	chr2:53897116-54087170	MCF7	MCF7-DR	4.65653	10.601	1.18687	0.0327	0.0704616
NM_001008709	PPP1CA	chr11:67159422-67169376	MCF7	MCF7-DR	1.08713	3.96635	1.86729	0.48825	0.57751
NM_001008710	RBPMS	chr8:30239634-30429778	MCF7	MCF7-DR	1.43261	9.33e-06	-17.2286	0.2313	0.32943
NM_001008711	RBPMS	chr8:30239634-30429778	MCF7	MCF7-DR	1.21556	0.185026	-2.71583	0.01465	0.0347041
NM_001008712	RBPMS	chr8:30239634-30429778	MCF7	MCF7-DR	20.2765	2.18972	-3.21099	5e-05	0.000186859
NM_001008723	CFAP58	chr10:106113521-106214848	MCF7	MCF7-DR	0.0531284	0	-0.0746813	1	1
NM_001008726	WDR89	chr14:64063756-64108641	MCF7	MCF7-DR	0.405547	0.000208323	-10.9268	1	1
NM_001008727	ZNF121	chr19:9676291-9695209	MCF7	MCF7-DR	1.99723	2.79668	0.485715	0.11365	0.203638
NM_001008738	FNIP1	chr5:130977406-131132756	MCF7	MCF7-DR	0	5.51004	2.70267	0.1284	0.217012
NM_001008739	C6orf226	chr6:42858002-42858554	MCF7	MCF7-DR	21.9198	17.9739	-0.286328	0.302	0.395823
NM_001008740	TMCO2	chr1:40713572-40717365	MCF7	MCF7-DR	0	0	0	1	1
NM_001008743	SULT1C3	chr2:108863650-108881807	MCF7	MCF7-DR	0	0	0	1	1
NM_001008744	TDP1	chr14:90422245-90511108	MCF7	MCF7-DR	3.50863	3.54687	0.0156394	0.97025	0.976205
NM_001008747	CTAGE15	chr7:143268893-143271480	MCF7	MCF7-DR	0.0391827	0.122004	1.63864	1	1
NM_001008749	RAB19	chr7:140103842-140126050	MCF7	MCF7-DR	1.72989	0.111532	-3.95515	0.13545	0.22547
NM_001008777	FBXO47	chr17:37092684-37123655	MCF7	MCF7-DR	0.0179784	0.0784094	2.12476	1	1
NM_001008778	SPDYC	chr11:64937706-64940688	MCF7	MCF7-DR	2.31017	0	-1.72691	5e-05	0.000186859
NM_001008779	SPDYA	chr2:29033699-29093175	MCF7	MCF7-DR	0	0.0462015	0.0651607	1	1
NM_001008781	FAT3	chr11:92085261-92629635	MCF7	MCF7-DR	0	0.00842832	0.0121085	1	1
NM_001008783	SLC35D3	chr6:137243378-137246798	MCF7	MCF7-DR	0	0.0646224	0.0903418	1	1
NM_001008784	CD200R1L	chr3:112534555-112564797	MCF7	MCF7-DR	0	0	0	1	1
NM_001008800	CCT3	chr1:156278751-156316785	MCF7	MCF7-DR	1.31098	0.907828	-0.530155	0.7976	0.842716
NM_001008801	ZNF468	chr19:53341784-53360902	MCF7	MCF7-DR	2.03001	0.29693	-2.77329	0.07785	0.149079
NM_001008844	DSP	chr6:7541869-7586946	MCF7	MCF7-DR	38.1994	30.656	-0.317378	0.22385	0.321963
NM_001008860	NIPA2	chr15:23004683-23034427	MCF7	MCF7-DR	1.52918	3.1658	1.04981	0.19985	0.298841
NM_001008892	NIPA2	chr15:23004683-23034427	MCF7	MCF7-DR	9.16249	22.5613	1.30004	5e-05	0.000186859
NM_001008894	NIPA2	chr15:23004683-23034427	MCF7	MCF7-DR	0.318936	0.715759	1.16621	1	1
NM_001008895	CUL4A	chr13:113831852-113919392	MCF7	MCF7-DR	19.2117	13.2021	-0.541219	0.0092	0.0229272
NM_001008897	TCP1	chr6:160181290-160210735	MCF7	MCF7-DR	0.144408	0.752576	2.38168	1	1
NM_001008901	GTSF1L	chr20:42354800-42355642	MCF7	MCF7-DR	0	0	0	1	1
NM_001008910	STK16	chr2:220110191-220136910	MCF7	MCF7-DR	6.5039	5.32868	-0.287527	0.45585	0.546948
NM_001008938	CKAP5	chr11:46765083-46867859	MCF7	MCF7-DR	33.4105	43.121	0.368089	0.0262	0.0581483
NM_001008949	ITPRIPL1	chr2:96991061-96994091	MCF7	MCF7-DR	0	2.95613	1.98409	0.12435	0.214193
NM_001009	RPS5	chr19:58898635-58906171	MCF7	MCF7-DR	2376.71	1863.65	-0.350834	0.0535	0.108371
NM_001009181	STATH	chr4:70861647-70868173	MCF7	MCF7-DR	0	0	0	1	1
NM_001009182	GEMIN2	chr14:39583487-39606177	MCF7	MCF7-DR	3.33201	0.895703	-1.8953	0.07955	0.151895
NM_001009183	GEMIN2	chr14:39583487-39606177	MCF7	MCF7-DR	1.92127	0.55607	-1.78872	0.25785	0.350677
NM_001009184	GRINA	chr8:145064225-145067583	MCF7	MCF7-DR	232.598	113.583	-1.03409	5e-05	0.000186859
NM_001009185	ACSL6	chr5:131285666-131347761	MCF7	MCF7-DR	0	0	0	1	1
NM_001009186	CCT6A	chr7:56119377-56131682	MCF7	MCF7-DR	1.38638	2.96952	1.09891	0.5506	0.634683
NM_001009552	PPP2CB	chr8:30643125-30670352	MCF7	MCF7-DR	31.4519	89.1295	1.50275	5e-05	0.000186859
NM_001009554	MFAP3L	chr4:170907747-170947581	MCF7	MCF7-DR	0.482236	0.00211966	-7.82976	1	1
NM_001009555	SH3D19	chr4:152041432-152149182	MCF7	MCF7-DR	1.90691	1.1849	-0.686471	0.10435	0.190204
NM_001009562	SLCO1B7	chr12:21168629-21243040	MCF7	MCF7-DR	0	0	0	1	1
NM_001009565	CDKL4	chr2:39405687-39456673	MCF7	MCF7-DR	0	0	0	1	1
NM_001009566	CLSTN1	chr1:9711789-9884584	MCF7	MCF7-DR	0	6.04435	2.81647	0.12435	0.214193
NM_001009568	SMPDL3B	chr1:28261503-28285663	MCF7	MCF7-DR	2.48121	1.3993	-0.826335	0.22	0.318132
NM_001009570	CCT7	chr2:73461363-73480150	MCF7	MCF7-DR	2.38786	3.40535	0.512083	0.84205	0.877759
NM_001009571	CADPS2	chr7:121958477-122526813	MCF7	MCF7-DR	0.0126131	0.202977	4.00832	1	1
NM_001009584	ARMCX6	chrX:100870107-100872991	MCF7	MCF7-DR	0	0	0	1	1
NM_001009606	HS3ST6	chr16:1961464-1968324	MCF7	MCF7-DR	0	0	0	1	1
NM_001009608	SLX4IP	chr20:10415950-10604027	MCF7	MCF7-DR	1.55314	1.64231	0.080541	0.8324	0.870444
NM_001009609	SPANXN3	chrX:142596563-142605303	MCF7	MCF7-DR	0	0	0	1	1
NM_001009611	PRAMEF4	chr1:12939032-12946025	MCF7	MCF7-DR	0	0	0	1	1
NM_001009612	C20orf202	chr20:1184097-1188918	MCF7	MCF7-DR	0	0	0	1	1
NM_001009613	SPANXN4	chrX:142113703-142122066	MCF7	MCF7-DR	0	0	0	1	1
NM_001009614	SPANXN1	chrX:144329106-144337728	MCF7	MCF7-DR	0	0	0	1	1
NM_001009615	SPANXN2	chrX:142795134-142803762	MCF7	MCF7-DR	0	0	0	1	1
NM_001009616	SPANXN5	chrX:52825185-52826388	MCF7	MCF7-DR	0	0	0	1	1
NM_001009811	CEP131	chr17:79163392-79196751	MCF7	MCF7-DR	1.19883	2.67046	1.15547	0.17425	0.272002
NM_001009812	LBX2	chr2:74724643-74734821	MCF7	MCF7-DR	1.97107	4.49925	1.19071	0.12535	0.214611
NM_001009813	MEIS3	chr19:47906374-47922785	MCF7	MCF7-DR	0.636111	5.22256	3.03741	0.1955	0.294938
NM_001009814	VWA8	chr13:42140960-42535221	MCF7	MCF7-DR	2.06066	0.573536	-1.84515	0.02555	0.0568966
NM_001009877	BRD9	chr5:863849-892939	MCF7	MCF7-DR	0.97884	0.261129	-1.90631	0.51975	0.606131
[truncated: 42,266 more rows]

## Sheet: Doxorubicin,GSE39870
	gene	MCF7	MCF7.1	MCF7.2	MCF7_dox	MCF7_dox.1	MCF7_dox.2	t.p	pfdr	t.fc	GN
1	U48705	11.38	11.3876	11.3247	11.6651	11.6051	11.4986	0.0298792	0.304235	0.225513	DDR1
2	M87338	8.22693	8.29073	8.23041	7.90082	7.83439	8.47324	0.468993	0.726396	-0.179873	RFC2
3	X51757	6.42341	6.36133	6.16102	6.29034	6.2574	6.41023	0.967232	0.986676	0.00407	HSPA6
4	X69699	9.88025	9.75952	9.91986	10.0817	9.81515	10.0405	0.274848	0.586157	0.125917	PAX8
5	L36861	4.68252	4.46302	4.66914	4.54727	4.38949	4.56236	0.311096	0.614202	-0.105187	GUCA1A
6	L13852	7.06847	6.84533	7.19106	7.21822	6.92213	7.18401	0.623708	0.823466	0.0731667	MIR5193
7	X55005	6.35209	6.1086	6.24702	6.36604	6.30543	6.21016	0.533399	0.766049	0.0579733	THRA
8	X79510	6.4722	6.37537	6.97777	6.57144	6.46537	6.43205	0.59295	0.804775	-0.118827	PTPN21
9	M21121	4.0565	4.13118	4.1525	4.09785	4.01398	4.11682	0.435938	0.704943	-0.0371767	CCL5
10	J02843	4.18691	4.31196	4.33883	4.37984	4.23359	4.42164	0.424625	0.695991	0.06579	CYP2E1
11	X75208	8.13986	8.16243	8.1212	8.39758	8.51552	8.5374	0.0112218	0.246668	0.342337	EPHB3
12	L38487	8.71882	8.59653	8.51507	8.94422	8.95423	9.09645	0.00792655	0.237657	0.38816	ESRRA
13	M33318	7.54289	7.46963	7.67584	7.7501	7.48781	7.62506	0.581774	0.797451	0.0582033	CYP2A6
14	L13720	9.65395	9.58072	9.58391	9.90505	9.71206	9.83396	0.0483619	0.344508	0.21083	GAS6
15	Z48481	8.45071	8.3807	8.44892	8.52506	8.35072	8.60341	0.473142	0.729375	0.0662867	MMP14
16	L41690	8.62665	8.52136	8.61616	8.94407	8.80301	8.63842	0.131111	0.451979	0.20711	TRADD
17	U38545	5.91512	6.01144	5.94878	6.09652	6.09694	5.78833	0.767186	0.900405	0.0354833	PLD1
18	L00635	7.27644	7.1697	7.38528	7.37379	7.19696	7.61591	0.449671	0.713078	0.118413	CHURC1-FNTB
19	U38980	10.9083	10.7195	10.7543	10.9184	10.7656	10.8919	0.438081	0.705727	0.0646067	DTX2P1-UPK3BP1-PMS2P11
20	U66879	7.23405	7.25264	7.26387	7.20306	7.34154	7.30904	0.499618	0.746904	0.03436	BAD
21	NM_006445	10.6748	10.6756	10.7301	10.5775	10.599	10.4548	0.0634537	0.369386	-0.149713	PRPF8
22	NM_001749	12.2434	12.2953	12.1134	12.2748	12.1137	12.3965	0.678803	0.854143	0.0442633	CAPNS1
23	NM_007209	13.7963	13.7916	13.705	13.7154	13.7228	13.6681	0.161616	0.483521	-0.06217	RPL35
24	NM_000991	13.33	13.3318	13.4067	13.464	13.5112	13.3919	0.0872636	0.399255	0.09954	MIR6805
25	NM_001418	11.5951	11.5876	11.616	11.6123	11.763	11.8491	0.175012	0.497162	0.141923	EIF4G2
26	NM_003753	10.5079	10.6715	10.642	10.8351	10.7536	10.8015	0.0457956	0.338708	0.189623	EIF3D
27	NM_007262	11.9725	12.0566	11.7827	11.7713	11.8922	12.0357	0.753113	0.892466	-0.03753	PARK7
28	NM_003134	12.665	12.7328	12.5424	12.727	12.7867	12.6753	0.28276	0.59288	0.08291	SRP14
29	NM_001494	10.9076	10.8638	10.8733	10.8988	10.9434	11.0274	0.175859	0.497512	0.0749567	GDI2
30	NM_001494	11.7337	11.8101	11.7432	11.7445	11.7956	11.8058	0.558043	0.782792	0.01964	GDI2
31	NM_000975	13.1974	13.1836	13.1345	13.3447	13.1825	13.1759	0.377746	0.663124	0.0625033	RPL11
32	NM_001659	11.5068	11.5667	11.4782	11.5779	11.6075	11.7173	0.0918043	0.40479	0.116973	ARF3
33	NM_000982	13.4186	13.4431	13.4039	13.3977	13.4538	13.3143	0.502471	0.74844	-0.0332433	RPL21
34	NM_000986	13.4799	13.5145	13.542	13.57	13.4986	13.5103	0.646315	0.837916	0.0141533	RPL24
35	NM_004500	10.2046	10.3329	10.171	10.118	10.1855	10.5302	0.783377	0.908164	0.04171	HNRNPC
36	AI191427	10.7575	10.8324	10.646	10.7883	10.7776	10.7202	0.794816	0.913834	0.0167433	44441
37	NM_002136	13.1604	13.2176	13.2426	13.0428	12.9325	12.5772	0.122837	0.442907	-0.35601	HNRNPA1
38	NM_002954	13.4163	13.3507	13.441	13.4255	13.3133	13.3721	0.486548	0.738088	-0.0323567	RPS27A
39	NM_001017	13.6357	13.6737	13.6961	13.8064	13.7228	13.6352	0.400496	0.67907	0.05294	LOC100508408
40	NM_001997	13.3284	13.2899	13.2286	13.236	13.3534	13.3095	0.719356	0.876091	0.01736	FAU
41	NM_007375	10.7646	10.8496	10.9292	10.3969	10.5296	10.5717	0.00820368	0.239474	-0.34836	TARDBP
42	NM_005507	14.48	14.526	14.4139	14.3678	14.3924	14.5623	0.670546	0.849928	-0.0324867	CFL1
43	NM_000979	13.5233	13.5453	13.4998	13.5996	13.5792	13.3824	0.975843	0.989834	-0.00239	RPL18
44	AI001896	10.7214	10.7922	10.7819	10.9697	10.9434	10.8156	0.075512	0.385468	0.144417	EIF3F
45	NM_001009	13.6025	13.5592	13.5779	13.6348	13.6674	13.5866	0.157024	0.479686	0.0497067	RPS5
46	NM_000988	13.5686	13.5886	13.6286	13.6892	13.5696	13.642	0.399262	0.678545	0.0382833	RPL27
47	NM_000995	13.2025	13.2638	13.191	13.303	13.2463	13.0665	0.867478	0.946876	-0.0138633	RPL34
48	NM_004539	10.0742	10.2516	9.97384	10.1653	10.1955	10.3582	0.244131	0.559693	0.139747	NARS
49	NM_020151	11.6891	11.7195	11.3562	11.1837	11.201	11.1412	0.0678669	0.375527	-0.41297	STARD7
50	NM_000981	12.6611	12.7402	12.7108	12.7908	12.8703	12.7026	0.220346	0.540243	0.0838567	RPL19
51	NM_002635	12.606	12.5928	12.5499	12.7748	12.6807	12.7387	0.0151613	0.258375	0.148507	SLC25A3
52	NM_001015	13.7876	13.8453	13.8858	13.8648	13.8639	13.7135	0.687098	0.858181	-0.0255233	RPS11
53	NM_000661	13.3485	13.4831	13.4178	13.6507	13.5398	13.542	0.0394788	0.325971	0.16104	RPL9
54	NM_004396	13.3108	13.3374	13.1184	13.484	13.5434	13.1403	0.417618	0.69082	0.133697	DDX5
55	NM_000970	13.3801	13.4705	13.4505	13.6273	13.6229	13.5502	0.0111593	0.246623	0.166457	RPL6
56	NM_015343	9.88319	9.86087	9.88825	9.82085	9.68486	9.69117	0.0771157	0.386729	-0.145143	CTDNEP1
57	NM_007104	12.4263	12.4936	12.4512	12.7346	12.7637	12.3253	0.398415	0.678295	0.150797	RPL10A
58	NM_016587	11.7342	11.7766	11.7978	11.1837	11.143	10.8202	0.0221763	0.284131	-0.72058	CBX3
59	NM_000985	12.8126	12.9284	12.9294	13.0145	12.9652	12.7983	0.66734	0.847812	0.0358333	C18orf32
60	BC000268	11.1574	11.2434	11.0254	10.6881	10.7917	11.2627	0.326898	0.62595	-0.227913	PSMB2
61	NM_006559	11.0884	11.2553	11.3435	10.798	10.7909	10.8137	0.0283499	0.302786	-0.428197	KHDRBS1
62	NM_004640	12.0059	12.1574	11.8812	11.6965	11.7532	11.3869	0.050557	0.348296	-0.40264	ATP6V1G2-DDX39B
63	NM_014306	9.64046	9.62653	9.57792	9.50198	9.47278	9.53567	0.0132506	0.250937	-0.111493	RTCB
64	NM_004450	12.5143	12.6079	12.4904	12.4314	12.4485	12.654	0.765033	0.899347	-0.0262167	ERH
65	NM_003769	11.5029	11.6409	11.5267	11.5449	11.4581	11.6394	0.896484	0.959365	-0.00937667	GATC
66	NM_001090	10.2097	10.2106	9.96952	9.92074	9.82856	9.78523	0.0515684	0.350134	-0.285087	ABCF1
67	NM_001344	10.8804	10.9618	10.8549	10.7606	10.933	11.1415	0.722299	0.877277	0.04598	DAD1
68	Z14077	11.2104	11.3083	11.4206	11.4379	11.7349	11.5218	0.0871296	0.398887	0.251753	YY1
69	NM_006694	11.8338	11.9346	11.7595	11.7027	11.8611	11.8324	0.566524	0.788236	-0.04389	JTB
70	NM_007067	9.01693	9.1658	9.39954	8.7872	8.7975	8.7862	0.0681938	0.376319	-0.40379	KAT7
71	NM_007145	9.59093	9.66851	9.61164	9.38063	9.27452	8.94029	0.0809625	0.391932	-0.425213	ZNF146
72	NM_005146	8.60938	8.76731	8.60006	8.50227	8.61343	8.52077	0.165143	0.485745	-0.113427	SART1
73	NM_004515	10.7358	10.7798	10.7271	10.443	10.5976	10.8866	0.504259	0.749841	-0.10515	ILF2
74	NM_004890	10.0406	10.1408	10.1329	10.0663	9.85609	9.75089	0.136461	0.457037	-0.21369	SPAG7
75	NM_003904	7.82656	7.967	7.85456	7.81478	7.83278	7.97005	0.883659	0.954299	-0.01017	ZPR1
76	NM_006284	10.3717	10.4876	10.423	10.77	10.7731	10.764	0.00915805	0.241742	0.34163	TAF10
77	NM_006333	7.55308	7.55508	7.85466	7.4497	7.5405	7.09399	0.164689	0.485738	-0.292877	C1D
78	NM_007363	12.435	12.4997	12.4511	12.4549	12.2931	12.0977	0.220547	0.540378	-0.179987	NONO
79	BC001417	10.9171	10.9736	10.8208	10.745	10.7064	10.6086	0.0230967	0.286935	-0.2172	LOC101929240
80	BC001360	11.9529	11.9945	12.0295	11.7784	11.7748	12.0099	0.212644	0.53231	-0.137903	RHOA
81	BC001659	11.5526	11.6285	11.3988	11.3161	11.4177	11.2376	0.0804389	0.391399	-0.202833	RNPS1
82	BC000523	13.8498	13.9548	13.9649	14.1279	14.142	14.189	0.0118914	0.247562	0.229763	RPS24
83	L05095	14.3961	14.3591	14.4121	14.3892	14.3798	14.3224	0.391621	0.673366	-0.0252833	RPL30
84	BC002398	13.3424	13.3941	13.4103	13.3207	13.2424	13.305	0.0431194	0.333764	-0.09292	NPM1
85	AF275719	13.2175	13.2653	13.1814	13.0184	13.0737	13.2945	0.388485	0.671447	-0.09256	HSP90AB1
86	AF052179	12.0297	12.0463	12.0512	12.0424	12.1355	12.145	0.180458	0.50251	0.0652033	ARF1
87	AF182645	9.23336	9.41485	9.17649	9.20187	9.28726	9.21912	0.652739	0.841203	-0.0388167	IK
88	AL078596	9.92593	10.0406	10.0628	9.99409	10.0792	10.0509	0.563349	0.786422	0.03162	SNX3
89	AI761759	12.5146	12.6127	12.5253	12.5241	12.6997	12.7726	0.257512	0.571601	0.11458	CANX
90	AI656011	7.62855	7.70337	7.88446	7.4168	7.51663	7.6157	0.0846337	0.396173	-0.222417	SART3
91	BC001393	9.25666	9.17775	9.15563	9.35809	9.41391	9.26845	0.050759	0.348365	0.150137	CNPPD1
92	BF224259	8.32822	8.20332	8.42454	8.03974	8.31061	8.04057	0.171367	0.492889	-0.188387	SMNDC1
93	AF061832	10.6584	10.6871	10.6602	10.3101	10.3149	10.6211	0.131848	0.45303	-0.25317	HNRNPM
94	M94630	10.1652	10.3494	10.4139	9.10742	8.81484	8.68105	0.00157669	0.197052	-1.44173	HNRNPD
95	U16738	12.4147	12.4673	12.3391	12.5591	12.4345	12.3573	0.5738	0.791979	0.0432167	RPL14
96	BC006249	9.82584	9.92414	9.71009	9.63774	9.78403	10.0915	0.912242	0.966609	0.0177367	GUK1
97	BC006479	9.14401	9.22384	9.06683	9.15248	9.01207	9.04214	0.289488	0.598231	-0.0759967	KXD1
98	D87914	13.1398	13.137	13.1632	12.9342	13.0096	13.2705	0.537213	0.76828	-0.07528	OAZ1
99	BC005876	10.7103	10.7334	10.3899	10.6115	10.8631	10.8888	0.284051	0.593825	0.17661	ATP6V0B
100	AF285758	11.4239	11.6039	11.3175	11.2812	11.3372	11.456	0.419277	0.692435	-0.09033	KARS
101	AI955655	13.3007	13.3281	13.5255	13.6167	13.6006	13.5433	0.0927865	0.406815	0.202087	H3F3A
102	BE741754	13.562	13.5574	13.7075	13.496	13.5378	13.3911	0.112387	0.430699	-0.134037	RPS6
103	AI805587	13.9299	13.9792	13.8665	13.9744	13.9658	13.9142	0.532917	0.765626	0.0262533	RPS7
104	AA621731	10.5345	10.644	10.6919	10.694	10.672	10.3453	0.696573	0.863334	-0.0530167	USP22
105	BE748698	9.91258	10.1326	10.2117	10.0471	10.2119	10.3533	0.3999	0.678852	0.118453	C11orf58
106	NM_007108	11.5451	11.5821	11.3802	11.2299	11.4388	11.5847	0.527899	0.762982	-0.0846767	TCEB2
107	AA854966	12.23	12.2958	12.0943	12.2308	12.2554	12.2596	0.554161	0.780147	0.0419433	COX4I1
108	AK024976	11.628	11.7383	11.646	11.652	11.7614	11.8927	0.298021	0.60415	0.0979533	TMED2
109	AK026491	14.0885	14.0677	14.0683	14.132	14.1225	14.0617	0.297685	0.60415	0.03056	NBEAL1
110	AI953886	12.6648	12.7794	12.7208	12.8768	12.8167	12.6067	0.649653	0.839933	0.0450367	RPL4
111	BG168896	9.33007	9.39443	9.25518	9.43765	9.57628	9.07544	0.832589	0.932086	0.0365633	FNTA
112	AA888388	12.3083	12.5204	12.5065	12.7238	12.5294	12.6392	0.106769	0.42552	0.18578	RPS25
113	BF216701	13.3738	13.4692	13.4397	13.6924	13.612	13.5334	0.0353774	0.315677	0.185037	RPL37
114	N32864	11.3617	11.4576	11.5644	11.3396	11.3681	11.7842	0.833155	0.932392	0.0360233	HINT1
115	AI004246	13.7317	13.7572	13.6224	13.9359	13.7565	13.4671	0.91927	0.969117	0.0160533	EEF2
116	AA320764	14.2065	14.1904	14.1816	14.198	14.1552	14.2233	0.978112	0.990427	-0.00064	RPS10
117	AV717561	11.9963	12.0558	11.8656	11.9317	12.01	11.9388	0.853907	0.940915	-0.01242	ATP6V0E1
118	AI701949	11.562	11.737	11.7164	11.5498	11.5567	11.3243	0.114256	0.432942	-0.194887	HNRNPK
119	T33068	10.7754	10.8056	10.7895	10.5778	10.578	10.4835	0.0116083	0.247226	-0.243717	ANAPC5
120	AL356115	13.5422	13.6099	13.6786	13.8063	13.8439	13.7267	0.0261077	0.297191	0.182103	RPS3A
121	BC003621	10.8844	10.9682	10.8381	10.7492	10.8692	10.8281	0.192253	0.514144	-0.0813767	HNRNPU
122	NM_004501	11.9808	12.064	12.1214	12.0115	12.197	11.9885	0.902699	0.96245	0.01023	HNRNPU
123	NM_003750	10.0621	10.1477	10.289	10.2234	10.404	9.95425	0.862627	0.94459	0.0276167	EIF3A
124	BE614908	10.5394	10.5865	10.5416	10.4875	10.5765	10.1737	0.361471	0.652711	-0.14327	EIF3A
125	AI123320	7.38115	7.4055	7.47252	7.63656	7.51697	7.15232	0.925387	0.971253	0.01556	EIF3A
126	AI582238	10.0385	10.2321	10.2526	10.1596	10.5764	10.6235	0.190473	0.512856	0.27876	HSP90B1
127	NM_003299	11.1771	11.3199	11.413	11.2962	11.3772	11.616	0.349977	0.644221	0.126467	HSP90B1
128	NM_002444	4.61114	4.60719	4.56973	4.67181	4.60621	4.71957	0.155934	0.478796	0.0698433	MSN
129	U48734	11.4798	11.4727	11.3057	11.1987	11.2893	11.4501	0.318448	0.619515	-0.106753	ACTN4
130	NM_000484	9.02356	9.20452	9.05734	9.2795	9.09225	8.68062	0.709921	0.871261	-0.0776833	APP
131	AL050038	11.2469	11.338	11.5326	11.8972	11.8746	11.8602	0.0251717	0.294409	0.504887	PRKAR1A
132	M18468	10.8451	10.8504	10.8745	10.9956	11.1543	11.1488	0.0394382	0.325971	0.242917	PRKAR1A
133	NM_002734	11.6644	11.7463	11.9059	12.1501	12.3639	12.2285	0.00764905	0.234932	0.475283	PRKAR1A
134	NM_004415	11.0902	11.0221	11.3166	11.4335	11.4636	11.1903	0.151782	0.474827	0.219503	DSP
135	BG289967	11.0346	11.0946	11.1735	10.7351	10.8989	10.5731	0.0442696	0.335625	-0.36521	RAD21
136	NM_006265	9.81398	10.0172	10.3536	9.92244	9.97674	9.60814	0.316409	0.618365	-0.225813	RAD21
137	NM_017491	10.9467	10.9651	10.9238	11.1543	11.2788	11.3681	0.0313105	0.30727	0.321893	WDR1
138	NM_005381	11.8165	11.9553	11.7473	11.5726	11.599	11.7805	0.102496	0.418674	-0.189037	NCL
139	AB010427	10.5414	10.5818	10.3195	10.4207	10.5363	10.8248	0.485469	0.737689	0.113007	WDR1
140	NM_001282	9.23442	9.27658	9.3989	9.65812	9.33653	9.64843	0.132319	0.45322	0.244393	AP2B1
141	NM_004068	11.8167	11.7267	11.5824	11.4584	11.4862	11.7638	0.314226	0.616633	-0.139137	AP2M1
142	NM_004859	13.575	13.547	13.4887	13.3547	13.4441	13.4705	0.0640049	0.370283	-0.113807	CLTC
143	AL567295	8.48093	8.50687	8.59746	8.8536	8.63826	8.76415	0.0490742	0.346177	0.223583	AP2B1
144	BC000371	11.1831	11.1207	10.9047	11.0969	11.2895	11.7208	0.242325	0.558115	0.29957	MLEC
145	NM_014730	10.2178	10.3516	10.1573	10.6127	10.8157	10.9922	0.0194769	0.274612	0.56461	MLEC
146	NM_006148	10.5573	10.6329	10.6055	10.701	10.5743	11.0071	0.333355	0.631367	0.162227	LASP1
147	NM_006842	10.9096	10.9586	10.7705	10.5878	10.6317	10.6398	0.0355938	0.315677	-0.259797	SF3B2
148	NM_004872	10.8989	10.9106	10.8256	11.1382	11.2924	11.0418	0.0487592	0.345611	0.279087	TMEM59
149	NM_004078	11.4981	11.5017	11.0873	10.5082	10.4687	10.8155	0.0135299	0.252645	-0.764913	CSRP1
150	AV685208	10.2616	10.1716	10.2899	10.1564	10.151	10.4937	0.844099	0.936743	0.0259967	CALM1
151	NM_005184	10.8289	10.8438	10.8931	10.7215	10.552	10.9007	0.323369	0.623534	-0.130533	CALM1
152	AA577695	10.5959	10.8015	10.9723	10.8138	11.1021	10.9391	0.307515	0.610779	0.161783	MATR3
153	NM_006367	10.5334	10.605	10.4369	10.3106	10.488	10.7231	0.899654	0.960857	-0.0178767	CAP1
154	NM_018834	10.3068	10.2859	10.5807	10.5872	10.5748	10.4785	0.23773	0.555301	0.155663	MATR3
155	BC003005	12.4244	12.4802	12.5737	12.256	12.3549	12.4248	0.0884104	0.400763	-0.14755	PTGES3
156	M61715	9.48685	9.42555	9.32409	9.03646	9.16574	9.65179	0.570377	0.790487	-0.1275	WARS
157	NM_004184	8.7387	8.84843	8.7368	8.48711	8.44907	9.0513	0.625106	0.82453	-0.11215	WARS
158	AV702810	13.2151	13.1663	13.099	12.7919	12.8504	12.8947	0.00231793	0.215205	-0.314483	SET
159	NM_003011	12.3083	12.2677	12.2565	11.8329	11.905	11.629	0.0241032	0.291502	-0.488497	SET
160	NM_006096	8.13539	8.01788	8.03621	8.44747	8.03349	8.0945	0.426414	0.697482	0.12866	NDRG1
161	NM_018955	13.7189	13.7587	13.6642	13.6728	13.7221	13.6132	0.346796	0.642781	-0.0445433	UBB
162	NM_005022	13.2957	13.3515	13.2978	13.2059	13.1781	13.5717	0.980248	0.991779	0.00356333	PFN1
163	AU145351	9.94194	9.9147	9.75534	9.84229	9.61352	9.38002	0.18248	0.503918	-0.258717	PTPRF
164	NM_002840	10.9887	11.106	10.9266	11.0041	10.7666	10.5191	0.217119	0.536965	-0.243843	PTPRF
165	AI762627	9.90655	9.74858	9.47737	9.44452	9.38565	9.37685	0.129181	0.449723	-0.308493	PTPRF
166	BC003623	12.6344	12.5993	12.6398	12.6036	12.7031	12.6805	0.338445	0.635551	0.0379233	YWHAZ
167	NM_003406	11.6443	11.8133	11.7859	11.8262	11.8448	11.8917	0.169168	0.490249	0.106393	YWHAZ
168	NM_003406	12.8463	12.9064	12.9407	12.8298	12.769	12.8386	0.0756937	0.385468	-0.0853433	YWHAZ
169	BC003623	12.5941	12.5013	12.63	12.4937	12.5407	12.5255	0.284662	0.594056	-0.0551867	YWHAZ
170	NM_000454	12.3219	12.3802	12.3917	12.3732	12.4854	12.7344	0.256913	0.57084	0.166423	SOD1
171	NM_005336	10.1343	10.1627	10.0393	10.1073	9.94525	10.108	0.429004	0.699934	-0.0586033	HDLBP
172	NM_023009	11.3705	11.5934	11.3943	11.7442	11.6393	11.7534	0.0470134	0.342372	0.259597	MARCKSL1
173	NM_007278	11.4508	11.3634	11.2927	11.4357	11.2217	11.1182	0.368919	0.6584	-0.110417	GABARAP
174	NM_006184	8.70373	8.70526	8.60628	8.77612	8.82704	8.65856	0.251101	0.565651	0.08215	NUCB1
175	NM_003752	12.137	12.1792	11.9348	11.7709	11.8092	11.9052	0.0571428	0.359826	-0.255243	EIF3C
176	NM_002065	9.18129	9.30864	9.19452	10.1004	10.1518	9.37786	0.118368	0.438089	0.648547	GLUL
177	BC002356	9.77003	9.79616	9.61646	9.95297	9.82564	9.81967	0.126909	0.447907	0.138543	NUCB1
178	NM_005566	12.3619	12.4629	12.3965	11.8492	11.9261	12.7269	0.483508	0.736335	-0.239643	LDHA
179	NM_006098	14.0883	14.1221	14.1135	14.1758	14.147	13.9982	0.98812	0.994998	-0.000933333	GNB2L1
180	NM_003145	11.3218	11.3013	11.1245	11.296	11.175	11.0271	0.453513	0.716692	-0.0831833	SSR2
181	M27319	11.363	11.5782	11.5693	11.4696	11.5656	11.8645	0.412261	0.687235	0.129683	CALM1
182	J02783	12.5971	12.6979	12.593	12.6195	12.6367	12.7682	0.48168	0.734967	0.0454567	P4HB
183	NM_006888	11.9193	11.9544	11.9008	11.8946	11.9705	12.2464	0.403835	0.681369	0.1123	CALM1
184	NM_000918	11.395	11.5063	11.403	11.5048	11.5984	11.6758	0.0664156	0.372863	0.158277	P4HB
185	NM_001152	13.5251	13.5159	13.4637	13.5581	13.5413	13.7913	0.248552	0.564148	0.12868	SLC25A5
186	NM_002634	10.4425	10.5495	10.4694	10.238	10.3807	10.9263	0.907042	0.963989	0.02787	PHB
187	NM_002634	9.39665	9.46649	9.32454	9.1888	9.39426	9.77724	0.773451	0.903712	0.05754	PHB
188	NM_005620	12.4789	12.5615	12.152	12.328	12.5424	12.1705	0.775291	0.904582	-0.0504867	S100A11
189	NM_000308	10.2805	10.2806	9.90795	10.3522	10.3578	10.3355	0.261691	0.575394	0.19215	CTSA
190	NM_014765	9.91306	9.97569	10.0289	10.165	10.0117	9.48043	0.717669	0.875069	-0.0868533	TOMM20
191	NM_001780	13.4634	13.4552	13.2103	13.3012	13.4377	13.3705	0.947979	0.979006	-0.00653667	CD63
192	NM_006145	9.82651	9.8744	9.75243	9.52239	9.62543	9.35046	0.0414009	0.331009	-0.318353	DNAJB1
193	NM_003118	4.40521	4.26667	4.13232	4.25803	4.21248	4.30477	0.916538	0.968133	-0.00964	SPARC
194	NM_006145	10.8756	10.8833	10.7011	10.4545	10.494	10.1132	0.0425006	0.332322	-0.466113	DNAJB1
195	BF448062	9.37806	9.40892	9.42666	9.46105	9.51988	9.18078	0.884359	0.954523	-0.01731	UBE2D3
196	BC003395	10.8648	10.9465	11.0119	10.7603	10.9932	10.7239	0.311033	0.614202	-0.115203	UBE2D3
197	NM_003340	10.5391	10.5502	10.6487	10.5401	10.5159	10.4842	0.19031	0.512785	-0.0659367	UBE2D3
198	NM_005080	10.9844	11.0974	11.4887	11.3361	11.1871	11.7483	0.361854	0.652969	0.233687	XBP1
199	N92501	8.10385	8.16133	8.13779	7.1543	7.0806	7.13106	6.1e-06	0.107254	-1.01234	SPTBN1
200	NM_003128	9.67653	9.61493	9.78404	9.15129	8.96774	8.9441	0.00165184	0.201083	-0.67079	SPTBN1
201	NM_014713	12.0688	12.1152	12.0654	12.1553	12.2993	12.2151	0.0637167	0.370025	0.140067	LAPTM4A
202	NM_000994	14.3142	14.3205	14.3327	14.288	14.3397	14.3018	0.506266	0.750849	-0.01267	RPL32
203	NM_004356	11.5506	11.6541	11.4812	11.658	11.8152	11.8184	0.0506767	0.348296	0.201903	CD81
204	NM_003347	7.39557	7.17512	7.30586	7.64673	7.75931	7.59182	0.0114154	0.246668	0.37377	UBE2L3
205	NM_004339	11.9821	11.9896	11.8485	11.9225	12.063	11.7494	0.798144	0.914951	-0.0284167	PTTG1IP
206	NM_002087	11.7621	11.6769	11.399	11.8817	12.0385	11.4572	0.439156	0.706411	0.17978	GRN
207	NM_002128	12.5182	12.5832	12.6575	12.1627	12.3955	12.5731	0.213942	0.533645	-0.209177	HMGB1
208	NM_002128	13.8674	13.8823	13.9013	13.5469	13.593	13.7816	0.0746357	0.384426	-0.243163	HMGB1
209	NM_006708	11.379	11.5123	11.4274	11.2662	11.3736	11.6593	0.961801	0.984847	-0.00654667	GLO1
210	NM_003347	10.7385	10.8776	10.6978	10.5756	10.8251	10.8819	0.929275	0.972304	-0.0104233	UBE2L3
211	BE964689	9.87542	9.76908	9.72598	9.85372	10.0885	9.96642	0.102054	0.41842	0.179387	UBE2L3
212	NM_003347	8.48377	8.43239	8.50803	8.63003	8.74874	8.60097	0.0365258	0.31853	0.185183	UBE2L3
213	AU146237	4.21695	4.06855	4.2972	4.91974	4.40357	4.2049	0.274201	0.585823	0.31517	SRSF11
214	NM_004768	9.7293	9.951	10.0498	10.1232	10.2712	9.78391	0.442585	0.708498	0.149403	SRSF11
215	D13642	10.1701	10.264	10.3049	9.62873	9.66959	9.75445	0.000510935	0.157806	-0.562057	SF3B3
216	D13642	7.65569	7.55065	7.82471	7.5976	7.54717	7.91282	0.952822	0.981368	0.00884667	SF3B3
217	NM_001404	14.2169	14.2111	14.1429	14.3335	14.2861	14.2482	0.0447327	0.336545	0.0989233	EEF1G
218	AA927701	7.99915	7.92254	7.7865	7.68336	7.76315	7.79602	0.11336	0.432243	-0.15522	HSPA9
219	NM_004134	11.2085	11.3433	11.1378	10.7655	10.8487	10.8382	0.0107774	0.246196	-0.41239	HSPA9
220	NM_004134	11.2225	11.2422	10.9818	10.6831	10.7325	10.8449	0.0234302	0.287717	-0.395333	HSPA9
221	NM_006826	11.9414	11.925	12.0947	11.7985	11.8769	12.2842	0.997813	0.998934	-0.000483333	YWHAQ
222	NM_020414	10.4206	10.5507	10.4191	10.5049	10.6244	10.6983	0.114592	0.433235	0.14579	DDX24
223	NM_014225	10.7568	10.7098	10.5767	10.5224	10.5058	10.5604	0.0964499	0.41082	-0.15153	PPP2R1A
224	NM_000177	11.0744	11.0843	10.5912	11.1714	11.0298	10.2094	0.761469	0.897083	-0.113127	GSN
225	NM_000188	11.7429	11.8157	11.5592	11.4318	11.5331	11.3115	0.0497306	0.34807	-0.28044	HK1
226	AL542253	10.9411	10.9945	10.877	10.8599	11.0206	11.134	0.498541	0.746109	0.0673167	KDELR2
227	AL542253	10.4467	10.3527	10.1052	10.702	10.8486	10.5697	0.0380919	0.323389	0.405233	KDELR2
228	NM_006854	12.2781	12.3758	12.2176	12.0894	12.0937	12.3686	0.379223	0.663687	-0.10657	KDELR2
229	NM_006432	10.8839	10.9807	10.9397	11.1368	11.4396	11.3991	0.0448724	0.337027	0.390397	NPC2
230	BG421209	10.2154	10.0648	9.94697	10.1728	10.4188	10.4532	0.0824383	0.392914	0.272547	DDX24
231	NM_003746	11.4264	11.3721	11.5807	11.6591	11.6884	12.1127	0.118406	0.438089	0.360313	DYNLL1
232	AB034747	10.6198	10.558	10.2275	10.3602	10.3901	10.2698	0.404674	0.682151	-0.128413	LITAF
233	NM_001959	12.3742	12.4441	12.425	12.4417	12.3887	12.6035	0.433277	0.703203	0.06354	EEF1B2
234	NM_004862	9.96053	10.0237	9.66796	9.68141	9.79614	9.58651	0.212004	0.532083	-0.19606	LITAF
235	NM_002743	9.88663	9.91773	9.60402	9.68302	9.66981	9.43855	0.185636	0.508536	-0.205667	PRKCSH
236	NM_002080	9.78183	9.78474	9.87784	9.64141	9.61658	10.2051	0.977217	0.990189	0.00624	GOT2
237	NM_000801	10.7244	10.8136	10.744	10.7887	10.8691	11.1298	0.239295	0.556098	0.168527	FKBP1A
238	NM_000018	9.54851	9.50076	9.43219	9.70988	9.62038	9.67344	0.0170688	0.263301	0.17408	ACADVL
239	BE964043	10.3918	10.3408	10.3646	10.3203	10.5281	10.3154	0.783835	0.908489	0.0221967	SKP1
240	NM_012325	9.23828	9.21088	9.22506	9.09846	9.24257	9.26889	0.726251	0.878847	-0.0214333	MAPRE1
241	NM_012325	11.2354	11.2554	11.3196	11.0348	11.1109	11.2858	0.225531	0.545097	-0.126287	MAPRE1
242	NM_006812	11.7709	11.7968	11.6127	11.9771	11.9602	11.7781	0.107134	0.425732	0.178303	OS9
243	BC000514	13.4819	13.487	13.4756	13.7671	13.6217	13.3127	0.588099	0.801485	0.0856667	RPL13A
244	BC000514	14.2799	14.3877	14.3495	14.4609	14.5463	14.3287	0.231984	0.550481	0.106263	RPL13A
245	NM_000971	14.03	14.0493	14.0453	14.1783	14.1285	14.117	0.0253174	0.295131	0.0997267	RPL7
246	AA927664	12.834	12.8823	12.732	12.7585	13.0221	12.9716	0.349678	0.643964	0.101247	SKP1
247	BE964043	8.24103	8.11643	8.3588	8.64696	8.72378	8.54699	0.0121517	0.247596	0.40049	SKP1
248	AL532341	9.09235	9.09442	9.0556	9.26148	9.3337	9.56786	0.0774494	0.386998	0.30689	ACTR1A
249	NM_005736	9.57975	9.46905	9.47647	9.57513	9.75405	9.76071	0.0698843	0.377325	0.188207	ACTR1A
250	BG258784	10.1829	10.1383	10.2172	10.0741	10.0172	10.0131	0.00915877	0.241742	-0.144653	CAPRIN1
251	NM_005898	10.9589	10.9529	10.91	10.8119	10.8579	10.8315	0.00667653	0.229375	-0.10686	CAPRIN1
252	BC003358	7.65155	7.55157	7.63518	7.84835	7.63005	7.82412	0.140986	0.46204	0.15474	RPL10
253	NM_006013	14.0658	14.0936	14.0485	14.2022	14.2818	14.1409	0.0647758	0.370478	0.139017	RPL10
254	NM_002710	10.269	10.3204	10.5637	10.1285	10.1811	9.96518	0.0650456	0.371068	-0.292783	PPP1CC
255	AA699583	10.4951	10.4478	9.96777	10.2907	10.4727	10.5586	0.517212	0.757325	0.13714	ACTR2
256	BE566290	10.5949	10.548	10.6598	10.6619	10.7468	10.7439	0.0537839	0.354493	0.116627	ACTR2
257	BE566290	10.1975	10.1797	10.392	10.1842	10.3543	10.4553	0.513346	0.755138	0.0748833	ACTR2
258	BF576710	9.74483	9.85219	9.71396	10.5988	10.9712	10.8684	0.00562441	0.224298	1.04246	PTP4A1
259	AW165960	8.44294	8.62857	8.68127	9.71072	9.81755	9.62371	0.000344217	0.157806	1.13307	PTP4A1
260	AL578310	8.99657	9.06336	9.09723	10.2406	10.1852	9.88451	0.00752683	0.233381	1.05106	PTP4A1
261	BF576710	9.06719	9.34079	9.24747	10.0225	10.3681	10.0549	0.00332401	0.215205	0.930033	PTP4A1
262	BG341906	10.9795	11.011	10.5664	10.9687	11.0873	11.1836	0.249652	0.564772	0.227573	ARF3
263	NM_005594	13.2494	13.2773	13.3012	13.3272	13.2065	13.004	0.413276	0.687878	-0.0967167	NACA
264	NM_000581	5.08771	5.15639	5.0805	5.07241	5.16567	5.17891	0.501396	0.748068	0.0307967	GPX1
265	NM_000291	10.8847	10.7026	10.6845	10.5822	10.6618	10.9961	0.945486	0.978371	-0.0105567	PGK1
266	NM_000291	12.1008	12.1808	12.2033	12.0879	12.1167	12.5767	0.598901	0.808932	0.09877	PGK1
267	BG338532	10.673	10.6157	10.5547	10.64	10.7037	10.8288	0.181797	0.503843	0.10969	SUMO3
268	BG338532	11.8803	11.8994	11.9022	12.0277	12.1149	12.0938	0.0148195	0.258119	0.184833	SUMO3
269	NM_001030	14.0889	14.1779	14.2153	14.3062	14.3463	14.2875	0.0381508	0.323645	0.15264	RPS27
270	BG231932	7.93428	8.2282	8.11159	8.51777	8.62221	8.33445	0.0289204	0.303002	0.40012	TPP1
271	NM_000391	7.96391	8.0509	7.95686	8.18404	8.27071	8.2927	0.00462113	0.218736	0.258593	TPP1
272	NM_002074	10.6435	10.7236	10.6047	10.3191	10.2175	10.1448	0.00335181	0.215205	-0.430153	GNB1
273	AF070603	11.0014	11.0905	10.9758	10.8601	10.7607	10.6552	0.0271309	0.301314	-0.26388	GNB1
274	NM_002074	10.9795	11.0069	10.9567	10.8236	10.6207	10.4547	0.0798956	0.390144	-0.348023	GNB1
275	NM_006185	10.5024	10.5364	10.4798	10.2784	10.0744	9.64977	0.110983	0.429176	-0.50534	NUMA1
276	NM_002032	13.0966	13.1883	12.9025	12.9759	13.2592	13.1112	0.675177	0.852225	0.053	FTH1
277	BF112006	9.00427	9.16272	9.02623	8.54542	8.48548	8.50509	0.00394696	0.218736	-0.55241	RAN
278	AF054183	12.5286	12.6679	12.6088	12.182	12.2456	12.4541	0.0456334	0.338229	-0.307843	RAN
279	BE898861	11.2131	11.2786	11.2117	11.2043	11.338	11.567	0.328875	0.627649	0.135273	HNRNPC
280	NM_005186	10.1748	10.2605	9.98495	10.2363	10.1256	10.2905	0.469492	0.726766	0.0774033	CAPN1
281	BE866585	10.4544	10.5005	10.2107	9.59273	9.60894	9.66479	0.0101492	0.243843	-0.766387	MIR636
282	NM_003016	12.5129	12.5041	12.0404	11.6513	11.6269	11.4969	0.0306956	0.306228	-0.760773	MIR636
283	BF939365	9.94681	9.87542	9.68562	9.63148	9.67687	9.86343	0.348291	0.643664	-0.112023	CALU
284	U67280	9.02217	8.95778	8.92245	8.83278	8.75506	8.98555	0.242585	0.558115	-0.10967	CALU
285	NM_001219	10.1296	10.0401	9.99692	9.99126	10.0679	10.1317	0.893367	0.958318	0.00804667	CALU
286	NM_003204	10.4443	10.5755	10.3986	10.7246	10.8988	10.9119	0.0101768	0.243843	0.37226	NFE2L1
287	NM_003204	10.5563	10.6838	10.6614	10.9545	10.9825	11.001	0.00730169	0.232317	0.34551	NFE2L1
288	N92494	9.9362	9.8773	9.58103	9.51755	9.67145	10.0765	0.841568	0.936034	-0.043	ARL6IP5
289	NM_006407	9.25821	9.29285	9.17497	9.14272	9.35535	9.7859	0.430062	0.700766	0.18598	ARL6IP5
290	NM_001386	8.55894	8.50791	9.10478	8.2822	8.19465	8.53972	0.172072	0.493419	-0.38502	DPYSL2
291	NM_001003	13.8295	13.8766	13.9611	14.052	14.0931	14.1096	0.0224788	0.284459	0.195807	RPLP1
292	AI826881	9.83466	9.96849	9.87361	9.98402	10.09	9.9359	0.141271	0.46213	0.11107	CTNNA1
293	NM_001903	10.742	10.7236	10.7088	10.7628	10.8717	10.5843	0.876665	0.951511	0.0147767	CTNNA1
294	NM_001909	11.0641	11.0274	10.977	11.2956	11.4674	11.9263	0.100476	0.417114	0.54023	CTSD
295	NM_014612	9.83937	9.80494	9.71616	9.58786	9.65442	9.57985	0.0202421	0.27714	-0.179447	FAM120A
296	BC001686	10.8082	10.8813	10.1978	10.1035	10.0922	9.64193	0.0682885	0.376319	-0.683223	MAT2A
297	BC001686	9.33353	9.31874	8.75793	8.8234	8.6859	8.48267	0.113444	0.43225	-0.472743	MAT2A
298	NM_002293	8.74753	8.7312	8.51352	8.84342	8.96775	9.13825	0.0497127	0.34807	0.319057	LAMC1
299	NM_002293	8.48568	8.63322	8.66776	9.2917	9.424	9.40268	0.000566698	0.158608	0.77724	LAMC1
300	NM_002823	13.6935	13.8926	13.9391	13.4474	13.4899	13.4266	0.0298425	0.304235	-0.387113	LOC100506248
301	NM_002823	13.5658	13.6014	13.716	13.5045	13.4976	13.4729	0.089444	0.402438	-0.13606	LOC100506248
302	BE963765	12.1923	12.2098	12.0959	12.1779	12.2607	12.0058	0.843808	0.936743	-0.0178967	FAM120A
303	BC000355	12.6238	12.7226	12.5323	12.4878	12.5854	12.4596	0.168516	0.489826	-0.11529	HNRNPK
304	AL518328	11.1631	11.2639	11.1266	11.0401	11.2035	11.3845	0.834124	0.932845	0.0248233	BZW1
305	NM_014670	10.7354	10.9281	10.6094	10.4744	10.6727	10.7544	0.376996	0.662435	-0.123777	BZW1
306	AI191427	11.5782	11.5188	11.4342	11.3961	11.3476	11.4264	0.0828927	0.393722	-0.12038	44441
307	NM_001675	10.8379	11.0012	10.6018	10.6995	10.7265	10.0489	0.287613	0.596736	-0.321997	ATF4
308	NM_000516	14.4981	14.5483	14.4467	14.5109	14.6719	14.5783	0.193687	0.515657	0.0893433	GNAS
309	NM_001019	14.1938	14.2544	14.2623	14.3055	14.2891	14.1142	0.993648	0.997222	-0.00057	RPS15A
310	NM_001154	10.6746	10.6998	10.7533	10.7146	10.7568	10.6935	0.698669	0.864566	0.01242	ANXA5
311	NM_005563	9.66369	9.65824	10.0604	9.57161	9.43992	9.64062	0.201235	0.521735	-0.24338	STMN1
312	BF304759	8.44481	8.51531	8.3885	8.56814	8.46605	8.57638	0.162354	0.484254	0.0873167	LRP1
313	NM_002332	6.97481	6.99549	7.10814	7.40454	7.49927	7.66364	0.0095383	0.242331	0.496337	LRP1
314	NM_002799	11.5359	11.6094	11.4481	11.3874	11.4215	11.7109	0.842478	0.936288	-0.0245567	PSMB7
315	BC002426	9.90357	10.1463	9.85997	9.65217	9.82153	9.48294	0.0746909	0.384426	-0.317747	PEA15
316	NM_003768	9.86211	9.96105	9.68437	9.70604	9.73239	9.34687	0.191508	0.513323	-0.240743	PEA15
317	NM_001398	9.88073	9.89465	9.79676	10.1642	9.96842	9.79491	0.383833	0.668258	0.11846	ECH1
318	NM_002539	10.7779	10.8304	10.7196	11.3167	11.446	11.4413	0.000441644	0.157806	0.625357	ODC1
319	NM_003870	9.79445	10.1023	10.036	10.1682	10.4948	10.1948	0.0939751	0.408548	0.308327	IQGAP1
320	NM_001469	11.6716	11.6937	11.6085	11.3437	11.3759	12.0234	0.76208	0.89744	-0.07694	XRCC6
321	NM_001098	9.80548	9.73182	9.75736	9.80696	9.92316	10.0551	0.140869	0.46203	0.163507	ACO2
322	NM_014764	12.327	12.3796	12.4051	12.3326	12.2892	12.1044	0.200507	0.520765	-0.128537	DAZAP2
323	NM_004684	5.45726	5.35384	5.29395	5.43997	5.43387	5.39055	0.383825	0.668258	0.0531133	SPARCL1
324	BF594446	8.6692	8.44117	8.57184	8.73919	9.29497	8.86889	0.122731	0.442907	0.406947	MCL1
325	AI275690	11.7627	11.7272	11.7184	12.0455	12.4448	11.9534	0.110857	0.429133	0.4118	MCL1
326	NM_021960	10.4528	10.3442	10.4071	10.6222	10.8627	10.6427	0.0421221	0.331906	0.30783	MCL1
327	NM_005345	12.5174	12.5462	12.782	12.7775	12.9266	12.7418	0.128877	0.449231	0.20007	HSPA1A
328	NM_005345	11.7705	11.7688	11.8309	11.8364	12.156	11.8717	0.242467	0.558115	0.16463	HSPA1A
329	NM_001101	14.8098	14.8389	14.7411	14.6491	14.6227	14.7768	0.125436	0.445882	-0.113753	ACTB
330	NM_006513	10.5277	10.5793	10.4554	10.3808	10.3735	10.7294	0.847898	0.938519	-0.0262233	SARS
331	NM_003217	12.9036	12.8861	12.7424	12.8059	13.0868	12.9119	0.409412	0.685577	0.09084	TMBIM6
332	NM_003217	12.4821	12.4449	12.1397	12.3596	12.5641	12.5086	0.396469	0.676925	0.1219	TMBIM6
333	NM_006816	9.62893	9.75981	9.70606	9.6911	9.76845	10.0133	0.325289	0.624976	0.12603	LMAN2
334	BE256479	12.2242	12.3074	12.2725	11.9205	11.9422	12.4902	0.505141	0.750062	-0.15041	HSPD1
335	NM_002156	13.2266	13.2387	13.14	12.8883	12.8779	13.3402	0.389502	0.672171	-0.166313	HSPD1
336	NM_003461	9.30195	9.22764	8.93904	8.81855	8.95142	8.64189	0.0714284	0.380037	-0.352257	ZYX
337	NM_000976	14.0967	14.1427	14.0716	14.1963	14.2435	14.1453	0.065616	0.371923	0.0913567	RPL12
338	NM_001280	10.7305	10.9575	10.8133	11.5338	11.404	10.8344	0.179548	0.501857	0.423657	CIRBP
339	NM_001280	10.4187	10.393	10.3971	11.0586	10.9142	10.4601	0.151726	0.474757	0.408057	CIRBP
340	NM_006429	11.0795	11.1002	10.9639	10.7883	10.8419	11.246	0.606148	0.812999	-0.0890833	CCT7
341	BE256969	8.49752	8.43161	8.39759	8.32088	8.11065	7.76985	0.140377	0.461305	-0.375113	PAFAH1B1
342	NM_006263	11.4797	11.5427	11.5464	11.7404	12.0288	11.6402	0.133555	0.45409	0.280207	PSME1
343	L13386	9.34203	9.32814	9.56759	9.20004	9.23908	9.09419	0.0740013	0.383751	-0.234817	PAFAH1B1
344	NM_000430	9.24537	9.21168	9.1566	9.00537	8.97592	8.17855	0.214572	0.534265	-0.484603	PAFAH1B1
345	NM_001014	14.1964	14.2274	14.1557	14.2149	14.1678	14.2371	0.668892	0.849143	0.01342	RPS10
346	NM_001697	11.004	11.0562	11.1296	10.772	10.6988	11.1932	0.373565	0.660155	-0.17527	ATP5O
347	NM_001018	13.7196	13.7848	13.874	13.8727	13.9964	14.0363	0.0581279	0.361911	0.175633	RPS15
348	NM_002812	10.7541	10.9244	10.7177	10.7033	10.9083	11.1539	0.460148	0.720457	0.123097	PSMD8
349	NM_013995	8.13551	8.1061	8.37504	7.54552	7.66026	8.01839	0.0616417	0.365748	-0.46416	LAMP2
350	NM_000365	12.3873	12.4052	12.3526	12.3057	12.3663	12.772	0.566977	0.788394	0.09963	TPI1
351	NM_000992	12.9145	12.8378	12.7983	12.8508	12.901	12.7357	0.744659	0.888511	-0.0209933	RPL29
352	NM_000852	7.81877	7.62106	7.70084	7.79126	7.69148	7.63464	0.92114	0.969581	-0.00776333	GSTP1
353	NM_006389	11.18	11.35	10.9292	11.1499	11.3477	11.5357	0.312075	0.614691	0.191357	HYOU1
354	NM_004597	12.0557	12.1201	12.0943	11.8592	11.956	12.1019	0.232973	0.551472	-0.11764	SNRPD2
355	NM_000302	8.61931	8.8917	8.41598	8.50371	8.36104	8.53719	0.333817	0.631791	-0.175017	PLOD1
356	NM_003457	10.8157	10.833	10.7814	10.4856	10.5292	10.2482	0.0432863	0.334358	-0.389023	ZNF207
357	NM_003457	10.1906	10.0964	10.233	9.75072	9.7857	9.66804	0.00130415	0.189688	-0.438523	ZNF207
358	NM_002808	10.4136	10.3996	10.1441	9.96118	10.185	10.6198	0.784992	0.908855	-0.06373	PSMD2
359	AA678241	12.3817	12.3856	12.4214	12.1314	12.8318	12.8439	0.473808	0.729694	0.206153	SCD
360	AB032261	12.3523	12.4529	12.5467	12.2747	12.9111	12.8494	0.378921	0.663426	0.227747	SCD
361	NM_015646	10.418	10.4548	10.2411	10.1142	10.3546	10.222	0.215383	0.534784	-0.141013	RAP1B
362	NM_001024	14.2365	14.2182	14.274	14.3325	14.2968	14.3592	0.0242003	0.292116	0.0866	RPS21
363	NM_002375	8.28445	7.85975	7.88336	8.02412	7.99583	8.12258	0.810855	0.92112	0.0383233	MAP4
364	NM_002375	8.97505	9.11249	8.92016	8.70516	8.66051	8.71359	0.0251602	0.294409	-0.30948	MAP4
365	NM_005745	12.1409	12.194	11.8544	12.0861	12.2554	12.3297	0.285221	0.594322	0.160653	BCAP31
366	NM_001908	9.84023	9.85295	9.54921	9.70196	9.88891	9.98728	0.438383	0.705727	0.11192	CTSB
367	NM_001908	10.0814	10.0016	9.74362	9.87535	9.88943	10.0126	0.892677	0.95823	-0.0164067	CTSB
368	NM_005548	12.4217	12.4803	12.407	12.2682	12.3056	12.4633	0.265468	0.578539	-0.0906533	KARS
369	AI142677	8.4863	8.52257	8.34828	8.06889	8.10578	8.60589	0.384585	0.668669	-0.192197	EPRS
370	AI475965	9.58809	9.57768	9.49429	9.02591	9.14882	9.38916	0.0664512	0.37288	-0.36539	EPRS
371	NM_004446	10.0421	10.0373	10.0367	9.60766	9.40998	9.9227	0.119616	0.439931	-0.3919	EPRS
372	BE869583	12.1511	12.1662	12.0377	12.2491	12.2777	12.2167	0.068559	0.376384	0.129503	PRDX6
373	BE869583	10.6894	10.8282	10.8355	10.951	11.1644	10.9958	0.0393314	0.325971	0.252683	PRDX6
374	NM_002708	11.8284	11.8432	11.8367	11.6462	11.6731	11.8582	0.239345	0.5561	-0.11029	PPP1CA
375	NM_016127	9.89771	10.0243	9.96955	10.0665	10.0634	9.95186	0.294239	0.601645	0.0634233	SARAF
376	AA479488	9.70363	9.6963	9.69951	10.08	10.1278	10.1806	0.00436578	0.218736	0.429633	AHCYL1
377	AI589266	10.2343	10.1912	10.0197	10.3928	10.3826	10.591	0.0312827	0.307268	0.30708	AHCYL1
378	NM_006621	10.6723	10.6199	10.5152	10.8163	10.8036	10.9695	0.0216997	0.282528	0.26066	AHCYL1
379	NM_014761	10.6956	10.5585	10.517	10.5154	10.5046	10.0973	0.250096	0.565193	-0.217887	IST1
380	NM_005273	11.6148	11.6345	11.343	11.4092	11.4969	11.5392	0.666447	0.847266	-0.049	GNB2
381	NM_002106	12.2796	12.3446	12.4089	11.9808	12.1334	12.4145	0.315567	0.617666	-0.168113	H2AFZ
382	AB028970	8.51512	8.56979	8.61943	8.4058	8.50672	8.35701	0.0609477	0.365598	-0.144937	NCOR1
383	AW771910	7.53719	7.24076	7.54283	7.52479	7.59539	7.58747	0.324398	0.62433	0.128957	NCOR1
384	BF437948	6.91276	6.64564	7.14167	7.25048	7.13767	7.22379	0.162126	0.484254	0.303957	NCOR1
385	NM_006311	9.3268	9.21471	9.4764	9.33231	9.33346	9.12878	0.505756	0.750515	-0.0744533	NCOR1
386	NM_001012	12.6047	12.7087	12.7437	12.9685	12.9776	12.9073	0.010746	0.246084	0.265447	RPS8
387	NM_001456	11.643	11.63	11.5724	11.6853	11.8764	12.1173	0.152601	0.475612	0.277887	FLNA
388	BC000779	9.74583	9.78496	9.77635	9.74054	9.73672	9.57471	0.25724	0.571282	-0.0850567	CNOT1
389	NM_016284	8.93964	8.87781	8.92442	9.0217	9.10062	8.88997	0.277271	0.587815	0.09014	CNOT1
390	NM_014762	11.1231	11.2412	11.0686	10.8367	10.9197	11.1473	0.191325	0.51311	-0.176413	DHCR24
391	AI215102	11.5572	11.6751	11.6974	11.4871	11.4358	11.448	0.0383359	0.324436	-0.186253	RAB11A
392	NM_004663	8.40699	8.5511	8.70937	8.37725	8.31081	7.95825	0.105205	0.424268	-0.340383	RAB11A
393	AI001896	4.08905	4.25759	4.09665	4.07332	3.86337	4.04554	0.149902	0.472865	-0.153687	EIF3F
394	M32221	11.5371	11.4949	11.1979	11.5213	11.6719	11.586	0.22221	0.541897	0.18309	PSAP
395	AL031685	9.8882	9.92604	9.90133	9.94561	10.0812	9.94854	0.186908	0.510223	0.0866033	RNF114
396	NM_018683	10.6512	10.5786	10.4933	10.5363	10.4907	10.5707	0.474427	0.730269	-0.0418067	RNF114
397	NM_000980	13.2848	13.2445	13.1742	13.3556	13.339	13.2183	0.270704	0.582824	0.06983	RPL18A
398	NM_007178	10.6278	10.6055	10.5559	10.4937	10.6373	10.7424	0.739923	0.885601	0.0280733	STRAP
399	NM_002778	12.1626	12.1933	11.8019	12.148	12.2369	12.3142	0.286104	0.59533	0.180403	PSAP
400	NM_002966	13.4519	13.5032	13.2631	13.3064	13.5285	13.0502	0.528239	0.763038	-0.111	S100A10
401	NM_006585	10.7484	10.8534	10.8664	10.7287	10.8725	11.1592	0.527147	0.762625	0.0974033	CCT8
402	NM_006392	8.34711	8.33212	8.23897	8.1809	8.13304	7.99959	0.043959	0.334652	-0.201557	MIR1292
403	NM_006392	9.82008	9.86348	9.59034	9.26195	9.36184	9.56099	0.0410746	0.330047	-0.36304	MIR1292
404	NM_002793	11.7428	11.7612	11.637	11.2179	11.3413	11.5645	0.0643132	0.370478	-0.339093	PSMB1
405	NM_006430	12.1014	12.1194	12.0577	11.7771	11.8541	11.9408	0.0258728	0.296778	-0.235513	CCT4
406	AF052094	9.3935	9.61289	8.03091	9.04649	9.19524	8.9207	0.94092	0.976581	0.04171	EPAS1
407	NM_001430	7.67268	7.75567	6.25507	7.41861	7.53383	7.20036	0.780595	0.907087	0.15646	EPAS1
408	AL534104	9.63577	9.73527	9.3104	8.70417	9.2295	9.19696	0.0769501	0.38652	-0.516937	DNAJA1
409	AL534104	11.5344	11.6651	11.4688	10.9523	11.4487	11.4775	0.258718	0.57269	-0.263287	DNAJA1
410	NM_002810	11.1303	11.2911	11.2291	11.2103	11.2505	11.3119	0.509902	0.752755	0.0407167	PSMD4
411	NM_003366	9.64645	9.76902	9.75687	9.88185	9.804	9.9568	0.0571089	0.359826	0.15677	UQCRC2
412	NM_001823	8.36604	8.35815	8.55948	8.5752	8.55355	8.48726	0.228774	0.548054	0.11078	CKB
413	NM_005167	11.5451	11.4322	11.2106	11.3265	11.4476	11.2413	0.64855	0.839437	-0.05751	RHOC
414	NM_002629	12.2228	12.2256	12.1327	12.1047	12.1148	12.6902	0.629966	0.827706	0.109523	PGAM1
415	NM_007315	9.94459	10.1197	9.90238	9.85802	10.475	9.88571	0.723947	0.877844	0.0840067	STAT1
416	NM_000978	13.0595	13.1067	13.0914	13.3104	13.2891	13.202	0.0196211	0.274786	0.181303	RPL23
417	NM_003144	9.44383	9.44285	9.37617	9.26387	9.40085	9.62861	0.933434	0.973617	0.01016	SSR1
418	NM_003144	8.729	8.52968	8.69589	8.63652	8.70169	8.78131	0.506832	0.751111	0.0549833	SSR1
419	NM_003144	10.2253	10.3757	10.352	10.1127	10.3348	10.2425	0.337854	0.635137	-0.0876767	SSR1
420	BC000451	10.6017	10.558	10.449	9.7523	9.71062	9.88975	0.000514725	0.157806	-0.752023	TRA2B
421	NM_004593	11.0473	11.0143	10.9837	10.1816	10.4138	10.2573	0.00575554	0.224298	-0.730853	TRA2B
422	NM_002014	10.1841	10.2734	10.2833	10.2057	10.2118	10.9328	0.489249	0.74012	0.203143	FKBP4
423	NM_002014	11.1974	11.2756	11.2034	11.2408	11.2367	11.7462	0.393754	0.674789	0.18243	FKBP4
424	NM_004494	12.2077	12.3446	12.2249	11.7977	11.9133	11.9282	0.0031503	0.215205	-0.379353	HDGF
425	NM_016081	9.12103	9.15644	9.06028	8.58806	8.62817	8.31499	0.0192704	0.273605	-0.602177	PALLD
426	AK002091	9.6426	9.61777	9.85356	9.92648	9.94147	9.77832	0.1319	0.45303	0.177447	MGEA5
427	AK002091	9.3523	9.40924	9.60778	10.1395	10.1428	9.66309	0.0620015	0.366377	0.525353	MGEA5
428	AI583537	9.80072	9.94731	9.50587	10.0445	10.3731	10.271	0.0461638	0.339839	0.478237	M6PR
429	AI583537	10.2029	10.1437	9.89417	10.206	10.3765	10.3441	0.121343	0.441626	0.22862	M6PR
430	NM_004261	8.40518	8.5864	8.66443	8.68192	8.87943	9.08471	0.0869886	0.398517	0.330017	44454
431	NM_000687	10.7803	10.7325	10.5657	10.9539	10.8811	10.9488	0.0553466	0.356672	0.235087	AHCY
432	X56841	8.62918	8.60354	8.33317	9.41423	9.57241	9.08313	0.0120603	0.247596	0.834627	HLA-E
433	NM_005516	10.5541	10.4274	10.2547	10.9151	11.102	10.7028	0.0298797	0.304235	0.494547	HLA-E
434	NM_016081	8.35493	8.13661	8.07015	7.87336	7.90113	7.67846	0.0308793	0.306898	-0.36958	PALLD
435	AU157932	9.58465	9.69398	9.48586	8.97714	8.89261	8.59792	0.00954962	0.242331	-0.765607	PALLD
436	BC005354	9.53135	9.34126	9.40451	9.49942	9.3523	9.56098	0.616959	0.819315	0.0451933	RPLP2
437	NM_001004	12.3502	12.4739	12.6027	12.5347	12.639	12.7025	0.173382	0.494867	0.149777	RPLP2
438	NM_005998	11.636	11.779	11.5596	11.2587	11.237	11.4429	0.0196496	0.274786	-0.34529	CCT3
439	NM_006283	9.87395	9.97522	9.83958	10.0348	10.1086	9.52779	0.977659	0.990384	-0.00585	TACC1
440	NM_001967	11.6622	11.8955	11.8631	11.8763	11.7739	10.688	0.443804	0.70926	-0.36085	EIF4A2
441	NM_002707	10.4461	10.5748	10.2437	10.44	10.4121	10.2102	0.607654	0.813773	-0.0674733	PPM1G
442	NM_004986	8.85891	9.16181	9.08462	9.17703	9.75112	9.49246	0.100562	0.417114	0.438423	KTN1
443	NM_004986	10.1248	10.3053	10.2842	10.3746	10.729	10.5199	0.0787362	0.388535	0.303067	KTN1
444	NM_003564	10.3961	10.4212	10.4797	10.0278	10.1901	10.5878	0.429194	0.700144	-0.163747	TAGLN2
445	NM_003139	8.77427	8.77671	8.5787	8.50474	8.69606	8.84639	0.829723	0.931036	-0.0274967	SRPR
446	NM_003139	9.49627	9.63193	9.50392	9.46987	9.55329	9.69037	0.74729	0.890062	0.0271367	SRPR
447	NM_004427	8.88162	8.85435	8.96127	8.91274	8.67999	8.83642	0.326944	0.625985	-0.0893633	PHC2
448	AL535380	10.2845	10.4018	10.3571	10.6864	10.7974	9.71359	0.895428	0.959058	0.05133	BTG1
449	NM_001731	10.4049	10.4814	10.6279	10.9386	11.1438	9.89324	0.731311	0.881327	0.15379	BTG1
450	NM_006801	10.3357	10.159	9.89487	10.1898	10.0891	10.078	0.941207	0.976614	-0.0109033	KDELR1
451	NM_005567	7.97016	7.86514	8.08859	8.06386	8.56836	8.51645	0.111178	0.429307	0.40826	LGALS3BP
452	NM_002394	10.0645	10.0683	9.62259	9.63898	9.92559	10.2767	0.909741	0.965421	0.02862	SLC3A2
453	NM_004373	13.2945	13.379	13.2396	13.3392	13.3903	13.4728	0.161559	0.483521	0.0964133	COX6A1
454	NM_001025	13.8321	13.9224	13.9109	13.9677	13.9997	13.9304	0.097072	0.411527	0.07745	RPS23
455	AA919115	10.0892	9.96818	10.0503	10.08	9.96297	9.84939	0.410713	0.68669	-0.07178	RAB14
456	AL162081	4.39207	3.96838	4.32718	4.31831	4.43136	4.25921	0.511281	0.753677	0.107083	RAB14
457	NM_006827	11.7818	11.7836	11.7781	11.7744	11.8932	12.1513	0.290373	0.598397	0.158437	TMED10
458	NM_014000	5.5609	5.29182	5.47605	5.42229	5.72084	5.83395	0.225007	0.544421	0.216103	VCL
459	NM_014000	9.70447	9.79007	9.97373	9.70447	9.95325	10.1718	0.494219	0.743582	0.12043	VCL
460	NM_006400	10.3515	10.3499	10.2746	10.4173	10.4583	10.5882	0.06831	0.376319	0.162583	DCTN2
461	NM_001007	13.8592	13.9203	13.9014	14.0064	13.9827	13.9914	0.0203015	0.27714	0.09986	RPS4X
462	NM_003472	11.1263	11.2345	11.3351	10.7673	10.72	10.2623	0.042986	0.333194	-0.648747	DEK
463	NM_004343	10.1847	9.98702	9.95894	10.1609	10.2191	10.5641	0.152652	0.475612	0.271143	CALR
464	NM_000973	13.6913	13.7994	13.7535	13.749	13.749	13.8508	0.492942	0.742561	0.0348333	RPL8
465	NM_000969	12.8457	13.0001	12.8773	13.1417	13.0451	12.8756	0.294837	0.601859	0.113077	RPL5
466	AI920976	4.89059	4.95625	4.45298	4.87176	4.77531	4.65392	0.998333	0.999096	0.00039	RERE
467	AI920976	6.43903	6.48039	6.64146	6.41337	6.34458	6.22209	0.0814392	0.391969	-0.193613	RERE
468	AI920976	8.94843	8.87547	9.04699	8.92118	8.91074	8.52663	0.31962	0.620628	-0.17078	RERE
469	AK026575	10.1539	10.0954	10.1011	10.4731	10.7684	10.4079	0.0561508	0.358313	0.433007	HSBP1
470	NM_001537	11.6866	11.8535	11.5946	11.6455	11.9165	11.9541	0.36389	0.654428	0.127117	HSBP1
471	NM_004965	13.6808	13.6098	13.5979	13.6079	13.6108	13.6977	0.823908	0.927981	0.00932333	HMGN1
472	NM_004965	12.9573	13.0551	12.9692	12.9278	12.9569	13.0699	0.874788	0.950707	-0.00899333	HMGN1
473	NM_014933	9.92349	10.0225	9.94423	10.1636	10.2703	10.0208	0.106008	0.424715	0.18817	SEC31A
474	AI339331	9.81733	9.80742	9.80701	10.0178	9.93049	9.9783	0.021073	0.280176	0.16495	GLUD1
475	NM_005271	9.90015	9.89887	9.87512	10.1505	10.1928	10.0388	0.0325434	0.310219	0.235997	GLUD1
476	NM_005439	10.2621	10.2846	10.0671	10.4217	10.471	10.7534	0.0587503	0.363035	0.34409	MLF2
477	NM_001023	13.4905	13.5494	13.6589	13.7606	13.8093	13.636	0.0771653	0.386729	0.16901	RPS20
478	NM_006409	11.4386	11.5037	11.4139	11.3117	11.2854	11.5035	0.343123	0.639699	-0.08523	ARPC1A
479	AW026491	6.11745	6.29771	6.26618	6.46804	6.23886	6.36605	0.207931	0.528559	0.130537	CCND2
480	AI635187	5.24475	5.16927	5.32362	5.27918	5.40466	5.70001	0.220024	0.5399	0.215403	CCND2
481	NM_001759	4.03047	3.96104	4.16659	4.1211	4.09025	4.14712	0.385036	0.669037	0.06679	CCND2
482	NM_001694	9.92197	9.88943	9.74362	9.84503	10.0337	10.3013	0.252635	0.567105	0.208347	ATP6V0C
483	NM_006839	9.81882	9.81605	9.78058	9.55661	9.57622	9.88355	0.335449	0.632821	-0.133023	IMMT
484	BE795648	9.11451	9.1565	9.05422	8.51837	8.56012	8.92272	0.0684446	0.376364	-0.44134	SSRP1
485	NM_003146	9.12605	9.35183	9.24689	8.80836	8.6616	9.09099	0.0716887	0.380652	-0.38794	SSRP1
486	NM_005625	10.0331	10.097	10.0803	10.0616	10.0488	10.0138	0.299704	0.605224	-0.0287467	SDCBP
487	NM_004960	10.0106	10.1952	9.95601	9.66135	9.68556	9.82568	0.0246573	0.292799	-0.329747	FUS
488	NM_007096	11.1324	11.2687	11.0219	11.1438	11.4413	11.2655	0.274442	0.586011	0.14255	CLTA
489	NM_012248	10.6563	10.6359	10.5079	10.414	10.3758	10.367	0.0343952	0.313527	-0.21443	SEPHS2
490	AI348010	7.00523	7.0806	7.33478	8.34682	7.71771	7.35787	0.13614	0.456613	0.667263	RPL31
491	NM_000993	13.7714	13.8662	13.8311	13.8873	13.945	13.7097	0.771965	0.903045	0.0244333	RPL31
492	NM_003334	11.3793	11.4209	11.2479	11.3856	11.3393	11.3458	0.900342	0.961119	0.00754333	UBA1
493	NM_006720	8.13845	8.05983	7.45123	7.27944	7.01626	7.08951	0.0601722	0.364254	-0.754767	ABLIM1
494	NM_000034	13.9019	13.9089	13.7552	13.7377	13.8236	13.9565	0.853014	0.940806	-0.01606	ALDOA
495	NM_000942	11.4795	11.5709	11.2532	11.4708	11.5946	11.8119	0.236331	0.554135	0.19123	PPIB
496	NM_000942	11.0124	11.0661	10.6509	10.8298	11.0372	11.1872	0.552863	0.7796	0.108233	PPIB
497	NM_014445	8.63326	8.65565	8.46288	8.47038	8.58524	8.47457	0.370908	0.659395	-0.0738667	LOC101928061
498	AL136807	9.89195	9.99428	10.013	10.1943	10.3181	10.1218	0.0297456	0.304235	0.245003	SERP1
499	NM_014445	12.1569	12.1443	12.1447	12.3012	12.4398	12.2768	0.063192	0.368803	0.190673	LOC101928061
500	BC000704	10.5	10.6047	10.1658	10.7728	11.2237	10.6239	0.120891	0.441493	0.449973	TSPAN3
501	NM_005724	9.62624	9.64151	9.26981	9.67121	10.0971	9.6057	0.231937	0.550481	0.278813	TSPAN3
502	NM_001613	7.78751	7.89058	7.7995	8.91733	9.09784	9.16328	0.000949935	0.180092	1.23362	ACTA2
503	NM_000310	10.6506	10.765	10.582	10.7222	10.7628	10.8439	0.171112	0.49263	0.11043	PPT1
504	AF090891	9.98136	10.0783	10.1534	10.3458	10.4407	10.3165	0.0106741	0.246084	0.29663	TAX1BP1
505	AF090891	9.77951	9.95318	10.1544	10.1182	10.2275	10.1736	0.184086	0.506094	0.210723	TAX1BP1
506	NM_005917	11.5104	11.5748	11.5831	11.5462	11.6807	11.9869	0.296608	0.603208	0.181843	MDH1
507	BF739979	7.3027	7.21765	7.40773	7.45784	7.19833	7.23533	0.907691	0.964311	-0.0121933	PDHA1
508	BF739979	10.3016	10.4025	10.3207	10.1136	10.0179	10.3884	0.265736	0.578579	-0.168277	PDHA1
509	NM_016592	14.2146	14.259	14.1703	14.2241	14.4106	14.3016	0.206488	0.527335	0.0974333	GNAS
510	NM_001155	8.18853	8.28346	8.91595	8.72909	8.18178	8.63187	0.865293	0.945975	0.0516	ANXA6
511	BF983379	10.4668	10.7067	10.2423	10.5817	10.7666	10.567	0.347657	0.64352	0.1665	CD59
512	X16447	10.2469	10.2957	9.80795	10.2481	10.3001	10.2514	0.436581	0.705107	0.14967	CD59
513	NM_000611	10.4896	10.5168	10.1156	10.3425	10.5975	10.3555	0.728991	0.879652	0.0578333	CD59
514	NM_000062	5.39278	5.26562	5.24191	5.40303	5.47273	5.49681	0.0571041	0.359826	0.15742	SERPING1
515	AA758755	9.26745	9.11012	9.1418	8.95599	9.16201	9.34278	0.88362	0.954299	-0.01953	PSME3
516	AA758755	7.30994	6.90058	7.19852	7.25958	7.32022	7.35643	0.284919	0.594217	0.17573	PSME3
517	NM_001530	10.7236	10.7639	10.9684	10.9796	11.2377	11.5812	0.108393	0.427434	0.447547	HIF1A
518	NM_005762	12.2694	12.328	12.2175	12.1279	12.2006	12.206	0.0866089	0.398304	-0.09348	TRIM28
519	NM_014748	10.1764	10.1059	10.0834	10.2328	10.2444	10.178	0.0548819	0.355873	0.0965367	SNX17
520	AL137335	9.808	9.84112	9.826	10.2075	10.3952	9.9932	0.0835657	0.394334	0.37358	IPO7
521	AA939270	9.1176	9.1547	9.2299	9.75261	9.84363	9.60909	0.00562358	0.224298	0.56771	IPO7
522	BG291787	8.57142	8.71922	8.90346	9.31099	9.55318	9.19686	0.0121617	0.247596	0.62231	IPO7
523	AI741392	6.95968	6.94171	7.1834	7.27398	7.42599	6.99532	0.254763	0.569129	0.2035	IPO7
524	NM_005721	10.3372	10.4294	10.2236	9.92169	10.048	10.2129	0.0662659	0.372613	-0.269203	ACTR3
525	NM_002896	11.1417	11.1991	11.1224	11.3587	11.3285	11.2074	0.0704397	0.378208	0.14383	RBM14-RBM4
526	AW029619	10.4566	10.4497	10.1164	10.2799	10.5284	10.1905	0.960513	0.984319	-0.00796333	CKAP4
527	NM_006825	10.0118	9.92341	9.55826	9.43314	9.65899	9.46493	0.139683	0.460402	-0.312143	CKAP4
528	NM_001605	11.0789	11.1127	10.9319	10.5953	10.7792	10.785	0.0187412	0.271657	-0.32131	AARS
529	BG164064	10.0952	10.2531	10.0251	10.276	10.4575	10.4704	0.0399841	0.327218	0.27682	TMEM189
530	NM_003349	11.483	11.4735	11.2859	11.7104	11.7792	11.5923	0.0305029	0.306072	0.279837	TMEM189
531	NM_003349	9.83032	9.89017	9.91747	10.0584	10.1432	10.5462	0.129346	0.450145	0.369953	TMEM189
532	NM_006280	12.392	12.4308	12.2712	12.44	12.6664	12.7096	0.0829831	0.39376	0.24063	SSR4
533	NM_001769	12.6202	12.6396	12.5854	12.5356	12.5852	12.4176	0.167295	0.487934	-0.102297	CD9
534	NM_005809	6.90445	7.02918	6.85699	7.08499	6.94194	7.05161	0.227897	0.547666	0.0959733	PRDX2
535	NM_000183	9.97881	9.96804	9.99356	10.3683	10.2333	10.2993	0.0122054	0.247596	0.32014	HADHB
536	NM_006472	11.1619	11.1567	11.1727	11.8345	11.657	10.4711	0.748793	0.890163	0.157083	TXNIP
537	NM_006472	11.3328	11.4022	11.4004	11.9525	11.6886	10.673	0.892694	0.95823	0.0595867	TXNIP
538	NM_006472	11.7006	11.8003	11.7969	12.3816	12.1978	11.0358	0.825415	0.928665	0.105813	TXNIP
539	NM_002950	10.65	10.7658	10.441	10.5821	10.8004	10.8958	0.349917	0.644221	0.140513	RPN1
540	NM_000700	7.44926	7.39635	7.51431	7.39604	7.7203	5.82109	0.50387	0.749464	-0.474163	ANXA1
541	AA902652	10.6037	10.6364	10.6821	10.2344	10.135	10.5335	0.100237	0.416679	-0.33977	PAICS
542	NM_006452	9.45524	9.43332	9.49109	8.88707	8.69448	9.26282	0.0904472	0.402652	-0.51176	PAICS
543	NM_021991	11.9598	11.8929	11.3576	11.5059	11.5273	11.5486	0.386232	0.669996	-0.209513	JUP
544	BE542684	8.42962	8.46755	8.50188	8.15275	8.60279	8.30812	0.487156	0.73858	-0.111797	EIF1AX
545	BG149698	8.61051	8.7653	8.62997	8.62362	8.94516	8.45114	0.977718	0.990384	0.00471333	EIF1AX
546	BE542684	8.09568	8.0874	8.37098	8.26582	8.22609	7.71505	0.603739	0.811873	-0.1157	EIF1AX
547	NM_001412	10.311	10.4723	10.4029	10.2089	10.2683	10.3102	0.0856911	0.396666	-0.132943	EIF1AX
548	NM_003405	10.1992	10.2573	10.3612	9.77142	9.5699	9.56793	0.0023449	0.215205	-0.636137	YWHAH
549	BF697964	12.3176	12.5217	12.2719	12.4656	12.5677	12.464	0.230713	0.549453	0.128717	DSTN
550	BF697964	12.6566	12.7517	12.5781	12.713	12.7616	12.609	0.65607	0.843228	0.03242	DSTN
551	NM_005642	10.4291	10.4058	10.7174	10.6155	10.8475	10.5129	0.372967	0.660101	0.141167	TAF7
552	NM_015904	10.01	10.142	9.94937	9.74955	9.92148	9.95778	0.141207	0.462124	-0.15754	EIF5B
553	AB018284	7.19623	7.20013	7.29137	6.73858	6.79534	7.01637	0.0342114	0.313104	-0.379147	EIF5B
554	AB018284	8.26367	8.31487	7.82725	8.04423	8.19076	8.21032	0.941837	0.976695	0.0131733	EIF5B
555	NM_015904	8.94628	9.08496	8.84955	8.64002	8.7437	8.78099	0.0516554	0.35018	-0.238693	EIF5B
556	U82164	10.0178	10.0515	10.0744	10.1003	10.1129	10.1013	0.0663914	0.372863	0.05696	CD99
557	NM_002414	10.764	10.8758	10.7736	10.834	10.8589	10.8191	0.46035	0.720457	0.0328567	CD99
558	NM_002300	7.40708	7.30308	6.94892	7.16057	7.08172	6.82861	0.321427	0.621996	-0.19606	LDHB
559	NM_005520	12.0405	12.0646	12.1988	11.897	11.9733	11.8852	0.0448088	0.336663	-0.182793	HNRNPH1
560	NM_006698	9.75925	9.87542	9.42992	9.71338	9.90306	10.1806	0.268776	0.580579	0.244137	BLCAP
561	NM_001002	14.1493	14.183	14.2176	14.271	14.2908	14.3303	0.0127087	0.248344	0.114087	RPLP0
562	BE545756	6.20849	6.28076	6.53975	5.99896	5.92427	6.34314	0.199257	0.520002	-0.25421	ADD3
563	BC000306	9.08857	9.05959	9.20356	9.03453	8.88812	9.18064	0.448203	0.712167	-0.08281	HADH
564	NM_005327	8.65379	8.44895	8.65225	8.42056	8.34851	8.58415	0.241179	0.557569	-0.133923	HADH
565	NM_002627	10.4177	10.3872	10.4274	10.1813	10.1893	10.4024	0.165476	0.485745	-0.153097	PFKP
566	T67821	7.7182	8.0541	8.09891	7.78062	7.85555	7.94879	0.521557	0.759713	-0.0954167	ANP32A
567	NM_005053	10.1697	10.0071	9.88788	9.54191	9.66151	9.78973	0.0309972	0.306898	-0.357177	RAD23A
568	NM_002070	10.6152	10.3216	10.3145	9.96658	9.96047	10.2762	0.0722066	0.381298	-0.349343	GNAI2
569	NM_004417	8.30432	8.32973	8.27512	8.74863	9.17431	8.93043	0.03258	0.310219	0.648067	DUSP1
570	AL031651	7.14491	7.42272	6.89576	7.03962	6.75463	6.94406	0.255346	0.569747	-0.241693	TGM2
571	NM_006305	8.75502	8.92414	9.05495	8.5736	8.6731	9.15869	0.624272	0.824015	-0.109573	ANP32A
572	AA530892	6.93893	7.20572	6.76312	6.97091	7.43969	7.09986	0.350375	0.644445	0.200897	DUSP1
573	BF513857	7.3053	7.17473	6.95848	7.09353	7.14263	7.12334	0.8198	0.925944	-0.0263367	RAB6A
574	NM_005053	10.5772	10.529	10.6187	10.093	10.0515	10.1594	0.000381036	0.157806	-0.473673	RAD23A
575	BC003617	10.4896	10.6994	10.5419	10.6112	10.5774	10.6135	0.745157	0.888861	0.02369	RAB6A
576	NM_002869	8.22642	7.92639	8.24784	7.92443	8.18434	8.11494	0.674483	0.851914	-0.05898	RAB6A
577	NM_022551	14.4843	14.551	14.5392	14.5687	14.59	14.513	0.352535	0.645517	0.0324167	RPS18
578	NM_012268	9.04258	8.96355	8.80738	9.21553	9.25731	8.8322	0.360313	0.651888	0.163843	PLD3
579	BE560202	10.8057	10.8828	10.9655	10.7717	10.8808	11.0622	0.847408	0.938489	0.02017	ANP32A
580	BG029917	8.73127	8.96974	8.73298	8.66753	8.76504	8.83993	0.601452	0.810755	-0.05383	PSMF1
581	NM_006814	8.17601	7.95068	8.08683	8.08782	8.03583	7.80866	0.437087	0.705251	-0.0937367	PSMF1
582	BE966599	9.94973	10.0734	9.8611	9.54809	9.478	9.07254	0.0414151	0.331009	-0.595203	HNRNPA0
583	NM_006805	9.80958	9.73528	9.49437	9.75957	9.5046	9.26373	0.38526	0.669144	-0.170443	HNRNPA0
584	N53479	7.92864	7.95579	8.07234	8.54956	8.47756	7.98457	0.180418	0.50251	0.35164	GOLGB1
585	NM_004487	9.48713	9.53376	9.34328	9.35661	9.26477	8.89842	0.171599	0.493126	-0.281457	GOLGB1
586	NM_006097	5.21132	5.46212	5.17334	5.33457	5.13109	5.33789	0.905542	0.963498	-0.01441	MYL9
587	NM_005231	10.9335	10.8698	10.7486	10.8352	10.6752	10.829	0.400653	0.679128	-0.07081	CTTN
588	AI537887	10.0498	10.0096	9.88443	11.2511	11.4718	11.0401	0.00422595	0.218736	1.27305	STOM
589	M81635	10.133	10.2365	9.85711	11.4321	11.7631	11.11	0.00655024	0.229375	1.35954	STOM
590	M81635	3.98258	3.9399	4.0233	4.25563	4.3315	4.45572	0.0140923	0.255466	0.36569	STOM
591	NM_002901	6.22066	6.25573	6.24608	6.15634	6.0546	6.19885	0.128195	0.448814	-0.104227	RCN1
592	NM_003819	10.1287	10.1421	9.94879	10.2073	10.0842	10.1957	0.30389	0.607995	0.0891967	LOC100996696
593	NM_001518	11.9328	11.8427	11.8402	11.9078	11.904	11.4978	0.534211	0.766427	-0.102057	GTF2I
594	NM_001916	11.2914	11.2399	11.1992	11.0855	11.1986	11.4241	0.948517	0.979142	-0.00740333	CYC1
595	BF215487	8.53119	8.53119	8.49664	8.28785	8.43616	8.49216	0.19826	0.519091	-0.114283	PSMC2
596	NM_002803	11.815	11.8211	11.7514	11.414	11.5799	11.898	0.36457	0.655006	-0.165187	PSMC2
597	NM_004530	6.40349	6.27362	6.41223	6.56627	6.35899	6.54016	0.197157	0.518311	0.12536	MMP2
598	AI739389	10.3832	10.3546	10.1078	10.2891	10.4462	10.072	0.931635	0.973	-0.0127567	SF3B1
599	NM_012433	11.3476	11.4409	11.384	11.2879	11.4395	11.0495	0.365441	0.655384	-0.13185	SF3B1
600	AW152160	8.7675	8.7812	8.78409	8.55852	8.41986	8.34239	0.032653	0.310219	-0.33734	SMARCC1
601	AL040633	9.4447	9.19511	9.30899	9.23941	9.03747	9.04455	0.10001	0.416492	-0.209123	SMARCC1
602	AA593983	8.69077	8.77912	8.84805	8.61657	8.5219	8.36324	0.0450832	0.337683	-0.272077	SMARCC1
603	NM_003074	8.49012	8.46427	8.52345	8.33074	8.26272	8.10834	0.0511557	0.348993	-0.25868	SMARCC1
604	NM_005008	10.0369	10.1261	9.85435	10.071	10.1661	10.0159	0.450541	0.713965	0.07856	NHP2L1
605	AF155235	10.3687	10.4262	10.2772	10.1248	10.0852	10.264	0.0480201	0.344311	-0.199353	ANXA2
606	NM_004800	10.8117	10.8666	10.8946	10.8887	10.7425	10.785	0.367869	0.657442	-0.0522433	TM9SF2
607	NM_004710	11.2375	11.2518	11.0409	10.973	10.9214	11.0195	0.0782471	0.387823	-0.20543	SYNGR2
608	BF338509	8.27712	8.2898	8.3426	8.32976	8.34289	8.33299	0.248638	0.564148	0.03204	PIP4K2B
609	NM_003559	8.53692	8.35454	8.33148	8.42741	8.4936	8.41308	0.636787	0.831824	0.03705	PIP4K2B
610	NM_004082	9.21125	9.39618	9.20677	9.31968	9.35434	9.37333	0.338629	0.635842	0.0777167	DCTN1
611	AA740754	7.67125	7.95118	7.87804	7.77948	7.8433	7.589	0.444314	0.709434	-0.09623	BCLAF1
612	NM_014739	10.3158	10.529	10.5863	10.412	10.5801	10.1792	0.579334	0.795575	-0.0866133	BCLAF1
613	AA664291	10.2599	10.2367	10.133	10.094	10.1623	9.9651	0.132825	0.453438	-0.13603	SON
614	NM_003103	10.1391	10.0948	10.1908	9.9187	9.94877	9.85979	0.00370028	0.215205	-0.232457	SON
615	NM_002859	9.76781	9.84158	9.60901	9.46253	9.35946	9.25293	0.0145342	0.256248	-0.38116	PXN
616	NM_002266	12.2472	12.1793	12.5541	11.9712	12.1017	12.3727	0.341013	0.63764	-0.178343	KPNA2
617	NM_001693	9.00818	8.98769	8.91424	9.08224	9.04847	8.94689	0.330656	0.628983	0.05583	ATP6V1B2
618	NM_006082	13.8201	13.8662	13.9299	13.4484	13.5047	13.9264	0.242058	0.558115	-0.24558	TUBA1B
619	NM_016587	9.45152	9.79059	9.943	9.12952	9.37939	9.35891	0.0742208	0.383947	-0.439097	CBX3
620	NM_002893	11.5355	11.664	11.6655	11.407	11.5313	11.4821	0.0597078	0.363764	-0.148167	RBBP7
621	NM_004168	10.5297	10.609	10.538	10.61	10.547	10.7381	0.328657	0.627631	0.0728267	SDHA
622	NM_001032	13.9266	13.9497	13.9893	14.0884	14.0792	14.0905	0.016316	0.260456	0.13082	RPS29
623	NM_004394	10.6729	10.6069	10.4197	10.0871	10.1761	10.0228	0.0104993	0.246084	-0.47118	DAP
624	AL537042	9.95606	9.80089	9.65687	9.36809	9.5077	9.68681	0.088404	0.400763	-0.28374	ARF4
625	NM_001660	10.7763	10.8378	10.7966	10.7171	10.7996	10.932	0.861445	0.943899	0.0126733	ARF4
626	NM_004766	10.2694	10.4734	10.3188	10.2187	10.5014	10.5115	0.649149	0.839712	0.05671	COPB2
627	NM_004652	8.23554	8.1521	8.19227	8.15821	8.19736	8.01902	0.33801	0.635216	-0.06844	USP9X
628	NM_004652	9.94057	10.0264	9.95168	10.1682	10.1396	9.94223	0.256487	0.57044	0.11044	USP9X
629	BE963370	10.8826	10.9803	10.9089	10.5241	10.7985	10.6783	0.0696765	0.377293	-0.256947	BCLAF1
630	NM_002626	9.97566	9.96163	9.79231	9.89916	9.8001	9.7227	0.260075	0.574144	-0.102547	PFKL
631	NM_015383	11.7626	11.8286	11.9251	12.0338	12.0273	11.6629	0.640009	0.833988	0.0692233	NBPF10
632	NM_015383	11.7497	11.752	11.7644	11.9044	11.9593	11.4692	0.899127	0.960572	0.0222367	NBPF10
633	NM_002305	10.1924	10.2711	10.6925	10.6347	10.6458	10.9679	0.135612	0.45638	0.364157	LGALS1
634	NM_002085	11.2832	11.223	11.3044	11.3575	11.4521	11.6051	0.0956123	0.409449	0.201363	GPX4
635	AI812030	9.00698	8.60834	8.7276	8.64878	8.82879	8.48407	0.458128	0.719476	-0.127093	THBS1
636	NM_003246	10.6193	10.2942	10.4801	10.1215	10.1767	9.99648	0.0396322	0.326149	-0.366317	THBS1
637	AV726673	10.4058	10.243	10.3306	9.90506	9.95701	9.73535	0.00673076	0.229375	-0.460653	THBS1
638	NM_003246	9.87857	9.96769	9.89389	9.69197	9.87149	9.82003	0.142289	0.463349	-0.118887	THBS1
639	AF053641	10.1208	10.0683	10.2483	9.65167	9.69248	10.1315	0.162304	0.484254	-0.320587	CSE1L
640	AF053641	11.3708	11.4327	11.4799	11.0022	11.1603	11.4781	0.262767	0.576773	-0.214277	CSE1L
641	NM_003321	11.5747	11.6306	11.354	11.4796	11.506	11.6779	0.758553	0.895606	0.03472	TUFM
642	NM_002792	12.3939	12.3998	12.3529	11.7671	11.9537	12.5148	0.308964	0.611804	-0.30364	PSMA7
643	NM_006230	9.59839	9.67767	9.52291	9.33	9.23796	9.61145	0.199326	0.520002	-0.20652	POLD2
644	NM_001873	7.79389	7.76199	7.77622	8.05267	7.87105	8.22432	0.115386	0.434063	0.27198	CPE
645	NM_001873	6.11143	6.14203	6.04394	6.48588	6.57177	6.86088	0.0346039	0.313737	0.540377	CPE
646	NM_002631	10.5016	10.6034	10.3526	10.6055	10.7538	10.7905	0.070466	0.378258	0.23072	PGD
647	NM_004074	12.6483	12.6578	12.7348	12.5522	12.6204	12.954	0.8414	0.936034	0.02857	COX8A
648	NM_006667	10.6038	10.7037	10.8846	10.7544	11.1199	11.0694	0.157118	0.479686	0.250533	PGRMC1
649	NM_006667	10.9986	11.0723	11.1881	11.1938	11.3584	11.6017	0.112045	0.429982	0.298297	PGRMC1
650	BC000751	9.25744	9.08716	8.87637	9.00612	8.99656	9.30283	0.85944	0.943001	0.02818	EIF5A
651	NM_001970	9.36439	9.24417	8.67341	9.00829	8.9867	9.75103	0.66379	0.846195	0.154683	EIF5A
652	AL048423	6.75344	6.67527	7.02247	6.88221	6.84552	6.8544	0.719015	0.875955	0.04365	ITGB5
653	NM_002213	10.2797	10.3145	10.0744	10.0645	10.0981	10.1436	0.243719	0.559437	-0.120823	ITGB5
654	NM_002406	8.94579	8.85713	8.72407	8.92488	9.0359	8.92566	0.199718	0.520364	0.119817	MGAT1
655	NM_001096	9.23935	9.35932	9.41623	9.3157	9.41426	9.77343	0.365582	0.655406	0.16283	ACLY
656	NM_001096	10.6875	10.836	10.9764	10.8542	11.1106	11.415	0.206285	0.527249	0.293327	ACLY
657	L22253	8.72605	8.7812	8.70799	8.25625	8.21352	8.07313	0.00439415	0.218736	-0.557447	SRSF7
658	NM_004360	10.6088	10.517	10.4998	10.6308	10.5699	10.7425	0.16698	0.487339	0.10591	CDH1
659	NM_004360	12.3605	12.4262	12.4957	12.5075	12.5012	12.5917	0.100863	0.417333	0.105953	CDH1
660	NM_019597	10.1881	10.2616	10.2313	10.1957	10.3756	10.122	0.96246	0.985056	0.00409333	HNRNPH2
661	AA142966	8.23651	8.37193	8.5665	8.36178	8.47492	8.07662	0.598976	0.808958	-0.0872067	PJA2
662	NM_001867	12.3276	12.3955	12.4503	12.5161	12.5792	12.6114	0.0188589	0.272452	0.17778	COX7C
663	NM_004092	11.6783	11.6333	11.6094	11.5651	11.448	11.9778	0.89831	0.960363	0.0233267	ECHS1
664	NM_002668	10.3093	10.4127	10.4639	10.4067	10.3488	10.616	0.551728	0.778924	0.0618433	PLP2
665	NM_002121	6.88205	6.74471	6.90226	6.86631	6.96384	6.72265	0.931278	0.972853	0.00792667	HLA-DPB1
666	NM_003142	9.29335	9.39965	9.31083	8.78487	8.90832	9.09015	0.0321059	0.308951	-0.40683	SSB
667	NM_003142	9.6421	10.0142	9.91102	9.66094	9.63668	9.74563	0.25195	0.566424	-0.174683	SSB
668	AF141304	9.49846	9.57361	9.46726	9.36737	9.16943	9.41533	0.106206	0.424785	-0.195733	RAB5C
669	NM_002510	8.25837	8.2536	6.99868	7.20864	8.04231	6.89002	0.448638	0.712367	-0.45656	GPNMB
670	BC002513	9.69442	9.81323	9.62169	9.87288	9.88395	10.1165	0.0700546	0.377414	0.24801	EIF2S1
671	BC002513	8.12645	7.93622	7.94711	8.32621	8.57661	8.51983	0.0094309	0.241954	0.470957	EIF2S1
672	NM_004094	10.5497	10.6344	10.5473	10.1076	10.3914	10.647	0.336315	0.633259	-0.195157	EIF2S1
673	NM_006118	10.3586	10.4012	10.3164	9.99805	10.2514	10.5437	0.611799	0.816328	-0.0943433	HAX1
674	NM_006164	10.0813	10.0445	10.3149	10.27	10.3788	9.68067	0.884963	0.954808	-0.0370967	NFE2L2
675	NM_000362	7.57779	7.62527	6.77416	7.4957	7.66069	7.3568	0.590963	0.803483	0.178657	TIMP3
676	AW338933	9.27566	9.02247	8.95345	9.37367	9.32245	9.05459	0.298075	0.60415	0.166377	TIMP3
677	U67195	8.63927	8.47934	8.15447	8.71805	8.62062	8.39692	0.426207	0.697482	0.15417	TIMP3
678	NM_000362	7.25364	7.08544	6.97767	7.5899	7.43162	6.98995	0.330194	0.628664	0.231573	TIMP3
679	BF512200	7.32543	7.36283	7.74185	7.24311	7.49546	7.31731	0.471013	0.728093	-0.124743	MBNL1
680	N31913	9.82293	9.94263	9.93756	9.32998	9.67992	9.47939	0.0433672	0.334522	-0.40461	MBNL1
681	N31913	8.84776	8.89394	9.15238	8.56149	8.73125	8.4614	0.0384699	0.324865	-0.37998	MBNL1
682	NM_000968	13.0531	13.1391	13.1183	13.1511	13.1985	12.9881	0.904311	0.963064	0.00908667	RPL4
683	NM_014874	9.34187	9.3338	9.20775	9.42432	9.59532	9.41909	0.067573	0.375168	0.185103	MFN2
684	AF141304	9.08781	9.20192	9.08178	9.02315	8.7478	9.02729	0.163556	0.484837	-0.19109	RAB5C
685	AF020500	9.27329	9.39474	9.16462	8.93109	8.87664	9.02737	0.0187552	0.271657	-0.332517	NMT1
686	AI570834	8.67048	8.60034	8.54762	8.17138	8.17326	8.07347	0.000670582	0.167849	-0.466777	NMT1
687	NM_021079	7.88277	7.9775	7.95837	7.89768	7.58842	7.64474	0.127681	0.448604	-0.229267	NMT1
688	AL556190	10.4401	10.4734	10.6505	10.8779	11.0176	10.9394	0.00881955	0.239474	0.4236	YBX3
689	AL556190	10.5903	10.5593	10.4822	10.7457	10.9753	10.922	0.0245737	0.292144	0.337117	YBX3
690	NM_001553	7.51302	7.64888	7.57629	7.82066	7.84176	7.96704	0.00832413	0.239474	0.29709	IGFBP7
691	NM_001553	3.69467	3.65839	3.2651	3.61159	3.75597	3.90885	0.259964	0.574144	0.219417	IGFBP7
692	BG474429	9.28995	9.38755	9.31256	9.24306	9.3836	9.1279	0.406144	0.683016	-0.0785	PUM1
693	BE670915	9.46195	9.47462	9.72269	9.76009	9.74454	9.39227	0.621713	0.822667	0.0792133	PUM1
694	NM_014676	9.78851	9.75083	9.8821	9.75899	9.86088	9.51744	0.458497	0.719672	-0.09471	PUM1
695	NM_004309	10.2473	10.2067	9.97602	9.84533	9.83951	10.0005	0.0794072	0.389295	-0.248227	ARHGDIA
696	NM_004309	11.2373	11.2487	11.082	10.8919	11.0152	10.9747	0.0301477	0.305273	-0.228703	ARHGDIA
697	BG326045	7.89957	7.39232	7.19551	7.08787	7.21384	7.35046	0.315528	0.617666	-0.27841	BHLHE40
698	NM_003670	8.99148	8.95577	8.1247	7.73012	8.5465	8.49615	0.326325	0.62562	-0.43306	BHLHE40
699	NM_003945	6.90319	6.82698	6.2897	6.46218	6.68146	6.80042	0.914682	0.967532	-0.02527	ATP6V0E1
700	NM_003945	12.4014	12.483	12.2002	12.2477	12.2078	12.2791	0.297811	0.60415	-0.11663	ATP6V0E1
701	NM_006600	9.81348	9.83854	9.55001	9.30572	9.33816	9.57186	0.0583074	0.362319	-0.328763	NUDC
702	NM_018975	10.6629	10.7551	10.6012	10.6122	10.7829	10.6921	0.750674	0.891405	0.02268	TERF2IP
703	NM_015959	9.3927	9.32295	9.07362	8.87738	8.81949	9.08472	0.0579412	0.361556	-0.335893	TMX2
704	NM_001655	10.491	10.5797	10.5369	10.4675	10.5129	10.5153	0.294122	0.601611	-0.03731	ARCN1
705	NM_005499	9.70991	9.61509	9.77802	9.51199	9.80754	9.54286	0.501392	0.748068	-0.08021	UBA2
706	NM_012179	9.92918	9.96053	9.84191	9.82522	9.89665	9.87439	0.348643	0.643664	-0.04512	FBXO7
707	J03005	9.17737	9.11554	9.24792	8.90488	9.17577	9.2067	0.480783	0.734091	-0.0844933	GNAI3
708	J03198	11.1042	11.1309	11.1055	10.8942	11.0493	11.0971	0.242326	0.558115	-0.100057	GNAI3
709	NM_006496	7.15993	7.00685	7.04197	6.78243	6.69536	6.83649	0.00885227	0.239474	-0.298157	GNAI3
710	NM_001273	9.63763	9.51015	9.35892	8.88847	9.02092	9.06626	0.00906595	0.240718	-0.51035	CHD4
711	NM_001273	10.1346	10.1128	10.1669	9.50671	9.60691	9.76735	0.0179817	0.268282	-0.51109	CHD4
712	NM_001273	9.83915	9.9182	9.85851	9.50108	9.40955	9.525	0.00136734	0.192786	-0.39341	CHD4
713	NM_002775	9.15738	9.16063	8.92269	8.91416	8.64788	8.55823	0.0530594	0.353177	-0.373477	HTRA1
714	NM_002337	9.72697	9.84566	9.61213	10.073	10.292	10.2324	0.00743596	0.232317	0.470867	LRPAP1
715	BF001241	7.66499	7.51388	7.32888	7.36537	7.42487	7.44227	0.446845	0.711277	-0.0917467	ITPR3
716	NM_002224	8.65795	8.63954	8.65942	8.53639	8.34388	8.3369	0.0623231	0.366377	-0.24658	ITPR3
717	NM_002224	9.95512	9.96241	9.88564	9.85182	9.68526	9.7028	0.0528091	0.352739	-0.187763	ITPR3
718	H15647	9.16324	9.06474	8.79063	9.28967	9.24516	9.12789	0.184513	0.506643	0.214703	PITPNA
719	H15647	8.63083	8.47024	8.21813	8.77397	8.63403	8.55703	0.210149	0.53078	0.215277	PITPNA
720	NM_006224	8.81246	8.78075	8.722	8.74462	8.82648	8.9284	0.378579	0.66325	0.06143	PITPNA
721	NM_005896	11.1942	11.3099	11.0234	11.1368	11.3032	11.4855	0.36911	0.65844	0.132667	IDH1
722	NM_003009	10.18	10.2546	10.0066	10.3849	10.4143	10.7127	0.0558352	0.357839	0.356933	SEPW1
723	AB018009	9.86291	9.84214	9.57765	10.9768	10.925	12.2715	0.0603618	0.364313	1.6302	SLC7A5
724	M21154	9.3263	9.22118	8.95613	8.47576	8.50347	8.76332	0.0158961	0.260206	-0.58702	AMD1
725	M21154	9.15568	9.14034	8.72989	8.39098	8.59675	8.80142	0.0891045	0.401818	-0.412253	AMD1
726	AI860431	9.69259	9.75314	9.70324	9.30841	9.51921	9.82849	0.390356	0.67265	-0.164287	PSMD1
727	NM_002807	10.2582	10.2171	10.215	9.94765	10.0213	10.2369	0.201251	0.521735	-0.161487	PSMD1
728	NM_003851	9.57865	9.47836	9.65926	9.95978	10.0704	9.81235	0.0183744	0.270004	0.375433	CREG1
729	NM_000100	12.0039	12.028	11.8709	11.8599	12.1014	12.0553	0.694183	0.862006	0.0379133	CSTB
730	NM_002592	10.4759	10.5857	10.5281	10.9874	11.108	11.4611	0.0384398	0.32485	0.655567	PCNA
731	NM_004587	7.95488	8.12473	7.89745	8.00909	8.02805	8.10303	0.521457	0.759713	0.05437	RRBP1
732	AA706065	9.2905	9.27058	9.01383	9.40695	9.4444	9.48895	0.0947408	0.408624	0.25513	RRBP1
733	AF006751	7.91425	7.72345	7.49263	7.82358	7.91731	8.01498	0.223827	0.542923	0.208513	0
734	NM_004587	8.94579	8.88344	8.76214	8.86867	8.8982	8.9901	0.450583	0.713965	0.0552	RRBP1
735	NM_021137	9.12042	9.30198	9.24374	9.48816	9.59304	9.44448	0.0155809	0.259405	0.286513	TNFAIP1
736	NM_021137	8.60197	8.52327	8.49852	8.8152	8.75863	8.66831	0.0208713	0.279679	0.206127	TNFAIP1
737	NM_004964	10.1634	10.1911	10.2382	9.90828	9.84826	10.1558	0.131165	0.451979	-0.226767	HDAC1
738	NM_001356	11.4663	11.5713	11.3712	11.5221	11.7609	11.4683	0.355041	0.647398	0.1142	DDX3X
739	NM_001356	9.74054	9.55237	9.60036	9.50526	9.71893	9.37654	0.454814	0.717482	-0.0975133	DDX3X
740	D55696	8.4065	8.26256	8.0221	8.5308	8.60918	8.70895	0.056995	0.359826	0.385923	LGMN
741	AI090331	7.69693	7.60303	7.73325	7.80382	7.64268	7.73348	0.466623	0.725399	0.0489233	PPP1R7
742	NM_002712	8.80762	8.8268	8.60274	8.67991	8.64151	9.05258	0.779528	0.906864	0.0456133	PPP1R7
743	NM_005032	3.91398	3.94436	3.88419	4.06539	3.97041	3.8925	0.342206	0.638844	0.0619233	PLS3
744	NM_006817	11.4488	11.442	11.2588	11.5479	11.4433	11.4953	0.206408	0.527311	0.112273	ERP29
745	NM_000967	13.3374	13.4254	13.3629	13.578	13.489	13.325	0.3556	0.647993	0.08876	RNU86
746	N23018	9.54081	9.57103	9.66982	9.4624	9.45214	9.16744	0.123496	0.443728	-0.233227	CTBP2
747	AW269836	7.14413	7.26176	7.33127	7.13184	7.12736	6.86195	0.135705	0.456387	-0.205337	CTBP2
748	NM_001329	10.6477	10.6876	10.483	10.3007	10.4151	10.1735	0.0303581	0.305437	-0.309677	CTBP2
749	NM_003089	10.2842	10.2976	10.2379	10.2465	10.3346	10.1432	0.631076	0.828383	-0.03178	SNRNP70
750	AL527365	11.4526	11.5073	11.6013	11.2672	11.2576	11.4031	0.0301772	0.305294	-0.21112	RAD23B
751	NM_002874	10.0252	10.0671	10.0011	9.71263	9.75427	9.85084	0.012254	0.247596	-0.258573	RAD23B
752	NM_005839	8.90422	8.9097	8.90875	8.83115	8.89456	8.96578	0.81438	0.923067	-0.0103933	SRRM1
753	NM_005839	10.2998	10.4046	10.4035	10.0544	10.2058	10.1832	0.0225859	0.284657	-0.22154	SRRM1
754	NM_005004	9.65674	9.64925	9.66374	9.42385	9.64562	10.1314	0.747717	0.890062	0.0770433	NDUFB8
755	NM_005004	9.56205	9.64797	9.82861	9.5283	9.66838	10.1928	0.632665	0.829422	0.116967	NDUFB8
756	NM_006321	7.56248	7.63436	7.49946	7.71234	7.91169	7.79734	0.0315716	0.307785	0.24169	ARIH2
757	BC000422	7.13369	7.14195	6.72352	6.97003	7.23643	7.33303	0.366176	0.655996	0.18011	ARIH2
758	NM_006321	7.46856	7.43583	7.5204	7.85437	7.80783	7.60261	0.0573372	0.360173	0.280007	ARIH2
759	NM_001428	12.969	12.8725	12.8543	12.5728	12.6884	12.6968	0.0104097	0.246084	-0.24593	ENO1
760	NM_002817	8.75271	8.68	8.61895	8.44895	8.57464	9.06236	0.957346	0.983001	0.01143	PSMD13
761	NM_002817	7.99852	8.04911	7.88287	7.96052	8.12473	8.22931	0.250603	0.565545	0.12802	PSMD13
762	NM_004517	10.1236	9.89146	10.0177	9.9753	9.94728	9.91817	0.44282	0.708577	-0.0640267	ILK
763	BG339064	8.06075	7.95788	7.86195	8.91743	8.98941	9.44273	0.0122751	0.247596	1.15633	BTG2
764	BG339064	9.71928	9.60829	9.47502	11.1641	10.9586	11.4524	0.00241833	0.215205	1.59084	BTG2
765	AV685920	8.26105	8.3307	8.12286	8.31388	8.49566	8.38142	0.122558	0.442869	0.158783	CAPZA2
766	BC005338	10.1712	10.1901	10.2905	10.3252	10.5232	10.5437	0.0511032	0.348993	0.24674	CAPZA2
767	NM_014752	11.1089	10.9936	10.9712	10.8324	10.9672	10.95	0.146766	0.469621	-0.108027	SPCS2
768	NM_014752	11.2642	11.316	11.2344	11.0261	11.3216	11.2977	0.616153	0.818759	-0.05643	SPCS2
769	NM_004939	10.3627	10.4392	10.292	10.0517	9.94649	9.85161	0.00574866	0.224298	-0.414713	DDX1
770	BC000006	10.689	10.8966	10.1608	10.6432	11.3895	10.057	0.812231	0.921709	0.114433	ATP1B1
771	NM_001677	11.5608	11.5634	11.0999	11.366	11.8866	10.5201	0.751321	0.891672	-0.15042	ATP1B1
772	NM_002880	10.47	10.4515	10.3361	10.2171	10.2622	10.1129	0.0220624	0.284131	-0.221813	RAF1
773	AL523776	9.49792	9.60419	9.17692	9.30655	9.42549	9.60794	0.903139	0.962577	0.0203167	LOC101927673
774	NM_017670	9.2122	9.14332	8.97644	9.08176	9.2343	9.37536	0.339043	0.636191	0.11982	LOC101927673
775	BE513151	8.65726	8.35643	8.76224	8.60347	8.68941	8.58469	0.810155	0.920827	0.03388	SREBF2
776	NM_004599	9.28633	9.20246	9.13829	9.15066	9.21482	9.19459	0.668852	0.849143	-0.0223367	SREBF2
777	AI091047	5.31606	5.41913	5.28812	5.43603	5.52251	5.72335	0.106606	0.4255	0.219527	SLC2A1
778	NM_006516	8.80694	9.055	8.63376	9.29341	9.19773	9.26727	0.0681012	0.376076	0.420903	SLC2A1
779	NM_002654	13.131	13.1705	12.8535	12.9007	13.1023	13.3872	0.67598	0.852706	0.07843	PKM
780	NM_006503	9.9259	9.9773	9.65358	9.35008	9.64371	10.1053	0.57555	0.792991	-0.152573	PSMC4
781	NM_006319	11.2498	11.3242	11.0183	11.5067	11.7305	11.5859	0.0263808	0.298469	0.4103	CDIPT
782	NM_001010	13.6361	13.632	13.5921	13.6597	13.6638	13.5551	0.883469	0.954285	0.00617333	RPS6
783	NM_004639	10.0072	9.95818	10.0371	9.77359	9.81018	9.71202	0.00354594	0.215205	-0.23556	BAG6
784	NM_004718	11.317	11.2916	11.2167	11.4148	11.4515	11.259	0.229051	0.548302	0.100007	COX7A2L
785	NM_001006	14.0556	14.0504	14.0796	14.1497	14.1243	14.0802	0.0928332	0.406815	0.0562333	RPS3A
786	NM_001020	13.3757	13.4265	13.4748	13.4339	13.4061	13.3499	0.486317	0.738013	-0.0290267	RPS16
787	AI768845	11.2701	11.1906	11.2859	11.0016	11.1037	11.0888	0.0133712	0.251636	-0.18414	SYPL1
788	NM_006754	9.7235	10.0351	10.013	9.80028	9.9385	9.87542	0.664866	0.846736	-0.0524833	SYPL1
789	BC002416	6.52882	6.96782	6.6693	6.78683	6.87573	6.94148	0.379264	0.663687	0.146033	BGN
790	BC002416	5.72222	5.86759	5.38191	6.04551	5.86239	6.10007	0.12289	0.442907	0.345417	BGN
791	NM_003191	9.34978	9.42633	9.0995	9.06333	9.15394	9.46038	0.693863	0.862006	-0.0659867	TARS
792	NM_007263	11.119	11.127	10.947	10.9846	11.0553	11.2502	0.761008	0.896904	0.03235	COPE
793	AF119897	6.37751	6.24692	6.31681	6.53993	6.44624	6.49909	0.021011	0.279679	0.18134	0
794	NM_003330	9.85092	9.87337	9.73413	10.1929	10.2417	10.2095	0.00686045	0.229699	0.395213	TXNRD1
795	AL545523	10.9213	10.9739	10.8923	10.3549	10.4757	11.0248	0.26989	0.581992	-0.310687	PSMC3
796	NM_002512	12.9477	12.9979	12.9138	12.9011	12.9676	13.3776	0.478915	0.733009	0.129003	NME1-NME2
797	AB028991	6.23708	6.00442	6.31895	6.17959	5.91372	6.36321	0.841079	0.936034	-0.0346433	NUDCD3
798	AB028991	9.45062	9.3465	9.37493	9.32185	9.21317	9.02808	0.129477	0.450145	-0.202983	NUDCD3
799	NM_016732	9.05413	8.98841	9.0535	8.85679	8.61075	8.85532	0.0789167	0.388686	-0.257727	RALY
800	NM_001628	6.24877	6.58261	6.48663	6.37941	6.2813	6.36569	0.434299	0.703781	-0.0972033	AKR1B1
801	NM_003133	11.5704	11.6575	11.6972	11.4993	11.5848	11.5547	0.111514	0.429793	-0.0954333	SRP9
802	NM_002790	11.0144	10.9959	10.8172	10.6168	10.7497	10.799	0.0579753	0.361586	-0.22068	PSMA5
803	NM_002004	10.2756	10.3667	10.4844	9.84917	10.1789	10.4662	0.360294	0.651888	-0.21082	FDPS
804	AF267863	9.50855	9.24795	9.51898	9.81569	9.76086	9.56691	0.0694368	0.37707	0.289327	RAB5B
805	NM_004499	12.7441	12.8341	12.6442	12.4811	12.6122	12.5972	0.0658894	0.372541	-0.177277	HNRNPAB
806	N21202	6.00677	6.01114	5.94311	5.9571	5.8605	5.98308	0.298942	0.604753	-0.0534467	DAB2
807	BC003064	6.43486	6.49333	6.34533	6.43773	6.45842	6.08395	0.513253	0.755138	-0.0978067	DAB2
808	NM_001343	5.19251	5.34294	5.2511	5.27594	5.22009	5.31403	0.887941	0.956116	0.00783667	DAB2
809	NM_007002	11.8504	11.8535	11.6553	11.3288	11.6432	11.8782	0.40525	0.682682	-0.16967	ADRM1
810	NM_002541	9.75182	9.66201	9.47295	9.61715	9.73236	9.58902	0.864706	0.945519	0.01725	OGDH
811	J03068	6.18098	6.0346	5.97545	6.20713	6.03605	6.15126	0.441689	0.707954	0.0678033	TRAK1
812	NM_001640	9.20424	9.14496	8.86761	9.03865	8.87745	9.24138	0.900029	0.961029	-0.0197767	APEH
813	NM_013446	10.7463	10.801	10.8224	11.1293	11.046	10.7675	0.219437	0.53947	0.191023	MKRN1
814	Z48199	9.26641	9.25785	8.99707	9.62148	9.71611	9.87124	0.00874105	0.239474	0.5625	SDC1
815	NM_002997	10.9741	10.9571	10.3411	11.0119	11.0784	11.4306	0.178826	0.500781	0.416173	SDC1
816	NM_001175	5.27126	5.11839	5.34139	5.0855	5.04114	5.36766	0.55743	0.782326	-0.0789133	ARHGDIB
817	NM_001554	7.49145	7.3208	7.20313	7.44463	7.55582	7.38875	0.283443	0.593348	0.124607	CYR61
818	NM_014300	12.2037	12.2669	12.1108	12.2961	12.3892	12.283	0.0896932	0.40246	0.128917	SEC11A
819	AU159942	9.98251	10.2542	10.5082	9.45752	9.5489	9.96873	0.0542888	0.355392	-0.589933	TOP2A
820	AL561834	9.60266	9.84857	10.2483	9.22035	9.49237	9.65944	0.133244	0.453847	-0.44245	TOP2A
821	NM_021130	14.2299	14.2761	14.2477	14.1994	14.3061	14.3614	0.515169	0.756567	0.0377433	LOC101060363
822	N24643	8.05137	7.98049	8.11349	9.11519	8.77098	9.15369	0.0100325	0.243843	0.964837	WSB1
823	BF111821	6.89906	6.86376	6.77479	7.79266	7.79189	7.97924	0.000520708	0.157806	1.00873	WSB1
824	AF106684	9.35671	9.56674	9.85038	10.4354	10.6849	10.5118	0.0096826	0.242411	0.952773	WSB1
825	AK023321	7.28569	7.17612	7.23949	7.18264	7.32973	7.49362	0.378625	0.663256	0.101563	MOB1A
826	BC003398	10.2479	10.2822	10.3288	9.95722	10.2197	10.5762	0.862957	0.944736	-0.0352533	MOB1A
827	NM_018221	8.11425	8.22599	8.09517	8.49633	8.60233	8.48177	0.00242658	0.215205	0.381673	MOB1A
828	NM_000311	7.64722	7.74799	7.40951	8.19761	8.60679	8.76139	0.0150614	0.258375	0.920357	PRNP
829	NM_001153	9.30388	9.34124	9.13255	9.97915	10.1564	10.3293	0.00321219	0.215205	0.895737	ANXA4
830	NM_001153	9.116	9.19277	9.19169	9.93935	10.2023	10.1989	0.00517263	0.224298	0.946683	ANXA4
831	NM_014740	11.3882	11.4508	11.3422	11.3564	11.5192	11.5941	0.306245	0.609944	0.0961667	EIF4A3
832	NM_005000	8.39311	8.53509	8.86641	8.67383	8.83221	8.89766	0.286099	0.59533	0.20303	NDUFA5
833	NM_006401	12.0598	12.2296	12.1535	11.7576	11.7782	11.7779	0.0152035	0.258375	-0.376423	ANP32B
834	NM_006401	13.0503	13.1652	13.038	12.7189	12.6974	12.5837	0.00201537	0.212779	-0.41781	ANP32B
835	AL534972	8.3029	8.34113	8.50999	8.03487	8.09118	8.37939	0.17276	0.493977	-0.216193	44450
836	NM_018243	6.31228	6.27912	6.62842	6.12189	6.27912	6.51253	0.555689	0.780916	-0.102093	44450
837	NM_004772	6.97277	7.04344	7.0623	6.93534	6.74714	6.7713	0.0539794	0.354615	-0.208243	NREP
838	NM_004772	7.81422	7.67561	7.94358	7.5667	7.4838	6.55134	0.196633	0.517776	-0.610523	NREP
839	AL515318	9.99544	9.91755	9.70607	9.8434	9.7785	9.51679	0.293284	0.600799	-0.160123	SH3BGRL
840	NM_003022	10.7978	11.0867	10.7424	11.1491	11.1653	10.8232	0.331891	0.630256	0.170243	SH3BGRL
841	NM_001975	8.18901	8.20502	8.47107	7.647	7.84379	7.80819	0.0125649	0.247892	-0.52204	ENO2
842	NM_006374	9.19636	8.97584	8.9928	8.99566	8.90749	8.99619	0.341207	0.637797	-0.0885533	STK25
843	NM_006435	11.2249	11.3114	11.4075	11.3355	11.5946	11.2961	0.442737	0.708538	0.0941233	IFITM2
844	AL523904	7.56954	7.54291	7.73755	7.44923	7.71394	7.58052	0.736121	0.883972	-0.0354367	PSMA2
845	NM_002787	11.3841	11.4282	11.3581	11.2035	11.3403	11.5934	0.932389	0.973347	-0.0110433	PSMA2
846	NM_006471	12.5564	12.6199	12.609	12.6344	12.6658	12.6475	0.0928604	0.406815	0.0540767	MYL12A
847	NM_006471	11.0383	10.8344	11.1652	11.0813	11.1141	11.0931	0.47761	0.732221	0.0835433	MYL12A
848	BF663402	9.20965	9.10846	9.22512	9.26507	9.1112	9.14183	0.895371	0.959058	-0.00837667	SMARCC2
849	NM_003075	7.89934	7.91841	7.82655	7.95001	8.09764	7.92968	0.159616	0.481746	0.11101	SMARCC2
850	NM_001686	12.8737	12.8508	12.8657	12.7669	12.7865	13.0923	0.87699	0.951669	0.0184867	ATP5B
851	NM_006824	8.45032	8.35219	8.20623	7.82178	7.74797	8.18215	0.0691158	0.37707	-0.418947	EBNA1BP2
852	NM_001423	3.88164	3.63894	3.87394	3.78546	3.58096	3.73967	0.397692	0.677789	-0.0961433	EMP1
853	NM_001423	4.39673	4.46012	4.43363	4.3927	4.57136	4.62441	0.29003	0.598295	0.09933	EMP1
854	BE737030	9.41422	9.54509	9.26006	9.10896	9.27717	9.40179	0.290831	0.598673	-0.143817	CCT6A
855	NM_001762	10.5701	10.6086	10.5804	10.4181	10.4351	10.7407	0.652485	0.841203	-0.0550767	CCT6A
856	AL575509	6.77416	7.00541	6.69796	6.8705	6.99191	6.89557	0.425907	0.697314	0.0934833	ETS2
857	NM_005239	6.79018	6.61668	6.48332	6.78153	7.13056	6.81274	0.126284	0.447208	0.278217	ETS2
858	NM_002887	9.40893	9.40409	9.16562	9.23139	9.27329	9.57671	0.813564	0.922658	0.03425	RARS
859	BC004973	8.91772	8.9159	9.04152	8.77792	8.7676	8.90847	0.0850717	0.396544	-0.140383	STAT6
860	BC004973	7.26707	7.31546	7.41473	7.25253	7.22175	7.39798	0.583047	0.798475	-0.0416667	STAT6
861	AI807672	7.99031	7.9011	7.92639	8.15064	8.00731	8.14498	0.0537854	0.354493	0.16171	ARHGEF12
862	AB002380	8.25386	8.3273	8.43391	8.39881	8.44531	8.00441	0.738759	0.885174	-0.0555133	ARHGEF12
863	NM_015313	4.05735	4.28081	4.24433	4.18506	4.20322	4.25265	0.80904	0.920245	0.01948	ARHGEF12
864	BC003570	10.3564	10.4252	10.2121	10.3183	10.2175	10.2254	0.352808	0.64566	-0.07751	VAMP3
865	NM_004781	8.7444	8.80881	8.77258	8.75325	8.72378	8.70773	0.116822	0.43618	-0.04701	VAMP3
866	NM_002097	11.4559	11.4442	11.3188	10.9033	11.1258	11.2165	0.0548736	0.355873	-0.324417	GTF3A
867	NM_002979	8.70544	8.67387	8.92811	8.79483	8.68471	9.03381	0.628191	0.82669	0.0686433	SCP2
868	AF010314	7.56703	7.77074	7.3964	7.42315	7.46961	7.41936	0.32255	0.622976	-0.140683	ENC1
869	NM_003633	9.22297	9.14119	9.04699	9.12078	9.20448	9.21405	0.517084	0.757325	0.04272	ENC1
870	NM_003093	10.55	10.5417	10.4463	10.4069	10.2986	10.7069	0.768421	0.900811	-0.0419	SNRPC
871	BE621259	9.92496	9.92103	9.92035	9.79294	9.8846	9.82893	0.0826775	0.393548	-0.0866233	UBE2D2
872	BF196642	5.37776	5.10034	5.31614	5.40626	5.28923	4.90383	0.732074	0.88186	-0.0649733	UBE2D2
873	NM_003339	9.51166	9.4035	9.50547	9.2694	9.38952	9.50704	0.351531	0.644918	-0.08489	UBE2D2
874	NM_024551	10.8392	10.8617	10.915	10.8252	10.8296	10.2403	0.344214	0.640297	-0.24025	ADIPOR2
875	NM_012203	9.32397	9.38459	9.25055	9.30647	9.21428	9.29986	0.401223	0.679254	-0.0461667	GRHPR
876	NM_002084	7.72645	7.81481	8.1658	8.11708	8.20196	9.26203	0.226029	0.545628	0.62467	GPX3
877	NM_004252	11.4042	11.3936	11.3692	11.4294	11.2533	11.9762	0.529926	0.764088	0.16396	SLC9A3R1
878	NM_004475	9.69125	9.65785	9.69702	9.72158	9.53894	9.72512	0.776242	0.905171	-0.02016	FLOT2
879	NM_014263	10.0968	10.2016	10.2311	10.1339	10.3558	10.651	0.305113	0.609051	0.20376	YME1L1
880	NM_014263	9.841	10.0326	10.0837	10.2206	10.2201	9.90245	0.382034	0.666525	0.128597	YME1L1
881	AI653126	7.80298	7.79235	7.68191	7.80215	7.90662	7.81789	0.177515	0.499117	0.08314	BAZ2A
882	AA788652	8.94865	8.73876	8.80569	8.93452	8.80465	8.84384	0.705849	0.868224	0.02997	BAZ2A
883	NM_013449	8.12576	8.24404	8.02689	8.27615	8.41346	7.99614	0.53538	0.767136	0.0963533	BAZ2A
884	NM_005877	9.59381	9.44307	9.51617	9.48128	9.30878	9.23906	0.121452	0.441648	-0.174643	SF3A1
885	NM_005877	8.98407	8.91175	8.94164	8.77941	8.74791	8.65744	0.0121123	0.247596	-0.217567	SF3A1
886	NM_016451	10.3442	10.5645	10.587	10.4662	10.6774	10.6755	0.360898	0.652441	0.107807	COPB1
887	NM_016451	10.1063	10.0311	10.237	10.115	10.2242	10.1954	0.490634	0.741308	0.0534067	COPB1
888	NM_000099	11.6819	11.6236	11.5395	11.8663	12.1009	11.5328	0.315089	0.617023	0.21834	CST3
889	NM_024092	10.3336	10.4045	10.0629	9.54229	9.54068	9.68902	0.0113335	0.246668	-0.676337	TMEM109
890	AF205218	8.37654	8.40603	8.51611	8.09157	7.84394	7.53591	0.0549064	0.355873	-0.609087	IVNS1ABP
891	AB020657	8.71293	8.89366	8.92242	8.51587	8.27999	8.11888	0.0242713	0.292116	-0.53809	IVNS1ABP
892	AF242521	9.78597	9.79781	9.90435	9.84295	9.89966	9.78973	0.780023	0.907049	0.0147367	OAZ2
893	NM_002537	9.13346	9.05343	9.16718	9.27909	9.18582	9.12385	0.242584	0.558115	0.07823	OAZ2
894	NM_004034	9.23386	9.20694	9.3658	8.86816	9.0975	9.22026	0.172323	0.493419	-0.206893	ANXA7
895	AI356398	8.75388	8.64235	7.41155	7.55977	7.82191	6.84621	0.182918	0.504503	-0.859963	ZFP36L2
896	AI356398	11.4443	11.4328	10.5566	10.3392	10.6799	9.53648	0.100656	0.417114	-0.959377	ZFP36L2
897	NM_006887	9.22026	9.08819	8.09888	7.93242	8.37163	7.20314	0.120562	0.441096	-0.966713	ZFP36L2
898	AU145232	6.75902	6.54445	6.76292	6.17247	6.27124	5.92633	0.0137401	0.253586	-0.56545	CUL3
899	AU145232	10.1941	10.1412	10.0247	9.79598	9.887	9.50923	0.0586357	0.363035	-0.389263	CUL3
900	AU145232	4.40778	4.44023	4.48255	4.38068	4.52696	4.28823	0.591156	0.803551	-0.0448967	CUL3
901	NM_000445	9.00344	9.07876	8.90047	8.97588	8.97875	8.60856	0.379422	0.663687	-0.139827	PLEC
902	AI379894	5.12576	4.96586	4.4323	4.97405	5.13468	4.96844	0.474912	0.730482	0.184417	PPP2CB
903	NM_004156	9.63078	9.6856	9.82433	9.91728	10.3259	10.2118	0.0508889	0.348554	0.438083	PPP2CB
904	NM_004966	10.5427	10.5538	10.3643	10.0824	10.1383	10.0505	0.0129465	0.249932	-0.396537	HNRNPF
905	NM_014847	10.0425	10.015	10.0517	9.60388	9.86052	9.81184	0.06912	0.37707	-0.277637	UBAP2L
906	NM_014847	10.3495	10.4806	10.3105	10.0803	10.2471	10.2069	0.0483446	0.344508	-0.202077	UBAP2L
907	NM_003288	10.6623	10.7099	10.5345	10.5733	10.6361	10.639	0.756933	0.894546	-0.0194167	TPD52L2
908	NM_006371	8.96024	9.02774	8.97546	9.20964	8.8509	8.83128	0.864992	0.945784	-0.0238733	CRTAP
909	AF057356	10.0354	10.077	10.1292	9.66791	9.7138	9.91978	0.0437457	0.334652	-0.313367	CACYBP
910	NM_014412	7.34238	7.46332	7.07655	7.36444	7.46157	7.53203	0.30015	0.605532	0.158597	CACYBP
911	AL044170	8.67912	8.66092	8.93945	8.97276	8.94068	8.60777	0.615325	0.818354	0.0805733	NBR1
912	NM_005899	8.6524	8.80969	8.94384	9.16869	8.9926	8.56129	0.634777	0.83085	0.10555	NBR1
913	NM_001358	11.1582	11.2724	11.1754	10.4855	10.8319	10.4345	0.030663	0.306203	-0.618077	DHX15
914	AF279891	10.5027	10.5255	10.7029	9.7857	10.0834	9.63848	0.0160005	0.260367	-0.741187	DHX15
915	NM_004181	6.08697	6.19371	6.18846	6.11418	6.08662	6.23552	0.858842	0.942623	-0.01094	UCHL1
916	NM_002809	9.10869	9.21505	9.12828	8.50829	8.68453	8.96437	0.0754243	0.385462	-0.43161	PSMD3
917	NM_002205	7.41734	7.43572	7.51214	7.6004	7.30196	7.65369	0.624597	0.8242	0.0636167	ITGA5
918	NM_001320	11.8385	11.8502	11.5779	11.6585	11.6625	11.7511	0.549228	0.777576	-0.0648567	CSNK2B
919	NM_016292	9.54745	9.57574	9.44981	9.01212	8.83947	9.33446	0.0774263	0.386998	-0.462317	TRAP1
920	BG031974	8.03762	8.31027	8.12321	8.4599	8.50524	8.18289	0.158547	0.480473	0.225643	IGF2R
921	NM_000876	8.80223	8.85553	8.67747	9.03397	9.10656	8.72012	0.277149	0.587806	0.17514	IGF2R
922	U23946	9.65143	9.68729	9.4535	9.76949	9.87861	9.25426	0.871572	0.948724	0.0367133	RBM5
923	U23946	10.3666	10.2139	10.3945	10.4011	10.4292	10.061	0.845693	0.937708	-0.0278867	RBM5
924	NM_003021	8.42161	8.34285	8.06262	8.03053	7.99817	8.08021	0.153709	0.476722	-0.23939	SGTA
925	NM_006623	8.61766	8.397	8.4735	8.22764	8.20973	8.25905	0.0492419	0.346811	-0.263913	PHGDH
926	BC000687	10.0758	10.0756	9.97251	9.981	10.2935	10.0947	0.473133	0.729375	0.08177	TRAM1
927	BC000687	10.7966	10.631	10.6422	10.5859	10.826	10.7741	0.692353	0.861341	0.0387367	TRAM1
928	NM_002795	10.5641	10.5109	10.4235	10.0945	10.4058	10.9903	0.993002	0.996895	-0.00261667	PSMB3
929	M80776	9.09281	9.03599	8.90663	8.87464	9.0802	9.19323	0.750125	0.891039	0.0375467	ADRBK1
930	M80776	7.82896	7.60326	7.74304	7.75336	8.03752	7.91736	0.170623	0.492198	0.17766	ADRBK1
931	NM_004528	9.49779	9.51679	9.71143	9.47961	9.58162	9.61523	0.847743	0.938519	-0.0165167	MGST3
932	BC000268	10.2362	10.0668	9.9212	10.1011	9.89671	10.1339	0.806529	0.918843	-0.0308067	PSMB2
933	NM_006833	10.8357	10.8988	10.8465	10.8177	10.8647	11.0358	0.567302	0.788482	0.0457167	COPS6
934	NM_021029	13.8957	13.9559	14.0483	14.0874	14.0502	14.0674	0.142323	0.463391	0.101727	RPL36A
935	AI186712	8.57857	8.55395	8.81348	8.854	8.84775	9.1858	0.0924869	0.406457	0.31385	PPP1CB
936	W67887	7.59695	7.55655	7.86943	8.14656	8.07922	8.05018	0.0421282	0.331906	0.417677	PPP1CB
937	W67887	8.48264	8.54992	8.66022	8.89795	8.93085	8.83572	0.011069	0.246232	0.323913	PPP1CB
938	AI983043	9.7455	9.88452	9.59924	9.60035	9.48998	9.72386	0.266272	0.578579	-0.138357	PLEKHB2
939	NM_017958	9.10149	9.19094	8.85679	8.85614	8.81949	9.08926	0.384268	0.668462	-0.12811	PLEKHB2
940	NM_014045	10.8617	10.823	10.5989	10.6334	10.7295	10.6408	0.37677	0.662339	-0.09328	LRP10
941	NM_000414	9.13286	9.46737	9.33479	9.27201	9.30739	9.49265	0.72253	0.877443	0.0456767	HSD17B4
942	NM_005969	9.20061	9.34381	9.1722	9.12625	9.11898	9.21104	0.244999	0.560562	-0.0867833	NAP1L4
943	NM_000178	9.2866	9.25477	9.3047	9.25975	8.98936	9.41923	0.684126	0.857159	-0.0592433	GSS
944	NM_003107	10.7188	10.6463	10.5079	10.7	10.6286	10.1906	0.546754	0.775945	-0.117903	SOX4
945	AL136179	11.582	11.7269	11.6449	11.7693	11.8044	11.3465	0.947567	0.978809	-0.01118	SOX4
946	NM_003107	10.132	10.3976	10.1398	10.2046	10.1591	9.81132	0.345168	0.641311	-0.164783	SOX4
947	NM_004656	8.81819	8.64361	8.70316	8.75171	8.74228	8.73314	0.725676	0.878702	0.0207233	BAP1
948	BF975273	9.66175	9.41674	9.41469	9.42551	9.46601	9.74025	0.737879	0.884726	0.0461967	WDR77
949	NM_024102	9.08651	8.97568	9.02525	8.97115	9.09948	9.22144	0.456703	0.718627	0.06821	WDR77
950	NM_006332	9.65398	9.74359	9.65017	9.75296	10.1861	10.2665	0.132013	0.45303	0.385953	IFI30
951	AL037208	8.6884	8.64726	8.51354	8.52686	8.51629	8.4572	0.146051	0.468746	-0.116283	CUL4A
952	NM_003589	5.84285	5.88958	5.96611	6.00066	5.83804	5.6132	0.547032	0.77598	-0.0822133	CUL4A
953	NM_000690	7.01153	6.96866	6.95896	7.00884	7.03694	7.00019	0.152503	0.475576	0.0356067	ALDH2
954	AI922599	6.63308	6.45698	6.81316	6.60264	6.43341	6.66706	0.623389	0.823353	-0.0667033	VIM
955	NM_005410	4.93757	4.62534	4.65844	4.66321	4.50568	4.6589	0.324686	0.624514	-0.131187	SEPP1
956	NM_001305	9.90799	9.93727	9.63748	10.0081	10.1046	9.97464	0.157553	0.479893	0.201553	CLDN4
957	NM_000998	14.6608	14.7539	14.7153	14.7353	14.763	14.6746	0.722916	0.877672	0.0142867	RPL37A
958	W72516	5.77986	5.59895	5.86858	5.71134	5.89637	5.72363	0.793103	0.913214	0.0279833	DPYSL3
959	NM_001387	6.44316	6.44152	6.52822	6.80763	6.52698	6.58145	0.181906	0.503896	0.16772	DPYSL3
960	NM_001752	9.07235	8.98172	9.24572	9.18434	9.34856	9.04114	0.481945	0.735061	0.0914167	CAT
961	NM_014754	11.3055	11.397	11.0793	11.0236	10.8912	11.0668	0.0866661	0.398316	-0.266713	PTDSS1
962	NM_003314	8.91193	8.96708	8.9405	8.93888	8.87606	9.08685	0.707728	0.8699	0.0274267	TTC1
963	AW268640	9.22024	9.30913	9.59858	9.32182	9.32311	9.7195	0.675891	0.852692	0.0788267	EIF4E
964	AI742789	4.78196	5.01579	5.13238	4.72727	4.85693	4.54214	0.124552	0.444797	-0.26793	EIF4E
965	NM_001968	7.56802	7.63806	7.78598	7.7169	7.51189	7.89105	0.75799	0.895165	0.0425933	EIF4E
966	NM_004369	6.75008	6.50904	6.84871	6.95418	6.52931	6.76935	0.776937	0.9056	0.0483367	COL6A3
967	NM_004193	8.7802	8.88605	8.76555	8.91366	8.8147	9.05154	0.23244	0.550866	0.116033	GBF1
968	NM_004818	9.89357	9.90044	9.76319	9.51505	9.67295	9.53745	0.0143535	0.25604	-0.27725	DDX23
969	NM_001863	10.926	10.8901	10.8004	10.7816	10.8857	11.0694	0.695048	0.862403	0.04007	COX6B1
970	AF248966	4.7514	4.52852	4.58233	5.04472	5.00222	4.85219	0.0184328	0.270328	0.345627	ATP6AP2
971	AF248966	10.4973	10.579	10.5137	10.8946	11.1512	11.2296	0.0253646	0.295527	0.5618	ATP6AP2
972	NM_005765	10.5551	10.5451	10.3632	10.7739	10.9173	11.1297	0.0282972	0.302786	0.452497	ATP6AP2
973	NM_001839	4.07215	4.0364	4.01472	4.07881	4.27561	4.16229	0.139263	0.459921	0.131147	CNN3
974	BF692742	8.65089	8.55823	8.82883	8.84885	8.86281	8.59352	0.493302	0.74277	0.0890767	TIA1
975	AL567227	7.63264	7.44794	7.83286	7.77044	7.66138	7.03055	0.599817	0.809361	-0.150357	TIA1
976	AL567227	6.68586	6.77265	7.09892	7.33178	7.22192	6.34154	0.763576	0.898204	0.112603	TIA1
977	AL567227	6.30386	6.23223	6.43568	6.68753	6.66706	5.80991	0.846526	0.937947	0.0642433	TIA1
978	NM_022037	7.95488	7.79049	8.28167	8.32872	8.33461	7.85144	0.493103	0.742572	0.162577	TIA1
979	D78132	6.30117	6.43831	6.33212	6.49316	6.74904	6.48018	0.115519	0.434152	0.216927	RHEB
980	NM_005614	7.09058	7.185	6.99457	6.97858	7.11624	7.0805	0.671199	0.850225	-0.03161	RHEB
981	NM_005614	10.8251	10.9096	10.9168	10.4469	10.6524	10.7227	0.065656	0.371923	-0.27649	RHEB
982	NM_006310	10.2875	10.2532	10.3765	10.492	10.5954	10.6624	0.013031	0.249932	0.277513	NPEPPS
983	AJ132583	9.34143	9.43885	9.58487	9.75133	9.85333	9.80316	0.0255965	0.296272	0.347557	NPEPPS
984	NM_004725	9.65191	9.6867	9.82863	9.81973	10.0091	9.4544	0.839264	0.935188	0.0386467	BUB3
985	NM_004725	10.9528	11.0518	11.0215	10.6227	10.7918	10.8432	0.044671	0.336424	-0.256137	BUB3
986	NM_004725	9.66651	9.81216	10.0026	9.8969	9.94968	9.44478	0.755975	0.894031	-0.0633	BUB3
987	NM_006666	9.94199	9.9774	9.8145	9.47225	9.46581	9.93487	0.198831	0.519696	-0.286987	RUVBL2
988	AI141802	10.529	10.5571	10.3092	10.3368	10.3559	10.2251	0.16922	0.490337	-0.159103	MAPKAPK2
989	NM_004759	8.21421	8.27039	7.87646	8.19238	8.24255	8.19002	0.549838	0.777994	0.0879633	MAPKAPK2
990	NM_014766	10.6861	10.7532	10.8844	10.6102	10.4747	10.3372	0.0417537	0.331283	-0.300557	SCRN1
991	NM_006755	10.5775	10.6005	10.5095	10.1483	10.1938	10.6056	0.229382	0.548425	-0.24657	TALDO1
992	BC002646	9.87648	9.89955	9.84107	9.92828	10.1389	9.57374	0.966017	0.9859	0.00795333	JUN
993	BC002646	7.85334	8.01282	7.56637	7.68758	7.94016	7.41236	0.550932	0.778602	-0.13081	JUN
994	BC002646	7.14991	7.12444	7.12081	6.66994	6.7716	6.62614	0.0072616	0.232317	-0.442493	JUN
995	AI039874	11.318	11.255	10.9863	11.327	11.0352	11.0344	0.71992	0.876441	-0.0542133	NQO1
996	NM_000903	11.5893	11.5867	11.2201	11.8078	11.5558	11.0412	0.99166	0.996446	0.00290667	NQO1
997	AI809967	8.74326	8.62023	8.47452	8.22855	8.33974	8.31079	0.0385396	0.324976	-0.319643	SHC1
998	NM_004832	9.88065	9.90964	10.0816	9.71332	9.63366	9.83277	0.054244	0.355392	-0.230707	GSTO1
999	NM_003900	11.1881	11.2066	10.8018	11.0583	11.4393	11.0582	0.548866	0.777212	0.11978	SQSTM1
1000	NM_003372	10.4443	10.5139	10.7842	10.3806	10.5873	10.7482	0.955803	0.982215	-0.00876	VBP1
1001	NM_002229	9.75249	9.81569	9.18216	9.22435	9.4748	8.99617	0.232219	0.550809	-0.351673	JUNB
1002	NM_002204	8.41401	8.51729	8.23463	8.36528	8.44132	8.70742	0.433194	0.70317	0.11603	ITGA3
1003	NM_004990	10.1648	10.1707	9.87576	9.62466	9.88515	9.97246	0.16437	0.485224	-0.243	MARS
1004	AI692974	8.60456	8.53445	8.77392	8.51419	8.41272	8.95774	0.962245	0.984926	-0.00942667	RRM1
1005	NM_001033	9.94	9.95897	10.0427	9.68868	9.77028	10.1958	0.607324	0.813696	-0.0956567	RRM1
1006	U59151	10.4575	10.4374	10.23	9.70676	9.53844	9.62675	0.0018183	0.204577	-0.750943	DKC1
1007	NM_001363	10.8551	10.9236	10.6561	10.1314	10.1623	10.1623	0.0133603	0.251636	-0.65956	DKC1
1008	NM_003169	9.68349	9.68729	9.57545	9.5216	9.49258	9.55408	0.056329	0.358424	-0.12599	SUPT5H
1009	NM_002862	10.0279	9.91015	9.97663	10.0319	9.90154	9.78408	0.470607	0.727833	-0.06572	PYGB
1010	NM_002826	9.27809	9.27009	9.10254	9.21278	9.14613	9.14274	0.486637	0.738173	-0.04969	QSOX1
1011	BC002802	11.0994	11.2508	10.9879	11.1858	11.1481	11.0902	0.751115	0.891672	0.0286633	SUPT4H1
1012	NM_003168	10.4941	10.5222	10.4116	10.529	10.5221	10.4092	0.843316	0.936612	0.0107933	SUPT4H1
1013	BC004892	10.2315	10.2323	10.2407	9.89576	9.90504	9.98861	0.00871991	0.239474	-0.305023	RCN2
1014	NM_002902	9.44052	9.45649	9.60415	9.39436	9.52655	9.56771	0.957552	0.983001	-0.00418	RCN2
1015	NM_001814	7.40504	7.27912	7.53582	7.3173	7.20462	7.22805	0.156714	0.479522	-0.15667	CTSC
1016	NM_006559	11.3771	11.4498	11.4902	11.1404	11.0944	11.2114	0.00363021	0.215205	-0.29029	KHDRBS1
1017	BC005020	10.5721	10.5093	10.7125	10.7903	10.6136	11.0734	0.225654	0.545097	0.227833	PPIF
1018	NM_005729	9.86672	9.76693	10.0344	10.2325	9.88743	10.4165	0.195503	0.516265	0.289457	PPIF
1019	NM_012111	11.0219	11.0931	11.0087	10.6335	10.8272	11.2075	0.463695	0.723328	-0.151837	AHSA1
1020	NM_021104	14.9233	14.8918	14.9681	15.0045	14.8831	14.9459	0.710501	0.871457	0.0167433	RPL41
1021	BE778078	9.74623	9.77555	9.93964	9.85034	9.82411	9.27315	0.46378	0.723328	-0.171273	PUM2
1022	NM_005040	8.74691	8.7812	8.77614	8.76139	8.7351	8.68245	0.206622	0.527335	-0.04177	PRCP
1023	AI889739	6.33097	6.33986	6.21977	6.27618	6.1928	6.36946	0.80026	0.916057	-0.0173867	MYH11
1024	NM_022844	4.60963	5.0914	4.79767	5.10652	5.15359	5.42019	0.0903888	0.402604	0.393867	MYH11
1025	NM_022844	8.06974	8.14344	8.33443	8.16707	8.12549	8.3307	0.815231	0.923479	0.0252167	MYH11
1026	AI160440	9.41406	9.47043	9.39199	9.27721	9.29531	9.13564	0.0464438	0.341202	-0.18944	USP7
1027	NM_003470	10.6011	10.6852	10.5139	10.2784	10.364	10.2328	0.00919543	0.241954	-0.30835	USP7
1028	NM_021959	9.75507	9.7397	9.80996	9.79701	9.8177	9.68667	0.982116	0.992587	-0.00111667	PPP1R11
1029	NM_002092	8.19312	8.137	8.18866	8.24829	8.19154	8.30772	0.136981	0.457346	0.0762567	GRSF1
1030	NM_020529	11.4421	11.4764	11.352	11.4844	11.8674	11.4109	0.366499	0.656209	0.164053	NFKBIA
1031	BG500067	10.0385	10.1255	9.85037	9.51492	9.55928	9.51575	0.0249584	0.293713	-0.4748	G3BP1
1032	AI435302	9.47968	9.47181	9.44785	9.20599	9.25074	9.35001	0.0378801	0.322703	-0.197533	TSN
1033	NM_002291	4.09379	3.91216	4.4161	4.01429	4.26376	4.60541	0.534266	0.766427	0.153803	LAMB1
1034	NM_000358	8.94471	9.11147	8.08703	8.63464	7.98262	9.2308	0.847835	0.938519	-0.0983833	TGFBI
1035	NM_002622	8.50656	8.54542	8.53895	8.60461	8.56267	8.83838	0.246889	0.562655	0.138243	PFDN1
1036	NM_001552	10.7839	10.7259	10.8559	11.1068	11.0042	11.6971	0.152189	0.475129	0.48082	IGFBP4
1037	NM_006899	8.45512	8.40697	8.26861	8.55124	8.65755	8.76265	0.0279549	0.30216	0.280247	IDH3B
1038	AF017307	8.15129	8.26885	7.74201	8.27947	8.28896	8.25413	0.301736	0.606385	0.220137	ELF3
1039	NM_001087	9.93434	9.92383	9.56821	9.50339	9.55684	9.83351	0.325357	0.624998	-0.177547	AAMP
1040	BC003633	8.8376	8.81607	8.95114	8.75881	8.65296	8.73544	0.0482231	0.344311	-0.152533	TOMM70A
1041	NM_004622	7.10643	7.41702	7.19792	7.02563	7.12024	6.75096	0.131432	0.452327	-0.274847	TSN
1042	NM_005754	9.91302	9.89473	9.76716	9.58383	9.587	9.48177	0.00721322	0.232317	-0.307437	G3BP1
1043	NM_004622	10.5463	10.6082	10.6405	10.5323	10.5582	10.5768	0.262139	0.575905	-0.0425667	TSN
1044	NM_003132	9.91837	10.1093	9.68554	9.37504	9.43341	10.1041	0.386096	0.669917	-0.26689	SRM
1045	BC001255	9.88259	9.91351	9.86252	9.71587	9.72436	9.47875	0.0875116	0.399897	-0.246547	NCBP2
1046	NM_006807	10.8223	10.987	11.0816	10.5825	10.5685	10.5217	0.0274816	0.301314	-0.40605	CBX1
1047	NM_014820	9.05831	9.2348	9.14708	9.01087	9.04089	8.98774	0.109691	0.428399	-0.133563	TOMM70A
1048	BF034561	10.013	10.148	9.98028	9.99383	10.0842	10.0588	0.981133	0.992036	-0.00148667	GRSF1
1049	NM_007362	9.24868	9.32608	9.05673	9.01043	8.8722	8.87224	0.0465615	0.341538	-0.292207	NCBP2
1050	NM_003097	6.71411	6.83444	6.87038	6.99609	6.85298	7.12709	0.129882	0.45066	0.185743	SNRPN
1051	BE262760	10.1794	10.2649	10.1912	9.9501	10.1432	10.4441	0.842646	0.936334	-0.0326867	UBE2N
1052	NM_003348	11.119	11.2556	11.2398	11.03	11.2426	11.4473	0.80446	0.917904	0.0351767	UBE2N
1053	NM_001647	11.5161	11.607	10.9964	11.298	11.3331	10.9852	0.497859	0.745807	-0.167753	APOD
1054	NM_001662	10.7836	10.8324	10.6549	10.7867	10.865	11.0519	0.212719	0.53231	0.144207	ARF5
1055	NM_004231	11.0539	11.0971	10.9583	11.1386	11.2281	11.3594	0.0643682	0.370478	0.20558	ATP6V1F
1056	NM_002945	9.85148	9.86097	10.0064	9.81096	9.83744	9.99735	0.767328	0.900411	-0.0243667	RPA1
1057	NM_002945	9.41443	9.50236	9.55989	9.35689	9.3965	9.56047	0.516067	0.756952	-0.0542733	RPA1
1058	NM_001416	13.4567	13.4959	13.3873	13.2299	13.2612	13.4465	0.175619	0.497512	-0.13406	EIF4A1
1059	NM_003407	9.18155	9.27766	9.55775	9.49056	9.57312	9.42351	0.298617	0.604462	0.156743	ZFP36
1060	NM_002788	11.5319	11.4566	11.5952	11.3408	11.7014	12.0172	0.504296	0.749847	0.15858	PSMA3
1061	NM_001904	10.2461	10.3387	10.2504	10.2547	10.5564	10.4583	0.240066	0.556904	0.144703	CTNNB1
1062	AF044221	8.96384	9.09131	8.98348	9.23213	9.79643	8.90572	0.369801	0.658729	0.29855	UBL3
1063	NM_007106	8.71977	8.82634	8.71191	8.66777	8.80972	8.18178	0.404538	0.682148	-0.199583	UBL3
1064	AL048503	9.72857	9.69282	9.47717	9.91911	10.1012	9.67642	0.155004	0.4776	0.266067	DUSP3
1065	AL048503	8.35532	8.30626	8.21862	8.40933	8.52544	8.64548	0.0546373	0.355829	0.23335	DUSP3
1066	AL048503	7.99889	7.75492	7.70999	8.02011	8.18046	8.13615	0.0632473	0.368803	0.290973	DUSP3
1067	U29538	6.86403	7.03733	7.72934	7.52006	7.56992	7.45052	0.369877	0.658811	0.303267	FHL1
1068	NM_001449	9.15444	9.02464	9.90382	10.0712	9.81312	9.69183	0.203115	0.523493	0.497767	FHL1
1069	NM_006349	9.92588	9.94171	9.9784	10.1444	10.3137	10.413	0.0442018	0.335611	0.341713	ZNHIT1
1070	AY008268	8.98882	9.01806	9.0309	9.2702	9.46082	9.31986	0.0231695	0.287067	0.3377	SAR1A
1071	NM_020150	9.37638	9.45762	9.2282	8.82046	8.96266	9.51557	0.353809	0.64644	-0.254503	SAR1A
1072	BF675004	11.42	11.4694	11.1867	11.123	11.2987	10.989	0.150869	0.474015	-0.221803	BCL2L2
1073	NM_004643	10.5126	10.5051	10.5539	10.4512	10.4261	10.1138	0.214781	0.534265	-0.193457	BCL2L2-PABPN1
1074	NM_004238	10.0642	10.1249	9.97837	9.85329	9.8969	9.8019	0.0210073	0.279679	-0.20513	TRIP12
1075	NM_006618	5.43117	5.27374	5.18181	5.31261	5.13053	5.28303	0.594208	0.805524	-0.0535167	KDM5B
1076	W02593	10.9769	10.8847	10.7475	11.3813	11.4166	10.6799	0.350949	0.644751	0.289573	KDM5B
1077	NM_006618	9.70858	9.78973	9.78809	10.4724	10.5617	9.6183	0.268641	0.580569	0.455303	KDM5B
1078	NM_001614	14.2687	14.1262	14.2598	14.2277	14.1344	14.0194	0.300392	0.605647	-0.0910467	ACTB
1079	NM_005561	9.9325	9.98767	9.75972	9.89003	10.0087	10.3192	0.303054	0.607661	0.179343	LAMP1
1080	NM_005561	10.0337	10.1221	9.83196	10.1295	10.4254	10.3187	0.0725829	0.381548	0.29528	LAMP1
1081	NM_005561	11.711	11.7633	11.3073	11.7583	11.8716	11.8717	0.233395	0.551515	0.240003	LAMP1
1082	NM_004130	10.5523	10.5911	10.3752	10.6708	10.914	10.8112	0.0393795	0.325971	0.292447	GYG1
1083	NM_002388	11.2197	11.5001	11.2364	10.5099	10.3096	10.2904	0.00151931	0.196036	-0.948733	MCM3
1084	BC002737	8.39094	8.19976	8.51956	8.47677	8.40497	8.03863	0.722288	0.877277	-0.0632967	VAMP2
1085	NM_014232	8.39051	8.34212	8.34164	8.46494	8.44538	8.09057	0.859898	0.943039	-0.02446	VAMP2
1086	NM_003610	10.8374	10.7733	10.6781	10.6963	10.7244	10.7501	0.491226	0.741649	-0.03935	RAE1
1087	AF109196	8.91152	8.82995	8.88064	8.85408	8.89807	8.78081	0.519455	0.758614	-0.0297167	CLIC4
1088	NM_013943	9.28976	9.38735	9.34479	9.03285	9.4237	9.18479	0.381533	0.66589	-0.126853	CLIC4
1089	NM_014944	9.24089	9.29067	9.0227	9.15201	9.25845	8.87891	0.565014	0.78707	-0.0882967	CLSTN1
1090	L29008	8.40206	8.40098	8.58977	8.41077	8.30313	8.8535	0.770816	0.902526	0.0581967	SORD
1091	L29008	8.68641	8.81688	9.09607	8.87356	8.62806	9.33458	0.76222	0.89749	0.0789467	SORD
1092	NM_003088	7.38186	6.87145	6.96323	7.56206	7.77745	8.41155	0.0591256	0.363188	0.84484	FSCN1
1093	NM_002166	10.8759	10.8497	10.2862	11.15	11.6934	11.0458	0.0876979	0.400096	0.625817	ID2
1094	NM_002166	9.98538	9.68229	9.3839	10.1836	10.36	9.81023	0.141956	0.462749	0.434103	ID2
1095	NM_002078	8.8785	8.92388	8.972	8.87231	8.9906	8.9241	0.927957	0.971959	0.00421	GOLGA4
1096	NM_014402	12.1337	12.1386	12.1742	12.1956	12.304	12.6134	0.21694	0.536735	0.222177	UQCRQ
1097	NM_015380	8.02648	8.00061	8.07218	8.07433	7.86074	8.03738	0.593931	0.805224	-0.0422733	SAMM50
1098	NM_015380	8.93635	9.01783	8.90786	8.95357	8.95478	9.12058	0.447412	0.711725	0.05563	SAMM50
1099	AI656493	8.01002	7.93549	7.99474	7.82354	7.92927	7.62799	0.162264	0.484254	-0.186483	DCTD
1100	NM_001921	8.47902	8.53907	8.37525	8.37811	8.45225	8.06023	0.297703	0.60415	-0.167583	DCTD
1101	NM_004730	10.0616	10.1183	9.69027	9.64699	9.77037	9.83846	0.264105	0.577495	-0.204793	ETF1
1102	NM_004730	10.3343	10.3179	10.1322	10.04	10.1503	10.2999	0.380689	0.664833	-0.09807	ETF1
1103	NM_012245	9.60156	9.74953	9.88367	9.80206	9.89322	9.68374	0.662476	0.845197	0.0480867	SNW1
1104	NM_000404	10.3605	10.2462	10.0355	10.1859	10.2842	10.3296	0.652206	0.841151	0.0524333	GLB1
1105	NM_000269	12.2758	12.3346	12.1682	11.8367	12.0137	12.9728	0.97043	0.987857	0.0148433	NME1
1106	NM_005397	8.63108	8.70173	8.8694	9.16284	9.44607	9.19538	0.0106845	0.246084	0.534027	PODXL
1107	NM_005245	7.73325	7.46003	7.58223	8.45714	8.51023	8.19599	0.00359611	0.215205	0.79595	FAT1
1108	AL544094	9.28261	9.27133	9.1844	9.26899	9.51983	9.51396	0.138566	0.459489	0.188147	TMX4
1109	AL544094	8.15878	8.10571	8.08568	8.2446	8.56842	8.37602	0.0900224	0.40246	0.279623	TMX4
1110	AL121900	6.99287	7.11301	7.25208	7.0725	6.93891	7.19017	0.643478	0.835749	-0.0521267	SEC23B
1111	NM_006363	9.5003	9.54125	9.65306	9.32989	9.27486	9.52534	0.116218	0.43512	-0.188173	SEC23B
1112	NM_005804	10.8415	10.9549	10.7785	9.75848	10.2401	10.4797	0.0735898	0.383476	-0.698897	DDX39A
1113	NM_005066	9.84102	9.89411	9.5366	9.26227	9.32656	9.12376	0.0250092	0.294	-0.519713	SFPQ
1114	NM_005066	10.9479	11.0365	10.7793	10.1917	10.357	10.0701	0.00321896	0.215205	-0.714953	SFPQ
1115	NM_001569	12.2201	12.1868	11.9269	11.6571	11.8777	12.0238	0.14273	0.464053	-0.25835	IRAK1
1116	NM_004786	9.93951	10.0372	9.85251	9.50357	9.755	9.62651	0.0287493	0.303002	-0.314703	TXNL1
1117	D80000	9.62393	9.86325	9.90179	9.75578	9.85616	9.54714	0.575528	0.792991	-0.07663	SMC1A
1118	NM_004039	12.6479	12.661	12.2565	12.5345	12.7145	12.3575	0.939095	0.975838	0.0137133	ANXA2
1119	NM_007184	9.0949	9.03749	9.07108	9.36184	9.12267	9.15643	0.185558	0.508385	0.145823	NISCH
1120	NM_003756	11.7299	11.7838	11.7475	11.8677	11.7842	11.7497	0.316891	0.618488	0.0467867	EIF3H
1121	AV716798	10.1918	10.2908	10.1519	9.90798	10.2047	10.065	0.211374	0.531405	-0.152293	ZC3H15
1122	NM_005134	9.20493	9.15008	9.1502	9.03328	9.05857	8.88504	0.0703991	0.378081	-0.176107	PPP4R1
1123	NM_018471	9.26243	9.34691	9.35831	9.13936	9.20992	9.23696	0.0388647	0.325316	-0.127137	ZC3H15
1124	NM_000224	14.9706	15.0089	14.9831	14.6248	14.6682	14.6393	4.02e-05	0.107254	-0.343437	KRT18
1125	NM_001865	11.7406	11.7171	11.8172	11.8611	11.8937	12.0397	0.0671504	0.37424	0.173227	COX7A2
1126	NM_001567	9.31618	9.24248	9.10556	9.37097	9.4535	9.13591	0.440665	0.707408	0.09872	INPPL1
1127	NM_000274	9.03634	9.31756	9.17086	9.36865	9.72415	9.79297	0.0533445	0.354082	0.45367	OAT
1128	NM_007273	11.5524	11.7069	11.6886	11.7812	11.679	11.7878	0.178486	0.500188	0.100003	PHB2
1129	NM_003641	9.28371	9.32475	9.43271	9.18533	10.391	9.23109	0.584458	0.799311	0.25542	IFITM1
1130	NM_002480	7.38906	7.69686	7.65944	7.68882	7.88354	7.56373	0.387437	0.670965	0.130243	PPP1R12A
1131	AI817061	8.29936	8.29974	8.58765	8.49562	8.56416	8.16694	0.936154	0.974792	0.0133233	PPP1R12A
1132	NM_002480	7.55969	7.64645	7.76065	7.53731	7.84388	7.69291	0.755072	0.893484	0.03577	PPP1R12A
1133	NM_004368	8.57787	8.53119	8.46898	8.66191	8.36806	8.71948	0.657702	0.843771	0.0571367	CNN2
1134	NM_007062	10.3888	10.433	10.3745	10.1564	10.0811	10.0249	0.00626103	0.226768	-0.311313	PWP1
1135	AI694451	7.51575	7.41321	7.43866	7.44925	7.25163	7.28311	0.160798	0.482945	-0.127877	PWP1
1136	NM_007062	9.72738	9.91121	9.65871	9.42601	9.30017	9.33556	0.0172327	0.264389	-0.411853	PWP1
1137	AL578502	10.4492	10.3065	10.1309	9.98188	9.79974	9.8613	0.0265154	0.299404	-0.414563	ICMT
1138	AF064084	4.92524	4.86453	4.76893	4.84522	5.07699	4.82172	0.553504	0.779726	0.0617433	ICMT
1139	AL578502	8.64698	8.57339	8.65264	8.47239	8.59223	8.3926	0.124857	0.445031	-0.138597	ICMT
1140	NM_000696	9.29309	9.46239	9.43875	9.24133	9.19792	9.13773	0.0396989	0.326446	-0.20575	ALDH9A1
1141	BC000519	9.51166	9.42619	9.42471	9.5822	9.38444	9.15645	0.58642	0.800185	-0.0798233	AP1G2
1142	NM_003707	8.51826	8.88237	8.72049	7.72322	8.06313	8.67	0.173095	0.494404	-0.554923	RUVBL1
1143	AI685060	5.85788	6.13291	5.66285	5.99973	5.76404	5.68222	0.700975	0.865611	-0.0692167	CALD1
1144	AL577531	4.35259	4.38627	4.35159	4.42761	4.31078	4.70291	0.420437	0.693116	0.11695	CALD1
1145	AI685060	3.70754	3.71536	3.56617	3.7207	3.6921	3.86984	0.254353	0.568884	0.0978567	CALD1
1146	NM_003801	9.69935	9.81411	9.56424	9.80434	9.80058	9.86383	0.207002	0.52774	0.13035	GPAA1
1147	NM_006793	10.3611	10.4533	10.5869	10.3146	10.191	10.8448	0.942024	0.97675	-0.01698	PRDX3
1148	NM_003791	10.3444	10.3287	10.4551	10.3224	10.3502	9.96126	0.318249	0.619338	-0.16478	MBTPS1
1149	NM_005380	8.69448	8.7525	8.5226	8.49633	8.04133	8.34149	0.094448	0.408624	-0.363477	NBL1
1150	NM_014390	10.3996	10.5425	10.3404	10.2792	10.0548	10.1846	0.045484	0.338175	-0.254587	SND1
1151	BC000629	11.2843	11.4584	11.2831	11.239	11.2316	11.0883	0.112366	0.430691	-0.15567	DARS
1152	NM_001349	8.53807	8.64668	8.817	8.50531	8.49566	8.60406	0.240468	0.557155	-0.13224	DARS
1153	BE300521	10.3957	10.3589	10.5427	10.1382	10.6254	10.559	0.962568	0.985083	0.00840333	INSIG1
1154	BG292233	9.73074	9.85672	10.1394	9.71595	10.3141	10.1959	0.496208	0.744728	0.166353	INSIG1
1155	BE300521	9.97161	10.0566	10.3409	9.80942	10.4199	10.2556	0.867285	0.946876	0.0385867	INSIG1
1156	NM_006570	10.1029	10.0865	9.89738	10.3569	10.5753	10.5282	0.00807937	0.238706	0.45784	RRAGA
1157	NM_004300	9.24698	9.34641	9.12457	8.64177	8.75639	9.11647	0.0900739	0.402472	-0.40111	ACP1
1158	NM_004300	9.88428	10.0722	9.92526	9.97193	9.99486	9.72415	0.577827	0.794387	-0.0636133	ACP1
1159	NM_003897	10.0976	10.0501	10.1246	10.6479	10.9002	10.4746	0.0385113	0.324976	0.583457	IER3
1160	NM_001414	9.61549	9.74526	9.50273	9.6571	9.8077	10.0268	0.189111	0.511602	0.209387	EIF2B1
1161	AW235051	8.83776	8.88726	8.82077	8.52287	8.52336	8.81917	0.143454	0.464802	-0.226797	CYB5B
1162	NM_030579	8.23998	8.24936	8.2592	7.9483	7.87363	8.32212	0.28345	0.593348	-0.201497	CYB5B
1163	NM_005087	9.05795	8.99	9.07167	9.27044	9.24425	8.92543	0.438637	0.705881	0.106833	FXR1
1164	BG025078	8.05101	8.17525	8.32733	8.22387	8.1545	7.88718	0.503698	0.749357	-0.0960133	FXR1
1165	NM_005087	9.13768	9.13707	9.15889	9.4968	9.08213	8.86682	0.984568	0.993455	0.00403667	FXR1
1166	BE676642	7.92606	7.74455	7.63143	8.04596	7.99532	8.09501	0.0710997	0.379271	0.278083	CPSF1
1167	NM_013291	9.57223	9.57607	9.48276	9.51049	9.7213	9.49676	0.710761	0.871464	0.0324967	CPSF1
1168	NM_001294	9.87343	9.74268	9.57476	9.67499	9.76097	9.83921	0.793606	0.913463	0.0281	CLPTM1
1169	NM_004335	6.51743	6.60724	6.25211	6.35335	6.54894	6.15559	0.532546	0.765438	-0.1063	BST2
1170	NM_005534	8.58434	8.46228	8.6332	8.53932	8.3007	8.2111	0.153642	0.476722	-0.209567	IFNGR2
1171	NM_016604	9.41222	9.44757	9.49461	9.56221	9.58487	9.10476	0.848162	0.938621	-0.0341867	KDM3B
1172	NM_003313	9.8694	9.86622	9.61659	9.54127	9.41922	9.64275	0.0818292	0.39238	-0.249657	TSTA3
1173	NM_002160	4.56885	4.08667	4.463	4.4232	4.27661	4.33857	0.874871	0.950707	-0.0267133	TNC
1174	AA885297	8.97118	9.14359	8.87411	9.19178	9.47665	8.89011	0.388285	0.671231	0.189887	SCARB2
1175	NM_005506	7.93306	7.75549	7.75348	7.87638	7.9221	7.70186	0.839204	0.935168	0.0194367	SCARB2
1176	AL039831	10.5756	10.6872	10.6734	10.5709	10.508	10.4695	0.0495966	0.347551	-0.12928	JAK1
1177	NM_004223	7.61532	7.54133	7.49763	7.61723	7.69397	7.73657	0.0553621	0.356672	0.131163	UBE2L6
1178	NM_002276	13.2773	13.2693	13.3417	13.1805	13.1202	13.2766	0.136576	0.457037	-0.10363	KRT19
1179	NM_007229	9.52216	9.36891	9.49104	9.41842	9.60253	9.34855	0.965032	0.985435	-0.00420333	PACSIN2
1180	NM_006837	9.81186	9.89459	9.87177	9.76776	9.66005	9.71976	0.0245579	0.292144	-0.14355	COPS5
1181	NM_005776	10.4481	10.4233	10.4998	10.3809	10.3758	10.5384	0.69389	0.862006	-0.0254	CNIH1
1182	AI991033	7.17857	7.11117	6.73893	7.42585	7.28026	7.65189	0.0670799	0.37424	0.44311	HSPG2
1183	AI991033	7.36381	6.97376	7.20912	7.58644	7.42643	7.46999	0.0946832	0.408624	0.312057	HSPG2
1184	NM_000210	5.51191	5.34355	5.5193	5.39912	5.42695	5.58313	0.894242	0.958685	0.01148	ITGA6
1185	BE890745	5.98967	5.90994	6.09816	5.88716	6.1081	6.00736	0.985586	0.993919	0.00161667	ARL1
1186	AU151560	7.7638	7.82742	7.67444	7.9694	7.86702	7.67449	0.462224	0.722188	0.08175	ARL1
1187	NM_001177	8.86437	8.98595	9.05833	8.99131	9.00344	9.00315	0.651861	0.840949	0.02975	ARL1
1188	AL525798	9.337	9.4069	9.38847	9.37585	9.47667	8.59747	0.499165	0.746502	-0.22746	ACSL3
1189	D89053	8.59843	8.35353	8.73258	8.58364	8.89713	8.01975	0.841782	0.936034	-0.06134	ACSL3
1190	D89053	10.2436	10.3402	10.1155	10.0584	10.3451	9.57298	0.398868	0.678439	-0.24096	ACSL3
1191	NM_005496	9.99883	10.1325	10.419	9.2667	9.55392	9.53403	0.0109743	0.246232	-0.731913	SMC4
1192	AL136877	10.2206	10.3065	10.5167	9.4911	9.65551	9.53963	0.00377118	0.215966	-0.785843	SMC4
1193	NM_001021	13.8755	13.9269	13.9116	13.9225	13.9395	14.0013	0.166869	0.487288	0.0497767	RPS17
1194	NM_003254	11.5398	11.5379	11.2995	11.3788	11.6739	11.2777	0.919265	0.969117	-0.0155833	TIMP1
1195	NM_000165	3.92126	3.76217	4.10127	4.02439	3.78814	4.02931	0.887637	0.955953	0.0190467	GJA1
1196	AW163148	8.768	8.62262	8.70078	8.62709	9.04774	8.44955	0.956898	0.982777	0.0109933	MARCKS
1197	NM_002356	9.74684	9.54071	9.92227	9.78099	10.1392	9.57513	0.659745	0.844249	0.0951733	MARCKS
1198	M68956	9.43834	9.52023	9.48701	9.48103	9.82858	9.19957	0.918251	0.968815	0.0212	MARCKS
1199	BC003556	8.39976	8.30645	8.44474	8.5762	8.44501	8.62778	0.0760289	0.38572	0.166013	USP14
1200	NM_005151	10.4229	10.364	10.251	10.1329	10.1801	10.3827	0.291061	0.598826	-0.114123	USP14
1201	NM_002103	9.20918	9.04383	9.00434	8.90565	8.86901	9.10403	0.261453	0.575361	-0.12622	GYS1
1202	BC000729	11.2233	11.2743	10.7027	10.8551	10.8129	10.7116	0.270308	0.582364	-0.273593	AKAP1
1203	NM_003488	11.1902	11.2593	10.7229	10.9168	10.9396	10.7888	0.408426	0.685163	-0.17573	AKAP1
1204	NM_002786	10.738	10.8167	10.7243	10.4192	10.6076	10.7598	0.232733	0.55126	-0.164137	PSMA1
1205	AI937543	7.91246	7.74987	7.70995	7.97909	7.86114	7.79735	0.341057	0.637661	0.0884333	HMCES
1206	AI937543	9.06648	9.13939	9.01829	8.7984	8.7604	8.76107	0.00749808	0.233289	-0.30143	HMCES
1207	BE646076	8.5147	8.49858	8.34431	8.50238	8.69422	8.67347	0.105028	0.423925	0.170827	SRRT
1208	NM_015908	10.4899	10.4154	10.4212	10.2369	10.4908	10.4025	0.477373	0.732218	-0.0654333	SRRT
1209	AB011155	9.58015	9.64015	9.57269	9.45477	9.40054	9.44917	0.00463372	0.218736	-0.162837	DLG5
1210	NM_004279	9.98853	9.98046	10.0863	10.2231	10.2161	9.77384	0.760203	0.896385	0.0525967	PMPCB
1211	BE783632	9.33957	9.31777	9.37108	9.50307	9.59098	9.57316	0.00511785	0.224298	0.21293	TOX4
1212	BF001668	10.0648	9.94519	9.96619	10.0832	10.0173	10.1575	0.162214	0.484254	0.0939333	TOX4
1213	NM_014828	7.53539	7.39156	7.43445	7.89539	7.8286	7.81347	0.00315427	0.215205	0.39202	TOX4
1214	AF229254	7.92994	7.84533	7.81734	7.82485	7.88473	8.19084	0.465049	0.724164	0.102603	API5
1215	NM_006595	8.15878	8.25241	8.46767	8.27098	8.45376	8.5839	0.328487	0.627537	0.14326	API5
1216	BG389015	9.72947	9.92226	9.8561	9.40585	9.40382	9.62859	0.0215647	0.282528	-0.356523	TPD52
1217	NM_005079	9.39768	9.51274	9.63064	9.13017	8.95022	9.21396	0.0162502	0.260456	-0.41557	TPD52
1218	AA524023	10.3029	10.4963	10.5158	9.68466	9.83102	9.98846	0.00658954	0.229375	-0.603597	TPD52
1219	NM_005079	4.73615	4.41563	4.7983	4.69851	4.492	4.5739	0.673531	0.851547	-0.06189	TPD52
1220	NM_005866	8.48183	8.35492	7.97577	7.91016	8.00815	8.00441	0.185982	0.509232	-0.2966	SIGMAR1
1221	NM_001964	7.24565	7.30496	7.11004	7.20275	7.2275	7.43597	0.507793	0.751395	0.0685233	EGR1
1222	NM_001964	8.89092	8.64639	7.87825	7.57201	8.5506	7.92882	0.338195	0.635241	-0.45471	EGR1
1223	NM_000270	9.39813	9.36536	9.08137	9.54362	9.84123	10.3832	0.105944	0.424715	0.641057	PNP
1224	NM_005626	9.81408	9.89993	10.1036	9.91442	9.93833	9.78707	0.586228	0.800159	-0.05927	SRSF4
1225	NM_001379	10.0452	9.9889	9.9596	9.37348	9.46644	9.3481	0.000320762	0.157806	-0.601883	DNMT1
1226	NM_003769	11.8538	11.934	11.8897	11.7557	11.8049	11.8699	0.119196	0.439203	-0.0823533	GATC
1227	NM_002806	10.0256	9.98265	10.2104	9.78969	10.0993	10.3721	0.9435	0.977461	0.01416	PSMC6
1228	NM_001760	10.2178	10.0756	9.95803	9.86872	9.77383	9.95924	0.0856418	0.396666	-0.21653	CCND3
1229	NM_006320	7.83701	8.0837	8.08942	8.31198	8.83516	8.33272	0.0850508	0.396544	0.48991	PGRMC2
1230	AI492873	8.9071	8.8978	8.51559	7.85004	8.0514	8.21244	0.0125648	0.247892	-0.735537	PPP1R10
1231	NM_002714	9.68607	9.74139	9.52118	8.81362	8.93145	9.00349	0.00119955	0.187527	-0.73336	PPP1R10
1232	NM_001247	8.67867	8.74237	8.72062	8.66398	8.61758	8.86695	0.979269	0.991144	0.00228333	ENTPD6
1233	NM_002811	10.327	10.323	10.4013	10.2791	10.3257	10.459	0.948639	0.979142	0.00418667	PSMD7
1234	BC000496	8.06534	8.09669	8.09864	8.19901	8.11798	8.36361	0.190004	0.512233	0.139977	PEX19
1235	NM_002857	7.27213	7.45338	7.66833	7.46357	7.33875	7.40408	0.646979	0.838204	-0.06248	PEX19
1236	AW083371	9.23711	9.25492	9.1532	9.41499	9.32929	9.38907	0.017079	0.263301	0.162707	NIPSNAP1
1237	NM_003634	10.7313	10.6649	10.7218	10.6925	10.4455	10.6258	0.246737	0.562528	-0.118057	NIPSNAP1
1238	NM_002466	10.4569	10.4472	10.4702	10.1395	10.0156	10.5001	0.240703	0.557319	-0.239697	MYBL2
1239	AI681120	8.96863	8.9825	8.79784	9.06302	9.19106	8.88245	0.304617	0.60856	0.129187	RANBP2
1240	NM_006267	7.87223	7.9086	7.69618	7.6878	7.54483	7.58784	0.0582047	0.362135	-0.218847	RANBP2
1241	D42063	8.94343	8.95073	8.81476	9.05278	9.09383	8.74433	0.649369	0.839754	0.0606733	RANBP2
1242	NM_001070	9.64768	9.83379	9.73938	9.20129	9.36815	9.95484	0.41786	0.691066	-0.23219	TUBG1
1243	NM_014977	9.57794	9.53352	9.51692	9.46886	9.52614	9.36072	0.193446	0.515657	-0.0908867	ACIN1
1244	NM_003099	10.1451	10.155	10.1319	9.90795	9.89231	10.056	0.0643384	0.370478	-0.1919	SNX1
1245	NM_004927	10.7966	10.9016	10.7989	10.9001	11.0047	11.0017	0.0490163	0.345987	0.136477	MRPL49
1246	BF511685	8.13332	8.21508	8.08137	7.58847	7.83047	7.31944	0.0540579	0.354878	-0.563797	EPB41L2
1247	NM_001431	8.52967	8.49832	8.42466	7.92667	8.12052	7.67326	0.0404113	0.328916	-0.5774	EPB41L2
1248	AI589086	7.13263	7.34523	7.19379	7.13713	7.07505	7.54769	0.86805	0.947123	0.0294067	LAPTM5
1249	NM_006762	6.75475	6.63195	7.03948	6.99468	6.98217	7.08096	0.218504	0.538334	0.210543	LAPTM5
1250	NM_020474	9.45762	9.36138	9.24509	9.4967	9.49172	9.36691	0.271513	0.58355	0.09708	GALNT1
1251	NM_020474	9.99986	9.86227	9.6916	9.89913	9.94592	9.61372	0.828675	0.930478	-0.0316533	GALNT1
1252	NM_020474	7.60356	7.62571	7.62571	7.75937	7.78246	7.45028	0.711327	0.871744	0.04571	GALNT1
1253	NM_006023	9.25862	9.37149	9.38976	9.02202	9.06192	9.17139	0.0138639	0.254195	-0.254847	CDC123
1254	BC003376	10.8283	10.8161	10.8105	10.527	10.7769	10.874	0.465937	0.725084	-0.09234	ELAVL1
1255	NM_001419	8.99275	9.01386	8.95841	8.74454	8.97725	9.25404	0.982758	0.99273	0.00360333	ELAVL1
1256	AA904674	9.93779	9.91581	9.74223	9.74149	9.96355	9.77146	0.691431	0.860818	-0.0397767	KIAA0100
1257	NM_014680	10.4461	10.3915	10.3144	10.2066	10.2134	10.1472	0.019335	0.273935	-0.194903	KIAA0100
1258	BF110993	10.6925	10.9852	10.9033	10.7251	10.9728	9.9678	0.421777	0.694166	-0.305093	TPR
1259	NM_003292	10.396	10.5494	10.5585	10.2481	10.3867	9.67157	0.205153	0.52575	-0.39916	TPR
1260	NM_001829	7.49783	7.44403	7.43189	7.49503	7.59162	7.46029	0.282858	0.59288	0.05773	CLCN3
1261	AA902971	6.30166	6.34879	6.39641	6.48492	6.7443	6.49006	0.109105	0.427943	0.22414	CLCN3
1262	AI760629	7.95417	8.0923	8.28983	8.28983	8.3889	8.23341	0.177545	0.49912	0.191947	CLCN3
1263	NM_001829	8.10274	8.00544	8.1366	7.91417	7.99387	7.87276	0.0438462	0.334652	-0.15466	CLCN3
1264	BF000409	10.4779	10.4443	10.2743	10.6556	10.6971	10.5041	0.063179	0.368803	0.220077	44261
1265	NM_005885	8.74434	9.0425	8.85882	9.39139	9.58015	8.88677	0.180273	0.50251	0.404217	44261
1266	NM_005875	9.00265	9.25383	9.26086	9.10795	9.36813	9.20189	0.66335	0.845778	0.0535433	EIF1B
1267	NM_005627	7.7941	7.81288	7.92032	8.11073	8.46308	8.58855	0.053749	0.354493	0.54502	SGK1
1268	NM_004551	10.5912	10.6084	10.4738	10.3308	10.4744	10.622	0.448176	0.712167	-0.0820867	NDUFS3
1269	M69040	7.18107	7.17439	7.24724	6.98043	6.61408	6.83721	0.0611584	0.365598	-0.390327	SRSF1
1270	M69040	11.5722	11.5966	11.5789	11.0081	10.9845	10.6957	0.0202839	0.27714	-0.68645	SRSF1
1271	NM_000591	5.21308	5.2331	5.32024	5.28319	5.31927	5.47253	0.216152	0.535635	0.102857	CD14
1272	NM_002345	3.56784	3.74378	3.66321	3.61041	3.39582	3.34163	0.109893	0.42851	-0.20899	LUM
1273	NM_002822	9.57441	9.81516	9.82912	9.8024	9.93858	9.83793	0.285985	0.59533	0.120073	TWF1
1274	NM_000546	10.3487	10.2885	10.1086	10.0306	9.97767	10.2274	0.180021	0.502258	-0.170047	TP53
1275	AI769566	6.9143	6.98191	6.77416	6.58011	6.71207	6.62105	0.0330008	0.311376	-0.25238	SAFB
1276	NM_002967	9.26068	9.4456	9.22128	9.1267	9.21703	9.14962	0.160404	0.48223	-0.144737	SAFB
1277	BF969352	8.46116	8.33986	8.29725	8.3306	8.29419	8.35609	0.517705	0.757611	-0.03913	ECE1
1278	NM_001397	8.25411	8.20764	8.06019	8.02839	8.02601	8.06583	0.143441	0.464802	-0.133903	ECE1
1279	NM_014876	8.65561	8.72536	8.70211	8.81613	8.826	8.64382	0.373997	0.660604	0.0676233	JOSD1
1280	AI763123	7.10366	7.1181	7.16902	6.88815	7.02623	7.20409	0.426722	0.697695	-0.09077	ADD3
1281	NM_019903	5.13898	5.22047	5.72742	5.04114	5.27948	5.4629	0.674251	0.851829	-0.101117	ADD3
1282	NM_004374	13.7702	13.7409	14.0883	14.1614	14.1065	14.3959	0.0703335	0.378012	0.354797	COX6C
1283	NM_006739	9.2405	9.15633	9.0621	8.33485	8.13303	8.68379	0.0314461	0.307473	-0.769087	MCM5
1284	NM_002946	9.87645	9.78276	9.78971	9.60161	9.39488	9.41039	0.0207413	0.279442	-0.347347	RPA2
1285	NM_004552	11.9126	11.9505	11.9156	11.8331	11.8132	12.0557	0.774584	0.904229	-0.0255867	NDUFS5
1286	NM_006292	10.5164	10.5011	10.6462	10.5292	10.6749	10.2753	0.662678	0.845208	-0.06142	TSG101
1287	AW247323	7.13042	7.29697	7.0817	6.92518	6.90301	6.95642	0.0588054	0.363035	-0.241493	TBCD
1288	NM_018639	9.86699	9.90738	9.83015	9.96512	10.261	10.3463	0.102866	0.41916	0.322633	WSB2
1289	NM_006636	10.5313	10.6269	10.78	10.9515	10.8073	10.7505	0.11511	0.433746	0.190367	MTHFD2
1290	NM_002818	10.9103	10.9252	10.7311	10.7149	11.0267	11.249	0.467428	0.725785	0.1413	MIR7703
1291	NM_001350	9.20429	9.22348	9.22164	9.04651	9.0936	8.9143	0.0642729	0.370478	-0.198333	DAXX
1292	NM_024056	11.5199	11.5124	11.5227	11.0785	11.0682	11.2171	0.0140086	0.255466	-0.39708	TMEM106C
1293	AL523158	10.4903	10.4453	10.221	10.5361	10.478	10.5213	0.266447	0.578579	0.12629	HEXA
1294	AF304370	6.39786	6.38149	6.48623	6.45995	6.34144	6.71058	0.534664	0.766524	0.08213	ELAC2
1295	NM_018127	8.71808	8.8426	8.70336	8.64352	8.64722	8.8354	0.587333	0.80098	-0.0459667	ELAC2
1296	BC004467	9.37646	9.34632	9.43522	9.3501	9.32906	9.44703	0.825395	0.928665	-0.0106033	CLINT1
1297	NM_014666	9.00072	8.89036	9.05612	8.79327	8.85368	8.98612	0.236509	0.554135	-0.10471	CLINT1
1298	NM_004596	10.3266	10.4497	10.4264	9.88575	9.90395	10.1073	0.0118887	0.247562	-0.435227	SNRPA
1299	NM_005698	10.1682	10.1286	9.9492	9.74173	9.87033	10.0727	0.194988	0.516217	-0.187073	SCAMP3
1300	NM_015878	9.90398	9.92609	9.99089	9.7843	9.86824	9.55054	0.154996	0.4776	-0.20596	AZIN1
1301	NM_015339	10.5883	10.6411	10.5885	10.1071	10.0825	9.71072	0.0358467	0.316675	-0.63918	ADNP
1302	AK022511	8.30961	8.34902	8.58261	7.86931	8.00807	8.19694	0.0386406	0.325005	-0.388973	NCAPD2
1303	AA676790	8.90393	8.82417	8.90176	9.09145	8.93572	8.83945	0.399089	0.678448	0.07892	EFCAB14
1304	NM_014774	8.51656	8.46944	8.63436	8.62248	8.72316	8.38446	0.7656	0.899641	0.03658	EFCAB14
1305	BC002525	7.76734	7.70828	7.80363	7.82232	7.87422	7.71687	0.463548	0.723328	0.04472	EFCAB14
1306	NM_014774	9.84205	9.83867	9.85328	10.124	10.2087	9.67477	0.441383	0.707914	0.15779	EFCAB14
1307	NM_007282	9.71265	9.78371	9.54969	9.69971	10.0381	9.88111	0.193954	0.515657	0.190963	RNF13
1308	NM_007282	8.71664	8.5563	8.70518	8.64759	8.9738	8.70875	0.374272	0.660775	0.11734	RNF13
1309	AL558532	8.81362	8.81273	8.99822	8.90488	8.79875	8.77958	0.559612	0.783858	-0.04712	AIP
1310	NM_003977	9.68665	9.63109	9.75903	9.79596	9.64922	9.51757	0.698429	0.86448	-0.0380067	AIP
1311	NM_021975	9.70708	9.88251	9.63434	9.65304	9.73796	9.35488	0.321798	0.62235	-0.15935	RELA
1312	NM_014267	10.0222	10.1261	10.2139	10.1353	10.2477	10.3634	0.212838	0.532362	0.128073	C11orf58
1313	NM_002933	7.39231	7.54394	7.50563	7.51066	7.54007	7.6917	0.240608	0.557319	0.100183	RNASE1
1314	NM_001111	11	10.9839	10.7945	10.801	11.1905	10.7092	0.88356	0.954294	-0.0259167	ADAR
1315	NM_001996	6.87651	7.02295	7.06393	7.19484	6.97363	6.96836	0.573367	0.791601	0.0578133	FBLN1
1316	NM_007372	9.98866	10.1846	9.94102	9.89383	9.60583	9.71722	0.0568166	0.359611	-0.29913	DDX42
1317	BC000637	4.96588	4.72979	4.87793	5.08631	5.0417	5.39613	0.0857294	0.396666	0.316847	PCNXL4
1318	AW150953	11.0004	11.0237	11.0748	10.61	11.0626	11.039	0.473606	0.729618	-0.129077	DHCR7
1319	NM_001360	10.5594	10.6521	10.6486	10.0618	10.4866	10.4411	0.158416	0.48041	-0.290163	DHCR7
1320	NM_001129	7.60445	7.38576	7.42711	7.37672	7.33548	7.41803	0.287906	0.597066	-0.0956967	AEBP1
1321	NM_014837	8.0974	7.96747	7.85228	8.1399	8.27512	8.11955	0.0830756	0.39376	0.205807	SMG7
1322	NM_014837	10.1423	10.2321	10.0788	10.2515	10.3376	10.2168	0.111852	0.429982	0.117587	SMG7
1323	NM_002296	8.49518	8.7549	8.8743	8.09217	8.40553	8.21291	0.0328272	0.310527	-0.471257	LBR
1324	BE790854	8.98751	8.92647	8.72281	8.84221	8.80999	9.11933	0.741497	0.886509	0.0449133	VARS
1325	NM_006295	7.83008	7.66187	7.41113	7.05656	7.01895	7.62913	0.174363	0.496078	-0.39948	VARS
1326	NM_013451	11.3511	11.445	11.2377	11.6007	11.145	11.2334	0.912657	0.966698	-0.01825	MYOF
1327	AF185696	8.66721	8.52663	8.69447	8.68043	8.50458	8.7524	0.865654	0.946277	0.0163667	OSBP
1328	AF185696	8.66516	8.70907	8.77715	8.92152	8.95333	8.90893	0.0132326	0.250937	0.2108	OSBP
1329	NM_004955	8.84464	8.96863	8.62553	7.90883	7.88245	8.30812	0.0125759	0.247892	-0.7798	SLC29A1
1330	NM_004955	9.46196	9.42335	9.14813	8.54771	8.58865	8.89513	0.0109096	0.246232	-0.667317	SLC29A1
1331	NM_000938	9.624	9.75638	9.63415	9.39927	9.48461	9.37007	0.0108161	0.246196	-0.253527	POLR2B
1332	NM_001281	10.5501	10.6328	10.6102	10.1922	10.0373	10.3714	0.0467909	0.341911	-0.397393	TBCB
1333	NM_002733	9.70622	9.76739	9.69007	9.93893	9.71039	9.54866	0.929613	0.972414	0.0114333	PRKAG1
1334	NM_007245	8.69808	8.56534	8.33549	8.37184	8.32415	8.30356	0.196421	0.517587	-0.199787	ATXN2L
1335	NM_004896	9.65009	9.74769	9.65456	9.86385	10.0527	9.88064	0.035127	0.315049	0.24828	VPS26A
1336	NM_000118	7.28495	6.94286	7.56392	7.44643	7.14089	7.45724	0.710121	0.871398	0.0842767	ENG
1337	NM_000118	7.80704	7.7739	7.62291	7.49374	7.71889	7.70245	0.357626	0.649536	-0.0962567	ENG
1338	AL562152	10.714	10.9171	10.6258	10.3168	10.1139	10.487	0.034119	0.313104	-0.446433	SH3BP5
1339	NM_004844	10.4291	10.5794	10.4182	10.1095	9.78742	10.1865	0.050673	0.348296	-0.447777	SH3BP5
1340	NM_019059	11.6702	11.6743	11.7823	11.9074	11.7163	11.484	0.964085	0.985435	-0.00638333	C4orf46
1341	AI654161	8.544	8.50297	8.5019	8.13837	8.12473	7.93929	0.0163738	0.260456	-0.448827	TBC1D5
1342	NM_014744	9.35723	9.23929	9.49009	8.97824	8.8682	8.44412	0.0494523	0.347111	-0.598683	TBC1D5
1343	NM_014744	8.40812	8.31675	8.43946	8.18806	8.00549	7.99463	0.0177698	0.268016	-0.325383	TBC1D5
1344	NM_001483	7.83381	7.92588	8.07207	7.91476	7.83881	7.65128	0.2463	0.562028	-0.142303	GBAS
1345	NM_014671	8.94335	9.01258	8.98865	8.94417	8.86141	9.11101	0.912365	0.966649	-0.00933	UBE3C
1346	NM_024830	10.6377	10.7189	10.7949	10.789	10.7459	10.4065	0.63139	0.828648	-0.0700533	LPCAT1
1347	NM_005505	9.2431	9.27571	8.89904	9.28577	9.14564	9.63686	0.31825	0.619338	0.216807	SCARB1
1348	NM_000424	6.7344	6.88601	6.83224	6.98165	6.98265	7.13206	0.0332198	0.311586	0.21457	KRT5
1349	NM_006335	8.57109	8.66377	8.72506	8.55152	8.61151	8.83684	0.900241	0.961119	0.0133167	TIMM17A
1350	NM_006335	4.92927	4.56289	4.79128	4.67401	4.63064	4.71731	0.503059	0.748956	-0.08716	TIMM17A
1351	NM_004290	8.03813	8.03036	8.1264	7.99765	8.03928	8.02092	0.274012	0.585756	-0.04568	RNF14
1352	AB022663	7.7218	7.77581	7.98	8.12656	8.15373	7.90359	0.102614	0.418674	0.235423	RNF14
1353	NM_016002	9.8137	9.82294	9.51083	9.39394	9.62067	9.2545	0.119108	0.439203	-0.292787	SCCPDH
1354	NM_016002	8.75822	8.68458	8.49326	8.6913	8.72093	8.22094	0.615597	0.818579	-0.100963	SCCPDH
1355	AF113019	10.9915	10.9579	10.8624	10.5996	10.5421	10.7606	0.0242859	0.292116	-0.303177	SMARCD2
1356	NM_003928	11.0539	11.0142	10.9156	11.1795	11.1177	10.9695	0.284522	0.594018	0.09436	FAM127A
1357	AW263232	9.53611	9.8946	9.47756	9.79505	9.98854	9.64157	0.357668	0.649536	0.172297	NET1
1358	NM_005863	10.7494	10.8997	10.8115	11.0424	11.368	11.1788	0.0402716	0.328488	0.37619	NET1
1359	BE875592	8.65667	8.82287	9.03167	9.13296	9.03145	9.029	0.162222	0.484254	0.2274	USO1
1360	NM_003715	8.32171	8.4682	8.58366	8.53184	8.49132	8.52021	0.534382	0.766434	0.0566	USO1
1361	NM_001527	9.10491	9.31845	9.16744	9.12841	9.17594	9.16173	0.582348	0.797895	-0.0415733	HDAC2
1362	BC001007	8.46194	8.3536	8.41946	8.7981	8.97995	9.51478	0.0828617	0.393722	0.685943	PRKAB1
1363	BC001007	8.42734	8.48262	8.39394	8.94085	9.22895	9.55387	0.0424176	0.331906	0.80659	PRKAB1
1364	AU154740	6.8273	6.96315	6.79371	6.94246	6.97366	7.04405	0.12147	0.441648	0.125337	SUPT7L
1365	AF197954	8.65843	8.77956	8.67151	8.89256	9.14106	9.12307	0.0316172	0.307839	0.349063	SUPT7L
1366	NM_014860	7.05957	6.81109	6.85505	7.10777	6.93929	6.97	0.360256	0.651888	0.0971167	SUPT7L
1367	NM_002354	11.9187	12.1373	12.1696	12.0714	12.3058	12.1837	0.343878	0.640194	0.111757	EPCAM
1368	NM_006156	11.3106	11.3576	11.2636	11.299	11.2752	11.5912	0.528023	0.762982	0.0777967	NEDD8
1369	NM_001540	13.8013	13.7335	13.7246	13.6062	13.6256	13.7351	0.121022	0.441507	-0.0974933	HSPB1
1370	AI826799	8.98	9.19629	9.44397	9.24306	9.41313	8.77886	0.804815	0.91795	-0.0617367	EFEMP1
1371	NM_004105	5.37698	5.49829	6.15115	5.33136	5.42584	5.22096	0.280951	0.591508	-0.34942	EFEMP1
1372	AB029551	9.08526	8.9979	8.96344	9.14625	9.42787	9.18257	0.10063	0.417114	0.236697	RYBP
1373	AB029551	8.42541	8.53006	8.66248	8.47185	8.88424	8.43282	0.746174	0.889285	0.0569867	RYBP
1374	NM_012234	9.42949	9.44615	9.47651	9.44743	9.76358	9.38935	0.551296	0.778825	0.0827367	RYBP
1375	NM_000235	9.57037	9.68598	9.50178	9.62392	9.7422	10.0006	0.202633	0.523166	0.202857	LIPA
1376	U15174	8.32026	8.40864	8.7313	8.43543	8.46623	8.89016	0.59764	0.808207	0.11054	BNIP3
1377	NM_004052	8.7487	8.53503	8.99775	8.89973	8.94871	9.43921	0.203128	0.523493	0.33539	BNIP3
1378	NM_001747	8.23058	8.23515	8.27258	7.93943	8.22069	8.05975	0.164888	0.485745	-0.172813	CAPG
1379	NM_003025	9.61467	9.43122	9.28142	9.36024	9.41992	9.35046	0.569585	0.790077	-0.0655633	SH3GL1
1380	NM_000090	5.49949	5.62546	5.62546	5.68932	5.74271	5.6714	0.0887018	0.401139	0.117673	COL3A1
1381	NM_021873	11.0299	11.0226	11.1425	10.9764	11.2648	11.1564	0.521834	0.759897	0.06754	CDC25B
1382	AI744148	9.88477	9.88222	9.54547	9.93954	10.2008	9.95	0.145786	0.468302	0.259297	ATMIN
1383	NM_015251	8.76968	8.98588	8.89297	8.81132	8.91435	8.71768	0.464273	0.723473	-0.0683933	ATMIN
1384	BC000376	8.34046	8.31158	8.28377	8.22902	8.52422	8.37529	0.531586	0.765194	0.06424	ZFR
1385	NM_016107	9.54414	9.50888	9.49008	9.35621	9.76665	9.62048	0.635353	0.831173	0.0667467	ZFR
1386	J03223	5.32291	5.30118	5.34265	5.51178	5.58316	5.33564	0.167258	0.487894	0.154613	SRGN
1387	NM_002727	4.50286	4.18783	4.35562	4.34	4.14892	4.30221	0.482593	0.735545	-0.08506	SRGN
1388	NM_000930	4.27698	4.00276	4.1531	3.99067	4.1511	4.42413	0.783864	0.908489	0.0443533	PLAT
1389	BF965566	8.83773	8.96558	8.75282	8.64201	8.66854	8.529	0.039632	0.326149	-0.23886	LRRFIP1
1390	NM_004735	9.47021	9.60654	9.58402	9.37474	9.26597	9.10618	0.0397674	0.326651	-0.304627	LRRFIP1
1391	NM_014077	10.2905	10.2199	10.2215	10.3168	10.3304	10.1857	0.561617	0.785136	0.0336833	FAM32A
1392	D45021	10.97	11.0532	11.2277	11.0887	11.0322	11.2118	0.784898	0.908855	0.0272467	GDI1
1393	AI432196	9.4431	9.42815	9.10561	9.6645	9.90684	9.11281	0.433968	0.70356	0.235763	NR3C1
1394	NM_000176	8.83646	8.76035	8.68399	8.80988	9.14347	8.6244	0.58706	0.800711	0.0989833	NR3C1
1395	AW968555	8.48222	8.83728	8.71518	7.91966	7.98227	7.60639	0.00590956	0.225367	-0.84212	TBL1X
1396	NM_005647	7.88003	8.01712	8.16019	7.54628	7.7	7.45883	0.0142243	0.255558	-0.450743	TBL1X
1397	NM_005647	8.66476	8.7684	8.84672	8.23041	8.47395	8.16165	0.0206017	0.278655	-0.47129	TBL1X
1398	NM_006809	9.6633	9.52297	9.57071	9.68352	9.61938	9.62592	0.30317	0.607661	0.05728	TOMM34
1399	NM_015853	9.84056	9.95601	9.81095	10.0731	9.97645	9.53035	0.961829	0.984847	-0.00921	UBXN1
1400	NM_002940	8.36623	8.48295	8.62048	8.38929	8.36623	8.66101	0.890068	0.956851	-0.01771	ABCE1
1401	NM_002940	8.10432	8.17442	8.08428	7.71767	7.79843	7.96836	0.0447879	0.336619	-0.292853	ABCE1
1402	BF978611	9.82416	9.97934	9.90148	9.84743	9.9741	10.0927	0.459923	0.72038	0.0697567	MPZL1
1403	NM_024569	8.20623	8.10614	8.19925	8.18989	8.1268	8.12038	0.564231	0.786717	-0.02485	MPZL1
1404	NM_000305	8.09323	7.89215	8.1683	7.93421	7.90897	7.92974	0.262934	0.576911	-0.12692	PON2
1405	NM_002719	8.28697	8.23616	8.56085	8.53433	8.25185	7.89628	0.568505	0.789317	-0.13384	PPP2R5C
1406	NM_005744	7.80709	7.77647	7.7772	7.8622	7.81438	7.75187	0.559778	0.783893	0.0225633	ARIH1
1407	AI694332	9.11494	9.15912	9.00078	9.6017	9.42388	9.16216	0.127527	0.448519	0.3043	ARIH1
1408	AL040708	8.35846	8.47438	8.37389	8.67854	8.52781	8.34501	0.358679	0.650411	0.114877	ARIH1
1409	NM_005744	8.3307	8.32353	8.47119	8.32244	8.4306	8.6129	0.468018	0.726033	0.0801733	ARIH1
1410	AI492393	6.94256	6.6998	6.86161	7.02201	6.76092	6.93213	0.538459	0.76944	0.0703633	B4GALT1
1411	D29805	9.52827	9.62309	8.85805	9.44735	9.51245	9.52251	0.580437	0.796549	0.157633	B4GALT1
1412	NM_004363	6.83903	6.78237	6.83649	6.87607	6.66064	6.95377	0.913777	0.967179	0.0108633	CEACAM5
1413	NM_000398	10.1834	10.2145	10.1386	10.2029	10.2404	10.4708	0.268945	0.580889	0.12585	CYB5R3
1414	NM_025230	9.5359	9.38656	9.53857	9.41077	9.22487	9.16923	0.0771947	0.38679	-0.21872	DCAF11
1415	NM_001560	9.72394	9.86655	9.68767	10.0972	10.0397	9.90804	0.0308661	0.306898	0.255607	IL13RA1
1416	NM_001560	7.18476	7.0032	6.80671	6.94708	7.14416	7.44652	0.379492	0.663687	0.18103	IL13RA1
1417	NM_014888	7.88727	8.01756	7.7801	8.00478	8.3435	7.82292	0.409139	0.685487	0.16209	FAM3C
1418	BE966236	10.6899	10.7654	10.8081	10.4109	10.2932	10.2898	0.00141896	0.194786	-0.42317	RRM2
1419	NM_004048	10.9175	11.2026	11.2479	11.646	12.0781	12.2107	0.0191965	0.273111	0.855613	B2M
1420	NM_000884	10.6897	10.7877	10.7107	11.0739	10.9785	10.8506	0.0486076	0.34507	0.23827	IMPDH2
1421	AF138300	7.2313	7.13792	7.22119	7.47425	7.47183	7.359	0.00905037	0.240591	0.238223	DCN
1422	NM_001920	9.55313	9.59517	9.43569	9.3708	9.48271	9.49457	0.275099	0.586157	-0.0786367	SSR1
1423	NM_001654	9.72241	9.65576	9.73482	9.48453	9.4145	9.43598	0.00143741	0.194786	-0.259327	ARAF
1424	BC001425	9.10537	9.12423	9.41685	8.22131	8.08634	8.43663	0.00251984	0.215205	-0.96739	PSRC1
1425	BC001425	10.8137	10.8545	11.1622	10.3415	10.3599	11.1106	0.314443	0.616733	-0.33948	PSRC1
1426	NM_003336	10.3362	10.4383	10.2563	10.1669	10.3013	10.7178	0.79006	0.91135	0.0517333	UBE2A
1427	NM_003336	10.0032	10.0202	9.98001	10.1707	10.2284	10.4885	0.0926685	0.406621	0.294697	UBE2A
1428	NM_006066	9.36121	9.55118	9.27157	9.58122	9.65404	9.65954	0.0919608	0.405104	0.236947	AKR1A1
1429	Z14077	11.3464	11.4433	11.3915	11.4165	11.675	11.4467	0.279523	0.59012	0.119013	YY1
1430	BG390664	7.39215	7.14975	7.45621	7.752	7.69646	7.46662	0.0753583	0.385396	0.305657	YY1
1431	NM_003365	10.3498	10.3928	10.2371	10.191	10.3013	10.5616	0.850718	0.939934	0.0246767	UQCRC1
1432	BF031714	7.61004	7.62377	7.73731	7.24331	7.10459	7.2088	0.00125243	0.187527	-0.471473	CTDSPL
1433	NM_005808	7.0967	6.82066	7.08971	6.98969	6.80469	6.95784	0.480634	0.73404	-0.08495	CTDSPL
1434	NM_005808	7.74434	7.74868	7.80398	7.65704	7.61057	7.6312	0.00664292	0.229375	-0.13273	CTDSPL
1435	NM_004423	8.57396	8.27708	8.18755	8.11249	8.38152	8.25136	0.52959	0.763926	-0.09774	DVL3
1436	NM_004423	9.79596	9.8345	9.7519	9.89249	10.1418	9.85609	0.194088	0.51574	0.16934	DVL3
1437	NM_001008	7.13264	7.05625	7.0691	7.22053	7.06196	7.20696	0.267014	0.578985	0.0771533	RPS4Y1
1438	BF213279	7.88874	8.09402	8.04509	8.07649	7.91773	7.99826	0.886353	0.9556	-0.01179	FARP1
1439	NM_005766	8.13573	8.22831	8.28286	8.15938	8.17051	8.18785	0.422485	0.694795	-0.0430533	FARP1
1440	NM_002094	10.8452	10.9859	10.6495	10.3215	10.5578	10.6367	0.0772855	0.386998	-0.321527	GSPT1
1441	NM_025233	8.68207	8.55889	8.63099	8.5523	8.88896	9.01772	0.291853	0.59949	0.195677	COASY
1442	NM_007214	9.78374	9.85442	9.71732	9.53763	9.57125	9.56536	0.0231073	0.286935	-0.22708	SEC63
1443	NM_007214	6.27476	6.26635	6.30769	6.29789	6.13429	6.15746	0.22896	0.548268	-0.0863867	SEC63
1444	NM_007214	8.86911	8.94218	9.04696	8.99016	9.13699	8.83246	0.760695	0.896803	0.0337867	SEC63
1445	NM_018155	10.4371	10.4554	10.1154	10.0651	10.2628	10.0392	0.190754	0.512912	-0.213633	SLC25A36
1446	AI927944	10.1326	10.2626	9.92017	9.9476	10.0664	9.77991	0.253924	0.568287	-0.173817	SLC25A36
1447	AL049246	10.0547	10.2468	10.0512	9.98463	9.95077	9.94146	0.128491	0.448958	-0.1586	SLC25A36
1448	NM_005415	10.4501	10.3186	9.99036	9.88877	9.89033	9.95031	0.125786	0.446373	-0.343213	SLC20A1
1449	NM_004125	10.7898	10.7151	10.669	10.8957	10.74	10.7488	0.324949	0.624635	0.0701833	GNG10
1450	NM_014886	10.7993	10.9182	10.9496	10.9077	10.9764	10.9297	0.406522	0.683272	0.04888	NSA2
1451	NM_006406	10.7528	10.8156	10.845	10.6788	10.9805	11.2083	0.428264	0.699352	0.151417	PRDX4
1452	NM_005935	7.34803	7.6242	7.56062	7.32103	7.5612	7.6282	0.955288	0.982182	-0.00747333	AFF1
1453	NM_000574	8.4606	8.39011	8.89732	8.84771	9.10424	7.45555	0.849124	0.939318	-0.11351	CD55
1454	BC001288	9.76394	9.76441	9.59859	9.85228	10.0948	9.11247	0.946844	0.978729	-0.0224567	CD55
1455	BG292559	8.95368	8.7688	8.99917	8.41742	8.39773	7.84948	0.05222	0.350575	-0.685673	PKP4
1456	AA194254	9.35294	9.60026	9.66452	9.27128	9.24148	8.82598	0.0782839	0.387823	-0.426327	PKP4
1457	NM_003628	9.33006	9.48975	9.81044	9.26248	9.24299	8.79809	0.100117	0.416492	-0.44223	PKP4
1458	NM_005915	10.8967	11.0299	10.8614	9.70488	9.74658	9.98557	0.00113557	0.187387	-1.11699	MCM6
1459	NM_000126	10.7814	10.8411	10.7425	10.7021	10.7623	11.0253	0.721191	0.87677	0.04159	ETFA
1460	NM_006369	8.83579	8.85068	8.65196	8.99512	9.06056	9.11607	0.0299585	0.304742	0.277773	LRRC41
1461	NM_002768	10.2534	10.2786	10.0656	10.1447	10.1013	9.95616	0.210913	0.531211	-0.131813	CHMP1A
1462	N92524	9.74491	9.76867	9.56545	9.5462	9.67637	9.3399	0.226253	0.545774	-0.172187	WDR82
1463	AI768122	8.14528	8.26055	7.98461	7.57541	7.76914	7.69427	0.0128574	0.249282	-0.45054	EIF4G3
1464	NM_003760	6.92523	7.01768	6.96724	6.85624	6.93686	6.77596	0.118489	0.438251	-0.113697	EIF4G3
1465	NM_012100	9.59769	9.6756	9.49209	9.1698	8.96092	9.09483	0.00338283	0.215205	-0.513277	DNPEP
1466	NM_004642	11.697	11.7275	11.6481	11.5811	11.7977	12.0279	0.480268	0.733873	0.11135	CDK2AP1
1467	NM_006622	10.5302	10.5317	10.4437	10.4536	10.5561	9.62058	0.428703	0.699831	-0.291743	PLK2
1468	AA897514	7.57868	7.32244	7.55867	7.88865	7.51774	7.81344	0.151287	0.474262	0.253347	CPD
1469	BE349147	7.57265	7.86698	7.77323	7.94558	7.88215	7.89993	0.182049	0.503918	0.1716	CPD
1470	D85390	6.82274	6.92989	6.86943	6.95778	6.84179	7.23607	0.360165	0.651888	0.13786	CPD
1471	NM_001304	7.06827	7.14184	7.22761	7.29512	7.05023	7.33809	0.476149	0.731177	0.0819067	CPD
1472	NM_000521	10.8163	10.9497	10.8387	10.8043	11.0319	11.008	0.404242	0.681807	0.0798133	HEXB
1473	NM_002569	8.50554	8.62737	8.23256	8.49328	8.66123	8.72783	0.28795	0.597103	0.17229	FURIN
1474	AL545982	11.0781	11.135	11.1702	10.6641	10.9278	11.1159	0.224666	0.544069	-0.225167	CCT2
1475	NM_006431	12.3645	12.4222	12.2425	11.8371	11.9611	12.108	0.0213874	0.282089	-0.37437	CCT2
1476	NM_013285	7.70784	7.59326	7.67585	7.54485	7.69834	7.81198	0.779766	0.906999	0.0260733	GNL2
1477	AL572341	9.16277	9.14354	8.98287	8.96075	8.66452	8.98661	0.148273	0.471128	-0.225767	CAPZB
1478	NM_004930	10.5483	10.5319	10.2599	10.0586	10.0677	10.4244	0.163864	0.484926	-0.263163	CAPZB
1479	BF242905	10.3261	10.3542	10.3129	9.85842	9.79259	9.16668	0.0808509	0.391932	-0.725147	ALCAM
1480	AA156721	10.8704	11.0265	10.8232	10.4148	10.3741	9.57454	0.0963823	0.41082	-0.78556	ALCAM
1481	NM_006384	10.0834	10.1553	9.76175	9.81525	9.76937	9.9664	0.349747	0.643964	-0.149807	CIB1
1482	NM_005720	12.0573	12.0565	11.734	11.7311	11.6714	12.3213	0.870845	0.948376	-0.04133	ARPC1B
1483	AL137784	9.63932	9.69583	9.60037	9.62468	9.59736	9.63323	0.444045	0.709306	-0.02675	CCNC
1484	NM_014236	8.45707	8.5161	8.65927	8.46219	8.70861	8.82113	0.394377	0.675149	0.11983	GNPAT
1485	AF324888	7.98801	7.97713	8.27659	8.17954	8.12507	7.97592	0.91717	0.968521	0.0129333	PPP1R12B
1486	NM_002481	6.89041	6.63331	6.72274	6.71391	6.68352	6.7425	0.687175	0.858181	-0.03551	PPP1R12B
1487	AA488899	8.37175	8.28666	8.37035	8.37474	8.5032	8.1917	0.896808	0.959432	0.0136267	MYCBP2
1488	NM_015057	7.86774	7.84769	7.89017	7.67312	7.88946	7.28326	0.289251	0.598128	-0.253253	MYCBP2
1489	AL583171	6.94506	7.03352	6.99368	7.03579	6.98652	6.81693	0.583301	0.798657	-0.04434	RNF41
1490	NM_005785	7.44366	7.40139	7.47629	7.26544	7.18274	7.04568	0.0387117	0.325216	-0.275827	RNF41
1491	NM_021122	6.95675	6.80035	6.98492	6.69121	7.00467	7.13022	0.85783	0.942349	0.0280267	ACSL1
1492	N64643	8.89516	8.71025	8.77438	8.47932	8.48464	7.83112	0.128004	0.448759	-0.528237	SETX
1493	NM_015046	8.25141	8.23172	8.21242	8.33494	8.29669	7.86698	0.704742	0.867617	-0.0656467	SETX
1494	NM_004550	10.4195	10.4865	10.4213	10.2294	10.034	10.3697	0.134479	0.454802	-0.231423	NDUFS2
1495	NM_005777	7.83649	7.89928	7.82494	7.83235	7.96934	7.73677	0.925062	0.971141	-0.00741667	RBM6
1496	NM_002633	7.96729	7.8353	7.89298	7.89852	7.80608	7.97458	0.934152	0.973845	-0.00546333	PGM1
1497	AW003362	7.2503	7.26387	7.32208	7.25478	7.30787	7.0194	0.442141	0.708121	-0.0847333	NASP
1498	NM_002482	9.7329	9.82409	9.59645	9.36095	9.41715	9.37312	0.0304972	0.306072	-0.334073	NASP
1499	NM_001690	9.07516	9.06954	8.81279	9.29006	9.57638	9.4544	0.019314	0.273876	0.45445	ATP6V1A
1500	AF113129	10.3698	10.5738	10.3824	10.8477	11.0933	11.1448	0.00847641	0.239474	0.58658	ATP6V1A
1501	AL550875	10.92	11.016	11.0118	11.0609	11.2205	11.0659	0.109787	0.428429	0.13318	CCZ1
1502	NM_015622	7.55594	7.52772	7.60147	7.59981	7.65302	7.70563	0.0785123	0.388347	0.09111	CCZ1
1503	NM_002956	8.56779	8.7331	8.54785	8.86206	9.01403	8.8737	0.0181608	0.269712	0.30035	CLIP1
1504	NM_012334	6.94195	6.87278	6.84906	7.05744	7.18639	7.25535	0.0247733	0.293047	0.278463	MYO10
1505	AI539425	7.8624	7.77359	7.80942	8.09134	8.059	7.52026	0.725652	0.878702	0.0750633	KIAA0141
1506	NM_014773	8.19979	8.19836	8.49259	8.47078	8.26578	8.13853	0.971579	0.988269	-0.00521667	KIAA0141
1507	NM_006247	8.75605	8.82048	8.68049	8.48439	8.51107	8.37103	0.00738963	0.232317	-0.296843	PPP5C
1508	NM_012425	8.96889	9.08608	9.18846	9.19587	9.22341	9.31241	0.10704	0.425732	0.162753	RSU1
1509	AA148534	5.64719	5.56621	5.61705	5.63144	5.7365	5.60292	0.388183	0.671222	0.0468033	PAPPA
1510	NM_002581	7.21384	7.09037	6.7737	6.99902	6.91138	7.18189	0.976867	0.99006	0.00479333	PAPPA
1511	NM_005228	6.69023	6.82437	6.72504	6.58684	6.64962	6.46032	0.0637565	0.37008	-0.180953	EGFR
1512	NM_005228	6.27397	6.25799	6.53231	6.61303	6.42713	6.40136	0.325604	0.62513	0.12575	EGFR
1513	NM_014846	9.22908	9.25284	9.13898	9.15841	9.11737	8.94477	0.168176	0.489412	-0.13345	KIAA0196
1514	AB011165	10.0131	9.96263	10.3341	10.4567	10.6113	10.3619	0.0640643	0.37032	0.37336	MED13
1515	AI984051	10.623	10.8094	10.9776	11.2969	11.7811	11.0424	0.102203	0.418525	0.57016	MED13
1516	BF438056	8.23581	8.24629	8.36629	8.52208	8.53567	8.77785	0.0394044	0.325971	0.32907	CREBL2
1517	NM_001310	9.02745	9.04637	9.35617	9.32049	9.40899	9.40195	0.152099	0.475129	0.233813	CREBL2
1518	NM_001310	6.73858	6.8213	7.15787	7.22928	7.20155	7.16274	0.147682	0.470573	0.29194	CREBL2
1519	BF223224	10.3069	10.4172	10.3904	10.3631	10.4107	10.505	0.365036	0.655006	0.0547867	KIF5B
1520	NM_004521	8.63038	8.78242	8.74237	8.52859	8.58796	8.65967	0.102092	0.41842	-0.126317	KIF5B
1521	NM_005463	10.0088	10.2204	9.97612	9.0828	9.17307	8.71796	0.00583759	0.224298	-1.07716	HNRNPDL
1522	NM_012286	12.5599	12.6375	12.7823	12.5988	12.6744	12.372	0.380616	0.664758	-0.111463	MORF4L2
1523	NM_000127	7.49	7.59324	7.52056	6.92713	7.31284	6.68362	0.0885504	0.400861	-0.56007	EXT1
1524	AL524033	8.27009	8.29607	8.13111	8.35298	8.8198	8.29133	0.261617	0.575394	0.255613	SPEN
1525	NM_015001	9.18655	9.24211	9.08419	9.03536	9.09893	8.82509	0.14275	0.464053	-0.18449	SPEN
1526	AI743792	7.31911	7.23514	7.10729	7.31229	7.27685	7.60996	0.233053	0.551472	0.179187	ST6GAL1
1527	NM_006519	10.8958	10.9163	10.9123	10.6897	10.795	10.8441	0.0988115	0.415312	-0.13187	DYNLT1
1528	BC002772	8.68937	8.64944	8.68152	8.69215	8.67659	8.8176	0.340557	0.63764	0.0553367	NDUFA6
1529	BC002772	9.91879	9.94089	9.99861	9.76464	9.83268	10.451	0.799592	0.91574	0.0633533	NDUFA6
1530	AW072302	8.00432	7.93617	7.89616	7.93564	7.61294	7.64965	0.163718	0.484926	-0.212807	ACAA2
1531	NM_006111	9.58115	9.55976	9.4735	9.51626	9.21986	9.01555	0.181488	0.503424	-0.28758	ACAA2
1532	NM_003001	9.90507	9.8117	9.97179	9.96993	10.0198	10.1728	0.113392	0.432243	0.157983	SDHC
1533	NM_021978	9.40588	9.57204	9.40588	9.42446	9.56105	9.59486	0.437572	0.705493	0.0655233	ST14
1534	NM_002835	8.21407	8.17981	8.29669	8.20716	8.28595	7.62336	0.457359	0.719067	-0.191367	PTPN12
1535	BF940043	3.41752	3.83391	3.49638	3.52987	3.57185	3.56989	0.861136	0.943884	-0.0254	NID1
1536	NM_002508	6.71499	6.72341	6.74364	7.05093	7.14112	7.17321	0.00623963	0.226754	0.394407	NID1
1537	NM_007284	8.03377	7.9086	7.72093	7.75295	7.6709	7.77205	0.222692	0.542104	-0.1558	TWF2
1538	NM_021188	9.68474	9.70765	9.62208	9.58408	9.77211	9.53677	0.63896	0.833363	-0.0405033	PTGR2
1539	NM_003257	9.88204	9.89237	10.0854	9.94218	10.0402	9.74443	0.707044	0.869299	-0.0443433	TJP1
1540	AA196245	8.84795	8.68869	8.67225	8.20978	8.26577	8.53915	0.0393801	0.325971	-0.398063	EXT2
1541	NM_000401	7.035	6.84655	6.91286	6.90331	6.92268	7.14563	0.572523	0.791231	0.05907	EXT2
1542	NM_014330	7.12449	7.28811	7.13481	7.07558	7.32538	6.93677	0.618353	0.820236	-0.0698933	PPP1R15A
1543	NM_006838	4.12538	4.50432	4.36221	4.52634	4.36771	4.54512	0.316305	0.618365	0.149087	0
1544	NM_002402	10.2659	10.3552	10.2292	9.53063	9.67976	10.3591	0.234283	0.552332	-0.426933	MEST
1545	NM_000120	9.86968	9.90202	9.83308	10.604	10.8787	10.7956	0.00581926	0.224298	0.891197	EPHX1
1546	NM_002343	7.35687	7.0221	7.34883	7.3072	7.28658	7.38469	0.532062	0.765247	0.0835567	LTF
1547	AI935255	8.20678	7.95861	8.41624	8.30406	8.17889	8.19256	0.838886	0.934978	0.0312933	LANCL1
1548	NM_006055	8.93798	8.9402	9.19094	9.0999	9.11213	8.79804	0.889498	0.956571	-0.0196833	LANCL1
1549	AF083441	11.6052	11.563	11.674	11.599	11.8487	11.2203	0.782292	0.907738	-0.05808	EIF1
1550	NM_005165	7.54905	7.51643	7.52722	7.79161	7.72498	8.60291	0.212969	0.53247	0.508933	ALDOC
1551	NM_004428	9.25642	9.22624	9.29048	9.14905	9.28876	8.13647	0.385787	0.669722	-0.39962	EFNA1
1552	NM_004317	9.96048	9.97236	9.7577	9.92137	10.037	10.2089	0.220033	0.5399	0.158913	ASNA1
1553	NM_001607	9.39452	9.39261	9.14141	9.31297	9.20564	9.43089	0.950931	0.980409	0.00698667	ACAA1
1554	NM_003002	7.58694	7.55649	7.88497	7.54615	7.62345	7.72066	0.71968	0.876311	-0.0460467	SDHD
1555	NM_012264	8.77579	8.8815	8.63734	8.51012	8.69217	8.56014	0.122122	0.442577	-0.1774	TMEM184B
1556	BC000603	12.317	12.2974	12.193	12.3345	12.2246	12.218	0.860306	0.943367	-0.0101167	RPL38
1557	NM_000999	13.6608	13.737	13.7277	13.7351	13.7754	13.7978	0.118623	0.438455	0.06095	RPL38
1558	NM_005881	8.51024	8.5583	8.3846	8.34029	8.19535	8.20226	0.0275759	0.301368	-0.238413	BCKDK
1559	NM_015610	9.95858	9.87052	9.76009	9.92088	9.90882	9.87106	0.588078	0.801485	0.03719	WIPI2
1560	NM_006122	9.57678	9.51659	9.16959	9.25779	9.48121	9.24962	0.576686	0.793603	-0.0914467	MAN2A2
1561	BG402105	8.45143	8.77467	9.04799	8.75269	9.13964	8.71414	0.641657	0.83499	0.110793	RB1CC1
1562	NM_014781	5.75103	5.52275	5.92477	5.87498	5.99141	5.62471	0.572802	0.791231	0.0975167	RB1CC1
1563	AF017987	4.68964	4.77946	4.61586	4.32646	4.67359	4.54404	0.210449	0.530856	-0.18029	SFRP1
1564	AF017987	6.58965	6.54946	6.43139	6.43139	6.661	6.48394	0.982817	0.99273	0.00194333	SFRP1
1565	AF017987	6.10911	5.79018	6.35152	6.08845	6.03592	5.97113	0.782601	0.907738	-0.05177	SFRP1
1566	NM_004788	10.3652	10.4347	10.1774	10.3465	10.4556	10.4035	0.434966	0.704116	0.0761167	UBE4A
1567	NM_004740	7.73259	7.96035	7.68616	7.77412	7.57904	7.81698	0.568304	0.789148	-0.0696533	MYO18A
1568	NM_005056	8.42577	8.3585	8.35052	8.45765	8.36672	7.96839	0.52847	0.763273	-0.11401	KDM5A
1569	NM_004214	10.7376	10.8316	10.6468	10.778	10.6617	10.6237	0.512562	0.754732	-0.0508533	FIBP
1570	NM_002109	9.94411	9.92898	9.64845	9.64904	9.70119	9.88285	0.469558	0.726766	-0.0961533	HARS
1571	NM_004595	9.15333	9.28751	9.36295	9.12431	9.01625	9.40114	0.548788	0.777151	-0.0873633	SMS
1572	AU159484	8.51067	8.29125	8.03252	8.22454	8.30491	7.99361	0.571744	0.790921	-0.103793	ARHGAP35
1573	AU159484	8.79171	8.77623	8.58728	8.59015	8.57707	7.83959	0.259428	0.573398	-0.382803	ARHGAP35
1574	NM_004491	8.99731	8.92792	8.49977	8.76177	9.04414	8.40826	0.785392	0.908908	-0.0702767	ARHGAP35
1575	AI458128	9.1508	9.00916	8.87624	9.13063	9.20594	8.90042	0.611256	0.815974	0.06693	CBX6
1576	NM_014292	9.78402	9.65306	9.80768	9.93982	9.86673	9.77528	0.172126	0.493419	0.112357	CBX6
1577	NM_005095	7.71185	7.59277	7.67968	7.28705	7.28798	7.38901	0.00229941	0.215205	-0.340087	ZMYM4
1578	AI650586	8.29469	8.06305	8.33122	8.25239	7.96176	7.8006	0.236758	0.554542	-0.224737	ZMYM4
1579	NM_005095	7.63004	7.80502	7.81157	7.71834	7.67543	7.41373	0.274444	0.586011	-0.146377	ZMYM4
1580	NM_015577	6.67338	6.41991	6.34683	6.17769	6.3144	6.78069	0.805178	0.918014	-0.05578	RAI14
1581	NM_000382	9.488	9.63828	9.60017	9.61523	9.81855	10.0757	0.180687	0.502649	0.261003	ALDH3A2
1582	NM_000382	8.44067	8.36376	8.48316	8.79666	8.78448	8.84955	0.00195728	0.211662	0.381033	ALDH3A2
1583	AW051311	8.99234	9.05357	8.85368	8.62553	8.7107	8.50439	0.013751	0.253586	-0.35299	KPNA1
1584	AW051311	7.46326	7.45344	7.45218	7.47681	7.42129	7.24897	0.393808	0.674789	-0.0739367	KPNA1
1585	AW051311	6.59794	6.7045	6.47534	6.62626	6.81047	6.43098	0.828688	0.930478	0.0299767	KPNA1
1586	BC002374	8.69798	8.74848	8.59014	8.2738	8.37628	8.53509	0.0434451	0.334522	-0.28381	KPNA1
1587	NM_002264	9.11888	9.38265	8.9581	8.8875	9.0998	9.25504	0.680767	0.855113	-0.07243	KPNA1
1588	NM_014633	8.15226	8.14924	8.53215	7.9576	8.14356	8.40678	0.583059	0.798475	-0.10857	CTR9
1589	AB020335	9.11732	9.27859	9.24147	9.09472	9.15783	9.0055	0.127742	0.448604	-0.126443	SEL1L
1590	AB020335	8.59064	8.60283	8.51545	8.6323	8.52758	8.49352	0.732383	0.88186	-0.0185067	SEL1L
1591	AB020335	4.74419	4.69638	4.65364	4.70612	4.72817	4.96078	0.343988	0.640293	0.100287	SEL1L
1592	AF052059	7.9903	7.86099	7.94778	7.84404	7.9072	7.86099	0.240973	0.557411	-0.06228	SEL1L
1593	NM_003626	8.72234	8.70733	8.48702	8.46561	8.54898	8.39777	0.145667	0.468302	-0.16811	PPFIA1
1594	AA195259	9.03053	9.10138	9.07137	8.85846	9.05143	8.81771	0.15069	0.473977	-0.15856	PPFIA1
1595	AI861942	9.5741	9.69201	9.56035	9.15021	9.55722	9.34234	0.147687	0.470573	-0.258897	LDLR
1596	NM_000527	10.3077	10.3285	10.4078	9.6787	10.0955	9.81077	0.0511886	0.348993	-0.486327	LDLR
1597	NM_005530	8.91013	8.87658	8.83268	8.69761	8.91386	9.24686	0.66874	0.849055	0.0796467	IDH3A
1598	NM_005530	8.6453	8.53211	8.58344	8.76649	8.76429	8.81253	0.0142183	0.255558	0.194153	IDH3A
1599	NM_002999	10.4429	10.4838	10.4985	10.7573	10.8271	10.3248	0.412564	0.687385	0.161313	SDC4
1600	NM_001533	10.3167	10.1633	10.2614	9.94896	10.0715	9.93662	0.0136849	0.253166	-0.261453	HNRNPL
1601	AV757675	6.61681	6.47257	6.61408	6.71147	6.93419	6.74295	0.0612566	0.365598	0.228383	OPTN
1602	AV757675	8.0304	8.07187	8.11486	8.20052	8.48144	8.22463	0.116399	0.43529	0.22982	OPTN
1603	NM_006227	6.29225	6.1981	6.26978	6.23554	6.16528	6.47414	0.727721	0.879345	0.0382767	PLTP
1604	NM_001166	7.98921	8.1554	8.35435	8.00909	7.97628	7.62421	0.143321	0.464802	-0.29646	BIRC2
1605	NM_005003	12.4868	12.5109	12.3947	12.1498	12.1397	12.4452	0.149461	0.472501	-0.219207	NDUFAB1
1606	NM_003653	9.29822	9.35639	9.45475	9.1435	9.25944	9.30359	0.11206	0.429982	-0.134277	COPS3
1607	NM_014965	7.16439	7.24468	7.15928	7.37317	7.18731	7.24556	0.289007	0.597791	0.07923	TRAK1
1608	NM_014965	8.37269	8.22254	8.61576	8.74701	8.44946	8.55747	0.281281	0.591838	0.180983	TRAK1
1609	NM_004907	11.4624	11.5097	11.2591	11.4952	11.5506	10.8715	0.686898	0.858181	-0.10464	IER2
1610	NM_003003	8.36538	8.17716	7.9005	8.35367	8.81877	8.35198	0.156117	0.47907	0.36046	SEC14L1
1611	NM_003003	5.90006	5.86287	5.69024	5.53823	5.72185	5.71023	0.141099	0.46204	-0.160953	SEC14L1
1612	NM_003003	9.02189	9.10812	9.13571	9.33339	9.50979	9.27363	0.0390598	0.325528	0.283697	SEC14L1
1613	NM_004817	8.0385	8.04267	7.97385	7.56659	7.86745	7.39104	0.0948786	0.408624	-0.40998	TJP2
1614	NM_002462	5.29016	5.38219	5.11129	4.98987	5.06586	5.27639	0.267777	0.579447	-0.150507	MX1
1615	NM_001912	10.3851	10.4843	10.0474	10.7562	10.962	10.6237	0.0493944	0.346952	0.475053	CTSL
1616	AI635449	13.3143	13.2583	13.6402	13.1485	13.2681	13.4361	0.460348	0.720457	-0.12007	SLC39A6
1617	NM_012319	13.2228	13.1784	13.4757	13.1271	13.2359	13.3523	0.661568	0.844986	-0.0538567	SLC39A6
1618	NM_006830	10.2984	10.4142	10.2985	10.4182	10.5025	10.7088	0.124853	0.445031	0.206123	UQCR11
1619	NM_012106	5.28693	5.46452	5.28671	5.3759	5.18455	5.47828	0.998647	0.99921	0.00019	0
1620	NM_012106	9.33182	9.34778	9.29728	9.19737	9.19587	9.2135	0.00765825	0.234932	-0.12338	0
1621	NM_019088	8.68223	8.6154	8.74183	8.43433	8.67736	8.48695	0.174793	0.496921	-0.14694	PAF1
1622	AA648913	8.7261	8.59181	8.71808	7.97034	7.98631	8.2715	0.0138149	0.253922	-0.602613	BIRC5
1623	NM_001168	9.27863	9.33367	9.48396	8.42941	8.56372	8.82881	0.0104069	0.246084	-0.758107	BIRC5
1624	NM_000714	7.81019	7.6921	7.58432	7.62915	7.63481	7.68089	0.547868	0.776556	-0.0472533	TSPO
1625	NM_005124	9.30974	9.44303	9.34056	9.11976	9.27332	9.03471	0.0657295	0.37219	-0.221847	NUP153
1626	NM_001535	9.5071	9.39198	9.38144	9.6977	9.67531	9.47638	0.0962147	0.410608	0.189623	PRMT2
1627	NM_005137	8.96046	8.85268	8.68693	8.81023	8.77694	8.80657	0.700585	0.865363	-0.0354433	DGCR2
1628	BG169673	9.6719	9.74224	9.54555	9.61232	9.70187	9.77928	0.585463	0.799802	0.0445933	RALB
1629	NM_002881	9.17927	9.25863	9.19373	9.37049	9.34176	9.5377	0.0622223	0.366377	0.206107	RALB
1630	BF718610	10.2137	10.0951	9.89746	9.83435	10.0398	9.812	0.21731	0.537076	-0.1734	BRD4
1631	AI991631	8.13601	8.06278	7.84032	7.64406	7.51663	7.38272	0.0136368	0.252872	-0.498567	BRD4
1632	NM_003119	9.42632	9.18134	9.30646	9.61774	9.72659	9.43382	0.0623528	0.366403	0.28801	LOC101930112
1633	NM_001551	9.62395	9.7618	9.80513	10.2772	10.196	9.78833	0.130274	0.450793	0.35688	IGBP1
1634	NM_005895	9.2401	9.28226	9.10798	9.12815	9.02893	8.7245	0.165002	0.485745	-0.249587	GOLGA3
1635	NM_004526	11.1904	11.1942	11.1291	10.3104	10.1677	10.232	0.00027929	0.148137	-0.934507	MCM2
1636	NM_000285	8.51419	8.31386	8.34179	8.62857	8.60502	8.59353	0.0692697	0.37707	0.219093	PEPD
1637	NM_012402	10.2123	10.2991	10.2368	10.1779	10.2065	10.1728	0.118562	0.438374	-0.06365	ARFIP2
1638	NM_001866	11.4103	11.3921	11.4891	11.2009	11.4701	11.7469	0.815808	0.923838	0.0421567	COX7B
1639	NM_003040	9.73245	9.76272	9.46002	9.09155	9.12095	9.17912	0.0259394	0.296778	-0.52119	SLC4A2
1640	NM_000552	6.1558	5.96378	6.16192	6.26914	6.09122	6.10386	0.521671	0.759792	0.0609067	VWF
1641	AF043453	8.96719	8.87124	9.00548	9.15882	9.23373	9.43845	0.0408609	0.33001	0.32903	SNX2
1642	NM_003100	8.08767	7.9726	8.11177	8.31957	8.39316	8.21974	0.019388	0.2744	0.253477	SNX2
1643	NM_015658	9.02406	8.96209	8.79503	8.74686	8.85235	8.93146	0.39354	0.674687	-0.0835033	NOC2L
1644	NM_006268	9.06558	9.15562	8.90634	9.0298	9.02316	8.96365	0.667978	0.848397	-0.0369767	DPF2
1645	BG468434	10.5123	10.5123	10.4	10.4717	10.3881	10.6627	0.741043	0.886157	0.03263	ARHGAP1
1646	AA541758	10.4042	10.5183	10.6763	10.7714	11.0771	10.9565	0.0283173	0.302786	0.402053	CPNE3
1647	NM_003909	10.7927	10.9419	10.8475	10.9488	11.0904	10.9889	0.0702607	0.377937	0.14868	CPNE3
1648	NM_004069	10.8019	10.9371	10.6985	10.6997	10.6659	10.8601	0.483807	0.736608	-0.07063	AP2S1
1649	NM_014453	9.43716	9.64528	9.38	9.3389	9.41951	9.42791	0.37468	0.661075	-0.09204	CHMP2A
1650	NM_005817	9.78443	9.7785	9.72127	9.78039	9.67802	9.80407	0.878661	0.952456	-0.00724	PLIN3
1651	NM_005157	9.77204	9.81792	9.71273	9.52674	9.60502	9.17455	0.122409	0.442783	-0.332127	ABL1
1652	NM_015049	8.72605	8.71439	8.52521	8.77555	8.90296	8.83484	0.0880402	0.400536	0.182567	TRAK2
1653	NM_015049	7.81166	8.0225	8.40639	8.45113	8.56338	8.39364	0.146536	0.469363	0.3892	TRAK2
1654	AA156948	9.25115	9.15475	9.07152	8.71272	9.0485	8.38121	0.139248	0.459921	-0.444997	PRPF4B
1655	AB011108	7.99139	8.40186	8.17678	8.35832	8.52768	8.06947	0.512721	0.754767	0.12848	PRPF4B
1656	NM_014821	8.62111	8.56062	8.65791	8.79527	8.89073	8.90773	0.00572334	0.224298	0.251363	AREL1
1657	AW006290	8.94413	8.74138	8.87885	8.7841	8.85526	8.75973	0.469215	0.726599	-0.05509	RIOK3
1658	NM_003831	8.47621	8.46291	8.37756	8.69891	8.81227	8.68677	0.00525428	0.224298	0.293757	RIOK3
1659	NM_003831	6.95345	7.12342	7.1102	7.26779	7.30791	7.26278	0.0498896	0.34818	0.217137	RIOK3
1660	AA081084	5.70904	5.67286	5.84286	6.02324	6.03669	6.04353	0.0284166	0.302888	0.2929	WWTR1
1661	NM_015472	6.95544	6.75333	7.24755	7.39907	7.49676	7.11274	0.132616	0.453438	0.35075	WWTR1
1662	NM_015472	8.07705	7.98173	8.13099	7.99554	8.07865	8.2022	0.718862	0.8759	0.0288733	WWTR1
1663	NM_005735	10.071	10.0253	9.97219	10.1943	10.222	9.70768	0.922481	0.970169	0.0185133	ACTR1B
1664	BE250417	11.4113	11.6236	11.6249	11.5025	11.6354	11.0892	0.485128	0.73739	-0.14421	ZMYND11
1665	NM_006624	8.38137	8.27977	8.7533	8.4467	8.34695	8.14462	0.410983	0.686853	-0.158723	ZMYND11
1666	NM_006303	10.7277	10.8765	10.6122	10.1135	10.2115	10.5761	0.0693008	0.37707	-0.438447	AIMP2
1667	NM_003689	9.95851	9.93637	9.97189	10.0366	9.97967	9.81326	0.870925	0.948409	-0.0124133	AKR7A2
1668	NM_003992	8.96292	8.98566	8.96785	8.90813	9.10097	8.99563	0.651202	0.840633	0.0294333	CLK3
1669	BC003090	9.3374	9.37333	9.58647	9.72741	9.69123	9.99804	0.0421072	0.331906	0.37316	COPS8
1670	BC003090	9.65537	9.69827	9.71207	9.82779	9.87419	10.0777	0.0837387	0.394839	0.237993	COPS8
1671	BC003090	8.95661	8.82935	9.00247	9.02733	9.0947	9.3928	0.151164	0.474227	0.242133	COPS8
1672	NM_000026	9.28715	9.34574	9.3891	9.23806	8.96488	9.16908	0.10535	0.424334	-0.216657	ADSL
1673	NM_002346	11.0332	11.078	10.6505	10.864	11.2411	11.3112	0.323918	0.623928	0.21822	LY6E
1674	AA747426	7.5772	7.74802	7.31795	7.0645	7.29289	7.05278	0.0603303	0.364313	-0.411	IFRD1
1675	AA747426	7.86768	7.77576	7.72704	7.46036	7.48776	7.42007	0.00616027	0.226503	-0.334097	IFRD1
1676	NM_006907	8.92952	8.79863	8.93078	8.69738	8.30914	8.75823	0.159423	0.48149	-0.29806	PYCR1
1677	AL136139	8.052	8.20839	8.01545	7.75933	7.79142	5.91812	0.269265	0.581411	-0.935657	NEDD9
1678	U64317	8.9928	8.89861	8.73466	8.55324	8.56306	7.47681	0.196835	0.518062	-0.677653	NEDD9
1679	NM_016172	9.47705	9.48876	9.37921	9.33032	9.44874	9.49225	0.703139	0.866764	-0.02457	UBAC1
1680	NM_003367	10.8004	10.8098	10.7849	10.7434	10.6723	10.7425	0.0678568	0.375527	-0.0789433	USF2
1681	NM_016553	9.87452	9.90192	9.83729	9.22617	9.25413	9.03053	0.00678128	0.229585	-0.700967	NUP62
1682	NM_006086	11.7595	11.812	11.7012	11.5541	11.7462	12.1116	0.805243	0.918014	0.04637	TUBB3
1683	NM_005085	8.75384	8.74534	8.75453	8.68373	8.76958	8.49832	0.335335	0.632821	-0.100693	NUP214
1684	N36839	3.81785	3.84521	3.72613	3.62165	3.82021	4.21189	0.664403	0.846492	0.0881867	CELF2
1685	U69546	6.60214	6.59217	6.58567	6.53385	6.56805	6.79324	0.683753	0.856787	0.0383867	CELF2
1686	N36839	3.76094	3.7597	3.74556	3.84325	3.80972	3.86043	0.0222482	0.284131	0.0824	CELF2
1687	NM_004461	9.15216	9.10546	8.94368	8.69497	8.84847	9.01299	0.135046	0.455439	-0.214957	FARSA
1688	NM_004380	8.94772	9.11327	9.12406	9.07713	9.12141	8.74355	0.585271	0.799727	-0.0809867	CREBBP
1689	NM_002741	9.18681	9.09565	8.94521	8.56502	8.69041	8.71671	0.0110718	0.246232	-0.41851	PKN1
1690	AF180476	8.72571	8.75639	9.0538	8.96709	9.03357	8.70353	0.719064	0.875955	0.0560967	CNOT8
1691	AF180476	8.15541	8.36222	8.52274	8.65385	8.82149	8.32417	0.240276	0.556986	0.253047	CNOT8
1692	AF180476	8.93285	8.9231	9.33893	9.5024	9.48738	8.92001	0.374549	0.660949	0.238303	CNOT8
1693	BF966540	8.23182	8.35624	8.50529	8.78294	8.80986	8.5109	0.0551631	0.355913	0.336783	PPP1R2
1694	NM_006241	8.91368	8.88656	9.14652	9.18754	9.47203	9.22617	0.0618373	0.36598	0.312993	PPP1R2
1695	NM_022362	8.65834	8.88249	8.69041	9.01753	8.95938	9.21076	0.0370383	0.319713	0.31881	MMS19
1696	NM_003187	10.1964	10.1569	10.3562	10.4319	10.6135	10.5471	0.0226044	0.284657	0.294333	AK6
1697	AF302110	8.23698	8.33141	8.27967	7.9643	7.90772	7.49745	0.0740996	0.383798	-0.492863	AASDHPPT
1698	AF151057	8.31422	8.53681	8.33191	8.05529	8.1658	7.83814	0.0394534	0.325971	-0.37457	AASDHPPT
1699	AU146275	10.1529	10.2441	10.3446	10.0619	10.4617	9.8062	0.551754	0.778924	-0.137283	VEZF1
1700	BG035116	9.06199	9.33836	9.41423	9.13727	9.06281	8.45642	0.209297	0.529956	-0.386027	VEZF1
1701	NM_007146	9.37602	9.44777	9.77924	9.63078	9.92616	9.40638	0.572673	0.791231	0.120097	VEZF1
1702	NM_006197	9.06364	9.2164	9.27636	8.92569	9.01344	8.79797	0.0373701	0.320772	-0.2731	PCM1
1703	NM_024536	9.60971	9.62941	9.03716	9.33595	9.48459	9.56646	0.871193	0.948561	0.0369067	CHPF
1704	NM_000122	8.87836	8.68952	8.73802	8.77658	8.84142	8.81756	0.532198	0.765247	0.04322	ERCC3
1705	NM_000820	6.24877	6.24285	6.48654	7.02479	6.7258	6.79162	0.0130093	0.249932	0.52135	GAS6
1706	NM_002744	8.48093	8.25112	8.28175	8.18404	8.19603	7.99195	0.0944289	0.408624	-0.213927	PRKCZ
1707	NM_000386	7.46321	7.67822	7.6911	7.48667	7.64027	7.5804	0.659351	0.844153	-0.04173	BLMH
1708	NM_017458	8.24352	8.19036	7.95369	7.81677	7.7674	7.39619	0.0502988	0.348296	-0.46907	MVP
1709	NM_014734	8.68649	8.74333	8.89062	9.07816	9.37237	9.61972	0.0504376	0.348296	0.58327	KIAA0247
1710	NM_021078	9.24586	9.13269	9.07434	9.08516	8.85035	9.24822	0.532276	0.765247	-0.08972	KAT2A
1711	NM_007317	9.48271	9.66052	9.55899	8.99363	9.01337	8.89741	0.00114736	0.187527	-0.59927	KIF22
1712	NM_018230	8.7387	8.64263	8.73123	8.70791	8.61451	8.65494	0.33467	0.632406	-0.0450667	NUP133
1713	NM_001084	9.98411	9.93263	9.68536	9.64308	9.7809	10.3018	0.864553	0.945444	0.0412167	PLOD3
1714	NM_006243	5.19263	5.0128	5.08899	4.84722	5.23866	5.0646	0.727551	0.879322	-0.04798	PPP2R5A
1715	NM_006243	8.83284	8.78253	9.16436	8.86171	8.69347	8.84481	0.411122	0.686853	-0.12658	PPP2R5A
1716	NM_014669	8.61003	8.48581	8.67755	8.06913	8.24349	8.69738	0.305664	0.609495	-0.254463	NUP93
1717	NM_002819	11.1519	11.2061	11.069	10.8381	10.9274	10.7998	0.00643767	0.229086	-0.28719	MIR4745
1718	NM_001324	8.99321	8.74935	8.91745	8.66908	8.65182	8.39682	0.052991	0.352909	-0.314097	CSTF1
1719	BE439987	5.74392	5.49483	5.45421	5.70188	5.55555	5.60083	0.622843	0.823104	0.0551	GAS7
1720	NM_005890	8.04577	7.89452	8.13226	8.12973	7.97598	8.24833	0.423106	0.6952	0.09383	GAS7
1721	NM_005569	7.54478	7.47649	7.30894	8.07477	8.20269	8.61679	0.0215941	0.282528	0.85468	LIMK2
1722	AL117354	8.02319	7.98462	8.2985	7.92056	8.19449	8.41369	0.693749	0.862006	0.0741433	TMED5
1723	NM_016040	6.51684	6.66842	6.80243	6.78237	7.06353	7.21384	0.0876392	0.400096	0.35735	TMED5
1724	NM_013253	3.5302	3.67625	3.42752	3.44517	3.54979	3.47246	0.535865	0.767435	-0.0555167	DKK3
1725	NM_021090	8.71833	8.6675	8.89444	8.6323	8.57995	8.59188	0.141189	0.462124	-0.158713	MTMR3
1726	AF233438	7.1583	7.1108	7.26554	7.30638	7.42399	7.18653	0.207223	0.52776	0.12742	MTMR3
1727	AW082913	8.68827	8.57469	8.61254	8.71591	8.69411	8.67178	0.165198	0.485745	0.0687667	SRPK1
1728	NM_003137	9.28993	9.2486	9.3013	9.37348	9.36301	9.29888	0.0910762	0.403441	0.06518	SRPK1
1729	NM_000713	10.2685	10.2277	10.4104	10.1941	10.1005	11.1088	0.659753	0.844249	0.165617	BLVRB
1730	NM_002290	5.22272	5.13543	5.21341	5.09132	4.92808	5.17037	0.209085	0.52968	-0.127263	LAMA4
1731	NM_001144	6.72017	6.58832	6.9141	6.84032	6.74203	6.89427	0.480308	0.733873	0.0846767	AMFR
1732	NM_001144	8.65084	8.45927	8.68424	8.54963	8.47484	8.56367	0.437867	0.705714	-0.0687367	AMFR
1733	NM_003370	10.0468	10.0543	9.85694	9.80351	9.94291	9.72356	0.148273	0.471128	-0.162687	VASP
1734	AW450363	6.51788	6.60118	6.22512	7.20378	7.22443	6.79287	0.0276652	0.301475	0.625633	ARL4C
1735	BG435404	6.94108	7.05179	6.84636	7.45829	7.50012	6.94799	0.174167	0.496027	0.355723	ARL4C
1736	BC001051	7.79027	7.92092	7.66574	7.93866	7.95524	7.68882	0.578541	0.794927	0.0685967	ARL4C
1737	NM_014463	10.8319	10.8698	10.9118	10.2908	10.4694	11.1561	0.471394	0.728263	-0.23241	LSM3
1738	NM_019884	9.3116	9.22135	9.1814	9.21841	9.13434	9.23871	0.460408	0.720463	-0.0409633	GSK3A
1739	BC005122	6.74056	6.91164	6.82779	7.39771	7.39825	7.57333	0.00133642	0.190842	0.629767	ARFGAP3
1740	NM_014303	9.34959	9.18604	9.00219	8.72249	8.56623	8.77213	0.0203214	0.27714	-0.492323	PES1
1741	AI650819	8.4571	8.30434	8.73142	8.4515	8.55576	8.13525	0.547056	0.77598	-0.116783	CUL4B
1742	NM_003588	9.36111	9.43526	9.68599	9.36498	9.41613	9.20444	0.241538	0.557898	-0.165603	CUL4B
1743	NM_014223	8.09972	8.19198	8.12634	8.29524	8.16095	8.0905	0.565295	0.787288	0.0428833	NFYC
1744	BC005003	8.28512	8.36696	8.36799	8.40693	8.45304	8.37974	0.10737	0.425968	0.0732133	NFYC
1745	NM_004649	10.6269	10.6012	10.5488	10.6824	10.5365	10.61	0.741446	0.886496	0.0173133	C21orf33
1746	NM_004265	8.6897	8.40524	8.50289	8.63783	8.6183	8.98665	0.222748	0.542104	0.214983	FADS2
1747	NM_005629	8.83255	8.74323	8.52075	9.40042	10.1236	10.4059	0.0408427	0.33001	1.27778	SLC6A8
1748	NM_014949	9.55444	9.61982	9.75888	9.62501	10.0083	9.186	0.889684	0.956677	-0.0379567	KIAA0907
1749	AV727101	6.44586	6.62312	6.82875	6.71447	6.81359	6.6325	0.528229	0.763038	0.08761	EP300
1750	NM_001927	6.71807	6.49384	6.59265	6.67466	6.42631	6.64438	0.855792	0.941734	-0.0197367	DES
1751	NM_002219	9.17813	9.06092	8.84664	8.56995	8.77986	9.21059	0.469721	0.726968	-0.175097	STT3A
1752	NM_016823	9.91258	9.79149	9.6965	9.80248	9.82447	9.61827	0.597738	0.808207	-0.0517833	CRK
1753	AW612311	8.98164	8.99012	8.95558	8.96981	9.13784	9.12959	0.196039	0.517176	0.1033	CRK
1754	NM_016823	10.2929	10.1482	10.0335	10.1775	10.3766	10.1738	0.448905	0.712367	0.08446	CRK
1755	NM_006696	9.30405	9.27251	9.47745	9.2991	9.2271	9.13947	0.182104	0.503918	-0.129447	BRD8
1756	NM_017455	10.7033	10.8067	10.8355	10.6849	11.0383	10.6605	0.928677	0.972124	0.01273	NPTN
1757	AI372979	8.16961	8.02539	8.02911	8.05949	8.1505	7.9853	0.893462	0.958335	-0.00960667	CHERP
1758	NM_006387	9.87804	9.79322	9.80038	9.64269	9.83868	9.52777	0.226262	0.545774	-0.154167	CHERP
1759	NM_006360	10.0699	10.2936	10.2011	10.2794	10.2784	10.2359	0.360069	0.651888	0.07639	EIF3M
1760	NM_006360	9.03252	9.33483	9.37836	9.46075	9.49126	9.28549	0.278802	0.58943	0.16393	EIF3M
1761	NM_006004	11.4652	11.542	11.3901	11.4399	11.556	11.8756	0.350117	0.644271	0.158037	UQCRH
1762	BF511091	5.56867	4.80815	5.26395	5.57128	5.66465	5.62713	0.205033	0.52575	0.40743	SLC16A1
1763	BF511091	4.4077	4.48768	4.51599	4.56765	4.56765	4.66447	0.0473489	0.342803	0.129467	SLC16A1
1764	NM_003051	8.34493	8.26072	8.32403	8.47724	8.5049	8.44922	0.00817734	0.239474	0.167227	SLC16A1
1765	NM_006169	5.00477	5.06799	4.97535	4.98822	5.16715	5.31772	0.27232	0.583876	0.14166	LOC101928916
1766	NM_006169	5.67671	5.59049	5.5048	5.66369	5.45282	5.63514	0.938794	0.975838	-0.00678333	LOC101928916
1767	NM_006437	8.42222	8.54447	8.60834	8.41076	8.1539	7.91525	0.111711	0.429982	-0.36504	PARP4
1768	NM_005030	9.215	9.14998	9.46425	7.67964	7.53366	7.84883	0.000278309	0.148137	-1.58903	PLK1
1769	NM_025195	9.0295	8.92747	8.71202	8.38607	8.79722	8.20754	0.118794	0.438867	-0.426053	TRIB1
1770	NM_004615	5.92087	5.62484	5.826	5.82444	5.85863	5.85975	0.581533	0.797269	0.0570367	TSPAN7
1771	NM_002796	12.6251	12.6417	12.5189	12.519	12.6172	12.8332	0.590322	0.803159	0.0611967	PSMB4
1772	NM_002796	12.6381	12.6244	12.5806	12.4582	12.589	12.887	0.833955	0.932845	0.0303633	PSMB4
1773	AW084510	11.1638	11.1451	11.4224	11.1164	11.5189	11.2678	0.718829	0.8759	0.05732	LSS
1774	NM_000075	11.6564	11.7039	11.4992	10.9721	10.9502	11.1871	0.00445335	0.218736	-0.583393	CDK4
1775	NM_004689	8.86724	8.86368	8.75931	9.16437	9.20817	8.8926	0.107339	0.425934	0.258303	MTA1
1776	BC000110	8.35185	8.15688	8.01422	8.03951	8.07449	7.82691	0.19857	0.519316	-0.194013	E2F4
1777	AU146233	8.53348	8.4905	8.55158	8.57776	8.51478	8.43689	0.75477	0.893317	-0.0153767	DCAF8
1778	NM_015726	7.61203	7.57898	7.95432	8.13839	7.92275	7.96955	0.116938	0.43618	0.29512	DCAF8
1779	NM_004698	9.53023	9.5668	9.40715	8.82006	9.07869	8.68224	0.0192869	0.273665	-0.641063	PRPF3
1780	NM_002870	10.7476	10.8541	10.7479	10.8988	10.53	10.7917	0.738999	0.885233	-0.04301	RAB13
1781	NM_004945	9.19132	9.14955	8.72772	8.56942	8.58253	8.41275	0.063258	0.368803	-0.501297	DNM2
1782	AB007900	7.16544	6.87878	7.34942	7.35479	7.20695	6.74806	0.908912	0.964906	-0.0279467	SIPA1L1
1783	NM_015556	8.92279	8.8739	8.90156	8.79987	8.73779	8.40067	0.176333	0.497757	-0.253307	SIPA1L1
1784	BF793888	8.84173	9.05391	8.74074	9.01085	9.23406	8.90744	0.267033	0.578985	0.17199	CD2BP2
1785	NM_006110	10.3651	10.2346	9.98326	10.0463	10.154	10.1855	0.627477	0.826216	-0.06568	CD2BP2
1786	U50532	8.58858	8.68107	8.90373	8.96172	9.03004	8.46104	0.676405	0.852948	0.09314	N4BP2L2
1787	NM_014887	6.27508	6.51251	6.3983	6.568	6.43093	6.24545	0.87528	0.950967	0.0194967	N4BP2L2
1788	NM_003165	7.77412	7.75567	7.99663	7.70254	7.65422	7.70121	0.176899	0.49839	-0.15615	STXBP1
1789	NM_005997	10.1924	10.2868	10.3712	10.0477	9.91408	9.56692	0.0778283	0.38735	-0.44057	VPS72
1790	NM_013974	9.61982	9.62166	9.77217	9.29477	9.1163	8.91673	0.0212619	0.281099	-0.56195	DDAH2
1791	NM_016243	9.87773	9.96379	9.54584	9.61182	9.44711	9.34661	0.107529	0.425968	-0.327273	CYB5R1
1792	NM_006114	9.1855	9.37385	8.87429	8.70144	8.84639	8.9791	0.163424	0.484837	-0.302237	TOMM40
1793	NM_005180	8.99186	8.90951	9.10963	8.66398	8.77265	8.49272	0.0269173	0.301314	-0.36055	BMI1
1794	NM_016614	8.78554	8.76146	9.04006	8.66212	9.03722	8.89105	0.994107	0.99733	0.00111	TDP2
1795	NM_005562	7.35091	7.16873	7.02476	7.23429	7.15515	7.10921	0.891174	0.957633	-0.01525	LAMC2
1796	NM_003905	8.76323	8.9982	8.90824	8.53184	8.64465	8.70369	0.0407365	0.329756	-0.263163	NAE1
1797	NM_002053	4.65506	4.6139	4.48822	4.71265	4.45863	4.64298	0.845879	0.937778	0.0190267	GBP1
1798	NM_002053	3.73615	3.76663	3.62472	3.65528	3.59424	3.67929	0.271271	0.583418	-0.06623	GBP1
1799	AB007952	7.53432	7.48901	7.76786	8.16236	8.21352	7.98639	0.010168	0.243843	0.523693	FBXO28
1800	NM_015176	8.3956	8.18682	8.3544	8.28319	8.31621	8.2794	0.792255	0.912824	-0.01934	FBXO28
1801	NM_002609	7.19703	7.40064	7.03336	7.16016	7.18699	7.33515	0.895273	0.959058	0.01709	PDGFRB
1802	NM_001615	6.31078	6.12146	6.1246	6.13296	5.85135	6.40212	0.764489	0.898946	-0.0568033	ACTG2
1803	NM_000402	11.7186	11.7438	11.2157	11.4087	11.6712	12.1196	0.55527	0.780623	0.17381	G6PD
1804	NM_006304	10.9871	11.1516	11.1601	10.9655	11.0061	11.2478	0.81461	0.92309	-0.0264867	SHFM1
1805	AL568804	9.8987	10.0419	9.97676	10.2706	10.5138	10.5684	0.0207477	0.279442	0.47848	SPTLC1
1806	NM_006415	8.92988	8.74667	9.06621	8.96581	9.26279	9.18364	0.157012	0.479686	0.22316	SPTLC1
1807	NM_004894	9.87558	9.8996	9.95234	10.2948	10.2477	10.3174	0.000262192	0.148137	0.377467	C14orf2
1808	D88435	4.93273	5.16128	4.91638	4.85745	4.89977	5.21094	0.923416	0.970455	-0.0140767	0
1809	NM_005255	9.07183	9.01711	9.01806	8.91276	8.98154	8.90323	0.0319564	0.308474	-0.103157	GAK
1810	NM_004493	10.6163	10.6905	10.6635	10.4709	10.6452	11.0378	0.75099	0.891665	0.0612	HSD17B10
1811	NM_002615	6.42595	6.66383	7.09363	7.63381	6.95736	7.35249	0.101444	0.41781	0.58675	SERPINF1
1812	NM_000389	11.2772	11.1296	10.4112	12.3785	12.4742	12.4522	0.0293101	0.303198	1.49562	CDKN1A
1813	NM_002353	5.51851	5.48676	5.38715	5.52178	5.43002	5.52591	0.604686	0.812461	0.02843	TACSTD2
1814	J04152	12.1122	12.2142	12.0485	12.3431	12.5815	11.3252	0.924056	0.970729	-0.0416733	TACSTD2
1815	NM_002353	6.29301	6.32355	6.28915	6.17796	6.17771	6.2932	0.147726	0.470573	-0.0856133	TACSTD2
1816	U88966	7.22535	7.37819	7.30151	7.31274	7.00955	7.08311	0.202631	0.523166	-0.16655	MTOR
1817	NM_006997	7.4486	7.44361	7.3876	7.293	7.28676	6.82951	0.197525	0.518456	-0.29018	TACC2
1818	NM_014891	10.5945	10.7517	10.433	10.3262	10.2035	10.5789	0.197322	0.518367	-0.22353	PDAP1
1819	NM_000900	8.35204	8.20972	9.21815	8.65196	9.14023	9.31402	0.311929	0.614691	0.4421	MGP
1820	NM_007260	10.0647	10.1131	9.90106	10.2382	10.1847	10.4606	0.0692183	0.37707	0.268243	LYPLA2
1821	NM_005862	8.24847	8.12316	8.55062	7.5297	7.81395	7.53539	0.0149154	0.258375	-0.68107	STAG1
1822	NM_005862	8.90983	9.00127	9.1135	8.55506	8.77876	8.33394	0.0540735	0.354878	-0.45228	STAG1
1823	NM_004390	10.1846	10.4017	9.51831	9.69196	9.60038	9.83161	0.343437	0.639855	-0.326897	CTSH
1824	NM_007033	10.7311	10.7486	10.4406	10.3589	10.462	10.581	0.230901	0.549658	-0.172807	RER1
1825	AF157324	9.95336	10.0128	9.65479	9.61398	9.7823	9.824	0.369016	0.6584	-0.133553	RER1
1826	NM_004541	12.1258	12.2475	12.196	12.2189	12.2814	12.3488	0.144383	0.466239	0.0933133	NDUFA1
1827	NM_006402	10.3958	10.5271	10.4993	10.4793	10.5508	10.4274	0.837126	0.934301	0.0117733	LAMTOR5
1828	NM_006402	10.9701	11.0144	10.8892	10.8824	10.9603	10.8686	0.311927	0.614691	-0.0541867	LAMTOR5
1829	NM_023012	9.34665	9.26691	9.52146	9.21284	9.12901	9.01701	0.0558134	0.357839	-0.25872	RSRC2
1830	NM_023012	9.70543	9.88506	9.95538	9.67563	9.80954	9.43093	0.200973	0.521374	-0.209923	RSRC2
1831	NM_003601	8.82683	8.89169	9.00929	8.63038	8.9074	8.54982	0.177885	0.499464	-0.213403	SMARCA5
1832	NM_014923	7.53749	7.50396	7.87212	7.50069	7.77954	7.29849	0.5745	0.792348	-0.111617	FNDC3A
1833	NM_005102	9.11615	9.02898	9.00301	9.19317	9.11527	8.91558	0.797899	0.914939	0.0252933	FEZ2
1834	NM_002696	11.5661	11.5675	11.4624	11.1737	11.1592	11.6522	0.334984	0.632678	-0.203613	POLR2G
1835	NM_000593	7.10102	7.23453	7.00319	8.2962	8.91292	9.03053	0.013268	0.250937	1.63364	TAP1
1836	NM_004176	10.6735	10.6226	10.8446	10.4839	10.6975	10.4118	0.17322	0.49453	-0.182493	SREBF1
1837	NM_005956	10.7922	10.8287	10.937	10.1434	10.0942	10.7638	0.132668	0.453438	-0.51884	MTHFD1
1838	K01228	7.21798	6.76587	6.97741	7.00408	6.99716	7.22425	0.597111	0.807762	0.0880767	COL1A1
1839	AI743621	4.58413	4.50839	4.51054	4.51644	4.56981	4.78192	0.391765	0.673435	0.08837	COL1A1
1840	K01228	7.6497	7.5436	7.26807	7.63335	7.55574	7.53857	0.520485	0.759212	0.0887633	COL1A1
1841	NM_002717	9.85391	9.90142	9.66643	9.52599	9.60879	9.6156	0.073558	0.3834	-0.223793	PPP2R2A
1842	NM_000786	8.64052	8.87759	9.01997	8.11027	8.45244	8.73677	0.138286	0.459045	-0.412867	CYP51A1
1843	NM_004327	8.89561	8.87917	8.63935	8.51302	8.31183	8.45933	0.0248656	0.293204	-0.37665	BCR
1844	NM_006048	8.57754	8.58229	8.82562	8.60853	8.47264	8.33667	0.170799	0.492198	-0.189203	UBE4B
1845	NM_006048	8.86505	8.96484	9.06227	9.24403	9.01727	8.93049	0.423069	0.695193	0.0998767	UBE4B
1846	AF306508	8.8783	9.07935	9.13586	9.00152	9.25161	8.95846	0.760219	0.896385	0.03936	SENP6
1847	NM_015571	5.468	5.45962	5.28005	5.50601	5.4876	5.16227	0.900492	0.961119	-0.0172633	SENP6
1848	NM_001520	9.62341	9.66515	9.38604	9.29861	9.29887	9.4364	0.11711	0.436554	-0.213573	GTF3C1
1849	AW299507	5.92543	5.94606	6.19427	5.83621	5.89513	5.6464	0.116926	0.43618	-0.22934	GGPS1
1850	AW299507	8.40469	8.60485	8.52921	8.12288	8.07923	8.16762	0.0113822	0.246668	-0.389673	GGPS1
1851	AI636775	8.55952	8.45637	8.41401	8.65626	8.75765	8.81284	0.0136228	0.252872	0.265617	ACBD3
1852	NM_022735	8.22377	8.41554	8.32494	8.39006	8.50616	8.28064	0.454797	0.717482	0.07087	ACBD3
1853	NM_001685	10.4075	10.4983	10.6114	10.5254	10.8191	10.9266	0.159317	0.48136	0.251293	ATP5J
1854	NM_006709	8.71892	8.57941	8.66943	8.10827	8.04896	7.95409	0.000545454	0.157806	-0.618813	EHMT2
1855	AA020938	7.27519	7.29093	6.86059	7.2084	7.25216	7.1711	0.677424	0.853369	0.0683167	LOC101930075
1856	NM_000296	8.30037	8.41141	8.09888	8.16263	8.26314	7.91548	0.320982	0.621847	-0.15647	LOC101930075
1857	NM_004383	9.52634	9.61385	9.37794	9.29467	9.29467	9.36146	0.0994439	0.41578	-0.18911	CSK
1858	NM_003362	9.65152	9.74394	9.48843	8.77479	8.54935	8.76316	0.000879091	0.174176	-0.932197	UNG
1859	NM_000709	9.17339	9.26225	9.05882	9.15253	8.96216	9.14066	0.402577	0.680389	-0.0797033	BCKDHA
1860	NM_001894	7.17452	7.37317	6.96188	7.19939	7.431	7.3017	0.374203	0.660757	0.14084	CSNK1E
1861	NM_003337	10.051	10.0808	10.3468	9.937	9.98823	9.54273	0.127703	0.448604	-0.336883	UBE2B
1862	AI768723	7.61087	7.80779	7.62339	7.3082	7.13603	7.13014	0.00490002	0.220967	-0.489227	UBE2B
1863	NM_003337	4.43194	4.37184	4.05752	4.09922	4.31879	4.25016	0.6601	0.844262	-0.0643767	UBE2B
1864	NM_000919	8.56631	8.63844	8.7023	8.8637	9.07388	8.71862	0.123439	0.443595	0.249717	PAM
1865	NM_007221	9.43831	9.56917	9.56057	9.35863	9.31794	9.23413	0.0179576	0.268215	-0.219117	PMF1
1866	NM_003258	9.91064	9.96379	10.0001	9.58576	9.394	10.1793	0.419429	0.692435	-0.238487	TK1
1867	NM_004819	7.767	7.99983	7.7232	7.81435	7.81487	7.69226	0.597889	0.808251	-0.0561833	SYMPK
1868	NM_002135	7.86879	8.01282	7.94656	7.88309	7.97016	7.91811	0.721172	0.87677	-0.0189367	NR4A1
1869	NM_015271	6.77195	6.9085	6.92709	6.81829	6.70845	6.59091	0.122591	0.442869	-0.163297	TRIM2
1870	NM_015271	5.29602	5.53217	5.10056	4.73148	5.19296	4.97184	0.132791	0.453438	-0.344157	TRIM2
1871	NM_001862	11.4811	11.5625	11.498	11.5212	11.6089	11.7677	0.236371	0.554135	0.11874	COX5B
1872	NM_005526	8.87355	8.86661	8.68115	8.70555	8.8442	8.71865	0.547934	0.776583	-0.05097	HSF1
1873	NM_001444	7.9996	8.02731	8.25897	7.26788	7.35165	8.03227	0.142722	0.464053	-0.544693	FABP5
1874	NM_005339	8.14841	8.08474	8.31782	7.68746	7.82693	7.57263	0.00857981	0.239474	-0.487983	UBE2K
1875	AB022435	9.98449	10.0747	9.98607	9.55147	9.78039	9.78042	0.0411133	0.330047	-0.311007	UBE2K
1876	BC000674	10.1184	9.93779	9.69087	9.67982	9.77069	9.94923	0.482286	0.735306	-0.115763	TOR1A
1877	NM_000113	9.82173	9.8523	9.43535	9.60106	9.76942	9.87397	0.790269	0.911414	0.0450233	TOR1A
1878	NM_002380	8.31039	8.53517	8.39921	8.3314	8.23413	8.09426	0.109331	0.428016	-0.194993	LOC100506558
1879	AI093579	9.21267	9.25552	9.23093	9.14694	9.37818	9.21894	0.848092	0.938621	0.01498	ITGAV
1880	AI446530	11.386	11.5301	11.3685	10.9838	11.2552	11.625	0.533811	0.766219	-0.140207	PSMD12
1881	NM_002816	8.83347	8.72875	9.18802	9.18651	9.27704	9.47671	0.0848986	0.396361	0.396673	PSMD12
1882	BC000120	8.6927	8.57953	8.40186	8.68328	8.42087	8.52173	0.894815	0.958955	-0.01607	GTF2F1
1883	BC000120	8.68356	8.66852	8.52471	8.54212	8.57823	8.5108	0.242502	0.558115	-0.08188	GTF2F1
1884	NM_002096	9.16023	9.0065	8.95295	9.25007	9.18145	9.2335	0.0874617	0.399751	0.18178	GTF2F1
1885	NM_001710	6.30115	6.31761	6.30407	6.33568	6.42505	6.57305	0.185765	0.50879	0.136983	CFB
1886	NM_014758	7.85489	7.82166	7.8631	8.04028	7.95779	8.02856	0.0118486	0.247562	0.162327	SNX19
1887	NM_014758	6.36909	6.37332	6.32102	6.45605	6.48828	6.49904	0.00479026	0.220068	0.126647	SNX19
1888	NM_014757	9.42557	9.52402	9.51876	9.55564	9.70341	9.51563	0.212575	0.53231	0.10211	MAML1
1889	NM_004922	9.41535	9.56655	9.48797	9.48734	9.48673	9.54641	0.749787	0.890811	0.01687	SEC24C
1890	NM_002884	9.35707	9.34012	9.83325	9.05608	9.33219	9.46524	0.330402	0.628823	-0.225643	RAP1A
1891	AF231124	6.27356	6.24035	5.98849	6.54144	6.28806	6.48044	0.086485	0.398237	0.26918	SPOCK1
1892	NM_005962	9.41342	9.44556	9.47462	9.5832	9.67146	8.93343	0.854403	0.940996	-0.0485033	MXI1
1893	BC004815	9.08864	9.12077	9.08886	9.57102	9.7002	9.5114	0.0103325	0.245915	0.494783	UNC119B
1894	NM_000017	7.48745	7.8068	7.51731	7.58083	7.61942	7.70287	0.799318	0.915627	0.03052	ACADS
1895	NM_001913	9.46875	9.48584	9.6437	9.53604	9.43878	9.24525	0.294185	0.601645	-0.126073	CUX1
1896	NM_012288	8.59981	8.50127	8.30088	8.31412	8.34728	8.30089	0.235636	0.55337	-0.146557	TRAM2
1897	NM_012288	8.59647	8.39963	8.37519	8.36961	8.30134	8.22098	0.138176	0.458828	-0.159787	TRAM2
1898	NM_001755	8.45167	8.46207	8.68614	8.56959	8.63749	8.64788	0.384312	0.668462	0.0850267	CBFB
1899	NM_024863	10.9653	11.1746	11.225	11.6019	11.7385	11.3729	0.0313744	0.307353	0.449517	TCEAL4
1900	BF240652	8.13239	8.13444	8.16811	8.18677	8.18402	8.17416	0.0747819	0.384426	0.03667	AURKAPS1
1901	AF255648	8.78784	8.87147	8.89366	8.78081	8.88029	8.84867	0.757794	0.895058	-0.0144	AURKAPS1
1902	NM_012414	8.289	8.26088	8.45002	8.19333	8.1924	8.28828	0.200992	0.521374	-0.10863	AURKAPS1
1903	NM_014822	7.02445	7.0759	7.09832	6.80512	6.97466	7.11279	0.370537	0.659295	-0.102033	SEC24D
1904	NM_001085	8.45588	8.42321	8.64109	9.03902	8.57817	10.4888	0.272158	0.583809	0.86193	SERPINA3
1905	AW026535	9.30554	9.29749	9.3538	9.6875	9.86213	9.48021	0.0800019	0.39015	0.35767	LEPROT
1906	NM_017526	9.76199	9.72455	9.49883	9.9577	10.2254	9.75101	0.135001	0.455439	0.316253	LEPROT
1907	NM_005385	9.57218	9.6964	9.59591	9.69386	9.609	9.2312	0.523748	0.760926	-0.110143	NKTR
1908	NM_005385	7.8091	7.97019	7.84081	8.0813	7.91782	7.43977	0.786845	0.909771	-0.0604033	NKTR
1909	NM_003816	8.37603	8.32503	8.32915	8.34055	8.65192	8.46031	0.258554	0.57249	0.140857	ADAM9
1910	NM_005471	8.72609	8.70061	8.64819	8.7385	8.96874	8.89406	0.11064	0.429023	0.17547	GNPDA1
1911	NM_004187	8.79537	8.74231	8.73554	8.90614	8.79959	8.882	0.0621322	0.366377	0.104837	KDM5C
1912	AW167713	7.93751	7.8631	7.89167	7.38303	7.51679	7.86895	0.164968	0.485745	-0.307837	TCOF1
1913	NM_000356	8.27457	8.31039	8.19943	8.04333	8.03613	8.27456	0.200383	0.520765	-0.143457	TCOF1
1914	NM_019081	7.57573	7.52617	7.6248	7.84002	8.02978	7.21882	0.671895	0.85053	0.12064	KIAA0430
1915	NM_004323	8.92248	8.91875	8.67927	8.88309	8.94306	9.0254	0.309892	0.612782	0.11035	BAG1
1916	NM_002923	5.71029	5.72901	5.44735	5.57891	5.81458	5.84243	0.399592	0.678667	0.116423	RGS2
1917	NM_002111	8.36205	8.24135	8.41624	8.40882	8.31816	8.4438	0.478048	0.732426	0.05038	HTT
1918	NM_002111	8.58798	8.50344	8.82	8.73619	8.65253	8.72435	0.555979	0.781176	0.0672167	HTT
1919	NM_006317	12.4549	12.5854	12.2594	12.3291	12.3222	12.3871	0.456581	0.718609	-0.0871167	BASP1
1920	NM_014338	8.74357	8.80164	8.44876	8.4543	8.47589	8.51216	0.232459	0.550866	-0.183873	MIR7109
1921	NM_005655	9.05051	9.30105	9.16331	10.3319	10.7498	10.4343	0.00210455	0.215149	1.33369	KLF10
1922	NM_018358	9.42386	9.34337	9.25218	9.24554	9.11852	9.06185	0.0551332	0.355913	-0.197833	ABCF3
1923	NM_006178	9.62396	9.51616	9.52692	9.507	9.40564	9.63827	0.644095	0.836062	-0.03871	LOC101930324
1924	NM_006706	8.73266	8.67263	8.80404	8.22457	8.32692	8.26656	0.0008565	0.174176	-0.46376	TCERG1
1925	NM_005796	10.9095	10.9206	10.5312	10.5108	10.7556	10.8906	0.708779	0.870615	-0.06811	NUTF2
1926	BC002785	7.42293	7.17467	7.0889	6.79734	6.80819	7.1568	0.119347	0.439307	-0.308057	AP3S2
1927	NM_005829	9.70908	9.85063	9.67597	9.20241	9.27495	9.56406	0.0503169	0.348296	-0.398087	AP3S2
1928	AI188786	7.10763	6.97713	6.8709	7.11456	7.14754	7.46052	0.133954	0.454534	0.255653	SRF
1929	NM_003131	7.96165	7.94712	7.97156	8.00612	7.99038	8.04854	0.0711966	0.379528	0.0549033	SRF
1930	NM_001751	8.21089	8.06187	7.92851	7.80701	7.97262	8.10977	0.434138	0.703674	-0.103957	CARS
1931	NM_000089	7.12033	7.31098	7.23334	7.14603	7.31842	7.44991	0.475917	0.731105	0.0832367	COL1A2
1932	NM_000089	4.52351	4.58511	4.90553	4.56631	4.30686	4.93644	0.772247	0.903063	-0.06818	COL1A2
1933	BF432532	7.5983	7.29731	7.26901	7.11304	6.95844	7.03557	0.0622769	0.366377	-0.352523	TIAL1
1934	NM_003252	10.3902	10.4256	10.3477	10.3583	10.509	10.6173	0.288072	0.597154	0.10698	TIAL1
1935	BF342707	8.58142	8.66353	8.24615	8.12976	8.01732	8.29596	0.0939333	0.408548	-0.349353	PRPF31
1936	NM_015629	9.60693	9.48294	9.2991	9.12029	9.05417	9.23998	0.0467428	0.341855	-0.324843	PRPF31
1937	X07868	6.03149	5.96948	6.2237	5.99593	6.03484	6.23984	0.893723	0.958477	0.0153133	IGF2
1938	NM_000612	5.5932	5.66376	5.75528	5.61705	5.70334	5.81373	0.612114	0.816531	0.0406267	IGF2
1939	NM_005532	8.20073	7.97268	7.54164	6.62114	10.1459	6.45443	0.904457	0.963167	-0.164533	IFI27
1940	AW499935	9.30941	9.40272	9.3217	9.00161	9.35046	9.01549	0.184947	0.507148	-0.22209	USP1
1941	AW499935	9.79188	9.873	9.92216	9.35727	9.59246	9.32006	0.0217987	0.282825	-0.439083	USP1
1942	NM_000123	7.14334	7.13905	7.18914	7.0552	7.15307	7.1711	0.496986	0.745295	-0.03072	ERCC5
1943	NM_012267	9.09443	9.00731	8.9894	8.84951	8.70883	9.05943	0.257673	0.571721	-0.15779	HSPBP1
1944	NM_003315	8.94669	9.0561	8.96457	8.69209	8.40004	8.56641	0.0233145	0.287592	-0.436273	DNAJC7
1945	NM_012289	9.97614	9.94174	9.76968	9.64275	9.61219	9.36344	0.0354513	0.315677	-0.356393	KEAP1
1946	NM_020470	9.84158	9.89482	9.66907	9.43731	9.79992	9.88558	0.583402	0.798657	-0.09422	YIF1A
1947	NM_002035	7.524	7.49336	7.52752	7.86234	8.0253	7.93304	0.00924789	0.241954	0.425267	KDSR
1948	NM_001357	9.58847	9.57845	9.55721	9.28899	9.35488	9.48609	0.0724899	0.381548	-0.198057	DHX9
1949	AB007935	10.1954	10.2248	10.0706	10.3462	10.4309	9.70656	0.992789	0.99681	-0.00236	IGSF3
1950	NM_022977	3.81989	3.73719	3.64919	3.59219	3.57144	3.79046	0.386701	0.670517	-0.08406	ACSL4
1951	NM_006766	9.28895	9.26348	9.34875	9.36804	9.4029	9.20489	0.734336	0.883059	0.0248833	KAT6A
1952	NM_030662	10.5556	10.6638	10.4492	10.5007	10.4496	10.2678	0.186552	0.509921	-0.15018	MAP2K2
1953	NM_000944	10.605	10.6473	10.6706	10.2508	9.94504	10.0441	0.0209415	0.279679	-0.561	PPP3CA
1954	BE675800	9.59286	9.53138	9.08146	9.12328	9.23253	8.61774	0.175785	0.497512	-0.410717	RXRA
1955	NM_015415	9.90049	9.80546	10.0605	9.90508	9.92869	10.2411	0.482873	0.735719	0.102807	MPC2
1956	NM_020548	12.8152	12.9	12.8437	12.6841	12.9854	13.1964	0.563969	0.786698	0.10232	DBI
1957	AL353950	9.79547	9.92875	9.85802	9.60589	9.38264	9.1362	0.060468	0.364559	-0.485837	PPP3CA
1958	NM_021105	6.31099	6.34173	6.27606	5.76333	6.61436	5.41164	0.398865	0.678439	-0.379817	PLSCR1
1959	NM_002467	9.60402	9.5822	9.51688	9.01866	9.07133	8.637	0.0365146	0.31853	-0.658703	MYC
1960	NM_021132	9.16445	9.0823	9.24769	9.77765	9.96239	9.78959	0.00110147	0.187387	0.678397	PPP3CB
1961	NM_005827	10.7432	10.7956	10.8072	10.5823	10.7141	11.1885	0.825412	0.928665	0.0463	SLC35B1
1962	N21019	9.56598	9.2715	9.05266	9.71556	9.982	8.37862	0.914131	0.967415	0.0620133	CYP1B1
1963	AU154504	11.3342	11.247	11.0954	11.6956	11.9029	10.5278	0.761102	0.896904	0.14989	CYP1B1
1964	AU144855	11.5262	11.5718	11.2521	11.864	12.0304	10.512	0.972755	0.988552	0.0187567	CYP1B1
1965	NM_000104	11.0861	11.3148	11.0253	11.7832	12.0199	10.477	0.615301	0.818354	0.28461	CYP1B1
1966	BF346014	6.29031	5.92132	6.20151	6.12083	6.34529	6.1945	0.565637	0.787437	0.0824933	IDS
1967	NM_000202	9.00457	8.80969	8.61576	8.59633	8.84897	8.75988	0.61122	0.815974	-0.0749467	IDS
1968	NM_005418	6.54217	6.8479	6.58447	6.74188	6.48119	6.71406	0.926257	0.971797	-0.01247	ST5
1969	AL568449	9.2281	9.29691	9.47716	9.13085	9.2514	9.2365	0.223559	0.542615	-0.127807	ERLIN1
1970	NM_001284	10.1739	10.3171	10.3017	10.4349	10.6257	10.6697	0.0287215	0.303002	0.31258	AP3S1
1971	NM_024408	10.1702	10.245	10.3438	10.3232	10.3399	10.272	0.367718	0.657384	0.0587467	NOTCH2
1972	NM_006459	8.04778	8.07459	8.20745	7.88601	7.82669	7.95121	0.0257437	0.296778	-0.22197	ERLIN1
1973	NM_024408	6.20809	6.32051	6.01565	6.28403	6.24057	6.19883	0.576316	0.793584	0.0597267	NOTCH2
1974	AI825926	8.77713	8.77266	8.55369	8.03238	8.62272	7.61082	0.165802	0.485804	-0.61252	PLSCR1
1975	NM_001359	10.678	10.8977	10.7996	11.0434	11.0087	11.0152	0.0644915	0.370478	0.230693	DECR1
1976	BE675849	7.89621	7.67197	7.48251	7.77756	7.87504	7.82427	0.356678	0.649169	0.14206	ZER1
1977	NM_002957	10.9009	11.0898	10.7559	10.6534	10.6176	9.80753	0.172478	0.493551	-0.556	RXRA
1978	NM_000396	7.62572	7.79922	7.92702	8.35291	8.36112	8.32063	0.0216103	0.282528	0.5609	CTSK
1979	BC000365	8.27504	8.14392	8.30906	8.0106	8.34905	7.93215	0.378247	0.66325	-0.145407	GTF2H1
1980	NM_006336	8.76372	8.63826	8.49899	8.89233	9.02819	8.76438	0.0726603	0.381548	0.26131	ZER1
1981	BC000365	8.20054	8.23229	8.16753	7.85142	7.90573	7.85976	0.000214029	0.148137	-0.327817	GTF2H1
1982	NM_001982	10.3973	10.4309	10.2271	10.149	10.094	9.56109	0.145769	0.468302	-0.41706	ERBB3
1983	NM_005474	7.73235	7.77925	7.95205	7.9535	8.01328	7.55912	0.903876	0.962967	0.02075	HDAC5
1984	NM_006336	8.39075	8.16773	7.97762	8.2054	8.3369	8.21033	0.616349	0.818846	0.0721767	ZER1
1985	AA911231	10.4915	10.6386	10.5497	10.1776	9.92561	9.82475	0.0191608	0.273094	-0.583947	PPP3CA
1986	NM_007173	11.2962	11.3124	11.3589	11.5101	11.5115	12.5836	0.266191	0.578579	0.54591	PRSS23
1987	NM_014646	8.48073	8.58022	8.47325	8.62075	8.65729	8.33082	0.836967	0.934275	0.0248867	LPIN2
1988	NM_014646	8.4889	8.42396	8.25391	8.47304	8.64373	8.34796	0.422233	0.694587	0.09932	LPIN2
1989	NM_014239	9.52555	9.50713	9.41495	9.65666	10.1095	10.6141	0.143176	0.464802	0.644177	EIF2B2
1990	NM_014829	9.85245	9.92113	9.91944	9.56343	9.68491	9.57963	0.0057063	0.224298	-0.28835	DDX46
1991	NM_003926	8.84397	8.66398	8.75976	8.40217	8.34843	8.59587	0.0338171	0.312301	-0.30708	MBD3
1992	D49817	7.829	8.13228	7.05979	6.75718	6.63441	6.20437	0.0500321	0.348296	-1.1417	PFKFB3
1993	NM_002593	6.76927	7.08047	7.13607	7.14984	7.04036	7.20733	0.357443	0.649536	0.13724	PCOLCE
1994	NM_006999	9.29604	9.36331	9.3092	9.07523	9.14241	9.02596	0.00659198	0.229375	-0.24165	PAPD7
1995	NM_004236	9.97184	10.0562	9.98007	9.97128	10.0464	10.0602	0.579014	0.795321	0.02323	COPS2
1996	NM_003798	8.98619	9.05346	8.96532	8.67183	8.70573	8.73942	0.00125899	0.187527	-0.295997	CTNNAL1
1997	NM_007007	9.10368	9.27868	9.1655	9.21538	9.55939	9.43335	0.146889	0.46974	0.220087	CPSF6
1998	NM_007007	6.39184	6.27768	6.33255	6.21972	6.41739	6.40349	0.869298	0.947656	0.0128433	CPSF6
1999	NM_004135	10.3189	10.3781	10.331	10.4309	10.3349	10.3714	0.345683	0.641839	0.0363833	IDH3G
[truncated: 20,278 more rows]

## Sheet: Tamoxifen, Y Zhou et al.
test_id	gene_id	gene	locus	Control	Tamoxifen	log2(fold_change)	test_stat	p_value	q_value	significant	CON+1	TAR+1	log2FC	gene
XLOC_000001	XLOC_000001	DDX11L1	chr1:11873-29370	0	0	0	0	1	1	no	1	1	0	DDX11L1
XLOC_000002	XLOC_000002	MIR1302-2	chr1:30365-30503	0	0	0	0	1	1	no	1	1	0	MIR1302-2
XLOC_000003	XLOC_000003	OR4F5	chr1:69090-70008	0	0	0	0	1	1	no	1	1	0	OR4F5
XLOC_000004	XLOC_000004	LOC100287934	chr1:785719-787127	0.170849	0.308538	0.852727	0	1	1	no	1.17085	1.30854	0.160401	LOC100287934
XLOC_000005	XLOC_000005	FAM87B	chr1:817370-819834	0.0426671	0.0452169	0.0837384	0	1	1	no	1.04267	1.04522	0.00352375	FAM87B
XLOC_000006	XLOC_000006	LINC01128	chr1:827590-859446	0.878062	0.683957	-0.360419	-1.36612	0.01275	0.0210372	yes	1.87806	1.68396	-0.157389	LINC01128
XLOC_000007	XLOC_000007	LOC284600	chr1:911422-914782	1.58366	2.95859	0.901649	3.99547	5e-05	0.000111976	yes	2.58366	3.95859	0.61557	LOC284600
XLOC_000008	XLOC_000008	SAMD11	chr1:925740-959299	23.3913	11.1462	-1.06942	-3.21386	5e-05	0.000111976	yes	24.3913	12.1462	-1.00586	SAMD11
XLOC_000009	XLOC_000009	KLHL17	chr1:960586-965719	4.79882	6.63196	0.466756	2.40548	5e-05	0.000111976	yes	5.79882	7.63196	0.396294	KLHL17
XLOC_000010	XLOC_000010	PLEKHN1	chr1:966491-975108	2.98792	2.58262	-0.210306	-0.958362	0.1016	0.140509	no	3.98792	3.58262	-0.154621	PLEKHN1
XLOC_000011	XLOC_000011	ISG15	chr1:1013466-1014540	193.42	4.66358	-5.37415	-23.9211	5e-05	0.000111976	yes	194.42	5.66358	-5.10132	ISG15
XLOC_000012	XLOC_000012	AGRN	chr1:1020122-1056119	19.2023	46.0813	1.26291	7.40269	5e-05	0.000111976	yes	20.2023	47.0813	1.22063	AGRN
XLOC_000013	XLOC_000013	LOC100288175	chr1:1059714-1066453	1.66404	2.08156	0.322975	0.999848	0.08595	0.120974	no	2.66404	3.08156	0.210045	LOC100288175
XLOC_000014	XLOC_000014	RP11-465B22.5	chr1:1137016-1144056	0.0403253	0.0149768	-1.42896	0	1	1	no	1.04033	1.01498	-0.035588	RP11-465B22.5
XLOC_000015	XLOC_000015	MIR200B	chr1:1167103-1167198	0	0	0	0	1	1	no	1	1	0	MIR200B
XLOC_000016	XLOC_000016	MIR200A	chr1:1167862-1167952	25.1897	0	#NAME?	#NAME?	0.07145	0.102568	no	26.1897	1	-4.71093	MIR200A
XLOC_000017	XLOC_000017	MIR429	chr1:1169004-1169087	15.8461	5.17284	-1.6151	0	1	1	no	16.8461	6.17284	-1.44841	MIR429
XLOC_000018	XLOC_000018	TTLL10	chr1:1173061-1197935	0.060543	0.0354801	-0.77095	0	1	1	no	1.06054	1.03548	-0.0345033	TTLL10
XLOC_000019	XLOC_000019	B3GALT6	chr1:1232248-1235041	6.45754	5.84148	-0.14465	-0.768927	0.1861	0.240727	no	7.45754	6.84148	-0.124391	B3GALT6
XLOC_000020	XLOC_000020	LOC101928895	chr1:1274073-1279230	0.391916	0.268247	-0.546981	-0.851741	0.1215	0.165151	no	1.39192	1.26825	-0.134236	LOC101928895
XLOC_000021	XLOC_000021	SCNN1D	chr1:1280435-1292029	0.519613	0.255877	-1.02199	-3.0656	5e-05	0.000111976	yes	1.51961	1.25588	-0.275009	SCNN1D
XLOC_000022	XLOC_000022	PUSL1	chr1:1308581-1324687	10.94	22.2664	1.02525	2.97843	5e-05	0.000111976	yes	11.94	23.2664	0.962445	PUSL1
XLOC_000023	XLOC_000023	GLTPD1	chr1:1324755-1328896	6.62422	6.3072	-0.0707492	-0.377437	0.51765	0.582813	no	7.62422	7.3072	-0.0612711	GLTPD1
XLOC_000024	XLOC_000024	TAS1R3	chr1:1330851-1334464	0.200682	0.277995	0.470147	0	1	1	no	1.20068	1.27799	0.0900281	TAS1R3
XLOC_000025	XLOC_000025	LOC148413	chr1:1399529-1407313	9.45119	9.03577	-0.0648483	-0.188129	0.7485	0.791111	no	10.4512	10.0358	-0.0585159	LOC148413
XLOC_000026	XLOC_000026	TMEM88B	chr1:1426127-1427787	0	0	0	0	1	1	no	1	1	0	TMEM88B
XLOC_000027	XLOC_000027	VWA1	chr1:1430081-1442882	4.87346	5.78631	0.247699	1.39695	0.016	0.025995	yes	5.87346	6.78631	0.208417	VWA1
XLOC_000028	XLOC_000028	ATAD3C	chr1:1449688-1470158	0.493293	0.11059	-2.15722	-3.97456	5e-05	0.000111976	yes	1.49329	1.11059	-0.427171	ATAD3C
XLOC_000029	XLOC_000029	ATAD3B	chr1:1471758-1509472	4.20942	4.06186	-0.0514798	-0.255655	0.6674	0.720404	no	5.20942	5.06186	-0.0414552	ATAD3B
XLOC_000030	XLOC_000030	ATAD3A	chr1:1512142-1534687	9.44547	10.1415	0.102571	0.556973	0.3432	0.407999	no	10.4455	11.1415	0.0930661	ATAD3A
XLOC_000031	XLOC_000031	MIB2	chr1:1614968-1630610	3.03979	4.74577	0.642671	3.36061	5e-05	0.000111976	yes	4.03979	5.74577	0.50822	MIB2
XLOC_000032	XLOC_000032	MMP23B	chr1:1631680-1634654	0.0364303	0.0406755	0.159025	0	1	1	no	1.03643	1.04068	0.00589718	MMP23B
XLOC_000033	XLOC_000033	MMP23A	chr1:1699938-1701808	0	0	0	0	1	1	no	1	1	0	MMP23A
XLOC_000034	XLOC_000034	CALML6	chr1:1914826-1917294	0.41445	0.413223	-0.00427899	-0.00558169	0.9895	0.990895	no	1.41445	1.41322	-0.00125205	CALML6
XLOC_000035	XLOC_000035	GABRD	chr1:2019328-2030753	0.103203	0.703888	2.76987	4.64706	5e-05	0.000111976	yes	1.1032	1.70389	0.627132	GABRD
XLOC_000036	XLOC_000036	PRKCZ	chr1:2050469-2212720	14.5177	23.7005	0.7071	2.72798	5e-05	0.000111976	yes	15.5177	24.7005	0.670626	PRKCZ
XLOC_000037	XLOC_000037	SKI	chr1:2228694-2310213	6.74494	7.89864	0.227798	1.23617	0.03505	0.0537365	no	7.74494	8.89864	0.200331	SKI
XLOC_000038	XLOC_000038	RER1	chr1:2391774-2412571	53.0182	62.1991	0.230407	0.919001	0.11195	0.153433	no	54.0182	63.1991	0.226458	RER1
XLOC_000039	XLOC_000039	PLCH2	chr1:2428886-2505532	0.0798429	0.177564	1.1531	0	1	1	no	1.07984	1.17756	0.124984	PLCH2
XLOC_000040	XLOC_000040	TNFRSF14	chr1:2555768-2563829	0.0377374	0.00752737	-2.32578	0	1	1	no	1.03774	1.00753	-0.0426224	TNFRSF14
XLOC_000041	XLOC_000041	RP3-395M20.9	chr1:2577054-2584533	0.00774147	0	#NAME?	0	1	1	no	1.00774	1	-0.0111256	RP3-395M20.9
XLOC_000042	XLOC_000042	FAM213B	chr1:2586459-2633042	13.1216	10.5718	-0.311724	-1.72233	0.0026	0.00476734	yes	14.1216	11.5718	-0.28729	FAM213B
XLOC_000043	XLOC_000043	ACTRT2	chr1:3021481-3022903	0	0	0	0	1	1	no	1	1	0	ACTRT2
XLOC_000044	XLOC_000044	PRDM16	chr1:3068496-3438621	0.364263	0.319084	-0.191043	0	1	1	no	1.36426	1.31908	-0.0485854	PRDM16
XLOC_000045	XLOC_000045	MIR4251	chr1:3068496-3438621	0	0	0	0	1	1	no	1	1	0	MIR4251
XLOC_000046	XLOC_000046	ARHGEF16	chr1:3454582-3481113	11.0103	18.5291	0.750946	4.06386	5e-05	0.000111976	yes	12.0103	19.5291	0.701353	ARHGEF16
XLOC_000047	XLOC_000047	TPRG1L	chr1:3624991-3630131	11.8989	11.9296	0.0037188	0.0203051	0.9744	0.979138	no	12.8989	12.9296	0.0034296	TPRG1L
XLOC_000048	XLOC_000048	TP73	chr1:3652564-3747373	1.46192	0.481901	-1.60105	-6.54258	5e-05	0.000111976	yes	2.46192	1.4819	-0.732335	TP73
XLOC_000049	XLOC_000049	CCDC27	chr1:3752400-3771645	0.0560185	0.0441649	-0.343003	0	1	1	no	1.05602	1.04416	-0.0162855	CCDC27
XLOC_000050	XLOC_000050	SMIM1	chr1:3772760-3775982	6.61361	8.12186	0.29637	1.14983	0.0457	0.0683095	no	7.61361	9.12186	0.260747	SMIM1
XLOC_000051	XLOC_000051	DFFB	chr1:3857266-3885429	1.7687	2.56232	0.534756	2.28599	5e-05	0.000111976	yes	2.7687	3.56232	0.363608	DFFB
XLOC_000052	XLOC_000052	LINC01134	chr1:3900403-3915447	0.0949835	0.0130136	-2.86766	0	1	1	no	1.09498	1.01301	-0.112256	LINC01134
XLOC_000053	XLOC_000053	RP13-614K11.1	chr1:3940611-3952583	0	0	0	0	1	1	no	1	1	0	RP13-614K11.1
XLOC_000054	XLOC_000054	LOC102724415	chr1:3985590-4003205	0	0	0	0	1	1	no	1	1	0	LOC102724415
XLOC_000055	XLOC_000055	RP5-1166F10.1	chr1:4412050-4424684	0	0	0	0	1	1	no	1	1	0	RP5-1166F10.1
XLOC_000056	XLOC_000056	AJAP1	chr1:4655044-4783791	0.00512332	0.409981	6.32233	1.13017	0.23565	0.2939	no	1.00512	1.40998	0.488303	AJAP1
XLOC_000057	XLOC_000057	LOC102724429	chr1:5002016-5003706	0	0	0	0	1	1	no	1	1	0	LOC102724429
XLOC_000058	XLOC_000058	MIR4417	chr1:5564070-5564143	0	0	0	0	1	1	no	1	1	0	MIR4417
XLOC_000059	XLOC_000059	KCNAB2	chr1:5862809-6101193	1.44656	3.33739	1.2061	3.39451	5e-05	0.000111976	yes	2.44656	4.33739	0.826073	KCNAB2
XLOC_000060	XLOC_000060	RNF207	chr1:6206009-6235984	0.469873	0.367037	-0.356348	-0.253673	0.6721	0.724156	no	1.46987	1.36704	-0.104639	RNF207
XLOC_000061	XLOC_000061	LINC00337	chr1:6236239-6239444	1.08736	0.117833	-3.20602	-4.15959	5e-05	0.000111976	yes	2.08736	1.11783	-0.900975	LINC00337
XLOC_000062	XLOC_000062	HES3	chr1:6244191-6245578	0	0	0	0	1	1	no	1	1	0	HES3
XLOC_000063	XLOC_000063	ESPN	chr1:6424775-6460944	6.51782	0.352907	-4.20703	-16.3987	5e-05	0.000111976	yes	7.51782	1.35291	-2.47425	ESPN
XLOC_000064	XLOC_000064	TAS1R1	chr1:6555277-6579757	0.0150508	0.00552089	-1.44687	0	1	1	no	1.01505	1.00552	-0.0136089	TAS1R1
XLOC_000065	XLOC_000065	ZBTB48	chr1:6579990-6589280	5.51176	7.57122	0.458013	1.78927	0.00185	0.00346323	yes	6.51176	8.57122	0.396453	ZBTB48
XLOC_000066	XLOC_000066	PHF13	chr1:6613695-6624033	9.44503	9.57888	0.020302	0.109932	0.84795	0.875695	no	10.445	10.5789	0.0183703	PHF13
XLOC_000067	XLOC_000067	THAP3	chr1:6624864-6701906	9.4239	9.81321	0.0584012	0.133291	0.82065	0.853522	no	10.4239	10.8132	0.0528997	THAP3
XLOC_000068	XLOC_000068	LOC100505887	chr1:6724744-6730012	0	0	0	0	1	1	no	1	1	0	LOC100505887
XLOC_000069	XLOC_000069	CAMTA1	chr1:6785323-7769706	24.6037	30.8988	0.328675	1.71543	0.0043	0.00760749	yes	25.6037	31.8988	0.31715	CAMTA1
XLOC_000070	XLOC_000070	VAMP3	chr1:7771268-7781432	36.6447	42.7582	0.222596	1.22584	0.03235	0.0499692	yes	37.6447	43.7582	0.217107	VAMP3
XLOC_000071	XLOC_000071	PER3	chr1:7784339-7845181	6.06207	6.03055	-0.00752048	-0.0393344	0.94465	0.955361	no	7.06207	7.03055	-0.00645357	PER3
XLOC_000072	XLOC_000072	PARK7	chr1:7961653-7985282	157.951	200.43	0.34362	1.98247	0.0005	0.0010132	yes	158.951	201.43	0.341696	PARK7
XLOC_000073	XLOC_000073	LOC102724539	chr1:8202763-8215130	0	0.0382659	inf	0	1	1	no	1	1.03827	0.054176	LOC102724539
XLOC_000074	XLOC_000074	SLC45A1	chr1:8318110-8344167	0.104314	0.268966	1.36649	0	1	1	no	1.10431	1.26897	0.200503	SLC45A1
XLOC_000075	XLOC_000075	LOC102724552	chr1:8352403-8817640	0.0542956	0.0130598	-2.0557	0	1	1	no	1.0543	1.01306	-0.0575601	LOC102724552
XLOC_000076	XLOC_000076	ENO1-AS1	chr1:8860999-8879885	0.640889	0.273081	-1.23075	-0.0817986	0.47795	0.545159	no	1.64089	1.27308	-0.366153	ENO1-AS1
XLOC_000077	XLOC_000077	CA6	chr1:8945833-8975092	0	0	0	0	1	1	no	1	1	0	CA6
XLOC_000078	XLOC_000078	LOC102724571	chr1:9182203-9193031	1.31677	2.00096	0.603687	1.5768	0.0049	0.0086164	yes	2.31677	3.00096	0.373309	LOC102724571
XLOC_000079	XLOC_000079	H6PD	chr1:9234763-9271337	3.59177	5.12591	0.513114	2.79398	5e-05	0.000111976	yes	4.59177	6.12591	0.415874	H6PD
XLOC_000080	XLOC_000080	SPSB1	chr1:9292881-9369532	6.10285	2.73757	-1.15659	-5.73078	5e-05	0.000111976	yes	7.10285	3.73757	-0.926297	SPSB1
XLOC_000081	XLOC_000081	SLC25A33	chr1:9539468-9582773	6.18484	7.21782	0.222827	0.764189	0.17805	0.231728	no	7.18484	8.21782	0.1938	SLC25A33
XLOC_000082	XLOC_000082	TMEM201	chr1:9588873-9614877	4.97192	3.82601	-0.377961	-1.91048	0.00125	0.00239883	yes	5.97192	4.82601	-0.307364	TMEM201
XLOC_000083	XLOC_000083	PIK3CD	chr1:9629888-9824492	0.13022	0.38323	1.55726	0.660468	0.2751	0.335559	no	1.13022	1.38323	0.291437	PIK3CD
XLOC_000084	XLOC_000084	NMNAT1	chr1:9943427-9985498	5.44547	6.5471	0.265802	1.03406	0.075	0.107133	no	6.44547	7.5471	0.227637	NMNAT1
XLOC_000085	XLOC_000085	MIR5697	chr1:9943427-9985498	0	0	0	0	1	1	no	1	1	0	MIR5697
XLOC_000086	XLOC_000086	LOC102724647	chr1:9987788-9996367	0	0	0	0	1	1	no	1	1	0	LOC102724647
XLOC_000087	XLOC_000087	RBP7	chr1:9997196-10016020	1.67726	0.0175113	-6.58168	-1.18776	0.0988	0.136943	no	2.67726	1.01751	-1.39571	RBP7
XLOC_000088	XLOC_000088	UBE4B	chr1:10032982-10181239	16.8169	16.5973	-0.0189624	-0.109072	0.846	0.874381	no	17.8169	17.5973	-0.0178923	UBE4B
XLOC_000089	XLOC_000089	KIF1B	chr1:10210705-10381603	6.70099	8.60609	0.360983	1.94199	0.0009	0.00176289	yes	7.70099	9.60609	0.318905	KIF1B
XLOC_000090	XLOC_000090	MIR1273D	chr1:10210705-10381603	0	0	0	0	1	1	no	1	1	0	MIR1273D
XLOC_000091	XLOC_000091	PGD	chr1:10399027-10420144	100.165	167.262	0.739731	4.31475	5e-05	0.000111976	yes	101.165	168.262	0.733999	PGD
XLOC_000092	XLOC_000092	APITD1,APITD1-CORT,CORT	chr1:10430101-10452003	8.8971	5.73937	-0.632443	-2.83871	5e-05	0.000111976	yes	9.8971	6.73937	-0.554392	APITD1	APITD1-CORT	CORT
XLOC_000093	XLOC_000093	PEX14	chr1:10474945-10630758	7.14563	9.33497	0.385584	2.00795	0.0005	0.0010132	yes	8.14563	10.335	0.343436	PEX14
XLOC_000094	XLOC_000094	TARDBP	chr1:11012621-11025492	55.4627	42.354	-0.389019	-2.25051	0.0001	0.000218373	yes	56.4627	43.354	-0.381133	TARDBP
XLOC_000095	XLOC_000095	MTOR-AS1	chr1:11106530-11262557	0.185728	0	#NAME?	0	1	1	no	1.18573	1	-0.245773	MTOR-AS1
XLOC_000096	XLOC_000096	ANGPTL7	chr1:11106530-11262557	0.0245249	0.00353395	-2.79489	0	1	1	no	1.02452	1.00353	-0.0298656	ANGPTL7
XLOC_000097	XLOC_000097	UBIAD1	chr1:11273163-11296314	8.43072	8.88314	0.075413	0.404164	0.4817	0.548468	no	9.43072	9.88314	0.0676016	UBIAD1
XLOC_000098	XLOC_000098	PTCHD2	chr1:11479237-11537583	0.26219	0.64095	1.2896	4.59598	5e-05	0.000111976	yes	1.26219	1.64095	0.378602	PTCHD2
XLOC_000099	XLOC_000099	RP1-69M21.2	chr1:11609530-11613355	0	0.0120587	inf	0	1	1	no	1	1.01206	0.017293	RP1-69M21.2
XLOC_000100	XLOC_000100	FBXO44	chr1:11647867-11663327	3.38072	14.5238	2.10302	8.84406	5e-05	0.000111976	yes	4.38072	15.5238	1.82524	FBXO44
XLOC_000101	XLOC_000101	FBXO6	chr1:11664092-11674354	3.7362	3.58421	-0.0599146	-0.226811	0.6883	0.739424	no	4.7362	4.58421	-0.0470569	FBXO6
XLOC_000102	XLOC_000102	DRAXIN	chr1:11691723-11720279	0.0278052	0.0343516	0.305024	0	1	1	no	1.02781	1.03435	0.00915982	DRAXIN
XLOC_000103	XLOC_000103	AGTRAP	chr1:11736084-11750771	14.7042	18.1309	0.302223	1.61375	0.00585	0.0101661	yes	15.7042	19.1309	0.284754	AGTRAP
XLOC_000104	XLOC_000104	C1orf167	chr1:11762213-11847783	0.00364416	0	#NAME?	0	1	1	no	1.00364	1	-0.00524786	C1orf167
XLOC_000105	XLOC_000105	CLCN6	chr1:11762213-11847783	2.17796	2.01045	-0.115459	-0.309985	0.58445	0.644333	no	3.17796	3.01045	-0.0781218	CLCN6
XLOC_000106	XLOC_000106	RNU5E-1	chr1:11908153-11908272	0	1.83993	inf	0	1	1	no	1	2.83993	1.50586	RNU5E-1
XLOC_000107	XLOC_000107	PLOD1	chr1:11934666-11975542	15.9504	23.1278	0.53604	3.05149	5e-05	0.000111976	yes	16.9504	24.1278	0.509377	PLOD1
XLOC_000108	XLOC_000108	MFN2	chr1:11980180-12013515	22.0929	27.7214	0.327416	1.91023	0.00065	0.00129589	yes	23.0929	28.7214	0.314677	MFN2
XLOC_000109	XLOC_000109	MIIP	chr1:12019241-12032049	9.43673	8.52393	-0.146769	-0.758993	0.1922	0.247468	no	10.4367	9.52393	-0.132041	MIIP
XLOC_000110	XLOC_000110	MIR6729	chr1:12019241-12032049	0	0	0	0	1	1	no	1	1	0	MIR6729
XLOC_000111	XLOC_000111	TNFRSF8	chr1:12063376-12144207	0.0028682	0.00142471	-1.00948	0	1	1	no	1.00287	1.00142	-0.00207806	TNFRSF8
XLOC_000112	XLOC_000112	TNFRSF1B	chr1:12166942-12209220	0	0.00136727	inf	0	1	1	no	1	1.00137	0.00197121	TNFRSF1B
XLOC_000113	XLOC_000113	MIR4632	chr1:12166942-12209220	0	0	0	0	1	1	no	1	1	0	MIR4632
XLOC_000114	XLOC_000114	VPS13D	chr1:12230055-12512047	5.54077	4.4116	-0.328783	-1.85161	0.00105	0.00203815	yes	6.54077	5.4116	-0.273405	VPS13D
XLOC_000115	XLOC_000115	SNORA59A	chr1:12230055-12512047	0	0	0	0	1	1	no	1	1	0	SNORA59A
XLOC_000116	XLOC_000116	AADACL4	chr1:12644546-12667086	0	0	0	0	1	1	no	1	1	0	AADACL4
XLOC_000117	XLOC_000117	AADACL3	chr1:12716114-12728759	0	0	0	0	1	1	no	1	1	0	AADACL3
XLOC_000118	XLOC_000118	C1orf158	chr1:12746214-12761169	0	0	0	0	1	1	no	1	1	0	C1orf158
XLOC_000119	XLOC_000119	PRAMEF12	chr1:12774847-12777906	0	0	0	0	1	1	no	1	1	0	PRAMEF12
XLOC_000120	XLOC_000120	PRAMEF1	chr1:12791396-12796628	0	0	0	0	1	1	no	1	1	0	PRAMEF1
XLOC_000121	XLOC_000121	PRAMEF2	chr1:12857085-12861909	0	0	0	0	1	1	no	1	1	0	PRAMEF2
XLOC_000122	XLOC_000122	PRAMEF7	chr1:12916646-12920480	0	0	0	0	1	1	no	1	1	0	PRAMEF7
XLOC_000123	XLOC_000123	LOC102724742	chr1:13030860-13032130	0	0	0	0	1	1	no	1	1	0	LOC102724742
XLOC_000124	XLOC_000124	LOC649330	chr1:13061231-13062231	0	0	0	0	1	1	no	1	1	0	LOC649330
XLOC_000125	XLOC_000125	PRAMEF25	chr1:13073693-13077552	0	0	0	0	1	1	no	1	1	0	PRAMEF25
XLOC_000126	XLOC_000126	PRAMEF9	chr1:13172454-13179464	0	0	0	0	1	1	no	1	1	0	PRAMEF9
XLOC_000127	XLOC_000127	PRAMEF5	chr1:13254197-13263435	0	0	0	0	1	1	no	1	1	0	PRAMEF5
XLOC_000128	XLOC_000128	PRAMEF15	chr1:13315580-13322595	0	0	0	0	1	1	no	1	1	0	PRAMEF15
XLOC_000129	XLOC_000129	PRAMEF17	chr1:13389631-13392629	0	0	0	0	1	1	no	1	1	0	PRAMEF17
XLOC_000130	XLOC_000130	PRAMEF20	chr1:13410449-13428862	0	0	0	0	1	1	no	1	1	0	PRAMEF20
XLOC_000131	XLOC_000131	LOC102724856	chr1:13474976-13513781	0	0	0	0	1	1	no	1	1	0	LOC102724856
XLOC_000132	XLOC_000132	PDPN	chr1:13583756-13617957	0	0	0	0	1	1	no	1	1	0	PDPN
XLOC_000133	XLOC_000133	PRDM2	chr1:13700218-13825079	8.8241	8.66755	-0.0258257	-0.139378	0.806	0.841118	no	9.8241	9.66755	-0.0231749	PRDM2
XLOC_000134	XLOC_000134	KAZN	chr1:13893154-15152464	4.52415	2.69864	-0.745413	-3.23395	5e-05	0.000111976	yes	5.52415	3.69864	-0.578758	KAZN
XLOC_000135	XLOC_000135	TMEM51	chr1:15152531-15220478	4.35916	3.2966	-0.403069	-1.76357	0.0019	0.00355262	yes	5.35916	4.2966	-0.318811	TMEM51
XLOC_000136	XLOC_000136	FHAD1	chr1:15247233-15398271	0.0201525	0.0150262	-0.423478	0	1	1	no	1.02015	1.01503	-0.00726787	FHAD1
XLOC_000137	XLOC_000137	EFHD2	chr1:15405746-15430343	7.31308	13.3183	0.864862	4.81071	5e-05	0.000111976	yes	8.31308	14.3183	0.784405	EFHD2
XLOC_000138	XLOC_000138	CTRC	chr1:15438441-15446658	0	0.0193974	inf	0	1	1	no	1	1.0194	0.0277166	CTRC
XLOC_000139	XLOC_000139	CELA2A	chr1:15456727-15472091	0	0	0	0	1	1	no	1	1	0	CELA2A
XLOC_000140	XLOC_000140	CELA2B	chr1:15476100-15524912	0.0156292	0.00669441	-1.22321	0	1	1	no	1.01563	1.00669	-0.012748	CELA2B
XLOC_000141	XLOC_000141	DNAJC16	chr1:15526812-15585110	3.46025	4.11231	0.249074	1.02873	0.07265	0.104059	no	4.46025	5.11231	0.196851	DNAJC16
XLOC_000142	XLOC_000142	DDI2,RSC1A1	chr1:15617457-15661722	13.7093	18.0583	0.397511	1.68059	0.0035	0.00627896	yes	14.7093	19.0583	0.373691	DDI2	RSC1A1
XLOC_000143	XLOC_000143	PLEKHM2	chr1:15684136-15734769	10.702	14.096	0.397401	2.20836	0.00015	0.00032221	yes	11.702	15.096	0.367411	PLEKHM2
XLOC_000144	XLOC_000144	SLC25A34	chr1:15736225-15741389	0.12094	0.149386	0.30475	0	1	1	no	1.12094	1.14939	0.0361543	SLC25A34
XLOC_000145	XLOC_000145	TMEM82	chr1:15742491-15747797	0	0	0	0	1	1	no	1	1	0	TMEM82
XLOC_000146	XLOC_000146	LOC102724910	chr1:15750701-15751801	0	0	0	0	1	1	no	1	1	0	LOC102724910
XLOC_000147	XLOC_000147	FBLIM1	chr1:15756339-15786594	0.440582	4.33678	3.29914	9.50003	5e-05	0.000111976	yes	1.44058	5.33678	1.88932	FBLIM1
XLOC_000148	XLOC_000148	SPEN	chr1:15834214-15940455	10.8862	7.70531	-0.49858	-2.78027	5e-05	0.000111976	yes	11.8862	8.70531	-0.44932	SPEN
XLOC_000149	XLOC_000149	LOC101928566	chr1:15941868-15997206	0	0	0	0	1	1	no	1	1	0	LOC101928566
XLOC_000150	XLOC_000150	C1orf64	chr1:16004235-16006685	0.015611	0.0267568	0.777341	0	1	1	no	1.01561	1.02676	0.0157466	C1orf64
XLOC_000151	XLOC_000151	CLCNKA	chr1:16021990-16034050	0.00895664	0.0158093	0.819741	0	1	1	no	1.00896	1.01581	0.00976541	CLCNKA
XLOC_000152	XLOC_000152	CLCNKB	chr1:16043735-16057326	0	0	0	0	1	1	no	1	1	0	CLCNKB
XLOC_000153	XLOC_000153	LOC101927479	chr1:16124336-16157329	0.0296935	0.158692	2.41801	0	1	1	no	1.02969	1.15869	0.170282	LOC101927479
XLOC_000154	XLOC_000154	SZRD1	chr1:16367029-16437424	50.6366	63.8062	0.333516	1.95374	0.0005	0.0010132	yes	51.6366	64.8062	0.327738	SZRD1
XLOC_000155	XLOC_000155	NECAP2	chr1:16440671-16460090	17.7234	22.9826	0.374887	2.05483	0.00025	0.000523478	yes	18.7234	23.9826	0.357146	NECAP2
XLOC_000156	XLOC_000156	LOC102724970	chr1:16535716-16536918	0.0844692	0	#NAME?	0	1	1	no	1.08447	1	-0.116989	LOC102724970
XLOC_000157	XLOC_000157	FAM231B	chr1:16539065-16539703	0	0	0	0	1	1	no	1	1	0	FAM231B
XLOC_000158	XLOC_000158	MST1P2	chr1:16645573-16650420	0.131006	0.131073	0.000730125	0	1	1	no	1.13101	1.13107	8.54617e-05	MST1P2
XLOC_000159	XLOC_000159	LOC102723343	chr1:16652574-16656328	0	0	0	0	1	1	no	1	1	0	LOC102723343
XLOC_000160	XLOC_000160	FAM231A	chr1:16673002-16673512	0	0	0	0	1	1	no	1	1	0	FAM231A
XLOC_000161	XLOC_000161	TRNAG10	chr1:16727284-16727355	0	0	0	0	1	1	no	1	1	0	TRNAG10
XLOC_000162	XLOC_000162	RNU1-4	chr1:16740515-16740679	0	0	0	0	1	1	no	1	1	0	RNU1-4
XLOC_000163	XLOC_000163	TRNAG28	chr1:16861920-16861991	0	97.4526	inf	#NAME?	0.00145	0.00275252	yes	1	98.4526	6.62136	TRNAG28
XLOC_000164	XLOC_000164	LOC101927806,TRNAE1	chr1:16871850-16873743	0.0551681	0	#NAME?	0	1	1	no	1.05517	1	-0.0774729	LOC101927806	TRNAE1
XLOC_000165	XLOC_000165	TRNAN18	chr1:16875462-16875536	0	0	0	0	1	1	no	1	1	0	TRNAN18
XLOC_000166	XLOC_000166	TRNAN2	chr1:16889676-16889750	0	0	0	0	1	1	no	1	1	0	TRNAN2
XLOC_000167	XLOC_000167	RNU1-2	chr1:16895979-16896143	0	0	0	0	1	1	no	1	1	0	RNU1-2
XLOC_000168	XLOC_000168	CROCC	chr1:16914083-16972979	1.65044	1.73549	0.0724986	0.371046	0.5302	0.594023	no	2.65044	2.73549	0.0455674	CROCC
XLOC_000169	XLOC_000169	LOC400743	chr1:17194325-17194898	0	0	0	0	1	1	no	1	1	0	LOC400743
XLOC_000170	XLOC_000170	PADI1	chr1:17205125-17246006	0.208718	0.152198	-0.45561	0	1	1	no	1.20872	1.1522	-0.069089	PADI1
XLOC_000171	XLOC_000171	PADI3	chr1:17249097-17284233	1.54905	0.249037	-2.63695	-7.08776	5e-05	0.000111976	yes	2.54905	1.24904	-1.02914	PADI3
XLOC_000172	XLOC_000172	MIR3972	chr1:17249097-17284233	0	0	0	0	1	1	no	1	1	0	MIR3972
XLOC_000173	XLOC_000173	PADI4	chr1:17308194-17364000	0	0.00582033	inf	0	1	1	no	1	1.00582	0.00837262	PADI4
XLOC_000174	XLOC_000174	PADI6	chr1:17372245-17401699	0	0.0402197	inf	0	1	1	no	1	1.04022	0.0568883	PADI6
XLOC_000175	XLOC_000175	LOC102723454	chr1:17507524-17519360	0	0	0	0	1	1	no	1	1	0	LOC102723454
XLOC_000176	XLOC_000176	ARHGEF10L	chr1:17520196-17697875	8.5541	5.7733	-0.567218	-2.99632	5e-05	0.000111976	yes	9.5541	6.7733	-0.496261	ARHGEF10L
XLOC_000177	XLOC_000177	ACTL8	chr1:17755312-17827063	0.918044	0.121952	-2.91225	-4.19381	5e-05	0.000111976	yes	1.91804	1.12195	-0.773625	ACTL8
XLOC_000178	XLOC_000178	RP11-174G17.2	chr1:18065656-18074412	0	0	0	0	1	1	no	1	1	0	RP11-174G17.2
XLOC_000179	XLOC_000179	IGSF21	chr1:18107745-18378483	0	0.00253454	inf	0	1	1	no	1	1.00253	0.00365194	IGSF21
XLOC_000180	XLOC_000180	KLHDC7A	chr1:18480929-18485999	0.0155336	0.324733	4.38579	0	1	1	no	1.01553	1.32473	0.383464	KLHDC7A
XLOC_000181	XLOC_000181	PAX7	chr1:18631005-18748866	0.0152856	0	#NAME?	0	1	1	no	1.01529	1	-0.0218856	PAX7
XLOC_000182	XLOC_000182	LOC101927895	chr1:19210372-19251559	0.318453	0.951339	1.57888	0.601427	0.4644	0.531925	no	1.31845	1.95134	0.565618	LOC101927895
XLOC_000183	XLOC_000183	MRTO4	chr1:19251580-19260128	29.7109	26.6769	-0.155402	-0.879012	0.1219	0.165647	no	30.7109	27.6769	-0.150068	MRTO4
XLOC_000184	XLOC_000184	PQLC2	chr1:19312245-19332431	4.82031	6.53757	0.439628	2.03733	0.0005	0.0010132	yes	5.82031	7.53757	0.373003	PQLC2
XLOC_000185	XLOC_000185	LOC644083	chr1:19338772-19485641	0.00914623	0.00384882	-1.24876	0	1	1	no	1.00915	1.00385	-0.00759323	LOC644083
XLOC_000186	XLOC_000186	MINOS1,MINOS1-NBL1,NBL1	chr1:19596976-19658456	6.53533	16.4902	1.33527	5.76685	5e-05	0.000111976	yes	7.53533	17.4902	1.2148	MINOS1	MINOS1-NBL1	NBL1
XLOC_000187	XLOC_000187	RPS14P3	chr1:19596976-19658456	23.8516	24.8568	0.0595503	0.154604	0.79005	0.827269	no	24.8516	25.8568	0.057205	RPS14P3
XLOC_000188	XLOC_000188	HTR6	chr1:19665286-19680966	0.0487879	0.062696	0.36185	0	1	1	no	1.04879	1.0627	0.019006	HTR6
XLOC_000189	XLOC_000189	OTUD3	chr1:19881862-19912945	1.96377	2.60332	0.406728	1.63044	0.00395	0.00703119	yes	2.96377	3.60332	0.281893	OTUD3
XLOC_000190	XLOC_000190	PLA2G5	chr1:20059649-20091901	0	0	0	0	1	1	no	1	1	0	PLA2G5
XLOC_000191	XLOC_000191	PLA2G2F	chr1:20139329-20150386	0	0	0	0	1	1	no	1	1	0	PLA2G2F
XLOC_000192	XLOC_000192	UBXN10	chr1:20184241-20196047	0	0	0	0	1	1	no	1	1	0	UBXN10
XLOC_000193	XLOC_000193	VWA5B1	chr1:20290918-20355169	0	0	0	0	1	1	no	1	1	0	VWA5B1
XLOC_000194	XLOC_000194	FAM43B	chr1:20552438-20555020	0	0	0	0	1	1	no	1	1	0	FAM43B
XLOC_000195	XLOC_000195	CDA	chr1:20588950-20618908	0.0713219	0.0462104	-0.626128	0	1	1	no	1.07132	1.04621	-0.034219	CDA
XLOC_000196	XLOC_000196	PINK1	chr1:20633454-20661544	9.93206	8.176	-0.280698	-0.462864	0.40485	0.471434	no	10.9321	9.176	-0.252628	PINK1
XLOC_000197	XLOC_000197	RP5-1071N3.1	chr1:21217246-21345541	0.0106623	0.0274334	1.36342	0	1	1	no	1.01066	1.02743	0.0237439	RP5-1071N3.1
XLOC_000198	XLOC_000198	NBPF3	chr1:21440089-21484900	4.37945	3.03533	-0.528897	-2.52827	5e-05	0.000111976	yes	5.37945	4.03533	-0.414772	NBPF3
XLOC_000199	XLOC_000199	ALPL	chr1:21508981-21578412	1.12035	0.00313221	-8.48255	-0.219677	0.21745	0.274577	no	2.12035	1.00313	-1.07979	ALPL
XLOC_000200	XLOC_000200	LDLRAD2	chr1:21812264-21937257	0.00560349	0.0108451	0.952643	0	1	1	no	1.0056	1.01085	0.00750038	LDLRAD2
XLOC_000201	XLOC_000201	CELA3B	chr1:21976924-21989354	0	0	0	0	1	1	no	1	1	0	CELA3B
XLOC_000202	XLOC_000202	CELA3A	chr1:22001655-22012542	0	0	0	0	1	1	no	1	1	0	CELA3A
XLOC_000203	XLOC_000203	LINC00339	chr1:22023993-22031224	7.64535	6.35164	-0.267452	-1.09714	0.05645	0.0827665	no	8.64535	7.35164	-0.233858	LINC00339
XLOC_000204	XLOC_000204	CDC42	chr1:22052626-22092943	74.0246	100.23	0.437239	2.5337	5e-05	0.000111976	yes	75.0246	101.23	0.432201	CDC42
XLOC_000205	XLOC_000205	MIR4418	chr1:22266238-22266300	0	0	0	0	1	1	no	1	1	0	MIR4418
XLOC_000206	XLOC_000206	ZBTB40	chr1:22451850-22531157	8.51139	4.59375	-0.889722	-4.93174	5e-05	0.000111976	yes	9.51139	5.59375	-0.76584	ZBTB40
XLOC_000207	XLOC_000207	EPHA8	chr1:22563510-22603594	0.0155027	0	#NAME?	0	1	1	no	1.0155	1	-0.0221941	EPHA8
XLOC_000208	XLOC_000208	C1QA	chr1:22636624-22639682	0.0161597	0	#NAME?	0	1	1	no	1.01616	1	-0.0231272	C1QA
XLOC_000209	XLOC_000209	C1QC	chr1:22643624-22648110	0	0	0	0	1	1	no	1	1	0	C1QC
XLOC_000210	XLOC_000210	C1QB	chr1:22653188-22661637	0	0	0	0	1	1	no	1	1	0	C1QB
XLOC_000211	XLOC_000211	EPHB2	chr1:22710769-22915330	1.87729	5.68531	1.59859	7.51074	5e-05	0.000111976	yes	2.87729	6.68531	1.21628	EPHB2
XLOC_000212	XLOC_000212	MIR4684	chr1:22710769-22915330	0	0	0	0	1	1	no	1	1	0	MIR4684
XLOC_000213	XLOC_000213	KDM1A	chr1:23019442-23083691	34.2061	39.5581	0.20972	1.23359	0.0336	0.05172	no	35.2061	40.5581	0.204165	KDM1A
XLOC_000214	XLOC_000214	MIR3115	chr1:23019442-23083691	0	0	0	0	1	1	no	1	1	0	MIR3115
XLOC_000215	XLOC_000215	C1orf213	chr1:23359447-23371839	0.225925	0.53393	1.24081	1.09424	0.06345	0.0919853	no	1.22592	1.53393	0.323362	C1orf213
XLOC_000216	XLOC_000216	LOC101928163	chr1:23506427-23531220	0.0319166	0.00843352	-1.9201	0	1	1	no	1.03192	1.00843	-0.0332104	LOC101928163
XLOC_000217	XLOC_000217	MDS2	chr1:23627333-23640566	0	0	0	0	1	1	no	1	1	0	MDS2
XLOC_000218	XLOC_000218	RPL11	chr1:23691778-23696425	1095.7	1433.56	0.387751	2.23568	0.0001	0.000218373	yes	1096.7	1434.56	0.387439	RPL11
XLOC_000219	XLOC_000219	TCEB3	chr1:23743365-23778297	14.2119	14.0707	-0.0144081	-0.0800268	0.89065	0.910392	no	15.2119	15.0707	-0.0134539	TCEB3
XLOC_000220	XLOC_000220	PITHD1	chr1:23778385-23788232	15.1593	14.9316	-0.0218324	-0.112225	0.84885	0.876306	no	16.1593	15.9316	-0.0204735	PITHD1
XLOC_000221	XLOC_000221	LYPLA2	chr1:23791122-23795539	27.3011	43.1064	0.658943	3.78292	5e-05	0.000111976	yes	28.3011	44.1064	0.64013	LYPLA2
XLOC_000222	XLOC_000222	MIR378F	chr1:23870514-23959054	0	0	0	0	1	1	no	1	1	0	MIR378F
XLOC_000223	XLOC_000223	PNRC2	chr1:23959810-23963462	29.488	16.7352	-0.817245	-4.30059	5e-05	0.000111976	yes	30.488	17.7352	-0.781626	PNRC2
XLOC_000224	XLOC_000224	RP11-10N16.2	chr1:24200239-24211690	0	0	0	0	1	1	no	1	1	0	RP11-10N16.2
XLOC_000225	XLOC_000225	GRHL3	chr1:24319321-24415097	1.08715	2.01042	0.886951	2.46598	0.00015	0.00032221	yes	2.08715	3.01042	0.52843	GRHL3
XLOC_000226	XLOC_000226	NIPAL3	chr1:24415749-24472983	8.10345	7.72448	-0.0690997	-0.300012	0.6061	0.664385	no	9.10345	8.72448	-0.0613443	NIPAL3
XLOC_000227	XLOC_000227	RCAN3	chr1:24496332-24537020	5.8211	6.06216	0.0585404	0.271465	0.63155	0.687454	no	6.8211	7.06216	0.0501051	RCAN3
XLOC_000228	XLOC_000228	NCMAP	chr1:24556075-24609328	4.60655	7.4903	0.701336	2.87595	5e-05	0.000111976	yes	5.60655	8.4903	0.598702	NCMAP
XLOC_000229	XLOC_000229	SRRM1	chr1:24643102-24673281	22.127	29.2949	0.404843	2.27647	0.0002	0.00042454	yes	23.127	30.2949	0.389497	SRRM1
XLOC_000230	XLOC_000230	CLIC4	chr1:24745268-24844324	42.0824	63.4012	0.591292	3.41994	5e-05	0.000111976	yes	43.0824	64.4012	0.579989	CLIC4
XLOC_000231	XLOC_000231	MIR4425	chr1:25023502-25023586	0	0	0	0	1	1	no	1	1	0	MIR4425
XLOC_000232	XLOC_000232	RHD	chr1:25272485-25338255	0.0131531	0.0293168	1.15632	0	1	1	no	1.01315	1.02932	0.0228349	RHD
XLOC_000233	XLOC_000233	TMEM50A	chr1:25338297-25420872	37.5043	46.853	0.321084	1.81468	0.00205	0.00381201	yes	38.5043	47.853	0.31359	TMEM50A
XLOC_000234	XLOC_000234	TMEM57	chr1:25430857-25500209	5.98532	12.6474	1.07934	5.24174	5e-05	0.000111976	yes	6.98532	13.6474	0.966228	TMEM57
XLOC_000235	XLOC_000235	LDLRAP1	chr1:25543579-25591211	6.65254	17.759	1.41657	7.63185	5e-05	0.000111976	yes	7.65254	18.759	1.29357	LDLRAP1
XLOC_000236	XLOC_000236	MAN1C1	chr1:25617467-25786207	0.501738	1.91293	1.93078	4.68365	5e-05	0.000111976	yes	1.50174	2.91293	0.955838	MAN1C1
XLOC_000237	XLOC_000237	SEPN1	chr1:25800175-25819697	10.0729	23.3294	1.21167	6.88501	5e-05	0.000111976	yes	11.0729	24.3294	1.13567	SEPN1
XLOC_000238	XLOC_000238	MTFR1L	chr1:25819905-25859458	14.2481	19.3639	0.442606	1.93247	0.0009	0.00176289	yes	15.2481	20.3639	0.417384	MTFR1L
XLOC_000239	XLOC_000239	EXTL1	chr1:26021774-26036464	0.0449264	0.00940958	-2.25536	0	1	1	no	1.04493	1.00941	-0.0498896	EXTL1
XLOC_000240	XLOC_000240	PDIK1L	chr1:26111164-26125548	5.76141	5.57254	-0.048087	-0.220942	0.70165	0.750756	no	6.76141	6.57254	-0.0408731	PDIK1L
XLOC_000241	XLOC_000241	FAM110D	chr1:26159019-26162628	0.0348007	0.0474306	0.446703	0	1	1	no	1.0348	1.04743	0.0175017	FAM110D
XLOC_000242	XLOC_000242	ZNF593	chr1:26169896-26170873	32.2156	47.0157	0.545382	2.90455	5e-05	0.000111976	yes	33.2156	48.0157	0.531645	ZNF593
XLOC_000243	XLOC_000243	CNKSR1	chr1:26173471-26189884	5.56892	5.94874	0.0951874	0.473959	0.41225	0.479187	no	6.56892	6.94874	0.0810952	CNKSR1
XLOC_000244	XLOC_000244	CATSPER4	chr1:26190627-26202542	0.00995792	0	#NAME?	0	1	1	no	1.00996	1	-0.0142952	CATSPER4
XLOC_000245	XLOC_000245	LOC101928303	chr1:26225282-26229840	0	0	0	0	1	1	no	1	1	0	LOC101928303
XLOC_000246	XLOC_000246	CEP85	chr1:26234152-26279038	7.8099	4.97933	-0.649351	-3.29423	5e-05	0.000111976	yes	8.8099	5.97933	-0.559142	CEP85
XLOC_000247	XLOC_000247	SH3BGRL3	chr1:26279721-26281522	48.8045	59.7985	0.293096	1.68896	0.004	0.00710861	yes	49.8045	60.7985	0.28776	SH3BGRL3
XLOC_000248	XLOC_000248	CD52	chr1:26282281-26320523	0	0	0	0	1	1	no	1	1	0	CD52
XLOC_000249	XLOC_000249	LIN28A	chr1:26410777-26429728	0	0.025609	inf	0	1	1	no	1	1.02561	0.0364808	LIN28A
XLOC_000250	XLOC_000250	DHDDS	chr1:26432281-26471306	7.62229	11.8928	0.641797	2.19777	5e-05	0.000111976	yes	8.62229	12.8928	0.580423	DHDDS
XLOC_000251	XLOC_000251	HMGN2	chr1:26472410-26476642	41.4714	22.717	-0.86834	-4.70742	5e-05	0.000111976	yes	42.4714	23.717	-0.84057	HMGN2
XLOC_000252	XLOC_000252	RPS6KA1	chr1:26529757-26575030	16.4656	25.469	0.629286	3.5543	5e-05	0.000111976	yes	17.4656	26.469	0.599787	RPS6KA1
XLOC_000253	XLOC_000253	MIR1976	chr1:26529757-26575030	0	0	0	0	1	1	no	1	1	0	MIR1976
XLOC_000254	XLOC_000254	ARID1A	chr1:26692131-26782110	16.102	12.453	-0.370743	-2.17583	5e-05	0.000111976	yes	17.102	13.453	-0.346237	ARID1A
XLOC_000255	XLOC_000255	PIGV	chr1:26787962-26798403	9.43616	5.60313	-0.751967	-3.67086	5e-05	0.000111976	yes	10.4362	6.60313	-0.660369	PIGV
XLOC_000256	XLOC_000256	ZDHHC18	chr1:26826709-26855720	9.15321	11.3304	0.307852	1.69985	0.0031	0.00560312	yes	10.1532	12.3304	0.280284	ZDHHC18
XLOC_000257	XLOC_000257	SFN	chr1:26863141-26864456	71.9439	11.7262	-2.61713	-14.3602	5e-05	0.000111976	yes	72.9439	12.7262	-2.51899	SFN
XLOC_000258	XLOC_000258	NUDC	chr1:26921721-26946871	37.6906	41.8029	0.149398	0.856105	0.13185	0.17747	no	38.6906	42.8029	0.145725	NUDC
XLOC_000259	XLOC_000259	TRNP1	chr1:26993697-27000886	2.39561	3.2406	0.435865	1.9918	0.0009	0.00176289	yes	3.39561	4.2406	0.320598	TRNP1
XLOC_000260	XLOC_000260	LOC101928391	chr1:27045226-27063637	0.196326	0	#NAME?	0	1	1	no	1.19633	1	-0.258611	LOC101928391
XLOC_000261	XLOC_000261	LOC102723760	chr1:27157600-27160310	0	0	0	0	1	1	no	1	1	0	LOC102723760
XLOC_000262	XLOC_000262	WDTC1	chr1:27234515-27308633	7.87722	8.78055	0.156625	0.872541	0.127	0.171658	no	8.87722	9.78055	0.139808	WDTC1
XLOC_000263	XLOC_000263	TMEM222	chr1:27322144-27336400	19.0486	25.0187	0.393322	2.03762	0.0004	0.00081968	yes	20.0486	26.0187	0.376047	TMEM222
XLOC_000264	XLOC_000264	LOC644961	chr1:27322144-27336400	0.415644	0.791562	0.929355	0.720731	0.2034	0.259163	no	1.41564	1.79156	0.339759	LOC644961
XLOC_000265	XLOC_000265	SYTL1	chr1:27341991-27353932	9.28189	35.5188	1.93609	10.5129	5e-05	0.000111976	yes	10.2819	36.5188	1.82853	SYTL1
XLOC_000266	XLOC_000266	GPR3	chr1:27392643-27395814	0.0778934	0.294453	1.91846	0	1	1	no	1.07789	1.29445	0.264128	GPR3
XLOC_000267	XLOC_000267	FAM76A	chr1:27725978-27762915	2.08477	1.22025	-0.772712	-2.88843	5e-05	0.000111976	yes	3.08477	2.22025	-0.474441	FAM76A
XLOC_000268	XLOC_000268	STX12	chr1:27773182-27824452	9.65383	13.7364	0.508834	2.5835	5e-05	0.000111976	yes	10.6538	14.7364	0.468012	STX12
XLOC_000269	XLOC_000269	PPP1R8	chr1:27830740-27851672	24.7671	22.3602	-0.147489	-0.802033	0.1647	0.216496	no	25.7671	23.3602	-0.141478	PPP1R8
XLOC_000270	XLOC_000270	SCARNA1	chr1:27830740-27851672	0	0	0	0	1	1	no	1	1	0	SCARNA1
XLOC_000271	XLOC_000271	THEMIS2	chr1:27872542-27886685	0.847871	0	#NAME?	#NAME?	5e-05	0.000111976	yes	1.84787	1	-0.885864	THEMIS2
XLOC_000272	XLOC_000272	SMPDL3B	chr1:27934992-27959152	7.95843	15.8011	0.989473	4.98389	5e-05	0.000111976	yes	8.95843	16.8011	0.907238	SMPDL3B
XLOC_000273	XLOC_000273	XKR8	chr1:27959992-27968093	2.52152	2.00399	-0.331419	-1.39903	0.0151	0.0246116	yes	3.52152	3.00399	-0.229318	XKR8
XLOC_000274	XLOC_000274	ATPIF1	chr1:28236090-28238105	130.203	161.267	0.308682	1.64676	0.00385	0.00686264	yes	131.203	162.267	0.306569	ATPIF1
XLOC_000275	XLOC_000275	SESN2	chr1:28259451-28282491	10.5155	15.806	0.587964	3.27255	5e-05	0.000111976	yes	11.5155	16.806	0.545399	SESN2
XLOC_000276	XLOC_000276	MED18	chr1:28329001-28335967	11.3101	10.595	-0.0942346	-0.457284	0.42505	0.492654	no	12.3101	11.595	-0.0863397	MED18
XLOC_000277	XLOC_000277	PHACTR4	chr1:28369581-28500369	12.4996	10.2669	-0.283878	-1.38473	0.01435	0.0234808	yes	13.4996	11.2669	-0.260826	PHACTR4
XLOC_000278	XLOC_000278	RCC1	chr1:28505942-28539196	98.122	69.4846	-0.497882	-2.76532	5e-05	0.000111976	yes	99.122	70.4846	-0.491897	RCC1
XLOC_000279	XLOC_000279	SNORA73A	chr1:28505942-28539196	12.6026	13.3676	0.0850255	0.0293083	0.93095	0.944044	no	13.6026	14.3676	0.0789367	SNORA73A
XLOC_000280	XLOC_000280	RNU105A	chr1:28505942-28539196	46.8101	20.6841	-1.17829	-0.33987	0.5908	0.650627	no	47.8101	21.6841	-1.14068	RNU105A
XLOC_000281	XLOC_000281	TRNAU1AP	chr1:28553016-28581854	8.65709	7.1382	-0.278323	-1.00163	0.08285	0.116993	no	9.65709	8.1382	-0.246879	TRNAU1AP
XLOC_000282	XLOC_000282	RAB42	chr1:28592199-28594586	0.0413313	0	#NAME?	0	1	1	no	1.04133	1	-0.0584291	RAB42
XLOC_000283	XLOC_000283	RNU11	chr1:28648599-28648734	3.06177	0.677042	-2.17705	0	1	1	no	4.06177	1.67704	-1.27619	RNU11
XLOC_000284	XLOC_000284	GMEB1	chr1:28668727-28715603	5.70253	4.18825	-0.445253	-2.07557	0.0003	0.000622848	yes	6.70253	5.18825	-0.369458	GMEB1
XLOC_000285	XLOC_000285	YTHDF2	chr1:28736620-28769775	25.2448	34.5891	0.454333	2.53447	5e-05	0.000111976	yes	26.2448	35.5891	0.439404	YTHDF2
XLOC_000286	XLOC_000286	OPRD1	chr1:28812141-28863696	0.00461787	0	#NAME?	0	1	1	no	1.00462	1	-0.00664684	OPRD1
XLOC_000287	XLOC_000287	EPB41	chr1:28887090-29123909	10.1907	11.7595	0.206571	1.14298	0.04195	0.0632165	no	11.1907	12.7595	0.189272	EPB41
XLOC_000288	XLOC_000288	PTPRU	chr1:29236515-29326813	7.63338	31.4914	2.04456	11.5338	5e-05	0.000111976	yes	8.63338	32.4914	1.91206	PTPRU
XLOC_000289	XLOC_000289	MATN1-AS1	chr1:30711276-30726746	0.909309	0.522541	-0.799225	-2.50596	5e-05	0.000111976	yes	1.90931	1.52254	-0.32657	MATN1-AS1
XLOC_000290	XLOC_000290	LOC400748	chr1:30858157-30860254	0	0	0	0	1	1	no	1	1	0	LOC400748
XLOC_000291	XLOC_000291	LOC102723832	chr1:30860907-30862370	0	0	0	0	1	1	no	1	1	0	LOC102723832
XLOC_000292	XLOC_000292	LOC102723848	chr1:31124599-31139183	0	0	0	0	1	1	no	1	1	0	LOC102723848
XLOC_000293	XLOC_000293	ZCCHC17	chr1:31296981-31373076	20.5652	19.9118	-0.0465808	-0.22644	0.68935	0.740216	no	21.5652	20.9118	-0.0443878	ZCCHC17
XLOC_000294	XLOC_000294	SERINC2	chr1:31409564-31434680	4.15501	6.85266	0.721811	3.53266	5e-05	0.000111976	yes	5.15501	7.85266	0.607206	SERINC2
XLOC_000295	XLOC_000295	RP11-439L8.3	chr1:31500084-31508566	0	0	0	0	1	1	no	1	1	0	RP11-439L8.3
XLOC_000296	XLOC_000296	RP11-439L8.4	chr1:31518434-31524245	0	0	0	0	1	1	no	1	1	0	RP11-439L8.4
XLOC_000297	XLOC_000297	TINAGL1	chr1:31576484-31587689	0.0120154	0.00280162	-2.10055	0	1	1	no	1.01202	1.0028	-0.013195	TINAGL1
XLOC_000298	XLOC_000298	HCRTR1	chr1:31617685-31627613	0.0130679	0	#NAME?	0	1	1	no	1.01307	1	-0.0187309	HCRTR1
XLOC_000299	XLOC_000299	LOC101929444	chr1:31652246-31704167	1.55118	0.0789829	-4.29568	-2.1833	0.21765	0.274805	no	2.55118	1.07898	-1.24149	LOC101929444
XLOC_000300	XLOC_000300	KHDRBS1	chr1:32013693-32060859	62.8387	83.5711	0.41135	2.42238	5e-05	0.000111976	yes	63.8387	84.5711	0.405733	KHDRBS1
XLOC_000301	XLOC_000301	TMEM39B	chr1:32072898-32102866	7.92117	7.40442	-0.097327	-0.454371	0.428	0.495669	no	8.92117	8.40442	-0.0860847	TMEM39B
XLOC_000302	XLOC_000302	MIR5585	chr1:32072898-32102866	0	0	0	0	1	1	no	1	1	0	MIR5585
XLOC_000303	XLOC_000303	KPNA6	chr1:32108042-32176568	12.7758	12.479	-0.0339106	-0.187961	0.7416	0.785747	no	13.7758	13.479	-0.0314226	KPNA6
XLOC_000304	XLOC_000304	TXLNA	chr1:32179694-32198285	14.2467	17.83	0.32368	1.78993	0.00195	0.00363701	yes	15.2467	18.83	0.304536	TXLNA
XLOC_000305	XLOC_000305	CCDC28B	chr1:32200385-32205390	3.97415	1.81446	-1.13111	-3.72571	5e-05	0.000111976	yes	4.97415	2.81446	-0.821592	CCDC28B
XLOC_000306	XLOC_000306	IQCC	chr1:32205634-32208687	3.98398	2.04488	-0.962199	-4.03881	5e-05	0.000111976	yes	4.98398	3.04488	-0.710913	IQCC
XLOC_000307	XLOC_000307	DCDC2B	chr1:32209093-32222353	0.0849392	0.0624312	-0.444164	0	1	1	no	1.08494	1.06243	-0.0302448	DCDC2B
XLOC_000308	XLOC_000308	EIF3I	chr1:32222369-32231604	143.181	177.423	0.30936	1.8057	0.00165	0.00311511	yes	144.181	178.423	0.307421	EIF3I
XLOC_000309	XLOC_000309	FAM167B	chr1:32247216-32248860	0.677267	0.309207	-1.13115	-1.9775	0.00205	0.00381201	yes	1.67727	1.30921	-0.357419	FAM167B
XLOC_000310	XLOC_000310	LCK	chr1:32251238-32286165	0.0840848	0	#NAME?	0	1	1	no	1.08408	1	-0.116478	LCK
XLOC_000311	XLOC_000311	HDAC1	chr1:32292106-32333623	85.116	77.8439	-0.128846	-0.747786	0.1903	0.245422	no	86.116	78.8439	-0.127282	HDAC1
XLOC_000312	XLOC_000312	TSSK3	chr1:32362260-32364325	0.483585	2.25663	2.22233	5.76254	5e-05	0.000111976	yes	1.48358	3.25663	1.13429	TSSK3
XLOC_000313	XLOC_000313	ZBTB8B	chr1:32465056-32487859	0.0260966	0.0107029	-1.28586	0	1	1	no	1.0261	1.0107	-0.0218076	ZBTB8B
XLOC_000314	XLOC_000314	ZBTB8A	chr1:32539170-32605941	2.36952	2.64986	0.161325	0.756341	0.1865	0.24109	no	3.36952	3.64986	0.115298	ZBTB8A
XLOC_000315	XLOC_000315	RBBP4	chr1:32651147-32702760	18.2929	25.5818	0.483832	2.7913	5e-05	0.000111976	yes	19.2929	26.5818	0.462369	RBBP4
XLOC_000316	XLOC_000316	KIAA1522	chr1:32741890-32774970	34.368	32.1087	-0.0980996	-0.527342	0.36075	0.426196	no	35.368	33.1087	-0.0952343	KIAA1522
[truncated: 31,869 more rows]
[truncated: 19 more columns]

## Sheet: Tamoxifen CJ Joness
test_id	gene_id	gene	locus	Control	Tamoxifen	log2(fold_change)	test_stat	p_value	q_value	significant	CON+1	TAR+1	log2FC	gene
[truncated: 32,185 more rows]

[truncated: 1 more sheets: Paclitaxel, He DX et al.]
