# Supplementary material for: Discovery of Proteins Responsible for Resistance to Three Chemotherapy Drugs in Breast Cancer Cells Using Proteomics and Bioinformatics Analysis
Source: Molecules. 2022 Mar 8;27(6):1762. doi: 10.3390/molecules27061762 (PMC8954867; doi:10.3390/molecules27061762)
Supplement: Supplementary file 1 [file molecules-27-01762-s001.zip › Table S5. Result of Gene ontology analysis from positive correlated DEPs and DEGs of publuc trasncriptome data.xlsx]

## Sheet: MCF-7 DR up 79genes
Category	Term	Overlap	P-value	Adjusted P-value	Old P-value	Old Adjusted P-value	Odds Ratio	Combined Score	Genes
Biological Process	branched-chain amino acid catabolic process (GO:0009083)	3/20	6.442041756915408E-5	0.033240935465683505	0	0	46.21671826625387	445.9950254687972	ACAD8;BCAT1;ACAT1
Biological Process	branched-chain amino acid metabolic process (GO:0009081)	3/20	6.442041756915408E-5	0.033240935465683505	0	0	46.21671826625387	445.9950254687972	ACAD8;BCAT1;ACAT1
Biological Process	negative regulation of cellular macromolecule biosynthetic process (GO:2000113)	9/547	3.0108878589368956E-4	0.06345025186860055	0	0	4.632156133828996	37.55801000931383	IFI16;SMURF2;EED;CDKN2A;HMGA2;TSC1;PA2G4;RBPJ;LOXL2
Biological Process	negative regulation of p38MAPK cascade (GO:1903753)	2/7	3.193825184084565E-4	0.06345025186860055	0	0	103.45974025974026	832.7599738017734	CYLD;DUSP1
Biological Process	cellular amino acid catabolic process (GO:0009063)	4/90	4.4526815203647636E-4	0.06345025186860055	0	0	12.300775193798449	94.92303862351851	ACAD8;BCAT1;GLS;ACAT1
Biological Process	negative regulation of nucleic acid-templated transcription (GO:1903507)	8/464	4.8784209839650123E-4	0.06345025186860055	0	0	4.80973560662219	36.67672916305345	IFI16;SMURF2;EED;CDKN2A;HMGA2;PA2G4;RBPJ;LOXL2
Biological Process	intestinal epithelial cell differentiation (GO:0060575)	2/9	5.44712149584132E-4	0.06345025186860055	0	0	73.89239332096474	555.3200356612174	YAP1;IL6ST
Biological Process	mesodermal cell differentiation (GO:0048333)	2/9	5.44712149584132E-4	0.06345025186860055	0	0	73.89239332096474	555.3200356612174	ITGB1;HMGA2
Biological Process	positive regulation of protein localization to membrane (GO:1905477)	4/101	6.885426655397983E-4	0.06345025186860055	0	0	10.89979381443299	79.36067145109186	ITGB1;PRNP;STX3;EPHA2
Biological Process	positive regulation of Notch signaling pathway (GO:0045747)	3/45	7.468867265824306E-4	0.06345025186860055	0	0	18.68327067669173	134.51201992707558	YAP1;RBPJ;IL6ST
Biological Process	endoplasmic reticulum to Golgi vesicle-mediated transport (GO:0006888)	5/185	8.313152139697404E-4	0.06345025186860055	0	0	7.410285285285285	52.557459621179255	DYNC1H1;SAR1A;STX5;CD59;ARFGAP3
Biological Process	epithelial to mesenchymal transition (GO:0001837)	3/47	8.486458928299096E-4	0.06345025186860055	0	0	17.832236842105264	126.10723482885899	HMGA2;RBPJ;LOXL2
Biological Process	regulation of amyloid precursor protein catabolic process (GO:1902991)	2/12	9.909897927944584E-4	0.06345025186860055	0	0	51.71688311688312	357.7156641793262	FKBP1A;PRNP
Biological Process	positive regulation of cellular senescence (GO:2000774)	2/12	9.909897927944584E-4	0.06345025186860055	0	0	51.71688311688312	357.7156641793262	CDKN2A;HMGA2
Biological Process	mesenchymal cell differentiation (GO:0048762)	3/51	0.001077633987669131	0.06345025186860055	0	0	16.34292763157895	111.67101847475926	HMGA2;RBPJ;LOXL2
Biological Process	negative regulation of intracellular signal transduction (GO:1902532)	5/198	0.0011259804316429648	0.06345025186860055	0	0	6.906595714885871	46.88957675900747	CYLD;TNIP1;DUSP1;TSC1;EPHA2
Biological Process	positive regulation of protein localization to cell periphery (GO:1904377)	3/52	0.0011403763415409772	0.06345025186860055	0	0	16.00859291084855	108.4805801251746	ITGB1;STX3;EPHA2
Biological Process	positive regulation of protein localization to plasma membrane (GO:1903078)	3/52	0.0011403763415409772	0.06345025186860055	0	0	16.00859291084855	108.4805801251746	ITGB1;STX3;EPHA2
Biological Process	positive regulation of cell aging (GO:0090343)	2/13	0.0011681732417668706	0.06345025186860055	0	0	47.01298701298701	317.4464542514637	CDKN2A;HMGA2
Biological Process	negative regulation of viral genome replication (GO:0045071)	3/54	0.0012726750607539453	0.06376740447342358	0	0	15.379256965944272	102.52788117796473	IFI16;TNIP1;HMGA2
Biological Process	response to chemokine (GO:1990868)	2/14	0.0013593826535032159	0.06376740447342358	0	0	43.09307359307359	284.4455115388824	DUSP1;WNK1
Biological Process	heterochromatin organization (GO:0070828)	2/14	0.0013593826535032159	0.06376740447342358	0	0	43.09307359307359	284.4455115388824	HMGA2;LOXL2
Biological Process	transmembrane receptor protein serine/threonine kinase signaling pathway (GO:0007178)	4/133	0.0019100738940368584	0.08262344694823047	0	0	8.182739018087855	51.22896513370727	ITGB1;FKBP1A;SMURF2;ARHGEF18
Biological Process	cellular protein localization (GO:0034613)	6/329	0.0019214755104239646	0.08262344694823047	0	0	4.98697993977692	31.191873390832498	RRAGA;SAR1A;STX5;VPS26A;STX3;ARFGAP3
Biological Process	regulation of stem cell proliferation (GO:0072091)	2/17	0.002016062515791275	0.08322306065186384	0	0	34.46926406926407	213.93724181871363	YAP1;HMGA2
Biological Process	regulation of cell-matrix adhesion (GO:0001952)	3/65	0.0021725093986812065	0.08338098534676212	0	0	12.64367572156197	77.52940587080938	LIMCH1;CDKN2A;TSC1
Biological Process	interleukin-6-mediated signaling pathway (GO:0070102)	2/18	0.0022622747962299803	0.08338098534676212	0	0	32.313311688311686	196.83280353584135	YAP1;IL6ST
Biological Process	leukocyte tethering or rolling (GO:0050901)	2/18	0.0022622747962299803	0.08338098534676212	0	0	32.313311688311686	196.83280353584135	ITGB1;ADD2
Biological Process	regulation of stem cell population maintenance (GO:2000036)	2/19	0.0025219657050296676	0.08394859290536365	0	0	30.411000763941942	181.94040030507122	HMGA2;LOXL2
Biological Process	heart trabecula morphogenesis (GO:0061384)	2/19	0.0025219657050296676	0.08394859290536365	0	0	30.411000763941942	181.94040030507122	FKBP1A;RBPJ
Biological Process	leukocyte adhesion to vascular endothelial cell (GO:0061756)	2/19	0.0025219657050296676	0.08394859290536365	0	0	30.411000763941942	181.94040030507122	ITGB1;ADD2
Biological Process	COPII-coated vesicle budding (GO:0090114)	3/70	0.0026844026801133725	0.08394859290536365	0	0	11.697172034564023	69.25073298754394	SAR1A;STX5;CD59
Biological Process	regulation of plasma membrane bounded cell projection assembly (GO:0120032)	3/70	0.0026844026801133725	0.08394859290536365	0	0	11.697172034564023	69.25073298754394	CYLD;FSCN1;EPHA2
Biological Process	mesoderm formation (GO:0001707)	2/20	0.0027950276574232437	0.0848373100723761	0	0	28.72005772005772	168.87144870732206	ITGB1;HMGA2
Biological Process	cellular response to cytokine stimulus (GO:0071345)	7/482	0.0029413018361092187	0.08672638556756324	0	0	3.980175438596491	23.200056531641412	ITGB1;IFI16;DUSP1;WNK1;FSCN1;STX3;IL6ST
Biological Process	stress granule assembly (GO:0034063)	2/21	0.0030813536913980332	0.08767005834679417	0	0	27.207108680792892	157.32201163756238	DYNC1H1;EIF2S1
Biological Process	regulation of stress fiber assembly (GO:0051492)	3/74	0.0031432094562319616	0.08767005834679417	0	0	11.035952557449964	63.59479669728259	LIMCH1;ARHGEF18;TSC1
Biological Process	actomyosin structure organization (GO:0031032)	3/76	0.003389544390196518	0.0920528897548107	0	0	10.732516222062005	61.036461181489244	ITGB1;CSRP2;WDR1
Biological Process	purine ribonucleotide metabolic process (GO:0009150)	3/77	0.003517020358351479	0.09306576948253144	0	0	10.586948790896159	59.817754878236435	GMPR2;EPHA2;ACAT1
Biological Process	response to copper ion (GO:0046688)	2/23	0.0036933732314508604	0.09506288842864404	0	0	24.6134817563389	137.8654052747509	PRNP;LOXL2
Biological Process	regulation of protein localization to plasma membrane (GO:1903076)	3/80	0.003916930208531533	0.09506288842864404	0	0	10.172932330827068	56.38293870585662	ITGB1;STX3;EPHA2
Biological Process	heterochromatin assembly (GO:0031507)	2/24	0.0040188558859007165	0.09506288842864404	0	0	23.493506493506494	129.60799042133348	CDKN2A;HMGA2
Biological Process	positive regulation of transcription from RNA polymerase II promoter in response to stress (GO:0036003)	2/24	0.0040188558859007165	0.09506288842864404	0	0	23.493506493506494	129.60799042133348	RBPJ;ATF3
Biological Process	negative regulation of transcription, DNA-templated (GO:0045892)	10/948	0.0040530688864925755	0.09506288842864404	0	0	2.933005778560613	16.15581981246574	YAP1;IFI16;SMURF2;EED;CDKN2A;HMGA2;PA2G4;RBPJ;ATF3;LOXL2
Biological Process	regulation of Notch signaling pathway (GO:0008593)	3/83	0.004343479432381304	0.0996104616492779	0	0	9.789967105263157	53.24840977500058	YAP1;RBPJ;IL6ST
Biological Process	regulation of neuron death (GO:1901214)	3/86	0.004797179078097124	0.10762366975209199	0	0	9.434686112872543	50.37865030463239	PRNP;TSC1;EIF2S1
Biological Process	cellular senescence (GO:0090398)	2/27	0.005071943050996164	0.10788497641174101	0	0	20.67116883116883	109.2271029053093	CDKN2A;HMGA2
Biological Process	transforming growth factor beta receptor signaling pathway (GO:0007179)	3/89	0.005278511558005701	0.10788497641174101	0	0	9.104192166462669	47.7433954051535	ITGB1;FKBP1A;ARHGEF18
Biological Process	post-Golgi vesicle-mediated transport (GO:0006892)	3/89	0.005278511558005701	0.10788497641174101	0	0	9.104192166462669	47.7433954051535	RP2;AP1S2;ACBD3
Biological Process	cellular response to interleukin-6 (GO:0071354)	2/28	0.005448174153750183	0.10788497641174101	0	0	19.875124875124875	103.59858644739136	YAP1;IL6ST
Biological Process	sarcomere organization (GO:0045214)	2/28	0.005448174153750183	0.10788497641174101	0	0	19.875124875124875	103.59858644739136	CSRP2;WDR1
Biological Process	leukocyte cell-cell adhesion (GO:0007159)	2/28	0.005448174153750183	0.10788497641174101	0	0	19.875124875124875	103.59858644739136	ITGB1;TNIP1
Biological Process	negative regulation of transcription by RNA polymerase II (GO:0000122)	8/684	0.005540604408742513	0.10788497641174101	0	0	3.2077673139428287	16.666441650168952	YAP1;IFI16;SMURF2;EED;HMGA2;RBPJ;ATF3;LOXL2
Biological Process	regulation of actin polymerization or depolymerization (GO:0008064)	2/29	0.005836835601970421	0.11154841372654582	0	0	19.13804713804714	98.43781771312402	WDR1;COTL1
Biological Process	regulation of cell cycle (GO:0051726)	5/296	0.006343046958038085	0.11834271493071716	0	0	4.557908423887805	23.064821708068475	CYLD;DUSP1;CDKN2A;HMGA2;TSC1
Biological Process	negative regulation of DNA binding (GO:0043392)	2/31	0.006651044056183717	0.11834271493071716	0	0	17.81639050604568	89.31323485812854	IFI16;HMGA2
Biological Process	regulation of cellular senescence (GO:2000772)	2/31	0.006651044056183717	0.11834271493071716	0	0	17.81639050604568	89.31323485812854	CDKN2A;HMGA2
Biological Process	regulation of transmembrane receptor protein serine/threonine kinase signaling pathway (GO:0090092)	2/31	0.006651044056183717	0.11834271493071716	0	0	17.81639050604568	89.31323485812854	FKBP1A;SMURF2
Biological Process	actin filament bundle assembly (GO:0051017)	2/33	0.007513763349529695	0.12923672961191074	0	0	16.665270213657312	81.51015037091423	FSCN1;ADD2
Biological Process	actin filament bundle organization (GO:0061572)	2/33	0.007513763349529695	0.12923672961191074	0	0	16.665270213657312	81.51015037091423	FSCN1;ADD2
Biological Process	regulation of lamellipodium assembly (GO:0010591)	2/34	0.00796306553563679	0.13044259734566932	0	0	16.14366883116883	78.02140279000004	FSCN1;EPHA2
Biological Process	ventricular cardiac muscle tissue morphogenesis (GO:0055010)	2/34	0.00796306553563679	0.13044259734566932	0	0	16.14366883116883	78.02140279000004	FKBP1A;RBPJ
Biological Process	protein insertion into membrane (GO:0051205)	2/34	0.00796306553563679	0.13044259734566932	0	0	16.14366883116883	78.02140279000004	PRNP;STX5
Biological Process	small GTPase mediated signal transduction (GO:0007264)	3/106	0.00854845329367052	0.13784380936043714	0	0	7.5950434338272865	36.16763415182645	BRAP;CDKN2A;ARHGEF18
Biological Process	endoderm formation (GO:0001706)	2/36	0.008897062011138539	0.1412579691614611	0	0	15.192513368983958	71.73956722387139	DUSP1;HMGA2
Biological Process	negative regulation of stress-activated MAPK cascade (GO:0032873)	2/37	0.009381560833525277	0.14237898206173655	0	0	14.75769944341373	68.90383343384627	CYLD;DUSP1
Biological Process	regulation of p38MAPK cascade (GO:1900744)	2/37	0.009381560833525277	0.14237898206173655	0	0	14.75769944341373	68.90383343384627	CYLD;DUSP1
Biological Process	protein insertion into ER membrane (GO:0045048)	2/37	0.009381560833525277	0.14237898206173655	0	0	14.75769944341373	68.90383343384627	PRNP;STX5
Biological Process	regulation of phosphoprotein phosphatase activity (GO:0043666)	2/38	0.009877597352592173	0.14640682342255354	0	0	14.347041847041847	66.24726457934604	FKBP1A;TSC1
Biological Process	regulation of macroautophagy (GO:0016241)	3/112	0.00993069538718871	0.14640682342255354	0	0	7.174794785127958	33.09104878012383	RRAGA;TSC1;VPS26A
Biological Process	cellular response to transforming growth factor beta stimulus (GO:0071560)	3/114	0.010418645485985428	0.15143721326108397	0	0	7.044807965860597	32.1536183467105	ITGB1;FKBP1A;ARHGEF18
Biological Process	intracellular protein transport (GO:0006886)	5/336	0.010631605644781552	0.15238634757520225	0	0	3.99893851555483	18.17087289373213	SAR1A;STX5;VPS26A;STX3;ARFGAP3
Biological Process	organic hydroxy compound transport (GO:0015850)	2/40	0.010903898802162078	0.15414826799768855	0	0	13.590567327409433	61.41081136661272	SLC16A1;OSBP
Biological Process	myofibril assembly (GO:0030239)	2/43	0.012527494202008126	0.1620854995603402	0	0	12.594235033259423	55.16060230431339	CSRP2;WDR1
Biological Process	supramolecular fiber organization (GO:0097435)	5/351	0.012655287523943851	0.1620854995603402	0	0	3.822644899234495	16.703735594244872	FKBP1A;DYNC1H1;MPRIP;MFGE8;LOXL2
Biological Process	cardiac ventricle morphogenesis (GO:0003208)	2/44	0.013090754016721117	0.1620854995603402	0	0	12.293753865182437	53.3038616100848	FKBP1A;RBPJ
Biological Process	positive regulation of osteoblast differentiation (GO:0045669)	2/44	0.013090754016721117	0.1620854995603402	0	0	12.293753865182437	53.3038616100848	YAP1;IL6ST
Biological Process	positive regulation of organelle assembly (GO:1902117)	2/46	0.0142498070129418	0.1620854995603402	0	0	11.733766233766234	49.88038007120988	DYNC1H1;FSCN1
Biological Process	positive regulation of response to stimulus (GO:0048584)	2/46	0.0142498070129418	0.1620854995603402	0	0	11.733766233766234	49.88038007120988	CDKN2A;HMGA2
Biological Process	regulation of DNA binding (GO:0051101)	2/47	0.014845415895712224	0.1620854995603402	0	0	11.472438672438672	48.29970282848933	IFI16;HMGA2
Biological Process	positive regulation of neuron death (GO:1901216)	2/47	0.014845415895712224	0.1620854995603402	0	0	11.472438672438672	48.29970282848933	PRNP;EIF2S1
Biological Process	protein transport (GO:0015031)	5/369	0.015411261566311675	0.1620854995603402	0	0	3.6302717552717554	15.147878003036668	SAR1A;STX5;VPS26A;STX3;ARFGAP3
Biological Process	base-excision repair (GO:0006284)	2/48	0.015451624403589763	0.1620854995603402	0	0	11.222473178994917	46.7981748688665	RFC5;HMGA2
Biological Process	cellular response to ionizing radiation (GO:0071479)	2/48	0.015451624403589763	0.1620854995603402	0	0	11.222473178994917	46.7981748688665	YAP1;IFI16
Biological Process	regulation of cell adhesion (GO:0030155)	3/133	0.01574730488464939	0.1620854995603402	0	0	6.009412955465587	24.945590268819537	DUSP1;STX3;EPHA2
Biological Process	intrinsic apoptotic signaling pathway in response to DNA damage (GO:0008630)	2/51	0.01733294237283156	0.1620854995603402	0	0	10.53379273787437	42.71607174923344	IFI16;EPHA2
Biological Process	negative regulation of DNA-binding transcription factor activity (GO:0043433)	3/143	0.019064494808374542	0.1620854995603402	0	0	5.57734962406015	22.085900624182532	PRNP;CYLD;CDKN2A
Biological Process	monocarboxylic acid metabolic process (GO:0032787)	3/143	0.019064494808374542	0.1620854995603402	0	0	5.57734962406015	22.085900624182532	PDHX;SLC16A1;SLC6A8
Biological Process	positive regulation of cell differentiation (GO:0045597)	4/258	0.019123025412179893	0.1620854995603402	0	0	4.129553805774278	16.3400751546762	YAP1;PA2G4;IL6ST;LOXL2
Biological Process	regulation of focal adhesion assembly (GO:0051893)	2/54	0.019306420224279683	0.1620854995603402	0	0	9.924575424575425	39.175451089946186	LIMCH1;TSC1
Biological Process	negative regulation of calcium ion transport into cytosol (GO:0010523)	1/5	0.019596384739634504	0.1620854995603402	0	0	63.83653846153846	251.0314538182023	FKBP1A
Biological Process	anion homeostasis (GO:0055081)	1/5	0.019596384739634504	0.1620854995603402	0	0	63.83653846153846	251.0314538182023	GLS
Biological Process	regulation of cell proliferation involved in heart morphogenesis (GO:2000136)	1/5	0.019596384739634504	0.1620854995603402	0	0	63.83653846153846	251.0314538182023	RBPJ
Biological Process	cardiac muscle cell myoblast differentiation (GO:0060379)	1/5	0.019596384739634504	0.1620854995603402	0	0	63.83653846153846	251.0314538182023	RBPJ
Biological Process	regulation of chloride transport (GO:2001225)	1/5	0.019596384739634504	0.1620854995603402	0	0	63.83653846153846	251.0314538182023	PRNP
Biological Process	cell-cell adhesion mediated by integrin (GO:0033631)	1/5	0.019596384739634504	0.1620854995603402	0	0	63.83653846153846	251.0314538182023	ITGB1
Biological Process	neuroinflammatory response (GO:0150076)	1/5	0.019596384739634504	0.1620854995603402	0	0	63.83653846153846	251.0314538182023	ITGB1
Biological Process	regulation of inward rectifier potassium channel activity (GO:1901979)	1/5	0.019596384739634504	0.1620854995603402	0	0	63.83653846153846	251.0314538182023	ITGB1
Biological Process	ciliary neurotrophic factor-mediated signaling pathway (GO:0070120)	1/5	0.019596384739634504	0.1620854995603402	0	0	63.83653846153846	251.0314538182023	IL6ST
Biological Process	regulation of metaphase plate congression (GO:0090235)	1/5	0.019596384739634504	0.1620854995603402	0	0	63.83653846153846	251.0314538182023	DYNC1H1
Biological Process	regulation of microvillus assembly (GO:0032534)	1/5	0.019596384739634504	0.1620854995603402	0	0	63.83653846153846	251.0314538182023	FSCN1
Biological Process	peptidyl-lysine oxidation (GO:0018057)	1/5	0.019596384739634504	0.1620854995603402	0	0	63.83653846153846	251.0314538182023	LOXL2
Biological Process	establishment of monopolar cell polarity (GO:0061162)	1/5	0.019596384739634504	0.1620854995603402	0	0	63.83653846153846	251.0314538182023	FSCN1
Biological Process	positive regulation of bicellular tight junction assembly (GO:1903348)	1/5	0.019596384739634504	0.1620854995603402	0	0	63.83653846153846	251.0314538182023	EPHA2
Biological Process	exocyst localization (GO:0051601)	1/5	0.019596384739634504	0.1620854995603402	0	0	63.83653846153846	251.0314538182023	TNFAIP2
Biological Process	fatty acid derivative catabolic process (GO:1901569)	1/5	0.019596384739634504	0.1620854995603402	0	0	63.83653846153846	251.0314538182023	ACAT1
Biological Process	positive regulation of cell proliferation involved in heart morphogenesis (GO:2000138)	1/5	0.019596384739634504	0.1620854995603402	0	0	63.83653846153846	251.0314538182023	RBPJ
Biological Process	rRNA transport (GO:0051029)	1/5	0.019596384739634504	0.1620854995603402	0	0	63.83653846153846	251.0314538182023	TSC1
Biological Process	mammary gland duct morphogenesis (GO:0060603)	1/5	0.019596384739634504	0.1620854995603402	0	0	63.83653846153846	251.0314538182023	EPHA2
Biological Process	positive regulation of transcription from RNA polymerase II promoter in response to hypoxia (GO:0061419)	1/5	0.019596384739634504	0.1620854995603402	0	0	63.83653846153846	251.0314538182023	RBPJ
Biological Process	ubiquitin-dependent SMAD protein catabolic process (GO:0030579)	1/5	0.019596384739634504	0.1620854995603402	0	0	63.83653846153846	251.0314538182023	SMURF2
Biological Process	pyruvate metabolic process (GO:0006090)	2/55	0.0199843135713589	0.1620854995603402	0	0	9.736829208527322	38.098339663933444	PDHX;SLC16A1
Biological Process	positive regulation of intracellular protein transport (GO:0090316)	3/148	0.020857293074575588	0.1620854995603402	0	0	5.3836660617059895	20.83506547830979	PRNP;SAR1A;ARIH2
Biological Process	positive regulation of transferase activity (GO:0051347)	3/148	0.020857293074575588	0.1620854995603402	0	0	5.3836660617059895	20.83506547830979	RFC5;SERINC1;EPHA2
Biological Process	regulation of protein phosphorylation (GO:0001932)	4/266	0.021121925323578438	0.1620854995603402	0	0	4.001832061068702	15.436841724938839	PRNP;LIMCH1;SMG8;ATF3
Biological Process	positive regulation of cell junction assembly (GO:1901890)	2/57	0.02136967794266685	0.1620854995603402	0	0	9.381818181818181	36.08043012062946	TSC1;EPHA2
Biological Process	monocarboxylic acid transport (GO:0015718)	2/57	0.02136967794266685	0.1620854995603402	0	0	9.381818181818181	36.08043012062946	SLC16A1;SLC6A8
Biological Process	protein-containing complex assembly (GO:0065003)	4/267	0.021380483127338146	0.1620854995603402	0	0	3.9864131812420784	15.328862027275422	YAP1;STX5;CD59;ADD2
Biological Process	protein deubiquitination (GO:0016579)	4/267	0.021380483127338146	0.1620854995603402	0	0	3.9864131812420784	15.328862027275422	CYLD;SMURF2;TNIP1;USP11
Biological Process	fat cell differentiation (GO:0045444)	2/58	0.022076976308450007	0.1620854995603402	0	0	9.213821892393321	35.134330004069284	TMEM120B;HMGA2
Biological Process	positive regulation of protein binding (GO:0032092)	2/58	0.022076976308450007	0.1620854995603402	0	0	9.213821892393321	35.134330004069284	FKBP1A;ADD2
Biological Process	negative regulation of autophagy (GO:0010507)	2/59	0.02279390454541644	0.1620854995603402	0	0	9.051720209614947	34.22692677899966	RRAGA;TSC1
Biological Process	acetyl-CoA biosynthetic process from pyruvate (GO:0006086)	1/6	0.023469931862476083	0.1620854995603402	0	0	51.06666666666667	191.60392946538713	PDHX
Biological Process	regulation of anion channel activity (GO:0010359)	1/6	0.023469931862476083	0.1620854995603402	0	0	51.06666666666667	191.60392946538713	PRNP
Biological Process	negative regulation of meiotic cell cycle (GO:0051447)	1/6	0.023469931862476083	0.1620854995603402	0	0	51.06666666666667	191.60392946538713	DUSP1
Biological Process	negative regulation of monocyte chemotaxis (GO:0090027)	1/6	0.023469931862476083	0.1620854995603402	0	0	51.06666666666667	191.60392946538713	DUSP1
Biological Process	regulation of glutamate receptor signaling pathway (GO:1900449)	1/6	0.023469931862476083	0.1620854995603402	0	0	51.06666666666667	191.60392946538713	PRNP
Biological Process	neuroepithelial cell differentiation (GO:0060563)	1/6	0.023469931862476083	0.1620854995603402	0	0	51.06666666666667	191.60392946538713	BCCIP
Biological Process	chromatin organization involved in negative regulation of transcription (GO:0097549)	1/6	0.023469931862476083	0.1620854995603402	0	0	51.06666666666667	191.60392946538713	HMGA2
Biological Process	contact inhibition (GO:0060242)	1/6	0.023469931862476083	0.1620854995603402	0	0	51.06666666666667	191.60392946538713	YAP1
Biological Process	COPI coating of Golgi vesicle (GO:0048205)	1/6	0.023469931862476083	0.1620854995603402	0	0	51.06666666666667	191.60392946538713	ARFGAP3
Biological Process	regulation of macrophage apoptotic process (GO:2000109)	1/6	0.023469931862476083	0.1620854995603402	0	0	51.06666666666667	191.60392946538713	CDKN2A
Biological Process	COPI-coated vesicle budding (GO:0035964)	1/6	0.023469931862476083	0.1620854995603402	0	0	51.06666666666667	191.60392946538713	ARFGAP3
Biological Process	regulation of mitotic sister chromatid segregation (GO:0033047)	1/6	0.023469931862476083	0.1620854995603402	0	0	51.06666666666667	191.60392946538713	DUSP1
Biological Process	regulation of mitotic spindle checkpoint (GO:1903504)	1/6	0.023469931862476083	0.1620854995603402	0	0	51.06666666666667	191.60392946538713	DUSP1
Biological Process	regulation of protein depolymerization (GO:1901879)	1/6	0.023469931862476083	0.1620854995603402	0	0	51.06666666666667	191.60392946538713	WDR1
Biological Process	positive regulation of extrinsic apoptotic signaling pathway via death domain receptors (GO:1902043)	1/6	0.023469931862476083	0.1620854995603402	0	0	51.06666666666667	191.60392946538713	ATF3
Biological Process	Golgi transport vesicle coating (GO:0048200)	1/6	0.023469931862476083	0.1620854995603402	0	0	51.06666666666667	191.60392946538713	ARFGAP3
Biological Process	histone-serine phosphorylation (GO:0035404)	1/6	0.023469931862476083	0.1620854995603402	0	0	51.06666666666667	191.60392946538713	HMGA2
Biological Process	isoleucine metabolic process (GO:0006549)	1/6	0.023469931862476083	0.1620854995603402	0	0	51.06666666666667	191.60392946538713	ACAT1
Biological Process	valine metabolic process (GO:0006573)	1/6	0.023469931862476083	0.1620854995603402	0	0	51.06666666666667	191.60392946538713	BCAT1
Biological Process	protein geranylgeranylation (GO:0018344)	1/6	0.023469931862476083	0.1620854995603402	0	0	51.06666666666667	191.60392946538713	CHML
Biological Process	cellular response to chemokine (GO:1990869)	2/60	0.023520377596358256	0.1620854995603402	0	0	8.895208240035826	33.35603554246505	DUSP1;WNK1
Biological Process	protein modification by small protein removal (GO:0070646)	4/276	0.023795397326768167	0.1620854995603402	0	0	3.8527450980392155	14.402574859282268	CYLD;SMURF2;TNIP1;USP11
Biological Process	negative regulation of response to stimulus (GO:0048585)	2/61	0.02425631092262124	0.1620854995603402	0	0	8.744001760950914	32.519628526621595	BRAP;HMGA2
Biological Process	cellular response to starvation (GO:0009267)	3/158	0.024712232927713216	0.1620854995603402	0	0	5.033786078098472	18.62730841433518	RRAGA;IFI16;EIF2S1
Biological Process	amyloid fibril formation (GO:1990000)	2/63	0.02575622273214907	0.1620854995603402	0	0	8.45646157121567	30.942861131917788	FKBP1A;MFGE8
Biological Process	cell cycle G1/S phase transition (GO:0044843)	2/63	0.02575622273214907	0.1620854995603402	0	0	8.45646157121567	30.942861131917788	CDKN2A;BCAT1
Biological Process	COPII vesicle coating (GO:0048208)	2/63	0.02575622273214907	0.1620854995603402	0	0	8.45646157121567	30.942861131917788	STX5;CD59
Biological Process	vesicle coating (GO:0006901)	2/63	0.02575622273214907	0.1620854995603402	0	0	8.45646157121567	30.942861131917788	STX5;CD59
Biological Process	vesicle targeting, rough ER to cis-Golgi (GO:0048207)	2/63	0.02575622273214907	0.1620854995603402	0	0	8.45646157121567	30.942861131917788	STX5;CD59
Biological Process	regulation of cilium assembly (GO:1902017)	2/64	0.026520034632070515	0.1620854995603402	0	0	8.319648093841643	30.199114632471428	YAP1;CYLD
Biological Process	regulation of cellular catabolic process (GO:0031329)	2/65	0.027292973640561793	0.1620854995603402	0	0	8.187177901463615	29.483059090686723	RRAGA;IFI16
Biological Process	negative regulation of double-strand break repair via nonhomologous end joining (GO:2001033)	1/7	0.027328369111917827	0.1620854995603402	0	0	42.5534188034188	153.1850716850233	HMGA2
Biological Process	cellular amino acid biosynthetic process (GO:0008652)	1/7	0.027328369111917827	0.1620854995603402	0	0	42.5534188034188	153.1850716850233	BCAT1
Biological Process	creatine metabolic process (GO:0006600)	1/7	0.027328369111917827	0.1620854995603402	0	0	42.5534188034188	153.1850716850233	SLC6A8
Biological Process	parallel actin filament bundle assembly (GO:0030046)	1/7	0.027328369111917827	0.1620854995603402	0	0	42.5534188034188	153.1850716850233	FSCN1
Biological Process	dorsal aorta development (GO:0035907)	1/7	0.027328369111917827	0.1620854995603402	0	0	42.5534188034188	153.1850716850233	RBPJ
Biological Process	dorsal aorta morphogenesis (GO:0035912)	1/7	0.027328369111917827	0.1620854995603402	0	0	42.5534188034188	153.1850716850233	RBPJ
Biological Process	regulation of protein deubiquitination (GO:0090085)	1/7	0.027328369111917827	0.1620854995603402	0	0	42.5534188034188	153.1850716850233	TNIP1
Biological Process	regulation of transcription from RNA polymerase II promoter involved in myocardial precursor cell differentiation (GO:0003256)	1/7	0.027328369111917827	0.1620854995603402	0	0	42.5534188034188	153.1850716850233	RBPJ
Biological Process	Golgi disassembly (GO:0090166)	1/7	0.027328369111917827	0.1620854995603402	0	0	42.5534188034188	153.1850716850233	STX5
Biological Process	heart trabecula formation (GO:0060347)	1/7	0.027328369111917827	0.1620854995603402	0	0	42.5534188034188	153.1850716850233	FKBP1A
Biological Process	positive regulation of intracellular estrogen receptor signaling pathway (GO:0033148)	1/7	0.027328369111917827	0.1620854995603402	0	0	42.5534188034188	153.1850716850233	YAP1
Biological Process	rRNA-containing ribonucleoprotein complex export from nucleus (GO:0071428)	1/7	0.027328369111917827	0.1620854995603402	0	0	42.5534188034188	153.1850716850233	TSC1
Biological Process	selenocysteine incorporation (GO:0001514)	1/7	0.027328369111917827	0.1620854995603402	0	0	42.5534188034188	153.1850716850233	SECISBP2L
Biological Process	SMAD protein complex assembly (GO:0007183)	1/7	0.027328369111917827	0.1620854995603402	0	0	42.5534188034188	153.1850716850233	FKBP1A
Biological Process	leucine metabolic process (GO:0006551)	1/7	0.027328369111917827	0.1620854995603402	0	0	42.5534188034188	153.1850716850233	BCAT1
Biological Process	positive regulation of podosome assembly (GO:0071803)	1/7	0.027328369111917827	0.1620854995603402	0	0	42.5534188034188	153.1850716850233	FSCN1
Biological Process	positive regulation of potassium ion import across plasma membrane (GO:1903288)	1/7	0.027328369111917827	0.1620854995603402	0	0	42.5534188034188	153.1850716850233	WNK1
Biological Process	positive regulation of protein deubiquitination (GO:1903003)	1/7	0.027328369111917827	0.1620854995603402	0	0	42.5534188034188	153.1850716850233	TNIP1
Biological Process	membrane biogenesis (GO:0044091)	1/7	0.027328369111917827	0.1620854995603402	0	0	42.5534188034188	153.1850716850233	SERINC1
Biological Process	translational readthrough (GO:0006451)	1/7	0.027328369111917827	0.1620854995603402	0	0	42.5534188034188	153.1850716850233	SECISBP2L
Biological Process	positive regulation of trophoblast cell migration (GO:1901165)	1/7	0.027328369111917827	0.1620854995603402	0	0	42.5534188034188	153.1850716850233	SMURF2
Biological Process	cell-cell junction assembly (GO:0007043)	2/66	0.0280749577018175	0.1636912788038173	0	0	8.058847402597403	28.793272827800436	WDR1;FSCN1
Biological Process	cellular response to nutrient levels (GO:0031669)	2/66	0.0280749577018175	0.1636912788038173	0	0	8.058847402597403	28.793272827800436	RRAGA;TSC1
Biological Process	positive regulation of cell death (GO:0010942)	2/66	0.0280749577018175	0.1636912788038173	0	0	8.058847402597403	28.793272827800436	PRNP;EIF2S1
Biological Process	positive regulation of catabolic process (GO:0009896)	2/67	0.02886590526384066	0.16392414061371996	0	0	7.934465534465534	28.12842718275684	SMURF2;STX5
Biological Process	regulation of viral genome replication (GO:0045069)	2/67	0.02886590526384066	0.16392414061371996	0	0	7.934465534465534	28.12842718275684	IFI16;TNIP1
Biological Process	negative regulation of transforming growth factor beta receptor signaling pathway (GO:0030512)	2/68	0.029665735246776792	0.16392414061371996	0	0	7.813852813852814	27.48727914818012	FKBP1A;SMURF2
Biological Process	regulation of dendritic spine maintenance (GO:1902950)	1/8	0.031171754372239124	0.16392414061371996	0	0	36.472527472527474	126.49558455333695	PRNP
Biological Process	negative regulation of sodium ion transport (GO:0010766)	1/8	0.031171754372239124	0.16392414061371996	0	0	36.472527472527474	126.49558455333695	WNK1
Biological Process	regulation of microvillus organization (GO:0032530)	1/8	0.031171754372239124	0.16392414061371996	0	0	36.472527472527474	126.49558455333695	FSCN1
Biological Process	dendritic spine maintenance (GO:0097062)	1/8	0.031171754372239124	0.16392414061371996	0	0	36.472527472527474	126.49558455333695	PRNP
Biological Process	regulation of potassium ion import (GO:1903286)	1/8	0.031171754372239124	0.16392414061371996	0	0	36.472527472527474	126.49558455333695	WNK1
Biological Process	positive regulation of adaptive immune response (GO:0002821)	1/8	0.031171754372239124	0.16392414061371996	0	0	36.472527472527474	126.49558455333695	IL6ST
Biological Process	positive regulation of extracellular matrix disassembly (GO:0090091)	1/8	0.031171754372239124	0.16392414061371996	0	0	36.472527472527474	126.49558455333695	FSCN1
Biological Process	positive regulation of fibroblast migration (GO:0010763)	1/8	0.031171754372239124	0.16392414061371996	0	0	36.472527472527474	126.49558455333695	ITGB1
Biological Process	respiratory chain complex III assembly (GO:0017062)	1/8	0.031171754372239124	0.16392414061371996	0	0	36.472527472527474	126.49558455333695	UQCC1
Biological Process	positive regulation of intracellular steroid hormone receptor signaling pathway (GO:0033145)	1/8	0.031171754372239124	0.16392414061371996	0	0	36.472527472527474	126.49558455333695	YAP1
Biological Process	positive regulation of myeloid cell apoptotic process (GO:0033034)	1/8	0.031171754372239124	0.16392414061371996	0	0	36.472527472527474	126.49558455333695	CDKN2A
Biological Process	lens fiber cell development (GO:0070307)	1/8	0.031171754372239124	0.16392414061371996	0	0	36.472527472527474	126.49558455333695	EPHA2
Biological Process	mitochondrial respiratory chain complex III assembly (GO:0034551)	1/8	0.031171754372239124	0.16392414061371996	0	0	36.472527472527474	126.49558455333695	UQCC1
Biological Process	mitochondrial RNA processing (GO:0000963)	1/8	0.031171754372239124	0.16392414061371996	0	0	36.472527472527474	126.49558455333695	FASTKD5
Biological Process	ventricular trabecula myocardium morphogenesis (GO:0003222)	1/8	0.031171754372239124	0.16392414061371996	0	0	36.472527472527474	126.49558455333695	RBPJ
Biological Process	progesterone receptor signaling pathway (GO:0050847)	1/8	0.031171754372239124	0.16392414061371996	0	0	36.472527472527474	126.49558455333695	YAP1
Biological Process	negative regulation of viral process (GO:0048525)	2/70	0.03129172064040972	0.16392414061371996	0	0	7.583269671504966	26.27149258954982	IFI16;TNIP1
Biological Process	positive regulation of cellular protein localization (GO:1903829)	2/71	0.03211771632903872	0.1657274162578398	0	0	7.4729907773386035	25.694739086022242	YAP1;STX3
Biological Process	regulation of TOR signaling (GO:0032006)	2/71	0.03211771632903872	0.1657274162578398	0	0	7.4729907773386035	25.694739086022242	RRAGA;TSC1
Biological Process	myeloid leukocyte differentiation (GO:0002573)	2/71	0.03211771632903872	0.1657274162578398	0	0	7.4729907773386035	25.694739086022242	IFI16;EPHA2
Biological Process	endoplasmic reticulum organization (GO:0007029)	2/73	0.033795317979728026	0.16591983120583376	0	0	7.261752332174868	24.598699541558176	PRNP;STX5
Biological Process	positive regulation of apoptotic process (GO:0043065)	4/310	0.03437569104875405	0.16591983120583376	0	0	3.418736383442266	11.522528319918916	ITGB1;PRNP;ARHGEF18;HMGA2
Biological Process	cellular response to amino acid starvation (GO:0034198)	2/74	0.034646767085650974	0.16591983120583376	0	0	7.1605339105339105	24.077659456780683	RRAGA;EIF2S1
Biological Process	regulation of complement-dependent cytotoxicity (GO:1903659)	1/9	0.03500014539170605	0.16591983120583376	0	0	31.911858974358974	106.98141378610859	CD59
Biological Process	CD40 signaling pathway (GO:0023035)	1/9	0.03500014539170605	0.16591983120583376	0	0	31.911858974358974	106.98141378610859	ITGB1
Biological Process	regulation of DNA-directed DNA polymerase activity (GO:1900262)	1/9	0.03500014539170605	0.16591983120583376	0	0	31.911858974358974	106.98141378610859	RFC5
Biological Process	neurotransmitter receptor transport to postsynaptic membrane (GO:0098969)	1/9	0.03500014539170605	0.16591983120583376	0	0	31.911858974358974	106.98141378610859	STX3
Biological Process	epithelial to mesenchymal transition involved in endocardial cushion formation (GO:0003198)	1/9	0.03500014539170605	0.16591983120583376	0	0	31.911858974358974	106.98141378610859	RBPJ
Biological Process	regulation of smooth muscle cell apoptotic process (GO:0034391)	1/9	0.03500014539170605	0.16591983120583376	0	0	31.911858974358974	106.98141378610859	CDKN2A
Biological Process	positive regulation of DNA-directed DNA polymerase activity (GO:1900264)	1/9	0.03500014539170605	0.16591983120583376	0	0	31.911858974358974	106.98141378610859	RFC5
Biological Process	ketone body biosynthetic process (GO:0046951)	1/9	0.03500014539170605	0.16591983120583376	0	0	31.911858974358974	106.98141378610859	ACAT1
Biological Process	maintenance of apical/basal cell polarity (GO:0035090)	1/9	0.03500014539170605	0.16591983120583376	0	0	31.911858974358974	106.98141378610859	WDR1
Biological Process	maintenance of epithelial cell apical/basal polarity (GO:0045199)	1/9	0.03500014539170605	0.16591983120583376	0	0	31.911858974358974	106.98141378610859	WDR1
Biological Process	positive regulation of smooth muscle cell apoptotic process (GO:0034393)	1/9	0.03500014539170605	0.16591983120583376	0	0	31.911858974358974	106.98141378610859	CDKN2A
Biological Process	response to amino acid starvation (GO:1990928)	2/75	0.0355065446038959	0.16591983120583376	0	0	7.062088596335172	23.573521820280426	RRAGA;EIF2S1
Biological Process	regulation of BMP signaling pathway (GO:0030510)	2/76	0.03637457327277018	0.16591983120583376	0	0	6.9663039663039665	23.085532204019987	SMURF2;RBPJ
Biological Process	positive regulation of protein modification by small protein conjugation or removal (GO:1903322)	2/77	0.037250776312679576	0.16591983120583376	0	0	6.873073593073593	22.61297910692913	FKBP1A;TNIP1
Biological Process	negative regulation of protein serine/threonine kinase activity (GO:0071901)	2/78	0.03813507740610901	0.16591983120583376	0	0	6.782296650717703	22.155190996144995	DUSP1;CDKN2A
Biological Process	acetyl-CoA biosynthetic process (GO:0006085)	1/10	0.03881359976770236	0.16591983120583376	0	0	28.364672364672366	92.15638325126109	ACAT1
Biological Process	protein prenylation (GO:0018342)	1/10	0.03881359976770236	0.16591983120583376	0	0	28.364672364672366	92.15638325126109	CHML
Biological Process	negative regulation of cell adhesion mediated by integrin (GO:0033629)	1/10	0.03881359976770236	0.16591983120583376	0	0	28.364672364672366	92.15638325126109	WNK1
Biological Process	negative regulation of heterotypic cell-cell adhesion (GO:0034115)	1/10	0.03881359976770236	0.16591983120583376	0	0	28.364672364672366	92.15638325126109	WNK1
Biological Process	regulation of cell-cell adhesion involved in gastrulation (GO:0070587)	1/10	0.03881359976770236	0.16591983120583376	0	0	28.364672364672366	92.15638325126109	WNK1
Biological Process	regulation of cell-cell adhesion mediated by integrin (GO:0033632)	1/10	0.03881359976770236	0.16591983120583376	0	0	28.364672364672366	92.15638325126109	WNK1
Biological Process	regulation of epithelial cell apoptotic process (GO:1904035)	1/10	0.03881359976770236	0.16591983120583376	0	0	28.364672364672366	92.15638325126109	YAP1
Biological Process	neuron projection maintenance (GO:1990535)	1/10	0.03881359976770236	0.16591983120583376	0	0	28.364672364672366	92.15638325126109	PRNP
Biological Process	dicarboxylic acid biosynthetic process (GO:0043650)	1/10	0.03881359976770236	0.16591983120583376	0	0	28.364672364672366	92.15638325126109	GLS
Biological Process	regulation of podosome assembly (GO:0071801)	1/10	0.03881359976770236	0.16591983120583376	0	0	28.364672364672366	92.15638325126109	FSCN1
Biological Process	endothelial tube morphogenesis (GO:0061154)	1/10	0.03881359976770236	0.16591983120583376	0	0	28.364672364672366	92.15638325126109	RBPJ
Biological Process	negative regulation of NF-kappaB transcription factor activity (GO:0032088)	2/79	0.0390274006875952	0.16591983120583376	0	0	6.6938775510204085	21.711533585369086	CYLD;CDKN2A
Biological Process	positive regulation of cell population proliferation (GO:0008284)	5/474	0.03953699235726302	0.16591983120583376	0	0	2.8023972800092203	9.053196341374342	YAP1;HMGA2;STX3;RBPJ;IL6ST
Biological Process	negative regulation of cell cycle (GO:0045786)	2/80	0.03992767077528032	0.16591983120583376	0	0	6.607725607725608	21.2814073235033	DUSP1;CDKN2A
Biological Process	regulation of organelle organization (GO:0033043)	2/80	0.03992767077528032	0.16591983120583376	0	0	6.607725607725608	21.2814073235033	SAR1A;STX5
Biological Process	neutrophil degranulation (GO:0043312)	5/481	0.04167411301450641	0.16591983120583376	0	0	2.7601919146036793	8.771545250395636	DYNC1H1;COTL1;STOM;CD59;PA2G4
Biological Process	regulation of cyclin-dependent protein serine/threonine kinase activity (GO:0000079)	2/82	0.04175175201167624	0.16591983120583376	0	0	6.441883116883117	20.459510090868324	CDKN2A;BCCIP
Biological Process	regulation of gene expression, epigenetic (GO:0040029)	2/82	0.04175175201167624	0.16591983120583376	0	0	6.441883116883117	20.459510090868324	IFI16;EED
Biological Process	positive regulation of cytoskeleton organization (GO:0051495)	2/82	0.04175175201167624	0.16591983120583376	0	0	6.441883116883117	20.459510090868324	DYNC1H1;WDR1
Biological Process	actin filament depolymerization (GO:0030042)	1/11	0.04261217490903927	0.16591983120583376	0	0	25.526923076923076	80.55314827174135	WDR1
Biological Process	protein oxidation (GO:0018158)	1/11	0.04261217490903927	0.16591983120583376	0	0	25.526923076923076	80.55314827174135	LOXL2
Biological Process	negative regulation of calcium ion transmembrane transport (GO:1903170)	1/11	0.04261217490903927	0.16591983120583376	0	0	25.526923076923076	80.55314827174135	FKBP1A
Biological Process	purine nucleoside bisphosphate biosynthetic process (GO:0034033)	1/11	0.04261217490903927	0.16591983120583376	0	0	25.526923076923076	80.55314827174135	ACAT1
Biological Process	negative regulation of interleukin-17 production (GO:0032700)	1/11	0.04261217490903927	0.16591983120583376	0	0	25.526923076923076	80.55314827174135	PRNP
Biological Process	negative regulation of protein maturation (GO:1903318)	1/11	0.04261217490903927	0.16591983120583376	0	0	25.526923076923076	80.55314827174135	PRNP
Biological Process	coenzyme A biosynthetic process (GO:0015937)	1/11	0.04261217490903927	0.16591983120583376	0	0	25.526923076923076	80.55314827174135	ACAT1
Biological Process	Notch signaling involved in heart development (GO:0061314)	1/11	0.04261217490903927	0.16591983120583376	0	0	25.526923076923076	80.55314827174135	RBPJ
Biological Process	nucleus localization (GO:0051647)	1/11	0.04261217490903927	0.16591983120583376	0	0	25.526923076923076	80.55314827174135	DYNC1H1
Biological Process	PERK-mediated unfolded protein response (GO:0036499)	1/11	0.04261217490903927	0.16591983120583376	0	0	25.526923076923076	80.55314827174135	EIF2S1
Biological Process	phosphorylated carbohydrate dephosphorylation (GO:0046838)	1/11	0.04261217490903927	0.16591983120583376	0	0	25.526923076923076	80.55314827174135	INPP1
Biological Process	positive regulation of chondrocyte differentiation (GO:0032332)	1/11	0.04261217490903927	0.16591983120583376	0	0	25.526923076923076	80.55314827174135	LOXL2
Biological Process	glutamine family amino acid biosynthetic process (GO:0009084)	1/11	0.04261217490903927	0.16591983120583376	0	0	25.526923076923076	80.55314827174135	GLS
Biological Process	Golgi inheritance (GO:0048313)	1/11	0.04261217490903927	0.16591983120583376	0	0	25.526923076923076	80.55314827174135	STX5
Biological Process	hematopoietic stem cell proliferation (GO:0071425)	1/11	0.04261217490903927	0.16591983120583376	0	0	25.526923076923076	80.55314827174135	ARIH2
Biological Process	positive regulation of leukocyte apoptotic process (GO:2000108)	1/11	0.04261217490903927	0.16591983120583376	0	0	25.526923076923076	80.55314827174135	CDKN2A
Biological Process	ribonucleoside bisphosphate biosynthetic process (GO:0034030)	1/11	0.04261217490903927	0.16591983120583376	0	0	25.526923076923076	80.55314827174135	ACAT1
Biological Process	inositol phosphate dephosphorylation (GO:0046855)	1/11	0.04261217490903927	0.16591983120583376	0	0	25.526923076923076	80.55314827174135	INPP1
Biological Process	interleukin-35-mediated signaling pathway (GO:0070757)	1/11	0.04261217490903927	0.16591983120583376	0	0	25.526923076923076	80.55314827174135	IL6ST
Biological Process	ketone body metabolic process (GO:1902224)	1/11	0.04261217490903927	0.16591983120583376	0	0	25.526923076923076	80.55314827174135	ACAT1
Biological Process	positive regulation of transcription from RNA polymerase II promoter in response to endoplasmic reticulum stress (GO:1990440)	1/11	0.04261217490903927	0.16591983120583376	0	0	25.526923076923076	80.55314827174135	ATF3
Biological Process	monocyte differentiation (GO:0030224)	1/11	0.04261217490903927	0.16591983120583376	0	0	25.526923076923076	80.55314827174135	IFI16
Biological Process	negative regulation of activated T cell proliferation (GO:0046007)	1/11	0.04261217490903927	0.16591983120583376	0	0	25.526923076923076	80.55314827174135	PRNP
Biological Process	regulation of osteoblast differentiation (GO:0045667)	2/83	0.04267541465324838	0.16591983120583376	0	0	6.362033028699695	20.066693830114488	YAP1;IL6ST
Biological Process	negative regulation of apoptotic process (GO:0043066)	5/485	0.042926373435988194	0.16591983120583376	0	0	2.7366272522522523	8.615638404933293	ITGB1;YAP1;HMGA2;PA2G4;IL6ST
Biological Process	neutrophil activation involved in immune response (GO:0002283)	5/485	0.042926373435988194	0.16591983120583376	0	0	2.7366272522522523	8.615638404933293	DYNC1H1;COTL1;STOM;CD59;PA2G4
Biological Process	neutrophil mediated immunity (GO:0002446)	5/488	0.04388043334968954	0.16591983120583376	0	0	2.7192098931229367	8.501029907831688	DYNC1H1;COTL1;STOM;CD59;PA2G4
Biological Process	G1/S transition of mitotic cell cycle (GO:0000082)	2/85	0.04454561603594354	0.16591983120583376	0	0	6.208105147864184	19.314914592076924	CDKN2A;BCAT1
Biological Process	positive regulation of protein catabolic process (GO:0045732)	2/85	0.04454561603594354	0.16591983120583376	0	0	6.208105147864184	19.314914592076924	SMURF2;STX5
Biological Process	negative regulation of cellular amide metabolic process (GO:0034249)	2/86	0.04549200894918328	0.16591983120583376	0	0	6.133889919604205	18.95506069500997	PRNP;TSC1
Biological Process	negative regulation of phosphorylation (GO:0042326)	2/86	0.04549200894918328	0.16591983120583376	0	0	6.133889919604205	18.95506069500997	PRNP;CDKN2A
Biological Process	negative regulation of calcineurin-mediated signaling (GO:0106057)	1/12	0.04639592803711037	0.16591983120583376	0	0	23.205128205128204	71.25235746632562	PRNP
Biological Process	negative regulation of calcineurin-NFAT signaling cascade (GO:0070885)	1/12	0.04639592803711037	0.16591983120583376	0	0	23.205128205128204	71.25235746632562	PRNP
Biological Process	negative regulation of cilium assembly (GO:1902018)	1/12	0.04639592803711037	0.16591983120583376	0	0	23.205128205128204	71.25235746632562	YAP1
Biological Process	negative regulation of complement activation (GO:0045916)	1/12	0.04639592803711037	0.16591983120583376	0	0	23.205128205128204	71.25235746632562	CD59
Biological Process	regulation of actin filament depolymerization (GO:0030834)	1/12	0.04639592803711037	0.16591983120583376	0	0	23.205128205128204	71.25235746632562	WDR1
Biological Process	negative regulation of leukocyte chemotaxis (GO:0002689)	1/12	0.04639592803711037	0.16591983120583376	0	0	23.205128205128204	71.25235746632562	DUSP1
Biological Process	negative regulation of release of sequestered calcium ion into cytosol (GO:0051280)	1/12	0.04639592803711037	0.16591983120583376	0	0	23.205128205128204	71.25235746632562	FKBP1A
Biological Process	negative regulation of ryanodine-sensitive calcium-release channel activity (GO:0060315)	1/12	0.04639592803711037	0.16591983120583376	0	0	23.205128205128204	71.25235746632562	FKBP1A
Biological Process	regulation of leukocyte cell-cell adhesion (GO:1903037)	1/12	0.04639592803711037	0.16591983120583376	0	0	23.205128205128204	71.25235746632562	WNK1
Biological Process	P-body assembly (GO:0033962)	1/12	0.04639592803711037	0.16591983120583376	0	0	23.205128205128204	71.25235746632562	DYNC1H1
Biological Process	phosphate ion transmembrane transport (GO:0035435)	1/12	0.04639592803711037	0.16591983120583376	0	0	23.205128205128204	71.25235746632562	SLC25A3
Biological Process	early endosome to Golgi transport (GO:0034498)	1/12	0.04639592803711037	0.16591983120583376	0	0	23.205128205128204	71.25235746632562	STX5
Biological Process	positive regulation of actin filament depolymerization (GO:0030836)	1/12	0.04639592803711037	0.16591983120583376	0	0	23.205128205128204	71.25235746632562	WDR1
Biological Process	glutamine metabolic process (GO:0006541)	1/12	0.04639592803711037	0.16591983120583376	0	0	23.205128205128204	71.25235746632562	GLS
Biological Process	replicative senescence (GO:0090399)	1/12	0.04639592803711037	0.16591983120583376	0	0	23.205128205128204	71.25235746632562	CDKN2A
Biological Process	inositol phosphate catabolic process (GO:0071545)	1/12	0.04639592803711037	0.16591983120583376	0	0	23.205128205128204	71.25235746632562	INPP1
Biological Process	positive regulation of protein depolymerization (GO:1901881)	1/12	0.04639592803711037	0.16591983120583376	0	0	23.205128205128204	71.25235746632562	WDR1
Biological Process	synaptic vesicle fusion to presynaptic active zone membrane (GO:0031629)	1/12	0.04639592803711037	0.16591983120583376	0	0	23.205128205128204	71.25235746632562	STX3
Biological Process	positive regulation of sodium ion transmembrane transport (GO:1902307)	1/12	0.04639592803711037	0.16591983120583376	0	0	23.205128205128204	71.25235746632562	WNK1
Biological Process	microtubule anchoring (GO:0034453)	1/12	0.04639592803711037	0.16591983120583376	0	0	23.205128205128204	71.25235746632562	BCCIP
Biological Process	regulation of angiogenesis (GO:0045765)	3/203	0.04646398373884298	0.16591983120583376	0	0	3.8923026315789473	11.945779635422603	ITGB1;HMGA2;EPHA2
Biological Process	negative regulation of binding (GO:0051100)	2/88	0.047407017993517264	0.16700062415906988	0	0	5.990637269707038	18.265363189590836	IFI16;HMGA2
Biological Process	retrograde transport, endosome to Golgi (GO:0042147)	2/88	0.047407017993517264	0.16700062415906988	0	0	5.990637269707038	18.265363189590836	STX5;VPS26A
Biological Process	positive regulation of multicellular organismal process (GO:0051240)	4/345	0.04772691767334737	0.16700062415906988	0	0	3.0623655913978496	9.316511512475099	DYNC1H1;IFI16;SMURF2;LOXL2
Biological Process	regulation of cation channel activity (GO:2001257)	2/89	0.048375490941072324	0.16700062415906988	0	0	5.921480818032542	17.934755961218528	ITGB1;FKBP1A
Biological Process	regulation of type I interferon production (GO:0032479)	2/89	0.048375490941072324	0.16700062415906988	0	0	5.921480818032542	17.934755961218528	CYLD;IFI16
Biological Process	positive regulation of inflammatory response (GO:0050729)	2/89	0.048375490941072324	0.16700062415906988	0	0	5.921480818032542	17.934755961218528	TNIP1;IL6ST
Biological Process	positive regulation of binding (GO:0051099)	2/90	0.04935118145174281	0.16700062415906988	0	0	5.853896103896104	17.613164975179178	FKBP1A;ADD2
Biological Process	cellular response to DNA damage stimulus (GO:0006974)	4/350	0.04983939277372058	0.16700062415906988	0	0	3.0173410404624277	9.048853670421815	RFC5;YAP1;IGHMBP2;EPHA2
Biological Process	mitotic cell cycle phase transition (GO:0044772)	3/209	0.049896045872085536	0.16700062415906988	0	0	3.77778487480838	11.325094574881208	DYNC1H1;CDKN2A;BCAT1
Molecular Function	cadherin binding (GO:0045296)	6/322	0.001724232662670008	0.1473152536637794	0	0	5.09927171839778	32.44652908328799	ITGB1;MPRIP;SWAP70;FSCN1;STX5;EPHA2
Molecular Function	protein kinase binding (GO:0019901)	7/506	0.003841698469744517	0.1473152536637794	0	0	3.7840681362725452	21.04638417319308	ITGB1;CYLD;TNIP1;DUSP1;CDKN2A;WNK1;ADD2
Molecular Function	nuclear localization sequence binding (GO:0008139)	2/24	0.0040188558859007165	0.1473152536637794	0	0	23.493506493506494	129.60799042133348	BRAP;KPNA6
Molecular Function	actin binding (GO:0003779)	4/177	0.005319317781191359	0.1473152536637794	0	0	6.088015414258189	31.879346137599068	ITGB1;COTL1;FSCN1;ADD2
Molecular Function	transcription corepressor binding (GO:0001222)	2/29	0.005836835601970421	0.1473152536637794	0	0	19.13804713804714	98.43781771312402	EED;USP11
Molecular Function	mitogen-activated protein kinase binding (GO:0051019)	2/29	0.005836835601970421	0.1473152536637794	0	0	19.13804713804714	98.43781771312402	TNIP1;DUSP1
Molecular Function	protein heterodimerization activity (GO:0046982)	4/188	0.006566741799206415	0.1473152536637794	0	0	5.7208695652173915	28.7515886519918	ITGB1;RRAGA;ATF3;ADD2
Molecular Function	ion channel inhibitor activity (GO:0008200)	2/37	0.009381560833525277	0.1473152536637794	0	0	14.75769944341373	68.90383343384627	FKBP1A;WNK1
Molecular Function	signal sequence binding (GO:0005048)	2/42	0.011975202624320676	0.1473152536637794	0	0	12.90974025974026	57.12453191930441	BRAP;KPNA6
Molecular Function	copper ion binding (GO:0005507)	2/45	0.013664889094063649	0.1473152536637794	0	0	12.0072485653881	51.546224460061474	PRNP;LOXL2
Molecular Function	ribosome binding (GO:0043022)	2/48	0.015451624403589763	0.1473152536637794	0	0	11.222473178994917	46.7981748688665	IGHMBP2;EIF2S1
Molecular Function	transcription coregulator binding (GO:0001221)	2/53	0.01863850207343616	0.1473152536637794	0	0	10.119684237331295	40.30190390528262	EED;USP11
Molecular Function	5'-deoxyribose-5-phosphate lyase activity (GO:0051575)	1/5	0.019596384739634504	0.1473152536637794	0	0	63.83653846153846	251.0314538182023	HMGA2
Molecular Function	collagen binding involved in cell-matrix adhesion (GO:0098639)	1/5	0.019596384739634504	0.1473152536637794	0	0	63.83653846153846	251.0314538182023	ITGB1
Molecular Function	inorganic phosphate transmembrane transporter activity (GO:0005315)	1/5	0.019596384739634504	0.1473152536637794	0	0	63.83653846153846	251.0314538182023	SLC25A3
Molecular Function	ATPase inhibitor activity (GO:0042030)	1/5	0.019596384739634504	0.1473152536637794	0	0	63.83653846153846	251.0314538182023	TSC1
Molecular Function	C-acetyltransferase activity (GO:0016453)	1/5	0.019596384739634504	0.1473152536637794	0	0	63.83653846153846	251.0314538182023	ACAT1
Molecular Function	C-X3-C chemokine binding (GO:0019960)	1/5	0.019596384739634504	0.1473152536637794	0	0	63.83653846153846	251.0314538182023	ITGB1
Molecular Function	oncostatin-M receptor activity (GO:0004924)	1/6	0.023469931862476083	0.1473152536637794	0	0	51.06666666666667	191.60392946538713	IL6ST
Molecular Function	icosatetraenoic acid binding (GO:0050543)	1/6	0.023469931862476083	0.1473152536637794	0	0	51.06666666666667	191.60392946538713	STX3
Molecular Function	acetyl-CoA C-acyltransferase activity (GO:0003988)	1/6	0.023469931862476083	0.1473152536637794	0	0	51.06666666666667	191.60392946538713	ACAT1
Molecular Function	leukemia inhibitory factor receptor activity (GO:0004923)	1/6	0.023469931862476083	0.1473152536637794	0	0	51.06666666666667	191.60392946538713	IL6ST
Molecular Function	arachidonic acid binding (GO:0050544)	1/6	0.023469931862476083	0.1473152536637794	0	0	51.06666666666667	191.60392946538713	STX3
Molecular Function	5'-3' DNA helicase activity (GO:0043139)	1/7	0.027328369111917827	0.1473152536637794	0	0	42.5534188034188	153.1850716850233	IGHMBP2
Molecular Function	icosanoid binding (GO:0050542)	1/7	0.027328369111917827	0.1473152536637794	0	0	42.5534188034188	153.1850716850233	STX3
Molecular Function	interleukin-6 receptor binding (GO:0005138)	1/7	0.027328369111917827	0.1473152536637794	0	0	42.5534188034188	153.1850716850233	IL6ST
Molecular Function	oxysterol binding (GO:0008142)	1/7	0.027328369111917827	0.1473152536637794	0	0	42.5534188034188	153.1850716850233	OSBP
Molecular Function	aspartic-type endopeptidase inhibitor activity (GO:0019828)	1/7	0.027328369111917827	0.1473152536637794	0	0	42.5534188034188	153.1850716850233	PRNP
Molecular Function	minor groove of adenine-thymine-rich DNA binding (GO:0003680)	1/7	0.027328369111917827	0.1473152536637794	0	0	42.5534188034188	153.1850716850233	HMGA2
Molecular Function	cell-matrix adhesion mediator activity (GO:0098634)	1/7	0.027328369111917827	0.1473152536637794	0	0	42.5534188034188	153.1850716850233	ITGB1
Molecular Function	ciliary neurotrophic factor receptor activity (GO:0004897)	1/8	0.031171754372239124	0.1473152536637794	0	0	36.472527472527474	126.49558455333695	IL6ST
Molecular Function	cuprous ion binding (GO:1903136)	1/8	0.031171754372239124	0.1473152536637794	0	0	36.472527472527474	126.49558455333695	PRNP
Molecular Function	interleukin-17 receptor activity (GO:0030368)	1/8	0.031171754372239124	0.1473152536637794	0	0	36.472527472527474	126.49558455333695	IL6ST
Molecular Function	G protein-coupled glutamate receptor binding (GO:0035256)	1/8	0.031171754372239124	0.1473152536637794	0	0	36.472527472527474	126.49558455333695	PRNP
Molecular Function	ciliary neurotrophic factor receptor binding (GO:0005127)	1/9	0.03500014539170605	0.1473152536637794	0	0	31.911858974358974	106.98141378610859	IL6ST
Molecular Function	potassium channel inhibitor activity (GO:0019870)	1/9	0.03500014539170605	0.1473152536637794	0	0	31.911858974358974	106.98141378610859	WNK1
Molecular Function	potassium ion binding (GO:0030955)	1/9	0.03500014539170605	0.1473152536637794	0	0	31.911858974358974	106.98141378610859	ACAT1
Molecular Function	type I transforming growth factor beta receptor binding (GO:0034713)	1/9	0.03500014539170605	0.1473152536637794	0	0	31.911858974358974	106.98141378610859	FKBP1A
Molecular Function	chloride channel inhibitor activity (GO:0019869)	1/10	0.03881359976770236	0.1473152536637794	0	0	28.364672364672366	92.15638325126109	WNK1
Molecular Function	cyclin-dependent protein serine/threonine kinase inhibitor activity (GO:0004861)	1/10	0.03881359976770236	0.1473152536637794	0	0	28.364672364672366	92.15638325126109	CDKN2A
Molecular Function	Lys63-specific deubiquitinase activity (GO:0061578)	1/10	0.03881359976770236	0.1473152536637794	0	0	28.364672364672366	92.15638325126109	CYLD
Molecular Function	MAP kinase tyrosine/serine/threonine phosphatase activity (GO:0017017)	1/10	0.03881359976770236	0.1473152536637794	0	0	28.364672364672366	92.15638325126109	DUSP1
Molecular Function	protein tyrosine/threonine phosphatase activity (GO:0008330)	1/10	0.03881359976770236	0.1473152536637794	0	0	28.364672364672366	92.15638325126109	DUSP1
Molecular Function	cAMP response element binding (GO:0035497)	1/10	0.03881359976770236	0.1473152536637794	0	0	28.364672364672366	92.15638325126109	HMGA2
Molecular Function	DNA-(apurinic or apyrimidinic site) endonuclease activity (GO:0003906)	1/11	0.04261217490903927	0.14825485853769912	0	0	25.526923076923076	80.55314827174135	HMGA2
Molecular Function	transaminase activity (GO:0008483)	1/11	0.04261217490903927	0.14825485853769912	0	0	25.526923076923076	80.55314827174135	BCAT1
Molecular Function	C-acyltransferase activity (GO:0016408)	1/11	0.04261217490903927	0.14825485853769912	0	0	25.526923076923076	80.55314827174135	ACAT1
Molecular Function	calcium channel inhibitor activity (GO:0019855)	1/11	0.04261217490903927	0.14825485853769912	0	0	25.526923076923076	80.55314827174135	FKBP1A
Molecular Function	MAP kinase phosphatase activity (GO:0033549)	1/12	0.04639592803711037	0.15496239964394865	0	0	23.205128205128204	71.25235746632562	DUSP1
Molecular Function	C2H2 zinc finger domain binding (GO:0070742)	1/12	0.04639592803711037	0.15496239964394865	0	0	23.205128205128204	71.25235746632562	HMGA2
Molecular Function	RNA binding (GO:0003723)	10/1406	0.049608022745663255	0.16110655770563223	0	0	1.9231967111000374	5.776518852220587	DYNC1H1;IFI16;CDKN2A;SECISBP2L;BCCIP;FSCN1;FASTKD5;IGHMBP2;PA2G4;EIF2S1
Cellular component	ER to Golgi transport vesicle membrane (GO:0012507)	3/54	0.0012726750607539453	0.05525926843113485	0	0	15.379256965944272	102.52788117796473	SAR1A;STX5;CD59
Cellular component	actin cytoskeleton (GO:0015629)	6/316	0.0015677797964759397	0.05525926843113485	0	0	5.199558108705259	33.57923919887802	WDR1;MPRIP;SWAP70;COTL1;FSCN1;TSC1
Cellular component	vesicle (GO:0031982)	5/226	0.002015381972629118	0.05525926843113485	0	0	6.022991317108964	37.384385097920095	STOM;STX5;VPS26A;CD59;MFGE8
Cellular component	cytoplasmic dynein complex (GO:0005868)	2/19	0.0025219657050296676	0.05525926843113485	0	0	30.411000763941942	181.94040030507122	DYNC1H1;DYNLRB1
Cellular component	anchored component of external side of plasma membrane (GO:0031362)	2/20	0.0027950276574232437	0.05525926843113485	0	0	28.72005772005772	168.87144870732206	PRNP;CD59
Cellular component	azurophil granule (GO:0042582)	4/155	0.0033224025396134706	0.05525926843113485	0	0	6.982781456953642	39.851202328246	DYNC1H1;STOM;STX3;PA2G4
Cellular component	membrane raft (GO:0045121)	4/163	0.003975772322407036	0.05525926843113485	0	0	6.628763102725367	36.64072837481817	ITGB1;PRNP;STOM;ADD2
Cellular component	intrinsic component of external side of plasma membrane (GO:0031233)	2/24	0.0040188558859007165	0.05525926843113485	0	0	23.493506493506494	129.60799042133348	PRNP;CD59
Cellular component	Golgi membrane (GO:0000139)	6/472	0.010914793976269904	0.12936207677997041	0	0	3.4314186607090362	15.501901036963192	OSBP;AP1S2;M6PR;STX5;CD59;ACBD3
Cellular component	cortical actin cytoskeleton (GO:0030864)	2/42	0.011975202624320676	0.12936207677997041	0	0	12.90974025974026	57.12453191930441	WDR1;COTL1
Cellular component	anchored component of plasma membrane (GO:0046658)	2/46	0.0142498070129418	0.12936207677997041	0	0	11.733766233766234	49.88038007120988	PRNP;CD59
Cellular component	intracellular non-membrane-bounded organelle (GO:0043232)	10/1158	0.015525823327583939	0.12936207677997041	0	0	2.369969196586376	9.871515665927303	CYLD;IFI16;OSBP;FSCN1;STOM;TSC1;PA2G4;RBPJ;ATF3;ADD2
Cellular component	endoplasmic reticulum-Golgi intermediate compartment membrane (GO:0033116)	2/49	0.016068341738612064	0.12936207677997041	0	0	10.983144515059408	45.37031884369399	STX5;CD59
Cellular component	focal adhesion (GO:0005925)	5/387	0.018544145215476662	0.12936207677997041	0	0	3.456028017546342	13.781261337134163	ITGB1;CSRP2;MPRIP;CD59;EPHA2
Cellular component	cell-substrate junction (GO:0030055)	5/394	0.019868395285947492	0.12936207677997041	0	0	3.392621413186966	13.294411038860963	ITGB1;CSRP2;MPRIP;CD59;EPHA2
Cellular component	coated vesicle membrane (GO:0030662)	2/55	0.0199843135713589	0.12936207677997041	0	0	9.736829208527322	38.098339663933444	STX5;CD59
Cellular component	cortical cytoskeleton (GO:0030863)	2/58	0.022076976308450007	0.12936207677997041	0	0	9.213821892393321	35.134330004069284	WDR1;COTL1
Cellular component	filopodium (GO:0030175)	2/58	0.022076976308450007	0.12936207677997041	0	0	9.213821892393321	35.134330004069284	ITGB1;FSCN1
Cellular component	cell-cell junction (GO:0005911)	4/271	0.022434191352804923	0.12936207677997041	0	0	3.925892634207241	14.907278138524758	WDR1;FSCN1;STX3;EPHA2
Cellular component	transport vesicle membrane (GO:0030658)	2/60	0.023520377596358256	0.12936207677997041	0	0	8.895208240035826	33.35603554246505	STX5;CD59
Cellular component	specific granule (GO:0042581)	3/160	0.02552632920600747	0.13370934346003913	0	0	4.969158565202816	18.2270964422595	STOM;CD59;STX3
Cellular component	ESC/E(Z) complex (GO:0035098)	1/8	0.031171754372239124	0.14869939911080332	0	0	36.472527472527474	126.49558455333695	EED
Cellular component	bounding membrane of organelle (GO:0098588)	7/767	0.031754441610912704	0.14869939911080332	0	0	2.4511513157894735	8.455792262097178	ITGB1;OSBP;AP1S2;STX5;VPS26A;CD59;ACBD3
Cellular component	actin filament (GO:0005884)	2/72	0.032952274997818554	0.14869939911080332	0	0	7.365862708719852	25.13744266346882	COTL1;TSC1
Cellular component	tertiary granule membrane (GO:0070821)	2/73	0.033795317979728026	0.14869939911080332	0	0	7.261752332174868	24.598699541558176	STOM;CD59
Cellular component	COPII-coated ER to Golgi transport vesicle (GO:0030134)	2/79	0.0390274006875952	0.16511592598597968	0	0	6.6938775510204085	21.711533585369086	STX5;CD59
Cellular component	primary lysosome (GO:0005766)	1/11	0.04261217490903927	0.16765341470919007	0	0	25.526923076923076	80.55314827174135	STX3
Cellular component	actin-based cell projection (GO:0098858)	2/83	0.04267541465324838	0.16765341470919007	0	0	6.362033028699695	20.066693830114488	ITGB1;FSCN1
Cellular component	nuclear membrane (GO:0031965)	3/204	0.047027531563970534	0.1677800634237735	0	0	3.8727415553809896	11.839056409366725	BRAP;PRNP;TMEM120B
Cellular component	mitochondrial matrix (GO:0005759)	4/348	0.04898825969886609	0.1677800634237735	0	0	3.0351937984496122	9.154674463913429	ACAD8;PDHX;GLS;ACAT1
Cellular component	azurophil granule lumen (GO:0035578)	2/90	0.04935118145174281	0.1677800634237735	0	0	5.853896103896104	17.613164975179178	DYNC1H1;PA2G4

## Sheet: MCF-7 DR down 127genes
Category	Term	Overlap	P-value	Adjusted P-value	Old P-value	Old Adjusted P-value	Odds Ratio	Combined Score	Genes
Biological Process	DNA metabolic process (GO:0006259)	10/277	1.111869693735076E-5	0.008552698511512748	0	0	6.276129197477512	71.59106804622706	DCLRE1B;ORC5;SRPK2;MGMT;DDX23;HMGB3;CHD1L;HMGB1;DCTPP1;UNG
Biological Process	RNA processing (GO:0006396)	8/179	1.9070472429956458E-5	0.008552698511512748	0	0	7.745638606319721	84.17471570418992	SRPK2;IVNS1ABP;NCBP1;NCBP2;HNRNPH1;DDX23;HNRNPA2B1;HNRNPH3
Biological Process	RNA metabolic process (GO:0016070)	7/133	2.2606251572280392E-5	0.008552698511512748	0	0	9.142129629629629	97.79595766841078	HNRNPA3;NCBP1;NCBP2;HNRNPH1;HNRNPA2B1;HNRNPH3;SND1
Biological Process	RNA splicing (GO:0008380)	6/98	3.802065721872216E-5	0.010788361485812413	0	0	10.661696011498384	108.50814172135574	IVNS1ABP;SRPK2;NCBP1;NCBP2;DDX23;HNRNPH3
Biological Process	chromatin remodeling (GO:0006338)	6/103	5.032914873125298E-5	0.011424716761994426	0	0	10.109568032717048	100.05364823895063	SMARCD2;CBX3;MBD2;CHD4;CHD1L;JARID2
Biological Process	mRNA splicing, via spliceosome (GO:0000398)	9/274	6.459137892704251E-5	0.012218535847032207	0	0	5.643492165014391	54.445193412178625	SRPK2;HNRNPA3;NCBP1;NCBP2;HNRNPH1;DDX23;HNRNPA2B1;PRPF40A;HNRNPH3
Biological Process	nucleic acid metabolic process (GO:0090304)	5/71	8.881017322973481E-5	0.014399935230821287	0	0	12.29942871336314	114.74148548052302	HNRNPA3;NCBP1;NCBP2;HNRNPH1;HNRNPA2B1
Biological Process	mRNA processing (GO:0006397)	9/300	1.2873303289120052E-4	0.018263999041439074	0	0	5.132448016774419	45.975287898488716	HNRNPA3;NCBP1;NCBP2;HNRNPH1;DDX23;HNRNPA2B1;PRPF40A;HNRNPH3;RPRD2
Biological Process	RNA splicing, via transesterification reactions with bulged adenosine as nucleophile (GO:0000377)	8/251	2.0418420100177593E-4	0.02574989645966841	0	0	5.430715496074973	46.14200918199153	HNRNPA3;NCBP1;NCBP2;HNRNPH1;DDX23;HNRNPA2B1;PRPF40A;HNRNPH3
Biological Process	negative regulation of transcription, DNA-templated (GO:0045892)	16/948	3.355062972880544E-4	0.038079964742194175	0	0	2.929435873641882	23.435105669941375	RARG;CBX5;CBX3;MAZ;MBD2;HMGB1;TBX2;NCOR2;ILF3;MUC1;CUX1;SAP18;TBL1X;JARID2;PLCB1;TRIM33
Biological Process	R-loop disassembly (GO:0062176)	2/5	3.9508013751910333E-4	0.040765086916743846	0	0	105.97333333333333	830.45175373603	SRPK2;DDX23
Biological Process	DNA geometric change (GO:0032392)	3/26	5.842495539504579E-4	0.05526027031114747	0	0	20.88008415147265	155.45603394934548	HNRNPA2B1;HMGB3;HMGB1
Biological Process	negative regulation of cellular macromolecule biosynthetic process (GO:2000113)	11/547	7.389492761087071E-4	0.061965826185756946	0	0	3.4210467061245495	24.66670901607906	NCOR2;ILF3;CBX5;CBX3;MBD2;SAP18;PUS7;JARID2;PLCB1;TRIM33;TBX2
Biological Process	negative regulation of nucleic acid-templated transcription (GO:1903507)	10/464	7.64336182026958E-4	0.061965826185756946	0	0	3.6558228848977747	26.23602330412793	NCOR2;ILF3;CBX5;CBX3;MBD2;SAP18;JARID2;PLCB1;TRIM33;TBX2
Biological Process	termination of RNA polymerase II transcription (GO:0006369)	3/34	0.0012958118205982142	0.08820161686450545	0	0	15.485431841831426	102.95671920508047	NCBP1;NCBP2;MAZ
Biological Process	fibroblast growth factor receptor signaling pathway (GO:0008543)	4/75	0.001330578134236302	0.08820161686450545	0	0	9.069964502461927	60.06259054655506	NCBP1;NCBP2;HNRNPH1;MAPK3
Biological Process	alpha-amino acid biosynthetic process (GO:1901607)	2/9	0.0013987921617278397	0.08820161686450545	0	0	45.408	298.4280126679786	ILVBL;ALDH18A1
Biological Process	fatty acid alpha-oxidation (GO:0001561)	2/9	0.0013987921617278397	0.08820161686450545	0	0	45.408	298.4280126679786	ILVBL;SLC27A2
Biological Process	positive regulation of mRNA 3'-end processing (GO:0031442)	2/10	0.001741231214115014	0.10167015765324001	0	0	39.73	252.41115890469297	NCBP1;NCBP2
Biological Process	cellular response to DNA damage stimulus (GO:0006974)	8/350	0.0017915446282509254	0.10167015765324001	0	0	3.839205857781709	24.281737410906256	CBX5;CBX3;MGMT;HMCES;TAOK2;CHD1L;UNG;MAPK3
Biological Process	vascular transport (GO:0010232)	4/84	0.0020217154804450174	0.10420750609152878	0	0	8.045934959349594	49.915442750572424	SLC38A1;ATP2A3;ABCG2;SLC29A2
Biological Process	regulation of mRNA 3'-end processing (GO:0031440)	2/11	0.002119340192099299	0.10420750609152878	0	0	35.31377777777778	217.41458651355765	NCBP1;NCBP2
Biological Process	embryonic eye morphogenesis (GO:0048048)	2/11	0.002119340192099299	0.10420750609152878	0	0	35.31377777777778	217.41458651355765	RARG;TBX2
Biological Process	transport across blood-brain barrier (GO:0150104)	4/86	0.0022035067367371726	0.10420750609152878	0	0	7.848899464604402	48.017253197590016	SLC38A1;ATP2A3;ABCG2;SLC29A2
Biological Process	ATP-dependent chromatin remodeling (GO:0043044)	3/42	0.0023958168691002005	0.1087700858571491	0	0	12.303970223325061	74.24253816376469	SMARCD2;MBD2;CHD4
Biological Process	neurotransmitter uptake (GO:0001504)	2/12	0.002532659498839046	0.11031226959516229	0	0	31.7808	190.00104699006127	SLC38A1;SLC29A2
Biological Process	cellular response to fibroblast growth factor stimulus (GO:0044344)	4/92	0.00281603758278742	0.11031226959516229	0	0	7.311529933481153	42.9364074744862	NCBP1;NCBP2;HNRNPH1;MAPK3
Biological Process	pyrimidine deoxyribonucleotide catabolic process (GO:0009223)	2/13	0.0029807338522071644	0.11031226959516229	0	0	28.89018181818182	168.013329686665	DCTPP1;UNG
Biological Process	regulation of mRNA metabolic process (GO:1903311)	2/13	0.0029807338522071644	0.11031226959516229	0	0	28.89018181818182	168.013329686665	SRPK2;NCBP1
Biological Process	pre-mRNA cleavage required for polyadenylation (GO:0098789)	2/13	0.0029807338522071644	0.11031226959516229	0	0	28.89018181818182	168.013329686665	NCBP1;NCBP2
Biological Process	interleukin-12-mediated signaling pathway (GO:0035722)	3/46	0.003110125662594884	0.11031226959516229	0	0	11.157164291072768	64.4113375585903	HNRNPA2B1;PLCB1;LMNB1
Biological Process	spliceosomal complex assembly (GO:0000245)	3/46	0.003110125662594884	0.11031226959516229	0	0	11.157164291072768	64.4113375585903	SRPK2;NCBP1;DDX23
Biological Process	mRNA cleavage involved in mRNA processing (GO:0098787)	2/14	0.0034631122521909517	0.11721129711713284	0	0	26.481333333333332	150.03231374792333	NCBP1;NCBP2
Biological Process	cellular response to interleukin-12 (GO:0071349)	3/48	0.003511175420248913	0.11721129711713284	0	0	10.66021505376344	60.249450559005915	HNRNPA2B1;PLCB1;LMNB1
Biological Process	transcription by RNA polymerase II (GO:0006366)	7/320	0.004380385574047749	0.1386447862692472	0	0	3.6453674121405752	19.7965998092413	NCOR2;RARG;NCBP1;NCBP2;MAZ;TBL1X;RPRD2
Biological Process	DNA-templated transcription, initiation (GO:0006352)	5/168	0.004397543881667752	0.1386447862692472	0	0	4.955747762244795	26.89340149169366	NCOR2;RARG;MAZ;TBL1X;MAPK3
Biological Process	mRNA cis splicing, via spliceosome (GO:0045292)	2/16	0.004528998380373773	0.13893008545200627	0	0	22.696	122.49608749697616	NCBP2;DDX23
Biological Process	regulation of mRNA polyadenylation (GO:1900363)	2/18	0.005726794167239465	0.16249778449541982	0	0	19.857	102.51373602728555	NCBP1;NCBP2
Biological Process	DNA conformation change (GO:0071103)	2/18	0.005726794167239465	0.16249778449541982	0	0	19.857	102.51373602728555	HMGB3;HMGB1
Biological Process	regulation of protein sumoylation (GO:0033233)	2/18	0.005726794167239465	0.16249778449541982	0	0	19.857	102.51373602728555	PIAS3;ZMIZ1
Biological Process	protein N-linked glycosylation (GO:0006487)	3/67	0.008912738618640849	0.22427132607912786	0	0	7.48828125	35.346737193242994	MGAT5;ALG5;ALG13
Biological Process	regulation of viral genome replication (GO:0045069)	3/67	0.008912738618640849	0.22427132607912786	0	0	7.48828125	35.346737193242994	SRPK2;ILF3;RAD23A
Biological Process	positive regulation of histone acetylation (GO:0035066)	2/23	0.009275859120658128	0.22427132607912786	0	0	15.125333333333334	70.79170332746214	MUC1;MAPK3
Biological Process	positive regulation of mRNA processing (GO:0050685)	2/23	0.009275859120658128	0.22427132607912786	0	0	15.125333333333334	70.79170332746214	NCBP1;NCBP2
Biological Process	DNA-templated transcription, elongation (GO:0006354)	3/69	0.009659115027069528	0.22427132607912786	0	0	7.260630498533724	33.688259994317015	NCBP1;NCBP2;TCEA2
Biological Process	RNA 3'-end processing (GO:0031123)	3/69	0.009659115027069528	0.22427132607912786	0	0	7.260630498533724	33.688259994317015	NCBP1;NCBP2;RPRD2
Biological Process	DNA-templated transcription, termination (GO:0006353)	3/70	0.010045561182256618	0.22427132607912786	0	0	7.1519017814155035	32.90321395248611	NCBP1;NCBP2;MAZ
Biological Process	fatty acid catabolic process (GO:0009062)	3/70	0.010045561182256618	0.22427132607912786	0	0	7.1519017814155035	32.90321395248611	PCCA;ILVBL;SLC27A2
Biological Process	snRNA transcription by RNA polymerase II (GO:0042795)	3/70	0.010045561182256618	0.22427132607912786	0	0	7.1519017814155035	32.90321395248611	NCBP1;NCBP2;RPRD2
Biological Process	negative regulation of protein tyrosine kinase activity (GO:0061099)	2/24	0.01007738998241015	0.22427132607912786	0	0	14.437090909090909	66.37396212190897	SH3BP5;CHMP6
Biological Process	positive regulation of cell-substrate junction organization (GO:0150117)	2/24	0.01007738998241015	0.22427132607912786	0	0	14.437090909090909	66.37396212190897	IQSEC1;PTPRJ
Biological Process	snRNA transcription (GO:0009301)	3/71	0.01044089835363576	0.22789268521878053	0	0	7.046370967741935	32.145718055146716	NCBP1;NCBP2;RPRD2
Biological Process	positive regulation of JNK cascade (GO:0046330)	3/73	0.011258391761693257	0.24109952168909143	0	0	6.844354838709678	30.708166419218102	TAOK2;HMGB1;PLCB1
Biological Process	negative regulation of transcription by RNA polymerase II (GO:0000122)	10/684	0.011924621047446994	0.2471847046296526	0	0	2.434629333739126	10.783338563938504	NCOR2;RARG;CBX5;CUX1;MAZ;MBD2;HMGB1;TBL1X;TRIM33;TBX2
Biological Process	transcription initiation from RNA polymerase II promoter (GO:0006367)	4/140	0.01225032616200267	0.2471847046296526	0	0	4.719512195121951	20.776249407696437	NCOR2;RARG;MAZ;TBL1X
Biological Process	regulation of RNA splicing (GO:0043484)	3/76	0.012552179742043175	0.2471847046296526	0	0	6.56208572691118	28.72789881411098	SRPK2;HNRNPH1;HNRNPH3
Biological Process	RNA transport (GO:0050658)	3/76	0.012552179742043175	0.2471847046296526	0	0	6.56208572691118	28.72789881411098	NCBP1;NCBP2;HNRNPA2B1
Biological Process	stress-activated protein kinase signaling cascade (GO:0031098)	2/27	0.012658071594136367	0.2471847046296526	0	0	12.70272	55.504029428636514	TAOK2;MAPK3
Biological Process	chromatin organization (GO:0006325)	4/142	0.012849248963127316	0.2471847046296526	0	0	4.650642158595499	20.25108136874692	SMARCD2;CBX3;CHD1L;JARID2
Biological Process	regulation of small molecule metabolic process (GO:0062012)	2/28	0.013575666941531178	0.25259642587930964	0	0	12.213538461538462	52.511818962010516	BCKDK;NCOR2
Biological Process	histone mRNA metabolic process (GO:0008334)	2/28	0.013575666941531178	0.25259642587930964	0	0	12.213538461538462	52.511818962010516	NCBP1;NCBP2
Biological Process	mRNA 3'-end processing (GO:0031124)	3/79	0.013927730960718612	0.2549673329099294	0	0	6.302101018675722	26.934381864573435	NCBP1;NCBP2;RPRD2
Biological Process	positive regulation of viral genome replication (GO:0045070)	2/29	0.014521291773665962	0.25784793129326156	0	0	11.760592592592593	49.77246620135527	SRPK2;RAD23A
Biological Process	protein N-linked glycosylation via asparagine (GO:0018279)	2/30	0.015494558984158234	0.25784793129326156	0	0	11.34	47.256800408587836	MGAT5;ALG5
Biological Process	peptidyl-asparagine modification (GO:0018196)	2/31	0.016495085178776226	0.25784793129326156	0	0	10.948413793103448	44.939875381836224	MGAT5;ALG5
Biological Process	7-methylguanosine mRNA capping (GO:0006370)	2/32	0.017522490658392183	0.25784793129326156	0	0	10.582933333333333	42.80024024400403	NCBP1;NCBP2
Biological Process	7-methylguanosine RNA capping (GO:0009452)	2/32	0.017522490658392183	0.25784793129326156	0	0	10.582933333333333	42.80024024400403	NCBP1;NCBP2
Biological Process	positive regulation of telomere maintenance (GO:0032206)	2/32	0.017522490658392183	0.25784793129326156	0	0	10.582933333333333	42.80024024400403	HNRNPA2B1;MAPK3
Biological Process	mitochondrial translational elongation (GO:0070125)	3/89	0.019111031969260762	0.25784793129326156	0	0	5.566485371342836	22.029307523978705	MRPS35;MRPL57;DAP3
Biological Process	mitochondrial translational termination (GO:0070126)	3/89	0.019111031969260762	0.25784793129326156	0	0	5.566485371342836	22.029307523978705	MRPS35;MRPL57;DAP3
Biological Process	cell-substrate junction assembly (GO:0007044)	2/34	0.019656438898232948	0.25784793129326156	0	0	9.9205	38.981119800380284	ITGB4;TAOK2
Biological Process	positive regulation of interleukin-12 production (GO:0032735)	2/34	0.019656438898232948	0.25784793129326156	0	0	9.9205	38.981119800380284	HMGB1;PLCB1
Biological Process	striated muscle tissue development (GO:0014706)	2/34	0.019656438898232948	0.25784793129326156	0	0	9.9205	38.981119800380284	SVIL;TBX2
Biological Process	regulation of mRNA splicing, via spliceosome (GO:0048024)	3/90	0.019680367301485518	0.25784793129326156	0	0	5.5022246941045605	21.613474377050885	SRPK2;NCBP1;SAP18
Biological Process	regulation of lipid metabolic process (GO:0019216)	3/92	0.020846982463276695	0.25784793129326156	0	0	5.378035520115984	20.815934231609585	NCOR2;TBL1X;CERS2
Biological Process	regulation of MAPK cascade (GO:0043408)	4/166	0.021520625882146125	0.25784793129326156	0	0	3.956840309143832	15.189294860448864	TAOK2;PTPRJ;HMGB1;MAPK3
Biological Process	regulation of intracellular signal transduction (GO:1902531)	7/437	0.02162201018181478	0.25784793129326156	0	0	2.6376162790697673	10.112735532354785	PRKAR2B;ARHGEF16;TAOK2;CHD4;PPP2R5C;BANP;MAPK3
Biological Process	regulation of mRNA processing (GO:0050684)	2/36	0.02189343864405057	0.25784793129326156	0	0	9.336	35.67816157733114	SRPK2;NCBP1
Biological Process	embryonic limb morphogenesis (GO:0030326)	2/36	0.02189343864405057	0.25784793129326156	0	0	9.336	35.67816157733114	RARG;TBX2
Biological Process	positive regulation of telomere maintenance via telomere lengthening (GO:1904358)	2/36	0.02189343864405057	0.25784793129326156	0	0	9.336	35.67816157733114	HNRNPA2B1;MAPK3
Biological Process	interleukin-1-mediated signaling pathway (GO:0070498)	3/94	0.022050885711720033	0.25784793129326156	0	0	5.259305210918114	20.061106995089254	PLCB1;MYD88;MAPK3
Biological Process	mRNA metabolic process (GO:0016071)	3/95	0.022666826237769732	0.25784793129326156	0	0	5.20187587657784	19.69873834601967	NCBP1;NCBP2;HNRNPA2B1
Biological Process	regulation of protein autophosphorylation (GO:0031952)	2/37	0.02304967187347814	0.25784793129326156	0	0	9.0688	34.19031684324317	TAOK2;PPP2R5C
Biological Process	positive regulation of intracellular signal transduction (GO:1902533)	8/546	0.023291833657110444	0.25784793129326156	0	0	2.4160444847083813	9.083487606505356	HIP1;CANT1;DLG5;MAZ;REL;PTPRJ;HMGB1;MYD88
Biological Process	translational termination (GO:0006415)	3/96	0.02329209326417084	0.25784793129326156	0	0	5.145681581685744	19.345917098629595	MRPS35;MRPL57;DAP3
Biological Process	regulation of apoptotic signaling pathway (GO:2001233)	2/38	0.024230581883706387	0.25784793129326156	0	0	8.816444444444445	32.79840525010321	MAZ;MADD
Biological Process	negative regulation of G0 to G1 transition (GO:0070317)	2/38	0.024230581883706387	0.25784793129326156	0	0	8.816444444444445	32.79840525010321	CBX5;CBX3
Biological Process	positive regulation of stress-activated MAPK cascade (GO:0032874)	3/99	0.025223835881355877	0.25784793129326156	0	0	4.984122983870968	18.341402438678227	TAOK2;HMGB1;PLCB1
Biological Process	mRNA-containing ribonucleoprotein complex export from nucleus (GO:0071427)	3/99	0.025223835881355877	0.25784793129326156	0	0	4.984122983870968	18.341402438678227	NCBP1;NCBP2;HNRNPA2B1
Biological Process	regulation of transcription, DNA-templated (GO:0006355)	22/2244	0.025372735499613473	0.25784793129326156	0	0	1.6644035832154644	6.115152061818357	PIAS3;SMARCD2;CBX5;CBX3;MAZ;MBD2;HMGB3;CHD4;HMGB1;TBX2;NCOR2;ILF3;CUX1;ZMIZ1;REL;TCEA2;TASP1;SAP18;TBL1X;JARID2;PLCB1;TRIM33
Biological Process	DNA recombination (GO:0006310)	2/39	0.02543581392360963	0.25784793129326156	0	0	8.57772972972973	31.49396760950185	HMGB3;HMGB1
Biological Process	regulation of protein tyrosine kinase activity (GO:0061097)	2/39	0.02543581392360963	0.25784793129326156	0	0	8.57772972972973	31.49396760950185	DLG3;SH3BP5
Biological Process	organic acid transport (GO:0015849)	3/100	0.02588638538472706	0.25784793129326156	0	0	4.932490854672431	18.023509556776776	SLC38A1;SLC27A3;ABCG2
Biological Process	gene expression (GO:0010467)	6/356	0.02621613777231865	0.25784793129326156	0	0	2.7659504132231403	10.071876826383203	NCBP1;NCBP2;HNRNPH1;HNRNPA2B1;TASP1;HNRNPH3
Biological Process	negative regulation of protein kinase B signaling (GO:0051898)	2/40	0.02666501669875254	0.25784793129326156	0	0	8.351578947368422	30.26948619381673	PTPRJ;PPP2R5C
Biological Process	nucleocytoplasmic transport (GO:0006913)	2/40	0.02666501669875254	0.25784793129326156	0	0	8.351578947368422	30.26948619381673	NCBP1;NCBP2
Biological Process	regulation of translation (GO:0006417)	4/178	0.026932309331197418	0.25784793129326156	0	0	3.6817119895336883	13.30728519560867	ILF3;NCBP1;NCBP2;PUS7
Biological Process	regulation of G0 to G1 transition (GO:0070316)	2/41	0.027917842336178035	0.25784793129326156	0	0	8.137025641025641	29.118259062460876	CBX5;CBX3
Biological Process	nucleobase-containing compound catabolic process (GO:0034655)	2/41	0.027917842336178035	0.25784793129326156	0	0	8.137025641025641	29.118259062460876	NCBP1;SND1
Biological Process	import into cell (GO:0098657)	2/41	0.027917842336178035	0.25784793129326156	0	0	8.137025641025641	29.118259062460876	SLC38A1;SLC29A2
Biological Process	translational elongation (GO:0006414)	3/104	0.028629594729508795	0.25784793129326156	0	0	4.736186521877994	16.829159368692245	MRPS35;MRPL57;DAP3
Biological Process	mRNA transport (GO:0051028)	3/104	0.028629594729508795	0.25784793129326156	0	0	4.736186521877994	16.829159368692245	NCBP1;NCBP2;HNRNPA2B1
Biological Process	activation of GTPase activity (GO:0090630)	3/105	0.02933860622374857	0.25784793129326156	0	0	4.689516129032258	16.548603736312923	TBC1D30;ARHGEF16;TBC1D10B
Biological Process	regulation of JNK cascade (GO:0046328)	3/105	0.02933860622374857	0.25784793129326156	0	0	4.689516129032258	16.548603736312923	TAOK2;HMGB1;PLCB1
Biological Process	mitochondrial translation (GO:0032543)	3/105	0.02933860622374857	0.25784793129326156	0	0	4.689516129032258	16.548603736312923	MRPS35;MRPL57;DAP3
Biological Process	regulation of cell cycle process (GO:0010564)	3/106	0.0300568800969914	0.25784793129326156	0	0	4.643751957406828	16.274788866925384	PRPF40A;MKI67;SND1
Biological Process	regulation of phosphatidylinositol 3-kinase signaling (GO:0014066)	3/106	0.0300568800969914	0.25784793129326156	0	0	4.643751957406828	16.274788866925384	MAZ;PPP2R5C;MAPK3
Biological Process	RNA export from nucleus (GO:0006405)	3/106	0.0300568800969914	0.25784793129326156	0	0	4.643751957406828	16.274788866925384	NCBP1;NCBP2;HNRNPA2B1
Biological Process	mRNA export from nucleus (GO:0006406)	3/107	0.030784403842350833	0.25784793129326156	0	0	4.598867866004963	16.007495923520672	NCBP1;NCBP2;HNRNPA2B1
Biological Process	negative regulation of CD4-positive, alpha-beta T cell differentiation (GO:0043371)	1/5	0.0313522329588074	0.25784793129326156	0	0	39.42261904761905	136.49962740373687	HMGB1
Biological Process	pyrimidine nucleobase biosynthetic process (GO:0019856)	1/5	0.0313522329588074	0.25784793129326156	0	0	39.42261904761905	136.49962740373687	DHODH
Biological Process	pyrimidine nucleoside transport (GO:0015864)	1/5	0.0313522329588074	0.25784793129326156	0	0	39.42261904761905	136.49962740373687	SLC29A2
Biological Process	pyrimidine ribonucleotide metabolic process (GO:0009218)	1/5	0.0313522329588074	0.25784793129326156	0	0	39.42261904761905	136.49962740373687	DHODH
Biological Process	cardiac muscle cell myoblast differentiation (GO:0060379)	1/5	0.0313522329588074	0.25784793129326156	0	0	39.42261904761905	136.49962740373687	TBX2
Biological Process	caveolin-mediated endocytosis (GO:0072584)	1/5	0.0313522329588074	0.25784793129326156	0	0	39.42261904761905	136.49962740373687	MAPK3
Biological Process	CD4-positive, alpha-beta T cell activation (GO:0035710)	1/5	0.0313522329588074	0.25784793129326156	0	0	39.42261904761905	136.49962740373687	HMGB1
Biological Process	regulation of cyclase activity (GO:0031279)	1/5	0.0313522329588074	0.25784793129326156	0	0	39.42261904761905	136.49962740373687	MAPK3
Biological Process	regulation of Fc-gamma receptor signaling pathway involved in phagocytosis (GO:1905449)	1/5	0.0313522329588074	0.25784793129326156	0	0	39.42261904761905	136.49962740373687	PTPRJ
Biological Process	nucleoside transport (GO:0015858)	1/5	0.0313522329588074	0.25784793129326156	0	0	39.42261904761905	136.49962740373687	SLC29A2
Biological Process	nucleoside triphosphate catabolic process (GO:0009143)	1/5	0.0313522329588074	0.25784793129326156	0	0	39.42261904761905	136.49962740373687	DCTPP1
Biological Process	DNA protection (GO:0042262)	1/5	0.0313522329588074	0.25784793129326156	0	0	39.42261904761905	136.49962740373687	DCTPP1
Biological Process	regulation of platelet-derived growth factor receptor-beta signaling pathway (GO:2000586)	1/5	0.0313522329588074	0.25784793129326156	0	0	39.42261904761905	136.49962740373687	HIP1
Biological Process	ethanolamine-containing compound metabolic process (GO:0042439)	1/5	0.0313522329588074	0.25784793129326156	0	0	39.42261904761905	136.49962740373687	GDPD3
Biological Process	fatty acid derivative catabolic process (GO:1901569)	1/5	0.0313522329588074	0.25784793129326156	0	0	39.42261904761905	136.49962740373687	BDH1
Biological Process	positive regulation of dendritic cell differentiation (GO:2001200)	1/5	0.0313522329588074	0.25784793129326156	0	0	39.42261904761905	136.49962740373687	HMGB1
Biological Process	positive regulation of DNA ligation (GO:0051106)	1/5	0.0313522329588074	0.25784793129326156	0	0	39.42261904761905	136.49962740373687	HMGB1
Biological Process	positive regulation of hippo signaling (GO:0035332)	1/5	0.0313522329588074	0.25784793129326156	0	0	39.42261904761905	136.49962740373687	DLG5
Biological Process	positive regulation of macrophage proliferation (GO:0120041)	1/5	0.0313522329588074	0.25784793129326156	0	0	39.42261904761905	136.49962740373687	MAPK3
Biological Process	positive regulation of nucleobase-containing compound transport (GO:0032241)	1/5	0.0313522329588074	0.25784793129326156	0	0	39.42261904761905	136.49962740373687	NCBP2
Biological Process	positive regulation of RNA export from nucleus (GO:0046833)	1/5	0.0313522329588074	0.25784793129326156	0	0	39.42261904761905	136.49962740373687	NCBP2
Biological Process	Toll signaling pathway (GO:0008063)	1/5	0.0313522329588074	0.25784793129326156	0	0	39.42261904761905	136.49962740373687	MYD88
Biological Process	positive regulation of toll-like receptor 9 signaling pathway (GO:0034165)	1/5	0.0313522329588074	0.25784793129326156	0	0	39.42261904761905	136.49962740373687	HMGB1
Biological Process	uridine transport (GO:0015862)	1/5	0.0313522329588074	0.25784793129326156	0	0	39.42261904761905	136.49962740373687	SLC29A2
Biological Process	proline biosynthetic process (GO:0006561)	1/5	0.0313522329588074	0.25784793129326156	0	0	39.42261904761905	136.49962740373687	ALDH18A1
Biological Process	N-acylethanolamine metabolic process (GO:0070291)	1/5	0.0313522329588074	0.25784793129326156	0	0	39.42261904761905	136.49962740373687	GDPD3
Biological Process	negative regulation of epidermal growth factor receptor signaling pathway (GO:0042059)	2/44	0.031814628288623616	0.25784793129326156	0	0	7.554666666666667	26.047199467548552	PTPRJ;CHMP6
Biological Process	positive regulation of DNA repair (GO:0045739)	2/48	0.03732054480779385	0.25784793129326156	0	0	6.896347826086957	22.676648883778718	MGMT;HMGB1
Biological Process	protein localization to perinuclear region of cytoplasm (GO:1905719)	1/6	0.03750466576200578	0.25784793129326156	0	0	31.536507936507938	103.54349904331993	HOOK2
Biological Process	purine nucleobase transport (GO:0006863)	1/6	0.03750466576200578	0.25784793129326156	0	0	31.536507936507938	103.54349904331993	SLC29A2
Biological Process	negative regulation of cellular extravasation (GO:0002692)	1/6	0.03750466576200578	0.25784793129326156	0	0	31.536507936507938	103.54349904331993	PLCB1
Biological Process	negative regulation of morphogenesis of an epithelium (GO:1905331)	1/6	0.03750466576200578	0.25784793129326156	0	0	31.536507936507938	103.54349904331993	TBX2
Biological Process	regulation of focal adhesion disassembly (GO:0120182)	1/6	0.03750466576200578	0.25784793129326156	0	0	31.536507936507938	103.54349904331993	IQSEC1
Biological Process	contact inhibition (GO:0060242)	1/6	0.03750466576200578	0.25784793129326156	0	0	31.536507936507938	103.54349904331993	PTPRJ
Biological Process	regulation of macrophage proliferation (GO:0120040)	1/6	0.03750466576200578	0.25784793129326156	0	0	31.536507936507938	103.54349904331993	MAPK3
Biological Process	embryonic camera-type eye development (GO:0031076)	1/6	0.03750466576200578	0.25784793129326156	0	0	31.536507936507938	103.54349904331993	TBX2
Biological Process	embryonic camera-type eye morphogenesis (GO:0048596)	1/6	0.03750466576200578	0.25784793129326156	0	0	31.536507936507938	103.54349904331993	TBX2
Biological Process	embryonic hindlimb morphogenesis (GO:0035116)	1/6	0.03750466576200578	0.25784793129326156	0	0	31.536507936507938	103.54349904331993	RARG
Biological Process	GDP-mannose metabolic process (GO:0019673)	1/6	0.03750466576200578	0.25784793129326156	0	0	31.536507936507938	103.54349904331993	GMDS
Biological Process	positive regulation of focal adhesion disassembly (GO:0120183)	1/6	0.03750466576200578	0.25784793129326156	0	0	31.536507936507938	103.54349904331993	IQSEC1
Biological Process	positive regulation of histone phosphorylation (GO:0033129)	1/6	0.03750466576200578	0.25784793129326156	0	0	31.536507936507938	103.54349904331993	MAPK3
Biological Process	isoleucine metabolic process (GO:0006549)	1/6	0.03750466576200578	0.25784793129326156	0	0	31.536507936507938	103.54349904331993	ILVBL
Biological Process	positive regulation of RNA binding (GO:1905216)	1/6	0.03750466576200578	0.25784793129326156	0	0	31.536507936507938	103.54349904331993	NCBP1
Biological Process	tRNA pseudouridine synthesis (GO:0031119)	1/6	0.03750466576200578	0.25784793129326156	0	0	31.536507936507938	103.54349904331993	PUS7
Biological Process	valine metabolic process (GO:0006573)	1/6	0.03750466576200578	0.25784793129326156	0	0	31.536507936507938	103.54349904331993	ILVBL
Biological Process	xenobiotic transport across blood-brain barrier (GO:1990962)	1/6	0.03750466576200578	0.25784793129326156	0	0	31.536507936507938	103.54349904331993	ABCG2
Biological Process	cellular response to mechanical stimulus (GO:0071260)	2/49	0.03875023056205843	0.25784793129326156	0	0	6.749276595744681	21.93932385787189	MYD88;MAPK3
Biological Process	regulation of stress-activated MAPK cascade (GO:0032872)	2/49	0.03875023056205843	0.25784793129326156	0	0	6.749276595744681	21.93932385787189	TAOK2;MAPK3
Biological Process	RNA catabolic process (GO:0006401)	2/49	0.03875023056205843	0.25784793129326156	0	0	6.749276595744681	21.93932385787189	NCBP1;SND1
Biological Process	positive regulation of cysteine-type endopeptidase activity involved in apoptotic process (GO:0043280)	3/119	0.04023027697447634	0.25784793129326156	0	0	4.120620133481646	13.240110454918831	HIP1;ATP2A3;HMGB1
Biological Process	DNA repair (GO:0006281)	5/298	0.04165209269603252	0.25784793129326156	0	0	2.738767974039053	8.704910171279042	DCLRE1B;MGMT;RAD23A;CHD1L;UNG
Biological Process	regulation of interleukin-12 production (GO:0032655)	2/51	0.04167121022878449	0.25784793129326156	0	0	6.473142857142857	20.57129062297526	HMGB1;PLCB1
Biological Process	inositol lipid-mediated signaling (GO:0048017)	2/51	0.04167121022878449	0.25784793129326156	0	0	6.473142857142857	20.57129062297526	PLCB1;PIK3C2B
Biological Process	phosphorylation (GO:0016310)	6/400	0.04248941754613731	0.25784793129326156	0	0	2.451524940218987	7.743142094817257	SRPK2;BCKDK;ILF3;GRK6;TAOK2;MAPK3
Biological Process	regulation of protein kinase B signaling (GO:0051896)	4/207	0.04311662635013935	0.25784793129326156	0	0	3.151107373142697	9.906598182620323	HIP1;MAZ;PTPRJ;PPP2R5C
Biological Process	regulation of exocytosis (GO:0017157)	2/52	0.043161876784411	0.25784793129326156	0	0	6.34336	19.93589693403078	RAB27B;CHMP6
Biological Process	fatty acid beta-oxidation (GO:0006635)	2/52	0.043161876784411	0.25784793129326156	0	0	6.34336	19.93589693403078	ACOX3;SLC27A2
Biological Process	negative regulation of axon regeneration (GO:0048681)	1/7	0.04361832846546804	0.25784793129326156	0	0	26.27910052910053	82.31344422437296	CERS2
Biological Process	pyrimidine ribonucleotide biosynthetic process (GO:0009220)	1/7	0.04361832846546804	0.25784793129326156	0	0	26.27910052910053	82.31344422437296	DHODH
Biological Process	pyrimidine-containing compound biosynthetic process (GO:0072528)	1/7	0.04361832846546804	0.25784793129326156	0	0	26.27910052910053	82.31344422437296	DHODH
Biological Process	cellular amino acid biosynthetic process (GO:0008652)	1/7	0.04361832846546804	0.25784793129326156	0	0	26.27910052910053	82.31344422437296	ILVBL
Biological Process	negative regulation of protein sumoylation (GO:0033234)	1/7	0.04361832846546804	0.25784793129326156	0	0	26.27910052910053	82.31344422437296	PIAS3
Biological Process	citrulline metabolic process (GO:0000052)	1/7	0.04361832846546804	0.25784793129326156	0	0	26.27910052910053	82.31344422437296	ALDH18A1
Biological Process	dendrite arborization (GO:0140059)	1/7	0.04361832846546804	0.25784793129326156	0	0	26.27910052910053	82.31344422437296	TAOK2
Biological Process	DNA ligation (GO:0006266)	1/7	0.04361832846546804	0.25784793129326156	0	0	26.27910052910053	82.31344422437296	MGMT
Biological Process	regulation of Rab protein signal transduction (GO:0032483)	1/7	0.04361832846546804	0.25784793129326156	0	0	26.27910052910053	82.31344422437296	MADD
Biological Process	establishment of centrosome localization (GO:0051660)	1/7	0.04361832846546804	0.25784793129326156	0	0	26.27910052910053	82.31344422437296	MISP
Biological Process	regulation of T cell mediated immune response to tumor cell (GO:0002840)	1/7	0.04361832846546804	0.25784793129326156	0	0	26.27910052910053	82.31344422437296	HMGB1
Biological Process	positive regulation of chemokine (C-X-C motif) ligand 2 production (GO:2000343)	1/7	0.04361832846546804	0.25784793129326156	0	0	26.27910052910053	82.31344422437296	HMGB1
Biological Process	G-quadruplex DNA unwinding (GO:0044806)	1/7	0.04361832846546804	0.25784793129326156	0	0	26.27910052910053	82.31344422437296	HNRNPA2B1
Biological Process	regulation of transcription from RNA polymerase II promoter involved in myocardial precursor cell differentiation (GO:0003256)	1/7	0.04361832846546804	0.25784793129326156	0	0	26.27910052910053	82.31344422437296	TBX2
Biological Process	glutamine transport (GO:0006868)	1/7	0.04361832846546804	0.25784793129326156	0	0	26.27910052910053	82.31344422437296	SLC38A1
Biological Process	positive regulation of histone H3-K9 methylation (GO:0051574)	1/7	0.04361832846546804	0.25784793129326156	0	0	26.27910052910053	82.31344422437296	JARID2
Biological Process	positive regulation of histone H4 acetylation (GO:0090240)	1/7	0.04361832846546804	0.25784793129326156	0	0	26.27910052910053	82.31344422437296	MUC1
Biological Process	hindlimb morphogenesis (GO:0035137)	1/7	0.04361832846546804	0.25784793129326156	0	0	26.27910052910053	82.31344422437296	RARG
Biological Process	positive regulation of interleukin-23 production (GO:0032747)	1/7	0.04361832846546804	0.25784793129326156	0	0	26.27910052910053	82.31344422437296	MYD88
Biological Process	skin morphogenesis (GO:0043589)	1/7	0.04361832846546804	0.25784793129326156	0	0	26.27910052910053	82.31344422437296	ITGB4
Biological Process	miRNA catabolic process (GO:0010587)	1/7	0.04361832846546804	0.25784793129326156	0	0	26.27910052910053	82.31344422437296	SND1
Biological Process	very long-chain fatty acid catabolic process (GO:0042760)	1/7	0.04361832846546804	0.25784793129326156	0	0	26.27910052910053	82.31344422437296	SLC27A2
Biological Process	modulation by symbiont of host apoptotic process (GO:0052150)	1/7	0.04361832846546804	0.25784793129326156	0	0	26.27910052910053	82.31344422437296	MAPK3
Biological Process	proline metabolic process (GO:0006560)	1/7	0.04361832846546804	0.25784793129326156	0	0	26.27910052910053	82.31344422437296	ALDH18A1
Biological Process	protection from non-homologous end joining at telomere (GO:0031848)	1/7	0.04361832846546804	0.25784793129326156	0	0	26.27910052910053	82.31344422437296	DCLRE1B
Biological Process	mRNA pseudouridine synthesis (GO:1990481)	1/7	0.04361832846546804	0.25784793129326156	0	0	26.27910052910053	82.31344422437296	PUS7
Biological Process	transmembrane receptor protein tyrosine kinase signaling pathway (GO:0007169)	6/404	0.044225544664488005	0.2587251402191153	0	0	2.426388139042319	7.566576699863069	NCBP1;NCBP2;HNRNPH1;PTPRJ;PLCB1;MAPK3
Biological Process	cellular macromolecule catabolic process (GO:0044265)	2/53	0.04467224809045609	0.2587251402191153	0	0	6.218666666666667	19.330120992466444	NCBP1;SND1
Biological Process	negative regulation of viral genome replication (GO:0045071)	2/54	0.04620201817185455	0.2587251402191153	0	0	6.098769230769231	18.752079685407434	SRPK2;ILF3
Biological Process	positive regulation of leukocyte chemotaxis (GO:0002690)	2/54	0.04620201817185455	0.2587251402191153	0	0	6.098769230769231	18.752079685407434	HMGB1;MAPK3
Biological Process	positive regulation of GTPase activity (GO:0043547)	4/214	0.04769071359277042	0.2587251402191153	0	0	3.0449864498644987	9.265950353841859	TBC1D30;ARHGEF16;ZC3H15;TBC1D10B
Biological Process	negative regulation of protein modification by small protein conjugation or removal (GO:1903321)	2/55	0.04775088410578517	0.2587251402191153	0	0	5.983396226415095	18.20004152543457	IVNS1ABP;PIAS3
Biological Process	positive regulation of apoptotic process (GO:0043065)	5/310	0.04790945580787986	0.2587251402191153	0	0	2.6294006987368985	7.989282534883999	SRPK2;RARG;ARHGEF16;SAP18;HMGB1
Biological Process	DNA-dependent DNA replication (GO:0006261)	3/129	0.049092747834306026	0.2587251402191153	0	0	3.7916666666666665	11.428250003775263	ORC5;SRPK2;DDX23
Biological Process	protein localization to presynapse (GO:1905383)	1/8	0.049693463055301444	0.2587251402191153	0	0	22.523809523809526	67.61381573648762	RAB27B
Biological Process	negative regulation of cAMP-dependent protein kinase activity (GO:2000480)	1/8	0.049693463055301444	0.2587251402191153	0	0	22.523809523809526	67.61381573648762	PRKAR2B
Biological Process	anterograde axonal protein transport (GO:0099641)	1/8	0.049693463055301444	0.2587251402191153	0	0	22.523809523809526	67.61381573648762	RAB27B
Biological Process	regulation of apoptotic cell clearance (GO:2000425)	1/8	0.049693463055301444	0.2587251402191153	0	0	22.523809523809526	67.61381573648762	HMGB1
Biological Process	axo-dendritic protein transport (GO:0099640)	1/8	0.049693463055301444	0.2587251402191153	0	0	22.523809523809526	67.61381573648762	RAB27B
Biological Process	negative regulation of neuron projection regeneration (GO:0070571)	1/8	0.049693463055301444	0.2587251402191153	0	0	22.523809523809526	67.61381573648762	CERS2
Biological Process	regulation of endodeoxyribonuclease activity (GO:0032071)	1/8	0.049693463055301444	0.2587251402191153	0	0	22.523809523809526	67.61381573648762	HMGB1
Biological Process	neurotransmitter reuptake (GO:0098810)	1/8	0.049693463055301444	0.2587251402191153	0	0	22.523809523809526	67.61381573648762	SLC29A2
Biological Process	depyrimidination (GO:0045008)	1/8	0.049693463055301444	0.2587251402191153	0	0	22.523809523809526	67.61381573648762	UNG
Biological Process	DNA damage induced protein phosphorylation (GO:0006975)	1/8	0.049693463055301444	0.2587251402191153	0	0	22.523809523809526	67.61381573648762	MAPK3
Biological Process	phosphatidylinositol-3-phosphate biosynthetic process (GO:0036092)	1/8	0.049693463055301444	0.2587251402191153	0	0	22.523809523809526	67.61381573648762	PIK3C2B
Biological Process	regulation of protein localization to cell cortex (GO:1904776)	1/8	0.049693463055301444	0.2587251402191153	0	0	22.523809523809526	67.61381573648762	MISP
Biological Process	positive regulation of leukocyte differentiation (GO:1902107)	1/8	0.049693463055301444	0.2587251402191153	0	0	22.523809523809526	67.61381573648762	HMGB1
Biological Process	short-chain fatty acid catabolic process (GO:0019626)	1/8	0.049693463055301444	0.2587251402191153	0	0	22.523809523809526	67.61381573648762	PCCA
Biological Process	lipid import into cell (GO:0140354)	1/8	0.049693463055301444	0.2587251402191153	0	0	22.523809523809526	67.61381573648762	SLC27A2
Biological Process	negative regulation by symbiont of host apoptotic process (GO:0033668)	1/8	0.049693463055301444	0.2587251402191153	0	0	22.523809523809526	67.61381573648762	MAPK3
Biological Process	negative regulation by symbiont of host programmed cell death (GO:0052041)	1/8	0.049693463055301444	0.2587251402191153	0	0	22.523809523809526	67.61381573648762	MAPK3
Biological Process	negative regulation of alpha-beta T cell differentiation (GO:0046639)	1/8	0.049693463055301444	0.2587251402191153	0	0	22.523809523809526	67.61381573648762	HMGB1
Molecular Function	RNA binding (GO:0003723)	28/1406	4.719269713827268E-8	1.1703788890291625E-5	0	0	3.796015305449268	64.03508345761486	MRPS35;MAZ;DDX23;ISG20L2;HMGB3;HMGB1;MKI67;FAM120A;SAP18;ZC3H15;SRPK2;HNRNPA3;NCBP1;NCBP2;KNOP1;ALG13;PRPF40A;PUS7;SND1;ILF3;SEC23IP;HNRNPH1;FUBP1;HNRNPA2B1;ALDH18A1;HNRNPH3;SUGP2;DAP3
Molecular Function	nucleosomal DNA binding (GO:0031492)	3/33	0.0011869490971184815	0.10859033634681288	0	0	16.00241935483871	107.79820243368889	SMARCD2;MBD2;CHD4
Molecular Function	cytidylyltransferase activity (GO:0070567)	2/9	0.0013987921617278397	0.10859033634681288	0	0	45.408	298.4280126679786	CMAS;PCYT2
Molecular Function	damaged DNA binding (GO:0003684)	3/44	0.002738589676004735	0.10859033634681288	0	0	11.702596380802518	69.04897228955204	DCLRE1B;HMGB1;UNG
Molecular Function	RNA 7-methylguanosine cap binding (GO:0000340)	2/13	0.0029807338522071644	0.10859033634681288	0	0	28.89018181818182	168.013329686665	NCBP1;NCBP2
Molecular Function	single-stranded DNA binding (GO:0003697)	4/97	0.0034082366383918514	0.10859033634681288	0	0	6.916688521723927	39.297582471745756	HMCES;FUBP1;RAD23A;HMGB1
Molecular Function	death receptor binding (GO:0005123)	2/15	0.003979347942816952	0.10859033634681288	0	0	24.443076923076923	135.0880208104625	MADD;MYD88
Molecular Function	DNA binding, bending (GO:0008301)	2/16	0.004528998380373773	0.10859033634681288	0	0	22.696	122.49608749697616	HMGB3;HMGB1
Molecular Function	cadherin binding (GO:0045296)	7/322	0.004530429790301676	0.10859033634681288	0	0	3.6218518518518517	19.54691158299529	LAD1;ARHGEF16;EPS8L1;PTPRJ;EVPL;SND1;ZC3H15
Molecular Function	four-way junction DNA binding (GO:0000400)	2/17	0.005111625196817337	0.10859033634681288	0	0	21.181866666666668	111.76056733723074	HMGB3;HMGB1
Molecular Function	DNA binding (GO:0003677)	12/811	0.005518780281522294	0.10859033634681288	0	0	2.4910268270120257	12.952339120533319	DCLRE1B;ILF3;RARG;CUX1;HMCES;FUBP1;HMGB3;CHD4;RAD23A;HMGB1;UNG;TBX2
Molecular Function	kinase activity (GO:0016301)	4/112	0.005681098592725739	0.10859033634681288	0	0	5.951520626317374	30.77299593852896	BCKDK;DCAKD;SEPHS2;PIK3C2B
Molecular Function	GTPase activator activity (GO:0005096)	7/336	0.005692235373018417	0.10859033634681288	0	0	3.4652482269503544	17.910663038313633	TBC1D30;MADD;ARHGEF16;SH3BP5;EPS8L1;PLCB1;TBC1D10B
Molecular Function	RNA cap binding (GO:0000339)	2/19	0.006374075173539985	0.1129121887884226	0	0	18.688	94.47748804028022	NCBP1;NCBP2
Molecular Function	phosphatidylinositol-4,5-bisphosphate binding (GO:0005546)	3/75	0.012111869188613893	0.19520690338769625	0	0	6.653561827956989	29.365956768394007	SVIL;HIP1;PLCB1
Molecular Function	tumor necrosis factor receptor superfamily binding (GO:0032813)	2/28	0.013575666941531178	0.19520690338769625	0	0	12.213538461538462	52.511818962010516	MADD;MYD88
Molecular Function	guanyl-nucleotide exchange factor activity (GO:0005085)	4/149	0.01509167016206702	0.19520690338769625	0	0	4.424558452481077	18.554882891171935	MADD;ARHGEF16;SH3BP5;EPS8L1
Molecular Function	DNA secondary structure binding (GO:0000217)	2/33	0.018576399371609122	0.19520690338769625	0	0	10.241032258064516	40.819355194021576	HMGB3;HMGB1
Molecular Function	phosphatidylinositol bisphosphate binding (GO:1902936)	3/94	0.022050885711720033	0.19520690338769625	0	0	5.259305210918114	20.061106995089254	SVIL;HIP1;PLCB1
Molecular Function	protein kinase regulator activity (GO:0019887)	3/98	0.0245706010537553	0.19520690338769625	0	0	5.036842105263158	18.66756753027901	PRKAR2B;MADD;SH3BP5
Molecular Function	histone demethylase activity (H3-trimethyl-K4 specific) (GO:0034647)	1/5	0.0313522329588074	0.19520690338769625	0	0	39.42261904761905	136.49962740373687	JARID2
Molecular Function	sequence-specific single stranded DNA binding (GO:0098847)	1/5	0.0313522329588074	0.19520690338769625	0	0	39.42261904761905	136.49962740373687	HNRNPA2B1
Molecular Function	C-acetyltransferase activity (GO:0016453)	1/5	0.0313522329588074	0.19520690338769625	0	0	39.42261904761905	136.49962740373687	GCAT
Molecular Function	C-X-C chemokine binding (GO:0019958)	1/5	0.0313522329588074	0.19520690338769625	0	0	39.42261904761905	136.49962740373687	HMGB1
Molecular Function	urate transmembrane transporter activity (GO:0015143)	1/5	0.0313522329588074	0.19520690338769625	0	0	39.42261904761905	136.49962740373687	ABCG2
Molecular Function	uridine transmembrane transporter activity (GO:0015213)	1/5	0.0313522329588074	0.19520690338769625	0	0	39.42261904761905	136.49962740373687	SLC29A2
Molecular Function	neuregulin binding (GO:0038132)	1/5	0.0313522329588074	0.19520690338769625	0	0	39.42261904761905	136.49962740373687	ITGB4
Molecular Function	pyruvate dehydrogenase (acetyl-transferring) kinase activity (GO:0004740)	1/5	0.0313522329588074	0.19520690338769625	0	0	39.42261904761905	136.49962740373687	BCKDK
Molecular Function	riboflavin transmembrane transporter activity (GO:0032217)	1/5	0.0313522329588074	0.19520690338769625	0	0	39.42261904761905	136.49962740373687	ABCG2
Molecular Function	supercoiled DNA binding (GO:0097100)	1/6	0.03750466576200578	0.19520690338769625	0	0	31.536507936507938	103.54349904331993	HMGB1
Molecular Function	CoA carboxylase activity (GO:0016421)	1/6	0.03750466576200578	0.19520690338769625	0	0	31.536507936507938	103.54349904331993	PCCA
Molecular Function	oligosaccharyl transferase activity (GO:0004576)	1/6	0.03750466576200578	0.19520690338769625	0	0	31.536507936507938	103.54349904331993	ALG5
Molecular Function	DNA-methyltransferase activity (GO:0009008)	1/6	0.03750466576200578	0.19520690338769625	0	0	31.536507936507938	103.54349904331993	MGMT
Molecular Function	exonuclease activity (GO:0004527)	2/49	0.03875023056205843	0.19520690338769625	0	0	6.749276595744681	21.93932385787189	DCLRE1B;ISG20L2
Molecular Function	1-phosphatidylinositol-4-phosphate 3-kinase activity (GO:0035005)	1/7	0.04361832846546804	0.19520690338769625	0	0	26.27910052910053	82.31344422437296	PIK3C2B
Molecular Function	S-methyltransferase activity (GO:0008172)	1/7	0.04361832846546804	0.19520690338769625	0	0	26.27910052910053	82.31344422437296	MGMT
Molecular Function	acyl-CoA oxidase activity (GO:0003997)	1/7	0.04361832846546804	0.19520690338769625	0	0	26.27910052910053	82.31344422437296	ACOX3
Molecular Function	sphingosine N-acyltransferase activity (GO:0050291)	1/7	0.04361832846546804	0.19520690338769625	0	0	26.27910052910053	82.31344422437296	CERS2
Molecular Function	threonine-type peptidase activity (GO:0070003)	1/7	0.04361832846546804	0.19520690338769625	0	0	26.27910052910053	82.31344422437296	TASP1
Molecular Function	N6-methyladenosine-containing RNA binding (GO:1990247)	1/7	0.04361832846546804	0.19520690338769625	0	0	26.27910052910053	82.31344422437296	HNRNPA2B1
Molecular Function	clathrin light chain binding (GO:0032051)	1/7	0.04361832846546804	0.19520690338769625	0	0	26.27910052910053	82.31344422437296	HIP1
Molecular Function	organic acid:sodium symporter activity (GO:0005343)	1/7	0.04361832846546804	0.19520690338769625	0	0	26.27910052910053	82.31344422437296	SLC38A1
Molecular Function	oxidoreductase activity, acting on the CH-CH group of donors, oxygen as acceptor (GO:0016634)	1/7	0.04361832846546804	0.19520690338769625	0	0	26.27910052910053	82.31344422437296	ACOX3
Molecular Function	phosphatidic acid transfer activity (GO:1990050)	1/7	0.04361832846546804	0.19520690338769625	0	0	26.27910052910053	82.31344422437296	PITPNC1
Molecular Function	pyrimidine nucleoside transmembrane transporter activity (GO:0015214)	1/7	0.04361832846546804	0.19520690338769625	0	0	26.27910052910053	82.31344422437296	SLC29A2
Molecular Function	DNA-binding transcription factor binding (GO:0140297)	4/208	0.043754146857444914	0.19520690338769625	0	0	3.13550135501355	9.811513280104151	PIAS3;CBX5;CHD4;HMGB1
Molecular Function	phosphoric ester hydrolase activity (GO:0042578)	2/53	0.04467224809045609	0.19520690338769625	0	0	6.218666666666667	19.330120992466444	PTPRJ;GDPD3
Molecular Function	hydro-lyase activity (GO:0016836)	2/55	0.04775088410578517	0.19520690338769625	0	0	5.983396226415095	18.20004152543457	GMDS;CDYL
Molecular Function	flavin adenine dinucleotide binding (GO:0050660)	2/55	0.04775088410578517	0.19520690338769625	0	0	5.983396226415095	18.20004152543457	ILVBL;ACOX3
Molecular Function	5'-3' exodeoxyribonuclease activity (GO:0035312)	1/8	0.049693463055301444	0.19520690338769625	0	0	22.523809523809526	67.61381573648762	DCLRE1B
Molecular Function	L-glutamine transmembrane transporter activity (GO:0015186)	1/8	0.049693463055301444	0.19520690338769625	0	0	22.523809523809526	67.61381573648762	SLC38A1
Molecular Function	bubble DNA binding (GO:0000405)	1/8	0.049693463055301444	0.19520690338769625	0	0	22.523809523809526	67.61381573648762	HMGB1
Molecular Function	mitogen-activated protein kinase kinase binding (GO:0031434)	1/8	0.049693463055301444	0.19520690338769625	0	0	22.523809523809526	67.61381573648762	TAOK2
Molecular Function	cAMP-dependent protein kinase inhibitor activity (GO:0004862)	1/8	0.049693463055301444	0.19520690338769625	0	0	22.523809523809526	67.61381573648762	PRKAR2B
Molecular Function	nucleoside transmembrane transporter activity (GO:0005337)	1/8	0.049693463055301444	0.19520690338769625	0	0	22.523809523809526	67.61381573648762	SLC29A2
Cellular Component	nucleus (GO:0005634)	48/4484	6.210679751720607E-5	0.004421163885361516	0	0	2.1143920283982607	20.481386355287988	RARG;SMARCD2;CMAS;HIP1;MAZ;DDX23;ISG20L2;HMGB1;MKI67;LMNB1;UNG;ORC5;DNPEP;CUX1;ZMIZ1;FAM120A;SAP18;TBL1X;JARID2;MAPK3;SRPK2;SVIL;HNRNPA3;CBX5;PPIL2;NCBP1;CBX3;NCBP2;MGMT;MBD2;RAD23A;CDYL;CHD1L;PPP2R5C;PUS7;SND1;TBX2;NCOR2;ILF3;HNRNPH1;FUBP1;HNRNPA2B1;REL;HNRNPH3;PLCB1;DCTPP1;MYD88;TRIM33
Cellular Component	intracellular membrane-bounded organelle (GO:0043231)	53/5192	7.55754510318208E-5	0.004421163885361516	0	0	2.0534597644930392	19.488111527553258	RARG;CMAS;HIP1;HMGB1;MKI67;LMNB1;PIK3C2B;ZMIZ1;JARID2;NCBP1;NCBP2;RAD23A;CDYL;CHD1L;PPP2R5C;PUS7;SND1;NCOR2;ILF3;HNRNPH1;HNRNPH3;PLCB1;DCTPP1;SMARCD2;MAZ;DDX23;ISG20L2;UNG;ORC5;DNPEP;CUX1;FAM120A;SAP18;TBL1X;MISP;MAPK3;SRPK2;SVIL;HNRNPA3;CBX5;PPIL2;CBX3;IQSEC1;MGMT;MBD2;TBX2;SEC23IP;HOOK2;FUBP1;HNRNPA2B1;REL;MYD88;TRIM33
Cellular Component	external side of apical plasma membrane (GO:0098591)	2/5	3.9508013751910333E-4	0.01540812536324503	0	0	105.97333333333333	830.45175373603	SLC38A1;ABCG2
Cellular Component	pericentric heterochromatin (GO:0005721)	2/14	0.0034631122521909517	0.0975771468399599	0	0	26.481333333333332	150.03231374792333	CBX5;CBX3
Cellular Component	condensed chromosome (GO:0000793)	3/54	0.004898291232155603	0.0975771468399599	0	0	9.403225806451612	50.014524951971445	CBX3;HMGB1;MKI67
Cellular Component	mitochondrial inner membrane (GO:0005743)	7/328	0.005003956248203071	0.0975771468399599	0	0	3.5530633437175494	18.822446970027602	BDH1;MRPS35;ALDH18A1;MRPL57;GCAT;DAP3;DHODH
Cellular Component	organelle inner membrane (GO:0019866)	7/346	0.006649691692399789	0.11114484685868219	0	0	3.361307767944936	16.8508569681462	MRPS35;CBX3;ALDH18A1;MRPL57;GCAT;DAP3;DHODH
Cellular Component	clathrin-coated vesicle (GO:0030136)	3/80	0.014404537056164833	0.15933846373238977	0	0	6.219941348973607	26.373870250004455	HIP1;RAB27B;SCAMP1
Cellular Component	intracellular non-membrane-bounded organelle (GO:0043232)	14/1158	0.015287224995913791	0.15933846373238977	0	0	2.028327866823442	8.479906916587266	SRPK2;CBX5;HIP1;CBX3;IQSEC1;ITGB4;DDX23;CDYL;MKI67;ILF3;RCN2;TAOK2;SLC29A2;MAPK3
Cellular Component	endoplasmic reticulum membrane (GO:0005789)	10/712	0.015406450855418127	0.15933846373238977	0	0	2.3341125477877616	9.740179235702895	PCYT2;PIGO;ILVBL;ALG5;ATP2A3;GNAI3;ALG13;GDPD3;SLC27A2;CERS2
Cellular Component	coated vesicle (GO:0030135)	3/84	0.016403769300923562	0.15933846373238977	0	0	5.911589008363202	24.2980740509707	SEC23IP;HIP1;SCAMP1
Cellular Component	nucleolus (GO:0005730)	10/733	0.018479887276116422	0.15933846373238977	0	0	2.2638342140416827	9.035126051897869	SRPK2;ILF3;CBX5;RCN2;IQSEC1;ITGB4;DDX23;TAOK2;MKI67;SLC29A2
Cellular Component	specific granule (GO:0042581)	4/160	0.01908887871409648	0.15933846373238977	0	0	4.11027725661872	16.271146512678904	CANT1;PTPRJ;SCAMP1;SLC27A2
Cellular Component	specific granule membrane (GO:0035579)	3/91	0.020259015694345437	0.15933846373238977	0	0	5.439424486803519	21.209161170430974	PTPRJ;SCAMP1;SLC27A2
Cellular Component	nuclear lumen (GO:0031981)	10/745	0.020428008170819204	0.15933846373238977	0	0	2.2254782254782253	8.658998326551949	SRPK2;ILF3;CBX5;RCN2;IQSEC1;ITGB4;DDX23;TAOK2;MKI67;SLC29A2
Cellular Component	mitochondrial alpha-ketoglutarate dehydrogenase complex (GO:0005947)	1/5	0.0313522329588074	0.22926320351127913	0	0	39.42261904761905	136.49962740373687	BCKDK
Cellular Component	multivesicular body (GO:0005771)	2/47	0.035911818555598836	0.24378032745303754	0	0	7.049955555555556	23.453008398578607	RAB27B;CHMP6
Cellular Component	platelet dense granule membrane (GO:0031088)	1/6	0.03750466576200578	0.24378032745303754	0	0	31.536507936507938	103.54349904331993	RAB27B
Cellular Component	spliceosomal snRNP complex (GO:0097525)	2/51	0.04167121022878449	0.255167221522988	0	0	6.473142857142857	20.57129062297526	DDX23;PRPF40A
Cellular Component	hemidesmosome (GO:0030056)	1/7	0.04361832846546804	0.255167221522988	0	0	26.27910052910053	82.31344422437296	ITGB4
Cellular Component	multivesicular body membrane (GO:0032585)	1/9	0.05573031012816855	0.29638392204526004	0	0	19.70734126984127	56.89964886057114	RAB27B
Cellular Component	platelet dense tubular network membrane (GO:0031095)	1/9	0.05573031012816855	0.29638392204526004	0	0	19.70734126984127	56.89964886057114	ATP2A3
Cellular Component	condensed chromosome, centromeric region (GO:0000779)	1/10	0.06172910888015653	0.3047370272075333	0	0	17.516754850088184	48.78415662492463	CBX3
Cellular Component	platelet dense tubular network (GO:0031094)	1/11	0.0676900970783306	0.3047370272075333	0	0	15.764285714285714	42.45031112549025	ATP2A3
Cellular Component	basolateral plasma membrane (GO:0016323)	3/151	0.0716051939683705	0.3047370272075333	0	0	3.224444202266783	8.501529814010755	SLC38A1;DLG3;SLC29A2
Cellular Component	mitochondrial membrane (GO:0031966)	6/469	0.07870268915210206	0.3047370272075333	0	0	2.0787890687753245	5.284443863756756	MRPS35;ALDH18A1;MRPL57;GCAT;DAP3;DHODH
Cellular Component	integral component of peroxisomal membrane (GO:0005779)	1/13	0.07949958565386017	0.3047370272075333	0	0	13.135582010582011	33.25933922123504	SLC27A2
Cellular Component	chromosome (GO:0005694)	3/160	0.08193674998723516	0.3047370272075333	0	0	3.038216560509554	7.601033497162975	CDYL;HMGB1;MKI67
Cellular Component	axonal growth cone (GO:0044295)	1/14	0.08534855435846095	0.3047370272075333	0	0	12.124542124542124	29.838640846336183	TAOK2
Cellular Component	intrinsic component of peroxisomal membrane (GO:0031231)	1/14	0.08534855435846095	0.3047370272075333	0	0	12.124542124542124	29.838640846336183	SLC27A2
Cellular Component	cytoskeleton (GO:0005856)	7/600	0.08802557241730291	0.3047370272075333	0	0	1.8965711073636875	4.608910383328692	LAD1;SVIL;DTNA;HIP1;TAOK2;EVPL;MAPK3
Cellular Component	intracellular organelle lumen (GO:0070013)	9/848	0.09088699453676491	0.3047370272075333	0	0	1.7303286802286824	4.149567587682856	BCKDK;MUC1;CANT1;PPIL2;PCCA;BDH1;HMGB1;SLC27A2;MAPK3
Cellular Component	prespliceosome (GO:0071010)	1/15	0.09116064916464671	0.3047370272075333	0	0	11.257936507936508	26.96424346033221	PRPF40A
Cellular Component	trans-Golgi network transport vesicle (GO:0030140)	1/15	0.09116064916464671	0.3047370272075333	0	0	11.257936507936508	26.96424346033221	RAB27B
Cellular Component	U2-type prespliceosome (GO:0071004)	1/15	0.09116064916464671	0.3047370272075333	0	0	11.257936507936508	26.96424346033221	PRPF40A
Cellular Component	secretory granule membrane (GO:0030667)	4/274	0.09727924547961832	0.30802541390997057	0	0	2.3610960554049987	5.501754291043108	RAB27B;PTPRJ;SCAMP1;SLC27A2
Cellular Component	intermediate filament cytoskeleton (GO:0045111)	2/84	0.09971631948525622	0.30802541390997057	0	0	3.8616585365853657	8.902767721115561	DTNA;EVPL

## Sheet: MCF-7 PR up 23 genes
Category	Term	Overlap	P-value	Adjusted P-value	Old P-value	Old Adjusted P-value	Odds Ratio	Combined Score	Genes
Biological Process	regulation of cytoskeleton organization (GO:0051493)	4/112	7.60052655370873E-6	6.965011568864595E-4	0	0	38.73099415204678	456.5335774013559	BST2;CLIC4;CAPN2;SORBS3
Biological Process	platelet degranulation (GO:0002576)	4/125	1.1743139566586696E-5	6.965011568864595E-4	0	0	34.5471944323619	392.18808931922536	ACTN1;CD109;ANXA5;VCL
Biological Process	neutrophil degranulation (GO:0043312)	6/481	1.3368483949330605E-5	6.965011568864595E-4	0	0	14.490650154798761	162.62292352461594	BST2;ANXA2;HLA-B;PYGL;CTSC;VCL
Biological Process	neutrophil activation involved in immune response (GO:0002283)	6/485	1.4011719537223139E-5	6.965011568864595E-4	0	0	14.366695321134717	160.5566768320758	BST2;ANXA2;HLA-B;PYGL;CTSC;VCL
Biological Process	neutrophil mediated immunity (GO:0002446)	6/488	1.4510440768467906E-5	6.965011568864595E-4	0	0	14.275079326336344	159.03354993300565	BST2;ANXA2;HLA-B;PYGL;CTSC;VCL
Biological Process	regulated exocytosis (GO:0045055)	4/180	4.914998973390141E-5	0.0019659995893560565	0	0	23.685406698564595	234.9742491085527	ACTN1;CD109;ANXA5;VCL
Biological Process	actin filament network formation (GO:0051639)	2/11	6.9138361411835E-5	0.0023704581055486286	0	0	211.3015873015873	2024.1425993656733	ACTN1;PLS3
Biological Process	regulation of actin filament depolymerization (GO:0030834)	2/12	8.290811266862965E-5	0.0024872433800588894	0	0	190.16190476190476	1787.0992964962534	LIMA1;CFL2
Biological Process	regulation of vacuole organization (GO:0044088)	2/22	2.881577630424514E-4	0.007054060036439658	0	0	95.03333333333333	774.7119651640849	ANXA2;ENO2
Biological Process	negative regulation of cell motility (GO:2000146)	3/114	2.9391916818498576E-4	0.007054060036439658	0	0	26.845945945945946	218.31675643076414	BST2;CLIC4;VCL
Biological Process	negative regulation of cell migration (GO:0030336)	3/144	5.824415595032129E-4	0.010225064704331986	0	0	21.102127659574467	157.17459137474424	BST2;CLIC4;VCL
Biological Process	supramolecular fiber organization (GO:0097435)	4/351	6.341470809785727E-4	0.010225064704331986	0	0	11.909601092067344	87.69312777963589	MYO1E;ACTN1;COL12A1;TGFBI
Biological Process	actin filament bundle assembly (GO:0051017)	2/33	6.536021659098826E-4	0.010225064704331986	0	0	61.27803379416282	449.3525388028706	LIMA1;PLS3
Biological Process	actin filament bundle organization (GO:0061572)	2/33	6.536021659098826E-4	0.010225064704331986	0	0	61.27803379416282	449.3525388028706	LIMA1;PLS3
Biological Process	positive regulation of organelle organization (GO:0010638)	2/33	6.536021659098826E-4	0.010225064704331986	0	0	61.27803379416282	449.3525388028706	ANXA2;SORBS3
Biological Process	actin filament organization (GO:0007015)	3/152	6.81670980288799E-4	0.010225064704331986	0	0	19.961073825503355	145.53545968696136	MYO1E;ACTN1;PLS3
Biological Process	platelet aggregation (GO:0070527)	2/36	7.782330418291474E-4	0.010986819414058551	0	0	55.86274509803921	399.8925970911249	ACTN1;VCL
Biological Process	homotypic cell-cell adhesion (GO:0034109)	2/44	0.001162071491037059	0.015494286547160788	0	0	45.204081632653065	305.46889148513117	ACTN1;VCL
Biological Process	cellular protein catabolic process (GO:0044257)	2/60	0.002150118998917353	0.0271593978810613	0	0	32.70771756978654	200.89839244912685	CAPN2;CTSC
Biological Process	cellular response to type I interferon (GO:0071357)	2/65	0.0025178906867457515	0.028775893562808588	0	0	30.104308390022677	180.15422893052593	BST2;HLA-B
Biological Process	type I interferon signaling pathway (GO:0060337)	2/65	0.0025178906867457515	0.028775893562808588	0	0	30.104308390022677	180.15422893052593	BST2;HLA-B
Biological Process	proteolysis involved in cellular protein catabolic process (GO:0051603)	2/74	0.003249157536325912	0.03544535494173722	0	0	26.32936507936508	150.85039888996042	CAPN2;CTSC
Biological Process	regulation of organelle organization (GO:0033043)	2/80	0.003785434088634464	0.03950018179444658	0	0	24.296703296703296	135.49286712603902	CLIC4;CAPN2
Biological Process	positive regulation of cytoskeleton organization (GO:0051495)	2/82	0.003972754614691985	0.039727546146919854	0	0	23.686904761904763	130.94821059796138	CFL2;SORBS3
Biological Process	extracellular matrix organization (GO:0030198)	3/300	0.0047377423306406916	0.04548232637415064	0	0	9.93939393939394	53.19757015517817	COL12A1;CAPN2;TGFBI
Biological Process	regulation of low-density lipoprotein particle receptor catabolic process (GO:0032803)	1/5	0.005737289113328647	0.04841179050562941	0	0	226.9659090909091	1171.3185051583378	ANXA2
Biological Process	positive regulation of low-density lipoprotein receptor activity (GO:1905599)	1/5	0.005737289113328647	0.04841179050562941	0	0	226.9659090909091	1171.3185051583378	ANXA2
Biological Process	cell-matrix adhesion (GO:0007160)	2/100	0.005847619592062275	0.04841179050562941	0	0	19.318756073858115	99.33164622370634	ACTN1;VCL
Biological Process	positive regulation of receptor binding (GO:1900122)	1/6	0.006880968324420164	0.04841179050562941	0	0	181.56363636363636	904.0045996114618	ANXA2
Biological Process	membrane raft assembly (GO:0001765)	1/6	0.006880968324420164	0.04841179050562941	0	0	181.56363636363636	904.0045996114618	ANXA2
Biological Process	protection from natural killer cell mediated cytotoxicity (GO:0042270)	1/6	0.006880968324420164	0.04841179050562941	0	0	181.56363636363636	904.0045996114618	HLA-B
Biological Process	positive regulation of lipoprotein particle clearance (GO:0010986)	1/6	0.006880968324420164	0.04841179050562941	0	0	181.56363636363636	904.0045996114618	ANXA2
Biological Process	negative regulation of actin filament depolymerization (GO:0030835)	1/6	0.006880968324420164	0.04841179050562941	0	0	181.56363636363636	904.0045996114618	LIMA1
Biological Process	regulation of T cell tolerance induction (GO:0002664)	1/7	0.008023389804178622	0.04841179050562941	0	0	151.29545454545453	730.0602205833903	HLA-B
Biological Process	antigen processing and presentation of endogenous peptide antigen via MHC class I via ER pathway (GO:0002484)	1/7	0.008023389804178622	0.04841179050562941	0	0	151.29545454545453	730.0602205833903	HLA-B
Biological Process	antigen processing and presentation of endogenous peptide antigen via MHC class I via ER pathway, TAP-independent (GO:0002486)	1/7	0.008023389804178622	0.04841179050562941	0	0	151.29545454545453	730.0602205833903	HLA-B
Biological Process	glomerular epithelial cell development (GO:0072310)	1/7	0.008023389804178622	0.04841179050562941	0	0	151.29545454545453	730.0602205833903	MYO1E
Biological Process	glomerular visceral epithelial cell development (GO:0072015)	1/7	0.008023389804178622	0.04841179050562941	0	0	151.29545454545453	730.0602205833903	MYO1E
Biological Process	positive regulation of vesicle fusion (GO:0031340)	1/7	0.008023389804178622	0.04841179050562941	0	0	151.29545454545453	730.0602205833903	ANXA2
Biological Process	antigen processing and presentation of exogenous peptide antigen via MHC class I, TAP-independent (GO:0002480)	1/8	0.009164554745730224	0.04841179050562941	0	0	129.67532467532467	608.4900471331728	HLA-B
Biological Process	muscle contraction (GO:0006936)	2/129	0.009558181443489955	0.04841179050562941	0	0	14.885639295088113	69.22354873825937	SORBS3;VCL
Biological Process	glomerular filtration (GO:0003094)	1/9	0.010304464378507131	0.04841179050562941	0	0	113.46022727272727	519.1007405544717	MYO1E
Biological Process	regulation of vesicle fusion (GO:0031338)	1/9	0.010304464378507131	0.04841179050562941	0	0	113.46022727272727	519.1007405544717	ANXA2
Biological Process	bone cell development (GO:0098751)	1/9	0.010304464378507131	0.04841179050562941	0	0	113.46022727272727	519.1007405544717	ANXA2
Biological Process	regulation of endothelial cell development (GO:1901550)	1/9	0.010304464378507131	0.04841179050562941	0	0	113.46022727272727	519.1007405544717	VCL
Biological Process	intestinal cholesterol absorption (GO:0030299)	1/9	0.010304464378507131	0.04841179050562941	0	0	113.46022727272727	519.1007405544717	LIMA1
Biological Process	regulation of cell migration (GO:0030334)	3/408	0.011023168619482998	0.04841179050562941	0	0	7.248888888888889	32.67622225941741	BST2;CLIC4;VCL
Biological Process	adherens junction assembly (GO:0034333)	1/10	0.01144311994957642	0.04841179050562941	0	0	100.84848484848484	450.8296990682604	VCL
Biological Process	negative regulation of cellular protein catabolic process (GO:1903363)	1/10	0.01144311994957642	0.04841179050562941	0	0	100.84848484848484	450.8296990682604	ANXA2
Biological Process	positive regulation of receptor recycling (GO:0001921)	1/10	0.01144311994957642	0.04841179050562941	0	0	100.84848484848484	450.8296990682604	ANXA2
Biological Process	regulation of low-density lipoprotein particle clearance (GO:0010988)	1/10	0.01144311994957642	0.04841179050562941	0	0	100.84848484848484	450.8296990682604	ANXA2
Biological Process	renal filtration (GO:0097205)	1/10	0.01144311994957642	0.04841179050562941	0	0	100.84848484848484	450.8296990682604	MYO1E
Biological Process	actin filament depolymerization (GO:0030042)	1/11	0.012580522725551224	0.04841179050562941	0	0	90.75909090909092	397.1259752205777	CFL2
Biological Process	pyrimidine nucleoside catabolic process (GO:0046135)	1/11	0.012580522725551224	0.04841179050562941	0	0	90.75909090909092	397.1259752205777	UPP1
Biological Process	pyrimidine nucleoside salvage (GO:0043097)	1/11	0.012580522725551224	0.04841179050562941	0	0	90.75909090909092	397.1259752205777	UPP1
Biological Process	pyrimidine-containing compound salvage (GO:0008655)	1/11	0.012580522725551224	0.04841179050562941	0	0	90.75909090909092	397.1259752205777	UPP1
Biological Process	positive regulation of vacuole organization (GO:0044090)	1/11	0.012580522725551224	0.04841179050562941	0	0	90.75909090909092	397.1259752205777	ANXA2
Biological Process	positive regulation of viral release from host cell (GO:1902188)	1/11	0.012580522725551224	0.04841179050562941	0	0	90.75909090909092	397.1259752205777	VPS37B
Biological Process	cellular glucan metabolic process (GO:0006073)	1/11	0.012580522725551224	0.04841179050562941	0	0	90.75909090909092	397.1259752205777	PYGL
Biological Process	intestinal lipid absorption (GO:0098856)	1/11	0.012580522725551224	0.04841179050562941	0	0	90.75909090909092	397.1259752205777	LIMA1
Biological Process	epithelial cell-cell adhesion (GO:0090136)	1/12	0.013716673976595	0.04841179050562941	0	0	82.50413223140495	353.872030109198	VCL
Biological Process	positive regulation of protein depolymerization (GO:1901881)	1/12	0.013716673976595	0.04841179050562941	0	0	82.50413223140495	353.872030109198	CFL2
Biological Process	glomerular visceral epithelial cell differentiation (GO:0072112)	1/12	0.013716673976595	0.04841179050562941	0	0	82.50413223140495	353.872030109198	MYO1E
Biological Process	nucleoside catabolic process (GO:0009164)	1/12	0.013716673976595	0.04841179050562941	0	0	82.50413223140495	353.872030109198	UPP1
Biological Process	nucleoside salvage (GO:0043174)	1/12	0.013716673976595	0.04841179050562941	0	0	82.50413223140495	353.872030109198	UPP1
Biological Process	positive regulation of leukocyte proliferation (GO:0070665)	1/12	0.013716673976595	0.04841179050562941	0	0	82.50413223140495	353.872030109198	BST2
Biological Process	regulation of dendritic cell differentiation (GO:2001198)	1/12	0.013716673976595	0.04841179050562941	0	0	82.50413223140495	353.872030109198	HLA-B
Biological Process	positive regulation of actin filament depolymerization (GO:0030836)	1/12	0.013716673976595	0.04841179050562941	0	0	82.50413223140495	353.872030109198	CFL2
Biological Process	pyrimidine nucleoside biosynthetic process (GO:0046134)	1/14	0.015985227036696047	0.05477642053977592	0	0	69.8041958041958	288.7164567086745	UPP1
Biological Process	detection of bacterium (GO:0016045)	1/14	0.015985227036696047	0.05477642053977592	0	0	69.8041958041958	288.7164567086745	HLA-B
Biological Process	negative regulation of cellular component movement (GO:0051271)	1/15	0.017117631418679974	0.05477642053977592	0	0	64.81493506493507	263.6442288281798	ACTN1
Biological Process	pyrimidine nucleoside metabolic process (GO:0006213)	1/15	0.017117631418679974	0.05477642053977592	0	0	64.81493506493507	263.6442288281798	UPP1
Biological Process	glucan catabolic process (GO:0009251)	1/15	0.017117631418679974	0.05477642053977592	0	0	64.81493506493507	263.6442288281798	PYGL
Biological Process	membrane raft organization (GO:0031579)	1/15	0.017117631418679974	0.05477642053977592	0	0	64.81493506493507	263.6442288281798	ANXA2
Biological Process	glycogen catabolic process (GO:0005980)	1/15	0.017117631418679974	0.05477642053977592	0	0	64.81493506493507	263.6442288281798	PYGL
Biological Process	negative regulation of natural killer cell mediated cytotoxicity (GO:0045953)	1/16	0.018248789418907417	0.0568793436433478	0	0	60.49090909090909	242.18482345145705	HLA-B
Biological Process	cellular polysaccharide catabolic process (GO:0044247)	1/16	0.018248789418907417	0.0568793436433478	0	0	60.49090909090909	242.18482345145705	PYGL
Biological Process	regulation of receptor recycling (GO:0001919)	1/17	0.019378702334968384	0.05741837728879521	0	0	56.70738636363637	223.63015065372352	ANXA2
Biological Process	pyrimidine-containing compound catabolic process (GO:0072529)	1/17	0.019378702334968384	0.05741837728879521	0	0	56.70738636363637	223.63015065372352	UPP1
Biological Process	ruffle organization (GO:0031529)	1/17	0.019378702334968384	0.05741837728879521	0	0	56.70738636363637	223.63015065372352	LIMA1
Biological Process	regulation of establishment of endothelial barrier (GO:1903140)	1/17	0.019378702334968384	0.05741837728879521	0	0	56.70738636363637	223.63015065372352	VCL
Biological Process	response to interferon-alpha (GO:0035455)	1/18	0.02050737145707836	0.06002157499632691	0	0	53.36898395721925	207.44368622737056	BST2
Biological Process	establishment or maintenance of apical/basal cell polarity (GO:0035088)	1/19	0.021634798076404317	0.06108648868631807	0	0	50.40151515151515	193.21180108339513	CLIC4
Biological Process	positive regulation of cellular protein catabolic process (GO:1903364)	1/19	0.021634798076404317	0.06108648868631807	0	0	50.40151515151515	193.21180108339513	CTSC
Biological Process	vesicle transport along actin filament (GO:0030050)	1/19	0.021634798076404317	0.06108648868631807	0	0	50.40151515151515	193.21180108339513	MYO1E
Biological Process	negative regulation of viral life cycle (GO:1903901)	1/20	0.02276098349039011	0.06207540951924575	0	0	47.74641148325359	180.61070687273846	BST2
Biological Process	myeloid cell development (GO:0061515)	1/20	0.02276098349039011	0.06207540951924575	0	0	47.74641148325359	180.61070687273846	ANXA2
Biological Process	energy reserve metabolic process (GO:0006112)	1/20	0.02276098349039011	0.06207540951924575	0	0	47.74641148325359	180.61070687273846	PYGL
Biological Process	negative regulation of response to wounding (GO:1903035)	1/21	0.02388592899272268	0.062311119111450465	0	0	45.356818181818184	169.38348350725923	CD109
Biological Process	actin filament-based transport (GO:0099515)	1/21	0.02388592899272268	0.062311119111450465	0	0	45.356818181818184	169.38348350725923	MYO1E
Biological Process	focal adhesion assembly (GO:0048041)	1/21	0.02388592899272268	0.062311119111450465	0	0	45.356818181818184	169.38348350725923	ACTN1
Biological Process	regulation of cell-substrate junction assembly (GO:0090109)	1/21	0.02388592899272268	0.062311119111450465	0	0	45.356818181818184	169.38348350725923	VCL
Biological Process	regulation of viral release from host cell (GO:1902186)	1/22	0.025009635878698734	0.06318223800934417	0	0	43.1948051948052	159.3237838191313	VPS37B
Biological Process	ubiquitin-dependent protein catabolic process via the multivesicular body sorting pathway (GO:0043162)	1/22	0.025009635878698734	0.06318223800934417	0	0	43.1948051948052	159.3237838191313	VPS37B
Biological Process	osteoclast differentiation (GO:0030316)	1/22	0.025009635878698734	0.06318223800934417	0	0	43.1948051948052	159.3237838191313	ANXA2
Biological Process	negative regulation of cellular process (GO:0048523)	3/566	0.02621355874816373	0.06540801353236902	0	0	5.17246891651865	18.835434313170722	BST2;ACTN1;TGFBI
Biological Process	glucose catabolic process to pyruvate (GO:0061718)	1/24	0.027253338971820428	0.06540801353236902	0	0	39.43478260869565	142.06692893534887	ENO2
Biological Process	canonical glycolysis (GO:0061621)	1/24	0.027253338971820428	0.06540801353236902	0	0	39.43478260869565	142.06692893534887	ENO2
Biological Process	positive regulation of viral life cycle (GO:1903902)	1/24	0.027253338971820428	0.06540801353236902	0	0	39.43478260869565	142.06692893534887	VPS37B
Biological Process	negative regulation of protein depolymerization (GO:1901880)	1/24	0.027253338971820428	0.06540801353236902	0	0	39.43478260869565	142.06692893534887	LIMA1
Biological Process	regulation of proteolysis involved in cellular protein catabolic process (GO:1903050)	1/25	0.028373337764431305	0.06676079473983837	0	0	37.78977272727273	134.6187109177605	CTSC
Biological Process	glycolytic process through glucose-6-phosphate (GO:0061620)	1/25	0.028373337764431305	0.06676079473983837	0	0	37.78977272727273	134.6187109177605	ENO2
Biological Process	lamellipodium assembly (GO:0030032)	1/26	0.02949210311266467	0.06805869949076462	0	0	36.276363636363634	127.82458269039886	VCL
Biological Process	positive regulation of T cell mediated cytotoxicity (GO:0001916)	1/26	0.02949210311266467	0.06805869949076462	0	0	36.276363636363634	127.82458269039886	HLA-B
Biological Process	glycogen metabolic process (GO:0005977)	1/28	0.031725938633605226	0.06848038156988491	0	0	33.58585858585859	115.89205816705555	PYGL
Biological Process	positive regulation of fibroblast proliferation (GO:0048146)	1/28	0.031725938633605226	0.06848038156988491	0	0	33.58585858585859	115.89205816705555	S100A6
Biological Process	response to interferon-beta (GO:0035456)	1/28	0.031725938633605226	0.06848038156988491	0	0	33.58585858585859	115.89205816705555	BST2
Biological Process	protein depolymerization (GO:0051261)	1/28	0.031725938633605226	0.06848038156988491	0	0	33.58585858585859	115.89205816705555	CFL2
Biological Process	cellular response to acid chemical (GO:0071229)	1/28	0.031725938633605226	0.06848038156988491	0	0	33.58585858585859	115.89205816705555	CAPN2
Biological Process	protein localization to cell surface (GO:0034394)	1/28	0.031725938633605226	0.06848038156988491	0	0	33.58585858585859	115.89205816705555	VCL
Biological Process	lamellipodium organization (GO:0097581)	1/29	0.03284101139028785	0.06848038156988491	0	0	32.38474025974026	110.62877274373585	VCL
Biological Process	negative regulation of wound healing (GO:0061045)	1/29	0.03284101139028785	0.06848038156988491	0	0	32.38474025974026	110.62877274373585	CD109
Biological Process	regulation of T cell mediated cytotoxicity (GO:0001914)	1/29	0.03284101139028785	0.06848038156988491	0	0	32.38474025974026	110.62877274373585	HLA-B
Biological Process	glycolytic process (GO:0006096)	1/29	0.03284101139028785	0.06848038156988491	0	0	32.38474025974026	110.62877274373585	ENO2
Biological Process	cytokine-mediated signaling pathway (GO:0019221)	3/621	0.03324972422969196	0.06848038156988491	0	0	4.69878640776699	15.993300672494943	BST2;ANXA2;HLA-B
Biological Process	negative regulation of cytoskeleton organization (GO:0051494)	1/30	0.0339548558617346	0.06848038156988491	0	0	31.266457680250785	105.76577819907342	LIMA1
Biological Process	maintenance of blood-brain barrier (GO:0035633)	1/30	0.0339548558617346	0.06848038156988491	0	0	31.266457680250785	105.76577819907342	VCL
Biological Process	morphogenesis of an epithelium (GO:0002009)	1/30	0.0339548558617346	0.06848038156988491	0	0	31.266457680250785	105.76577819907342	VCL
Biological Process	multivesicular body assembly (GO:0036258)	1/30	0.0339548558617346	0.06848038156988491	0	0	31.266457680250785	105.76577819907342	VPS37B
Biological Process	positive regulation of proteolysis involved in cellular protein catabolic process (GO:1903052)	1/31	0.03506747333209365	0.0695553190058056	0	0	30.222727272727273	101.26068146954859	CTSC
Biological Process	multivesicular body organization (GO:0036257)	1/31	0.03506747333209365	0.0695553190058056	0	0	30.222727272727273	101.26068146954859	VPS37B
Biological Process	cellular component assembly (GO:0022607)	2/261	0.0358468611525363	0.07002360986333558	0	0	7.2505975363118225	24.13360861240263	LIMA1;PLS3
Biological Process	response to amino acid (GO:0043200)	1/32	0.036178865096056716	0.07002360986333558	0	0	29.24633431085044	97.07677745812856	CAPN2
Biological Process	endodermal cell differentiation (GO:0035987)	1/32	0.036178865096056716	0.07002360986333558	0	0	29.24633431085044	97.07677745812856	COL12A1
Biological Process	antigen processing and presentation of peptide antigen via MHC class I (GO:0002474)	1/33	0.037289032428942624	0.07159494226356984	0	0	28.33096590909091	93.1821343249523	HLA-B
Biological Process	cell-substrate junction assembly (GO:0007044)	1/34	0.038397976622418103	0.0725631054281917	0	0	27.47107438016529	89.54884880069255	ACTN1
Biological Process	cellular response to amino acid stimulus (GO:0071230)	1/34	0.038397976622418103	0.0725631054281917	0	0	27.47107438016529	89.54884880069255	CAPN2
Biological Process	membrane assembly (GO:0071709)	1/36	0.040612200720739566	0.07497637056136536	0	0	25.898701298701297	82.97132611919092	ANXA2
Biological Process	positive regulation of T cell mediated immunity (GO:0002711)	1/36	0.040612200720739566	0.07497637056136536	0	0	25.898701298701297	82.97132611919092	HLA-B
Biological Process	endoderm formation (GO:0001706)	1/36	0.040612200720739566	0.07497637056136536	0	0	25.898701298701297	82.97132611919092	COL12A1
Biological Process	proteolysis (GO:0006508)	2/287	0.04258852339402205	0.0778573593683559	0	0	6.580451127819549	20.769025501914225	CAPN2;CTSC
Biological Process	positive regulation of signaling (GO:0023056)	1/38	0.04282154765259575	0.0778573593683559	0	0	24.496314496314497	77.18087743724719	ANXA2
Biological Process	vesicle cytoskeletal trafficking (GO:0099518)	1/39	0.04392439537404202	0.07926206684037657	0	0	23.85047846889952	74.53955237955424	MYO1E
Biological Process	bone development (GO:0060348)	1/40	0.04502602764238181	0.08064363159829578	0	0	23.237762237762237	72.04902026138872	PLS3
Biological Process	keratinocyte differentiation (GO:0030216)	1/41	0.0461264457320206	0.08080545237726236	0	0	22.65568181818182	69.6972334432732	CLIC4
Biological Process	gluconeogenesis (GO:0006094)	1/41	0.0461264457320206	0.08080545237726236	0	0	22.65568181818182	69.6972334432732	ENO2
Biological Process	carbohydrate catabolic process (GO:0016052)	1/41	0.0461264457320206	0.08080545237726236	0	0	22.65568181818182	69.6972334432732	ENO2
Biological Process	positive regulation of leukocyte mediated cytotoxicity (GO:0001912)	1/43	0.048323644474131566	0.08404112082457664	0	0	21.574675324675326	65.36769140672365	HLA-B
Biological Process	positive regulation of receptor-mediated endocytosis (GO:0048260)	1/44	0.04942042767551008	0.08411987689448525	0	0	21.071881606765327	63.37139604360823	ANXA2
Biological Process	positive regulation of stress fiber assembly (GO:0051496)	1/44	0.04942042767551008	0.08411987689448525	0	0	21.071881606765327	63.37139604360823	SORBS3
Biological Process	hexose biosynthetic process (GO:0019319)	1/44	0.04942042767551008	0.08411987689448525	0	0	21.071881606765327	63.37139604360823	ENO2
Molecular Function	phospholipase inhibitor activity (GO:0004859)	2/10	5.660726002642441E-5	0.0016938898545899577	0	0	237.72619047619048	2324.8131626974437	ANXA2;ANXA5
Molecular Function	vinculin binding (GO:0017166)	2/11	6.9138361411835E-5	0.0016938898545899577	0	0	211.3015873015873	2024.1425993656733	ACTN1;SORBS3
Molecular Function	calcium ion binding (GO:0005509)	4/348	6.140555228237568E-4	0.010029573539454694	0	0	12.01529987760098	88.85825157070212	ANXA2;ANXA5;S100A6;CLGN
Molecular Function	calcium-dependent phospholipid binding (GO:0005544)	2/50	0.0014985033958486917	0.018356666599146473	0	0	39.541666666666664	257.15086234948103	ANXA2;ANXA5
Molecular Function	metal ion binding (GO:0046872)	4/517	0.0026443125666503037	0.025914263153172978	0	0	7.987688519544475	47.40968029965026	ANXA2;ANXA5;S100A6;CLGN
Molecular Function	cysteine-type peptidase activity (GO:0008234)	2/98	0.0056227260312807364	0.03499511373420092	0	0	19.723214285714285	102.18476366317736	CAPN2;CTSC
Molecular Function	1,4-alpha-oligoglucan phosphorylase activity (GO:0004645)	1/5	0.005737289113328647	0.03499511373420092	0	0	226.9659090909091	1171.3185051583378	PYGL
Molecular Function	cadherin binding (GO:0045296)	3/322	0.005766758884496363	0.03499511373420092	0	0	9.2435736677116	47.65658505296339	LIMA1;ANXA2;VCL
Molecular Function	cysteine-type endopeptidase activity (GO:0004197)	2/105	0.00642767395117976	0.03499511373420092	0	0	18.376329172445676	92.74795298210097	CAPN2;CTSC
Molecular Function	endopeptidase inhibitor activity (GO:0004866)	2/115	0.007663190506497428	0.037549633481837395	0	0	16.74167720185419	81.5541819476721	BST2;ANXA2
Molecular Function	bile acid binding (GO:0032052)	1/9	0.010304464378507131	0.04590170495880449	0	0	113.46022727272727	519.1007405544717	PYGL
Molecular Function	lipase inhibitor activity (GO:0055102)	1/10	0.01144311994957642	0.04672607312743705	0	0	100.84848484848484	450.8296990682604	ANXA5
Molecular Function	AMP binding (GO:0016208)	1/11	0.012580522725551224	0.04741889335015461	0	0	90.75909090909092	397.1259752205777	PYGL
Molecular Function	metalloendopeptidase inhibitor activity (GO:0008191)	1/14	0.015985227036696047	0.052599451854497846	0	0	69.8041958041958	288.7164567086745	BST2
Molecular Function	calcium-dependent cysteine-type endopeptidase activity (GO:0004198)	1/15	0.017117631418679974	0.052599451854497846	0	0	64.81493506493507	263.6442288281798	CAPN2
Molecular Function	actin binding (GO:0003779)	2/177	0.017441262316051896	0.052599451854497846	0	0	10.776598639455782	43.63354785779824	LIMA1;VCL
Molecular Function	tropomyosin binding (GO:0005523)	1/16	0.018248789418907417	0.052599451854497846	0	0	60.49090909090909	242.18482345145705	S100A6
Molecular Function	cadherin binding involved in cell-cell adhesion (GO:0098641)	1/18	0.02050737145707836	0.05582562229982443	0	0	53.36898395721925	207.44368622737056	ANXA2
Molecular Function	pyridoxal phosphate binding (GO:0030170)	1/21	0.02388592899272268	0.061600553718074276	0	0	45.356818181818184	169.38348350725923	PYGL
Molecular Function	transforming growth factor beta binding (GO:0050431)	1/24	0.027253338971820428	0.06620445478367305	0	0	39.43478260869565	142.06692893534887	CD109
Molecular Function	actin monomer binding (GO:0003785)	1/25	0.028373337764431305	0.06620445478367305	0	0	37.78977272727273	134.6187109177605	LIMA1
Molecular Function	monocarboxylic acid binding (GO:0033293)	1/31	0.03506747333209365	0.07525928041244037	0	0	30.222727272727273	101.26068146954859	PYGL
Molecular Function	protein homodimerization activity (GO:0042803)	3/636	0.03532578468339038	0.07525928041244037	0	0	4.58388625592417	15.324583295223304	BST2;ACTN1;S100A6
Molecular Function	pentosyltransferase activity (GO:0016763)	1/38	0.04282154765259575	0.08742732645738298	0	0	24.496314496314497	77.18087743724719	UPP1
Molecular Function	cell-cell adhesion mediator activity (GO:0098632)	1/42	0.047225650914242044	0.09256227579191441	0	0	22.1019955654102	67.473371719961	ANXA2
Cellular Component	actin cytoskeleton (GO:0015629)	7/316	4.5382880196431683E-8	3.721396176107398E-6	0	0	27.847087378640776	470.84219833671557	MYO1E;LIMA1;CLIC4;ACTN1;CFL2;CAPN2;PLS3
Cellular Component	collagen-containing extracellular matrix (GO:0062023)	6/380	3.4724553340191177E-6	8.766010481150611E-5	0	0	18.499213589178986	232.54711387161504	ANXA2;COL12A1;ANXA5;S100A6;TGFBI;CTSC
Cellular Component	focal adhesion (GO:0005925)	6/387	3.8572211793792894E-6	8.766010481150611E-5	0	0	18.1528485409912	226.28548683724313	LIMA1;ACTN1;ANXA5;CAPN2;SORBS3;VCL
Cellular Component	cell-substrate junction (GO:0030055)	6/394	4.276102673732005E-6	8.766010481150611E-5	0	0	17.818981200727713	220.28659474867794	LIMA1;ACTN1;ANXA5;CAPN2;SORBS3;VCL
Cellular Component	cell-cell junction (GO:0005911)	5/271	1.2128463205195332E-5	1.9890679656520342E-4	0	0	20.58375104427736	233.0071466008145	MYO1E;CLIC4;ANXA2;ACTN1;VCL
Cellular Component	secretory granule lumen (GO:0034774)	5/316	2.5406775826621056E-5	3.4722593629715444E-4	0	0	17.56520185780636	185.84852436502877	ANXA2;ACTN1;PYGL;CTSC;VCL
Cellular Component	pseudopodium (GO:0031143)	2/9	4.531742813205312E-5	5.308613009754793E-4	0	0	271.70068027210885	2717.5009916130916	ACTN1;CAPN2
Cellular Component	vesicle (GO:0031982)	4/226	1.187497235609782E-4	0.0012171846665000265	0	0	18.733997155049785	169.32709171234762	MYO1E;ANXA2;COL12A1;VCL
Cellular Component	adherens junction (GO:0005912)	3/132	4.5181242308181004E-4	0.004116513188078714	0	0	23.07906976744186	177.76061412025072	MYO1E;ANXA2;VCL
Cellular Component	cytoskeleton (GO:0005856)	5/600	5.133578077013763E-4	0.004209534023151285	0	0	9.048552754435107	68.53860193317226	MYO1E;LIMA1;CLIC4;CFL2;VCL
Cellular Component	azurophil granule (GO:0042582)	3/155	7.214911228073286E-4	0.005378388370018268	0	0	19.564144736842106	141.530749675572	BST2;ANXA2;CTSC
Cellular Component	extracellular membrane-bounded organelle (GO:0065010)	2/56	0.0018759564643003658	0.012182270461721996	0	0	35.13756613756614	220.61601002766417	COL12A1;VCL
Cellular Component	microvillus (GO:0005902)	2/57	0.0019428161280176622	0.012182270461721996	0	0	34.4969696969697	215.38585768961525	MYO1E;CLIC4
Cellular Component	extracellular vesicle (GO:1903561)	2/59	0.002079899834928146	0.012182270461721996	0	0	33.283208020050125	205.53830578252817	COL12A1;VCL
Cellular Component	actin filament (GO:0005884)	2/72	0.003079023552966763	0.01683199542288497	0	0	27.0843537414966	156.63268426345226	ACTN1;PLS3
Cellular Component	secretory granule membrane (GO:0030667)	3/274	0.003676953112454696	0.017815094410527678	0	0	10.907380073800738	61.143182293108005	BST2;CD109;HLA-B
Cellular Component	COPII-coated ER to Golgi transport vesicle (GO:0030134)	2/79	0.0036933732314508604	0.017815094410527678	0	0	24.6134817563389	137.8654052747509	HLA-B;CTSC
Cellular Component	actin-based cell projection (GO:0098858)	2/83	0.004068009572757208	0.01853204360922728	0	0	23.393298059964728	128.77078236533447	MYO1E;CLIC4
Cellular Component	azurophil granule lumen (GO:0035578)	2/90	0.004764343019091982	0.019533806378277126	0	0	21.524891774891774	115.08489225148931	ANXA2;CTSC
Cellular Component	platelet alpha granule (GO:0031091)	2/90	0.004764343019091982	0.019533806378277126	0	0	21.524891774891774	115.08489225148931	ACTN1;CD109
Cellular Component	endosome membrane (GO:0010008)	3/325	0.005916680243103966	0.023103227615929773	0	0	9.156055900621118	46.97038142526683	ANXA2;HLA-B;VPS37B
Cellular Component	MHC class I protein complex (GO:0042612)	1/6	0.006880968324420164	0.02564724557283879	0	0	181.56363636363636	904.0045996114618	HLA-B
Cellular Component	cytoplasmic vesicle lumen (GO:0060205)	2/115	0.007663190506497428	0.027320940066643002	0	0	16.74167720185419	81.5541819476721	PYGL;VCL
Cellular Component	ficolin-1-rich granule lumen (GO:1904813)	2/123	0.008722753206025918	0.029802740120588554	0	0	15.62849271940181	74.10750491450415	PYGL;VCL
Cellular Component	vacuolar lumen (GO:0005775)	2/161	0.014583493121224006	0.04534655575954853	0	0	11.870619946091644	50.187378574911186	ANXA2;CTSC
Cellular Component	membrane raft (GO:0045121)	2/163	0.014928464081682432	0.04534655575954853	0	0	11.721975746820467	49.28487761400097	ANXA2;CAPN2
Cellular Component	intracellular organelle lumen (GO:0070013)	4/848	0.014931182993997687	0.04534655575954853	0	0	4.7725118483412325	20.065087955341802	COL12A1;PYGL;CTSC;VCL
Cellular Component	ficolin-1-rich granule (GO:0101002)	2/184	0.01876082072247381	0.05392488100601229	0	0	10.358451072736788	41.18504181897477	PYGL;VCL
Cellular Component	platelet alpha granule membrane (GO:0031092)	1/17	0.019378702334968384	0.05392488100601229	0	0	56.70738636363637	223.63015065372352	CD109
Cellular Component	late endosome (GO:0005770)	2/189	0.019728615002199617	0.05392488100601229	0	0	10.078940667175962	39.56674779525792	BST2;ANXA2
Cellular Component	MHC protein complex (GO:0042611)	1/20	0.02276098349039011	0.06020647245845125	0	0	47.74641148325359	180.61070687273846	HLA-B
Cellular Component	lumenal side of endoplasmic reticulum membrane (GO:0098553)	1/28	0.031725938633605226	0.07883415054410996	0	0	33.58585858585859	115.89205816705555	HLA-B
Cellular Component	integral component of lumenal side of endoplasmic reticulum membrane (GO:0071556)	1/28	0.031725938633605226	0.07883415054410996	0	0	33.58585858585859	115.89205816705555	HLA-B
Cellular Component	polymeric cytoskeletal fiber (GO:0099513)	2/256	0.03460328585518148	0.08345498353308474	0	0	7.395200599925009	24.87602484159536	ACTN1;PLS3
Cellular Component	brush border membrane (GO:0031526)	1/37	0.04171748319247683	0.09578956963918525	0	0	25.178030303030305	79.98644731441095	LIMA1
Cellular Component	endoplasmic reticulum lumen (GO:0005788)	2/285	0.042053957402569134	0.09578956963918525	0	0	6.6276291435302035	21.001643061387824	COL12A1;CTSC
Cellular Component	cortical actin cytoskeleton (GO:0030864)	1/42	0.047225650914242044	0.1046622533775094	0	0	22.1019955654102	67.473371719961	CAPN2

## Sheet: MCF-7 PR down 31 genes
Category	Term	Overlap	P-value	Adjusted P-value	Old P-value	Old Adjusted P-value	Odds Ratio	Combined Score	Genes
Biological Process	epithelial cell morphogenesis (GO:0003382)	2/17	3.116539576784677E-4	0.06429093396736603	0	0	91.74252873563218	740.6940484006719	CLDN3;GRHL2
Biological Process	epithelial cell development (GO:0002064)	2/21	4.7937621131243017E-4	0.06429093396736603	0	0	72.41379310344827	553.4604208232837	CLDN3;GRHL2
Biological Process	negative regulation of cell motility (GO:2000146)	3/114	7.216558711270198E-4	0.06429093396736603	0	0	19.167953667953668	138.66025162374672	CLDN3;CDH1;PTPRK
Biological Process	monovalent inorganic cation homeostasis (GO:0055067)	2/27	7.966177692185978E-4	0.06429093396736603	0	0	55.01793103448276	392.5603973248657	SLC9A7;SLC12A9
Biological Process	cellular response to oxidative stress (GO:0034599)	3/125	9.426823162370384E-4	0.06429093396736603	0	0	17.43003512880562	121.43124137090496	G6PD;PTPRK;DHRS2
Biological Process	negative regulation of cell migration (GO:0030336)	3/144	0.0014173683269260696	0.07789304525245748	0	0	15.066869300911854	98.82289389577414	CLDN3;CDH1;PTPRK
Biological Process	negative regulation of cell-cell adhesion (GO:0022408)	2/41	0.0018360888409485233	0.07789304525245748	0	0	35.243147656940764	222.03597482014473	CDH1;EPCAM
Biological Process	regulation of cell-cell adhesion (GO:0022407)	2/43	0.00201804338139322	0.07789304525245748	0	0	33.5206055508831	208.01637017204203	CDH1;CELSR2
Biological Process	metal ion homeostasis (GO:0055065)	2/44	0.0021121044254828946	0.07789304525245748	0	0	32.72085385878489	201.56276562427735	ANK3;SLC12A9
Biological Process	bicellular tight junction assembly (GO:0070830)	2/53	0.003050060586094204	0.07789304525245748	0	0	26.934415145368494	156.02012683130314	CLDN3;GRHL2
Biological Process	glycoprotein metabolic process (GO:0009100)	2/55	0.003280570706943304	0.07789304525245748	0	0	25.915419648666234	148.2294073291968	MGAT4A;AGA
Biological Process	tight junction assembly (GO:0120192)	2/56	0.003398799697079565	0.07789304525245748	0	0	25.434227330779056	144.5766162187934	CLDN3;GRHL2
Biological Process	regulation of cell migration (GO:0030334)	4/408	0.0034725796792207096	0.07789304525245748	0	0	7.174550788412175	40.62845901262602	CLDN3;SEMA3C;CDH1;PTPRK
Biological Process	apical junction assembly (GO:0043297)	2/60	0.0038914016768272115	0.07789304525245748	0	0	23.67538644470868	131.3743845648751	CLDN3;GRHL2
Biological Process	homophilic cell adhesion via plasma membrane adhesion molecules (GO:0007156)	2/60	0.0038914016768272115	0.07789304525245748	0	0	23.67538644470868	131.3743845648751	CDH1;CELSR2
Biological Process	cell junction organization (GO:0034330)	2/72	0.0055549582759753195	0.07789304525245748	0	0	19.604926108374386	101.8096431909553	CLDN3;GRHL2
Biological Process	cell morphogenesis involved in differentiation (GO:0000904)	2/72	0.0055549582759753195	0.07789304525245748	0	0	19.604926108374386	101.8096431909553	CLDN3;GRHL2
Biological Process	axonogenesis (GO:0007409)	3/240	0.0059861731102850944	0.07789304525245748	0	0	8.920433996383364	45.65748364590476	SEMA3C;ANK3;EPHB4
Biological Process	cell morphogenesis involved in neuron differentiation (GO:0048667)	2/76	0.006170139526936201	0.07789304525245748	0	0	18.54147250698975	94.33963932823616	ANK3;CELSR2
Biological Process	inorganic cation import across plasma membrane (GO:0098659)	2/77	0.006328591715250412	0.07789304525245748	0	0	18.293333333333333	92.61324789757649	SLC9A7;SLC12A9
Biological Process	epidermis development (GO:0008544)	2/83	0.007317980393162851	0.07789304525245748	0	0	16.933163048105577	83.26748973447718	CRABP2;GRHL2
Biological Process	isocitrate metabolic process (GO:0006102)	1/5	0.007726694289035996	0.07789304525245748	0	0	166.375	809.0939625056958	IDH2
Biological Process	cellular response to indole-3-methanol (GO:0071681)	1/5	0.007726694289035996	0.07789304525245748	0	0	166.375	809.0939625056958	CDH1
Biological Process	positive regulation of bicellular tight junction assembly (GO:1903348)	1/5	0.007726694289035996	0.07789304525245748	0	0	166.375	809.0939625056958	CLDN3
Biological Process	positive regulation of nucleotide-binding oligomerization domain containing signaling pathway (GO:0070426)	1/5	0.007726694289035996	0.07789304525245748	0	0	166.375	809.0939625056958	SLC15A4
Biological Process	positive regulation of toll-like receptor 9 signaling pathway (GO:0034165)	1/5	0.007726694289035996	0.07789304525245748	0	0	166.375	809.0939625056958	SLC15A4
Biological Process	negative regulation of keratinocyte differentiation (GO:0045617)	1/5	0.007726694289035996	0.07789304525245748	0	0	166.375	809.0939625056958	GRHL2
Biological Process	response to indole-3-methanol (GO:0071680)	1/5	0.007726694289035996	0.07789304525245748	0	0	166.375	809.0939625056958	CDH1
Biological Process	regulation of nucleotide-binding oligomerization domain containing signaling pathway (GO:0070424)	1/5	0.007726694289035996	0.07789304525245748	0	0	166.375	809.0939625056958	SLC15A4
Biological Process	ribose phosphate metabolic process (GO:0019693)	1/5	0.007726694289035996	0.07789304525245748	0	0	166.375	809.0939625056958	G6PD
Biological Process	positive regulation of metallopeptidase activity (GO:1905050)	1/5	0.007726694289035996	0.07789304525245748	0	0	166.375	809.0939625056958	CLDN3
Biological Process	protein localization to axon (GO:0099612)	1/5	0.007726694289035996	0.07789304525245748	0	0	166.375	809.0939625056958	ANK3
Biological Process	isoleucine metabolic process (GO:0006549)	1/6	0.009265092249714469	0.07789304525245748	0	0	133.09333333333333	623.0766346487915	ACADSB
Biological Process	cellular response to magnesium ion (GO:0071286)	1/6	0.009265092249714469	0.07789304525245748	0	0	133.09333333333333	623.0766346487915	ANK3
Biological Process	magnesium ion homeostasis (GO:0010960)	1/6	0.009265092249714469	0.07789304525245748	0	0	133.09333333333333	623.0766346487915	ANK3
Biological Process	positive regulation of toll-like receptor 7 signaling pathway (GO:0034157)	1/6	0.009265092249714469	0.07789304525245748	0	0	133.09333333333333	623.0766346487915	SLC15A4
Biological Process	regulation of nucleotide-binding oligomerization domain containing 2 signaling pathway (GO:0070432)	1/6	0.009265092249714469	0.07789304525245748	0	0	133.09333333333333	623.0766346487915	SLC15A4
Biological Process	cellular response to chemical stress (GO:0062197)	2/101	0.010673774444413626	0.07789304525245748	0	0	13.841866945315221	62.841598838595445	G6PD;DHRS2
Biological Process	regulation of toll-like receptor 7 signaling pathway (GO:0034155)	1/7	0.010801182772692638	0.07789304525245748	0	0	110.90555555555555	502.1914056148727	SLC15A4
Biological Process	negative regulation of epidermal cell differentiation (GO:0045605)	1/7	0.010801182772692638	0.07789304525245748	0	0	110.90555555555555	502.1914056148727	GRHL2
Biological Process	membrane biogenesis (GO:0044091)	1/7	0.010801182772692638	0.07789304525245748	0	0	110.90555555555555	502.1914056148727	ANK3
Biological Process	regulation of metallopeptidase activity (GO:1905048)	1/7	0.010801182772692638	0.07789304525245748	0	0	110.90555555555555	502.1914056148727	CLDN3
Biological Process	pentose metabolic process (GO:0019321)	1/7	0.010801182772692638	0.07789304525245748	0	0	110.90555555555555	502.1914056148727	G6PD
Biological Process	ribose phosphate biosynthetic process (GO:0046390)	1/7	0.010801182772692638	0.07789304525245748	0	0	110.90555555555555	502.1914056148727	G6PD
Biological Process	positive regulation of membrane depolarization (GO:1904181)	1/7	0.010801182772692638	0.07789304525245748	0	0	110.90555555555555	502.1914056148727	ANK3
Biological Process	cell junction assembly (GO:0034329)	2/102	0.01087681451319285	0.07789304525245748	0	0	13.702758620689655	61.95184159900207	CDH1;GRHL2
Biological Process	SREBP signaling pathway (GO:0032933)	1/8	0.012334969042911155	0.07789304525245748	0	0	95.05714285714286	417.8062796500496	ARHGEF10L
Biological Process	regulation of intrinsic apoptotic signaling pathway by p53 class mediator (GO:1902253)	1/8	0.012334969042911155	0.07789304525245748	0	0	95.05714285714286	417.8062796500496	ARMC10
Biological Process	basic amino acid transport (GO:0015802)	1/8	0.012334969042911155	0.07789304525245748	0	0	95.05714285714286	417.8062796500496	SLC15A4
Biological Process	negative regulation of keratinocyte proliferation (GO:0010839)	1/8	0.012334969042911155	0.07789304525245748	0	0	95.05714285714286	417.8062796500496	PTPRK
Biological Process	positive regulation of homotypic cell-cell adhesion (GO:0034112)	1/8	0.012334969042911155	0.07789304525245748	0	0	95.05714285714286	417.8062796500496	ANK3
Biological Process	regulation of pattern recognition receptor signaling pathway (GO:0062207)	1/8	0.012334969042911155	0.07789304525245748	0	0	95.05714285714286	417.8062796500496	SLC15A4
Biological Process	protein deglycosylation (GO:0006517)	1/8	0.012334969042911155	0.07789304525245748	0	0	95.05714285714286	417.8062796500496	AGA
Biological Process	entry of bacterium into host cell (GO:0035635)	1/8	0.012334969042911155	0.07789304525245748	0	0	95.05714285714286	417.8062796500496	CDH1
Biological Process	cellular response to sterol depletion (GO:0071501)	1/9	0.013866454289070039	0.08076790525675896	0	0	83.17083333333333	355.82833874131705	ARHGEF10L
Biological Process	response to magnesium ion (GO:0032026)	1/9	0.013866454289070039	0.08076790525675896	0	0	83.17083333333333	355.82833874131705	ANK3
Biological Process	positive regulation of membrane potential (GO:0045838)	1/9	0.013866454289070039	0.08076790525675896	0	0	83.17083333333333	355.82833874131705	ANK3
Biological Process	ion transport (GO:0006811)	2/116	0.013896622108343892	0.08076790525675896	0	0	12.011494252873563	51.362464469699084	SLC9A7;SLC15A4
Biological Process	negative regulation of cell-cell adhesion mediated by cadherin (GO:2000048)	1/10	0.015395641764484845	0.08076790525675896	0	0	73.92592592592592	308.5424792813036	EPCAM
Biological Process	lung epithelium development (GO:0060428)	1/10	0.015395641764484845	0.08076790525675896	0	0	73.92592592592592	308.5424792813036	GRHL2
Biological Process	chloride ion homeostasis (GO:0055064)	1/10	0.015395641764484845	0.08076790525675896	0	0	73.92592592592592	308.5424792813036	SLC12A9
Biological Process	negative regulation of delayed rectifier potassium channel activity (GO:1902260)	1/10	0.015395641764484845	0.08076790525675896	0	0	73.92592592592592	308.5424792813036	ANK3
Biological Process	monovalent inorganic anion homeostasis (GO:0055083)	1/10	0.015395641764484845	0.08076790525675896	0	0	73.92592592592592	308.5424792813036	SLC12A9
Biological Process	regulation of DNA methylation (GO:0044030)	1/10	0.015395641764484845	0.08076790525675896	0	0	73.92592592592592	308.5424792813036	GRHL2
Biological Process	myeloid dendritic cell differentiation (GO:0043011)	1/10	0.015395641764484845	0.08076790525675896	0	0	73.92592592592592	308.5424792813036	DHRS2
Biological Process	synapse organization (GO:0050808)	2/126	0.016250862229295712	0.0810664587970844	0	0	11.03726362625139	45.469214006526414	CDH1;ANK3
Biological Process	erythrocyte development (GO:0048821)	1/11	0.016922534733464	0.0810664587970844	0	0	66.53	271.3831303578043	G6PD
Biological Process	negative regulation of voltage-gated potassium channel activity (GO:1903817)	1/11	0.016922534733464	0.0810664587970844	0	0	66.53	271.3831303578043	ANK3
Biological Process	regulation of toll-like receptor 9 signaling pathway (GO:0034163)	1/11	0.016922534733464	0.0810664587970844	0	0	66.53	271.3831303578043	SLC15A4
Biological Process	regulation of pH (GO:0006885)	1/11	0.016922534733464	0.0810664587970844	0	0	66.53	271.3831303578043	SLC9A7
Biological Process	cellular response to metal ion (GO:0071248)	2/131	0.01748771629334441	0.0810664587970844	0	0	10.606789628441593	42.91779222718881	CDH1;ANK3
Biological Process	melanocyte differentiation (GO:0030318)	1/12	0.018447136470887412	0.0810664587970844	0	0	60.47878787878788	241.48249384895686	MREG
Biological Process	positive regulation of sodium ion transmembrane transport (GO:1902307)	1/12	0.018447136470887412	0.0810664587970844	0	0	60.47878787878788	241.48249384895686	ANK3
Biological Process	tricarboxylic acid metabolic process (GO:0072350)	1/12	0.018447136470887412	0.0810664587970844	0	0	60.47878787878788	241.48249384895686	IDH2
Biological Process	protein localization to plasma membrane (GO:0072659)	2/136	0.018763534739022474	0.0810664587970844	0	0	10.208440555841483	40.58712562810965	CDH1;ANK3
Biological Process	potassium ion transmembrane transport (GO:0071805)	2/139	0.019547464278656834	0.0810664587970844	0	0	9.983387868109741	39.28372981479435	SLC9A7;SLC12A9
Biological Process	neuron projection morphogenesis (GO:0048812)	2/140	0.019811816927205333	0.0810664587970844	0	0	9.910544727636182	38.86397028129658	ANK3;CELSR2
Biological Process	protein localization to cell periphery (GO:1990778)	2/140	0.019811816927205333	0.0810664587970844	0	0	9.910544727636182	38.86397028129658	CDH1;ANK3
Biological Process	regulation of homotypic cell-cell adhesion (GO:0034110)	1/13	0.019969450260865367	0.0810664587970844	0	0	55.43611111111111	216.95208467294643	ANK3
Biological Process	positive regulation of sodium ion transport (GO:0010765)	1/13	0.019969450260865367	0.0810664587970844	0	0	55.43611111111111	216.95208467294643	ANK3
Biological Process	regulation of cell communication by electrical coupling (GO:0010649)	1/13	0.019969450260865367	0.0810664587970844	0	0	55.43611111111111	216.95208467294643	ANK3
Biological Process	pentose-phosphate shunt (GO:0006098)	1/13	0.019969450260865367	0.0810664587970844	0	0	55.43611111111111	216.95208467294643	G6PD
Biological Process	cellular component maintenance (GO:0043954)	1/13	0.019969450260865367	0.0810664587970844	0	0	55.43611111111111	216.95208467294643	CLDN3
Biological Process	entry into host (GO:0044409)	1/13	0.019969450260865367	0.0810664587970844	0	0	55.43611111111111	216.95208467294643	CDH1
Biological Process	negative regulation of cell population proliferation (GO:0008285)	3/379	0.02049641707925262	0.08222680263558993	0	0	5.58311170212766	21.704375688974874	CLDN3;PTPRK;DHRS2
Biological Process	2-oxoglutarate metabolic process (GO:0006103)	1/14	0.02148947938555657	0.08233609517387405	0	0	51.16923076923077	196.4996601316088	IDH2
Biological Process	positive regulation of sodium ion transmembrane transporter activity (GO:2000651)	1/14	0.02148947938555657	0.08233609517387405	0	0	51.16923076923077	196.4996601316088	ANK3
Biological Process	cell junction maintenance (GO:0034331)	1/14	0.02148947938555657	0.08233609517387405	0	0	51.16923076923077	196.4996601316088	CLDN3
Biological Process	myeloid dendritic cell activation (GO:0001773)	1/14	0.02148947938555657	0.08233609517387405	0	0	51.16923076923077	196.4996601316088	DHRS2
Biological Process	positive regulation of transferase activity (GO:0051347)	2/148	0.021980688619619358	0.08236719581637583	0	0	9.363722248464809	35.74686179276739	GRHL2;EPHB4
Biological Process	positive regulation of intracellular protein transport (GO:0090316)	2/148	0.021980688619619358	0.08236719581637583	0	0	9.363722248464809	35.74686179276739	CDH1;ANK3
Biological Process	electron transport chain (GO:0022900)	1/15	0.023007227131928758	0.0852767875216055	0	0	47.51190476190476	179.21238137059572	DHRS2
Biological Process	regulation of gene expression (GO:0010468)	5/1079	0.023907868552957946	0.08766218469417913	0	0	3.3832903595473427	12.631675757863139	CLDN3;CRABP2;CDH1;ANK3;CELSR2
Biological Process	neural tube development (GO:0021915)	1/16	0.024522696784534302	0.08802357477395997	0	0	44.34222222222222	164.42788585185278	GRHL2
Biological Process	regulation of isotype switching (GO:0045191)	1/16	0.024522696784534302	0.08802357477395997	0	0	44.34222222222222	164.42788585185278	SLC15A4
Biological Process	regulation of stem cell proliferation (GO:0072091)	1/17	0.026035891626597026	0.08861758391290844	0	0	41.56875	151.65440789573447	EPCAM
Biological Process	positive regulation of stem cell proliferation (GO:2000648)	1/17	0.026035891626597026	0.08861758391290844	0	0	41.56875	151.65440789573447	EPCAM
Biological Process	negative regulation of intrinsic apoptotic signaling pathway by p53 class mediator (GO:1902254)	1/17	0.026035891626597026	0.08861758391290844	0	0	41.56875	151.65440789573447	ARMC10
Biological Process	negative regulation of signal transduction by p53 class mediator (GO:1901797)	1/18	0.027546814940669486	0.08861758391290844	0	0	39.12156862745098	140.51952455455398	ARMC10
Biological Process	sodium ion import across plasma membrane (GO:0098719)	1/18	0.027546814940669486	0.08861758391290844	0	0	39.12156862745098	140.51952455455398	SLC9A7
Biological Process	melanosome transport (GO:0032402)	1/18	0.027546814940669486	0.08861758391290844	0	0	39.12156862745098	140.51952455455398	MREG
Biological Process	regulation of cartilage development (GO:0061035)	1/18	0.027546814940669486	0.08861758391290844	0	0	39.12156862745098	140.51952455455398	TRPS1
Biological Process	carbohydrate derivative transport (GO:1901264)	1/18	0.027546814940669486	0.08861758391290844	0	0	39.12156862745098	140.51952455455398	SLC15A4
Biological Process	cell migration involved in sprouting angiogenesis (GO:0002042)	1/18	0.027546814940669486	0.08861758391290844	0	0	39.12156862745098	140.51952455455398	EPHB4
Biological Process	regulation of delayed rectifier potassium channel activity (GO:1902259)	1/18	0.027546814940669486	0.08861758391290844	0	0	39.12156862745098	140.51952455455398	ANK3
Biological Process	pigment granule transport (GO:0051904)	1/18	0.027546814940669486	0.08861758391290844	0	0	39.12156862745098	140.51952455455398	MREG
Biological Process	cell-cell adhesion via plasma-membrane adhesion molecules (GO:0098742)	2/170	0.028423816288341418	0.08926049795440741	0	0	8.12848932676519	28.94171289902719	CDH1;CELSR2
Biological Process	establishment of melanosome localization (GO:0032401)	1/19	0.02905547000861942	0.08926049795440741	0	0	36.946296296296296	130.736261970552	MREG
Biological Process	regulation of bicellular tight junction assembly (GO:2000810)	1/19	0.02905547000861942	0.08926049795440741	0	0	36.946296296296296	130.736261970552	CLDN3
Biological Process	regulation of cell-cell adhesion mediated by cadherin (GO:2000047)	1/19	0.02905547000861942	0.08926049795440741	0	0	36.946296296296296	130.736261970552	EPCAM
Biological Process	N-glycan processing (GO:0006491)	1/19	0.02905547000861942	0.08926049795440741	0	0	36.946296296296296	130.736261970552	MGAT4A
Biological Process	regulation of cell population proliferation (GO:0042127)	4/764	0.029317689483028198	0.08926189387243406	0	0	3.7444444444444445	13.21625709187506	CLDN3;EPCAM;PTPRK;DHRS2
Biological Process	negative regulation of axon extension involved in axon guidance (GO:0048843)	1/20	0.030561860107418466	0.0906225591011278	0	0	35.0	122.08008572013848	SEMA3C
Biological Process	branched-chain amino acid catabolic process (GO:0009083)	1/20	0.030561860107418466	0.0906225591011278	0	0	35.0	122.08008572013848	ACADSB
Biological Process	branched-chain amino acid metabolic process (GO:0009081)	1/20	0.030561860107418466	0.0906225591011278	0	0	35.0	122.08008572013848	ACADSB
Biological Process	negative regulation of response to wounding (GO:1903035)	1/21	0.032065988516399045	0.09266527189908537	0	0	33.248333333333335	114.37291539918965	CLDN3
Biological Process	focal adhesion assembly (GO:0048041)	1/21	0.032065988516399045	0.09266527189908537	0	0	33.248333333333335	114.37291539918965	PTPRK
Biological Process	melanosome localization (GO:0032400)	1/21	0.032065988516399045	0.09266527189908537	0	0	33.248333333333335	114.37291539918965	MREG
Biological Process	positive regulation of peptidase activity (GO:0010952)	1/22	0.03356785849795628	0.09538866456502576	0	0	31.663492063492065	107.4717897739846	CLDN3
Biological Process	neuronal action potential (GO:0019228)	1/22	0.03356785849795628	0.09538866456502576	0	0	31.663492063492065	107.4717897739846	ANK3
Biological Process	glucose 6-phosphate metabolic process (GO:0051156)	1/23	0.03506747333209365	0.0959123782204481	0	0	30.222727272727273	101.26068146954859	G6PD
Biological Process	blood vessel endothelial cell migration (GO:0043534)	1/23	0.03506747333209365	0.0959123782204481	0	0	30.222727272727273	101.26068146954859	EPHB4
Biological Process	protein localization to membrane (GO:0072657)	2/195	0.036546591110057994	0.0959123782204481	0	0	7.066642844380918	23.384703870974384	CDH1;ANK3
Biological Process	neuromuscular junction development (GO:0007528)	1/24	0.03656483627172508	0.0959123782204481	0	0	28.907246376811596	95.64448851318153	ANK3
Biological Process	positive regulation of protein targeting to membrane (GO:0090314)	1/24	0.03656483627172508	0.0959123782204481	0	0	28.907246376811596	95.64448851318153	ANK3
Biological Process	regulation of keratinocyte proliferation (GO:0010837)	1/24	0.03656483627172508	0.0959123782204481	0	0	28.907246376811596	95.64448851318153	PTPRK
Biological Process	regulation of axon extension involved in axon guidance (GO:0048841)	1/24	0.03656483627172508	0.0959123782204481	0	0	28.907246376811596	95.64448851318153	SEMA3C
Biological Process	dendritic cell differentiation (GO:0097028)	1/24	0.03656483627172508	0.0959123782204481	0	0	28.907246376811596	95.64448851318153	DHRS2
Biological Process	C21-steroid hormone metabolic process (GO:0008207)	1/24	0.03656483627172508	0.0959123782204481	0	0	28.907246376811596	95.64448851318153	DHRS2
Biological Process	potassium ion homeostasis (GO:0055075)	1/24	0.03656483627172508	0.0959123782204481	0	0	28.907246376811596	95.64448851318153	SLC12A9
Biological Process	outflow tract septum morphogenesis (GO:0003148)	1/25	0.03805995059128532	0.09832153902748708	0	0	27.70138888888889	90.5445579257637	SEMA3C
Biological Process	divalent inorganic cation homeostasis (GO:0072507)	1/25	0.03805995059128532	0.09832153902748708	0	0	27.70138888888889	90.5445579257637	ANK3
Biological Process	axon guidance (GO:0007411)	2/203	0.03931473917544402	0.09990749230946808	0	0	6.782638531480528	21.94967494010879	SEMA3C;EPHB4
Biological Process	regulation of chondrocyte differentiation (GO:0032330)	1/26	0.03955281953600642	0.09990749230946808	0	0	26.592	85.8953057509563	TRPS1
Biological Process	positive regulation of ion transmembrane transporter activity (GO:0032414)	1/26	0.03955281953600642	0.09990749230946808	0	0	26.592	85.8953057509563	ANK3
Biological Process	positive regulation of toll-like receptor signaling pathway (GO:0034123)	1/27	0.041043446358547446	0.10140130838120902	0	0	25.567948717948717	81.6416333934617	SLC15A4
Biological Process	regulation of cell junction assembly (GO:1901888)	1/27	0.041043446358547446	0.10140130838120902	0	0	25.567948717948717	81.6416333934617	CLDN3
Biological Process	positive regulation of cell communication (GO:0010647)	1/28	0.04253183431893138	0.10140130838120902	0	0	24.619753086419752	77.73693045847051	ANK3
Biological Process	positive regulation of protein import into nucleus (GO:0042307)	1/28	0.04253183431893138	0.10140130838120902	0	0	24.619753086419752	77.73693045847051	CDH1
Biological Process	positive regulation of response to wounding (GO:1903036)	1/28	0.04253183431893138	0.10140130838120902	0	0	24.619753086419752	77.73693045847051	CLDN3
Biological Process	carbohydrate derivative biosynthetic process (GO:1901137)	1/28	0.04253183431893138	0.10140130838120902	0	0	24.619753086419752	77.73693045847051	G6PD
Biological Process	protein localization to cell surface (GO:0034394)	1/28	0.04253183431893138	0.10140130838120902	0	0	24.619753086419752	77.73693045847051	PTPRK
Biological Process	sarcomere organization (GO:0045214)	1/28	0.04253183431893138	0.10140130838120902	0	0	24.619753086419752	77.73693045847051	KRT19
Biological Process	extracellular structure organization (GO:0043062)	2/216	0.0439783403324907	0.10140130838120902	0	0	6.366419593941347	19.889064263949194	CDH1;ADAMTS19
Biological Process	regulation of protein targeting to membrane (GO:0090313)	1/29	0.04401798665976609	0.10140130838120902	0	0	23.739285714285714	74.14151494993529	ANK3
Biological Process	establishment of endothelial barrier (GO:0061028)	1/29	0.04401798665976609	0.10140130838120902	0	0	23.739285714285714	74.14151494993529	CLDN3
Biological Process	negative regulation of wound healing (GO:0061045)	1/29	0.04401798665976609	0.10140130838120902	0	0	23.739285714285714	74.14151494993529	CLDN3
Biological Process	external encapsulating structure organization (GO:0045229)	2/217	0.04434533783208595	0.10140130838120902	0	0	6.336487570168404	19.74289655961879	CDH1;ADAMTS19
Biological Process	alpha-amino acid catabolic process (GO:1901606)	1/30	0.0455019066193127	0.10140130838120902	0	0	22.919540229885058	70.82140338003367	ACADSB
Biological Process	positive regulation of protein import (GO:1904591)	1/30	0.0455019066193127	0.10140130838120902	0	0	22.919540229885058	70.82140338003367	CDH1
Biological Process	maintenance of blood-brain barrier (GO:0035633)	1/30	0.0455019066193127	0.10140130838120902	0	0	22.919540229885058	70.82140338003367	CLDN3
Biological Process	Golgi to plasma membrane protein transport (GO:0043001)	1/30	0.0455019066193127	0.10140130838120902	0	0	22.919540229885058	70.82140338003367	ANK3
Biological Process	primary neural tube formation (GO:0014020)	1/30	0.0455019066193127	0.10140130838120902	0	0	22.919540229885058	70.82140338003367	GRHL2
Biological Process	positive regulation of cell motility (GO:2000147)	2/221	0.04582487168648637	0.10140130838120902	0	0	6.219492993229412	19.17425086928201	CLDN3;SEMA3C
Biological Process	negative regulation of axon extension (GO:0030517)	1/31	0.04698359743176254	0.10140130838120902	0	0	22.154444444444444	67.74733246608147	SEMA3C
Biological Process	tube closure (GO:0060606)	1/31	0.04698359743176254	0.10140130838120902	0	0	22.154444444444444	67.74733246608147	GRHL2
Biological Process	regulation of cellular pH (GO:0030641)	1/31	0.04698359743176254	0.10140130838120902	0	0	22.154444444444444	67.74733246608147	SLC9A7
Biological Process	regulation of potassium ion transport (GO:0043266)	1/31	0.04698359743176254	0.10140130838120902	0	0	22.154444444444444	67.74733246608147	ANK3
Biological Process	negative regulation of chemotaxis (GO:0050922)	1/32	0.048463062337042354	0.10328690160582152	0	0	21.438709677419354	64.89397456016435	SEMA3C
Biological Process	regulation of cell morphogenesis (GO:0022604)	1/32	0.048463062337042354	0.10328690160582152	0	0	21.438709677419354	64.89397456016435	CLDN3
Biological Process	negative chemotaxis (GO:0050919)	1/33	0.04994030455802936	0.10561823264457523	0	0	20.767708333333335	62.2393036656038	SEMA3C
Molecular Function	oligopeptide transmembrane transporter activity (GO:0035673)	1/5	0.007726694289035996	0.07810767487979108	0	0	166.375	809.0939625056958	SLC15A4
Molecular Function	intronic transcription regulatory region sequence-specific DNA binding (GO:0001161)	1/5	0.007726694289035996	0.07810767487979108	0	0	166.375	809.0939625056958	GRHL2
Molecular Function	isocitrate dehydrogenase activity (GO:0004448)	1/5	0.007726694289035996	0.07810767487979108	0	0	166.375	809.0939625056958	IDH2
Molecular Function	L-histidine transmembrane transporter activity (GO:0005290)	1/5	0.007726694289035996	0.07810767487979108	0	0	166.375	809.0939625056958	SLC15A4
Molecular Function	carbonyl reductase (NADPH) activity (GO:0004090)	1/5	0.007726694289035996	0.07810767487979108	0	0	166.375	809.0939625056958	DHRS2
Molecular Function	oxidoreductase activity, acting on the CH-OH group of donors, NAD or NADP as acceptor (GO:0016616)	2/87	0.008013988926080462	0.07810767487979108	0	0	16.133062880324545	77.86730323779419	G6PD;DHRS2
Molecular Function	peptide transmembrane transporter activity (GO:1904680)	1/7	0.010801182772692638	0.07810767487979108	0	0	110.90555555555555	502.1914056148727	SLC15A4
Molecular Function	cadherin binding (GO:0045296)	3/322	0.01331712119426974	0.07810767487979108	0	0	6.5998656515897896	28.502871229861356	CDH1;EPCAM;ANK3
Molecular Function	aromatic amino acid transmembrane transporter activity (GO:0015173)	1/9	0.013866454289070039	0.07810767487979108	0	0	83.17083333333333	355.82833874131705	SLC15A4
Molecular Function	potassium:chloride symporter activity (GO:0015379)	1/9	0.013866454289070039	0.07810767487979108	0	0	83.17083333333333	355.82833874131705	SLC12A9
Molecular Function	acyl-CoA dehydrogenase activity (GO:0003995)	1/9	0.013866454289070039	0.07810767487979108	0	0	83.17083333333333	355.82833874131705	ACADSB
Molecular Function	cation:chloride symporter activity (GO:0015377)	1/10	0.015395641764484845	0.07810767487979108	0	0	73.92592592592592	308.5424792813036	SLC12A9
Molecular Function	potassium:proton antiporter activity (GO:0015386)	1/11	0.016922534733464	0.07810767487979108	0	0	66.53	271.3831303578043	SLC9A7
Molecular Function	sodium:proton antiporter activity (GO:0015385)	1/12	0.018447136470887412	0.07810767487979108	0	0	60.47878787878788	241.48249384895686	SLC9A7
Molecular Function	basic amino acid transmembrane transporter activity (GO:0015174)	1/13	0.019969450260865367	0.07810767487979108	0	0	55.43611111111111	216.95208467294643	SLC15A4
Molecular Function	monovalent cation:proton antiporter activity (GO:0005451)	1/13	0.019969450260865367	0.07810767487979108	0	0	55.43611111111111	216.95208467294643	SLC9A7
Molecular Function	organic anion transmembrane transporter activity (GO:0008514)	2/144	0.020884307912838993	0.07810767487979108	0	0	9.629431762991743	37.253933653561546	SLC15A4;SFXN5
Molecular Function	metal ion:proton antiporter activity (GO:0051139)	1/14	0.02148947938555657	0.07810767487979108	0	0	51.16923076923077	196.4996601316088	SLC9A7
Molecular Function	transmembrane receptor protein phosphatase activity (GO:0019198)	1/16	0.024522696784534302	0.07810767487979108	0	0	44.34222222222222	164.42788585185278	PTPRK
Molecular Function	potassium ion antiporter activity (GO:0022821)	1/16	0.024522696784534302	0.07810767487979108	0	0	44.34222222222222	164.42788585185278	SLC9A7
Molecular Function	transmembrane receptor protein tyrosine phosphatase activity (GO:0005001)	1/16	0.024522696784534302	0.07810767487979108	0	0	44.34222222222222	164.42788585185278	PTPRK
Molecular Function	solute:proton symporter activity (GO:0015295)	1/16	0.024522696784534302	0.07810767487979108	0	0	44.34222222222222	164.42788585185278	SLC15A4
Molecular Function	transmembrane-ephrin receptor activity (GO:0005005)	1/17	0.026035891626597026	0.07810767487979108	0	0	41.56875	151.65440789573447	EPHB4
Molecular Function	ephrin receptor activity (GO:0005003)	1/17	0.026035891626597026	0.07810767487979108	0	0	41.56875	151.65440789573447	EPHB4
Molecular Function	cadherin binding involved in cell-cell adhesion (GO:0098641)	1/18	0.027546814940669486	0.07933482702912811	0	0	39.12156862745098	140.51952455455398	EPCAM
Molecular Function	ankyrin binding (GO:0030506)	1/19	0.02905547000861942	0.08046130156233071	0	0	36.946296296296296	130.736261970552	CDH1
Molecular Function	semaphorin receptor binding (GO:0030215)	1/23	0.03506747333209365	0.0935132622189164	0	0	30.222727272727273	101.26068146954859	SEMA3C
Molecular Function	methyl-CpG binding (GO:0008327)	1/24	0.03656483627172508	0.09402386469872165	0	0	28.907246376811596	95.64448851318153	CXXC5
Molecular Function	chemorepellent activity (GO:0045499)	1/25	0.03805995059128532	0.09449367043353597	0	0	27.70138888888889	90.5445579257637	SEMA3C
Molecular Function	sodium ion transmembrane transporter activity (GO:0015081)	1/28	0.04253183431893138	0.1020764023654353	0	0	24.619753086419752	77.73693045847051	SLC9A7
Molecular Function	potassium ion transmembrane transporter activity (GO:0015079)	1/32	0.048463062337042354	0.11255937058925966	0	0	21.438709677419354	64.89397456016435	SLC12A9
Cellular Compoenent	apical junction complex (GO:0043296)	4/98	1.540601874193616E-5	9.551731620000419E-4	0	0	31.32387706855792	347.0921227940111	CLDN3;CDH1;EPCAM;ANK3
Cellular Compoenent	bicellular tight junction (GO:0005923)	3/78	2.3708496170210227E-4	0.006314896116546232	0	0	28.42	237.22435443754046	CLDN3;EPCAM;ANK3
Cellular Compoenent	tight junction (GO:0070160)	3/85	3.0555948951030155E-4	0.006314896116546232	0	0	25.984756097560975	210.3041433362322	CLDN3;EPCAM;ANK3
Cellular Compoenent	cell-cell junction (GO:0005911)	4/271	7.776824540230978E-4	0.012054078037358015	0	0	10.931890692190319	78.26350738250815	CLDN3;CDH1;PTPRK;GRHL2
Cellular Compoenent	cytoplasmic side of plasma membrane (GO:0009898)	2/55	0.003280570706943304	0.040679076766096965	0	0	25.915419648666234	148.2294073291968	G6PD;CDH1
Cellular Compoenent	flotillin complex (GO:0016600)	1/5	0.007726694289035996	0.07984250765337196	0	0	166.375	809.0939625056958	CDH1
Cellular Compoenent	spectrin-associated cytoskeleton (GO:0014731)	1/8	0.012334969042911155	0.08797865086115535	0	0	95.05714285714286	417.8062796500496	ANK3
Cellular Compoenent	endosome membrane (GO:0010008)	3/325	0.013651381134373395	0.08797865086115535	0	0	6.537377994676131	28.0709426893466	MREG;SLC9A7;SLC15A4
Cellular Compoenent	integral component of lysosomal membrane (GO:1905103)	1/10	0.015395641764484845	0.08797865086115535	0	0	73.92592592592592	308.5424792813036	SLC15A4
Cellular Compoenent	melanosome membrane (GO:0033162)	1/12	0.018447136470887412	0.08797865086115535	0	0	60.47878787878788	241.48249384895686	MREG
Cellular Compoenent	chitosome (GO:0045009)	1/12	0.018447136470887412	0.08797865086115535	0	0	60.47878787878788	241.48249384895686	MREG
Cellular Compoenent	integral component of vacuolar membrane (GO:0031166)	1/12	0.018447136470887412	0.08797865086115535	0	0	60.47878787878788	241.48249384895686	SLC15A4
Cellular Compoenent	pigment granule membrane (GO:0090741)	1/12	0.018447136470887412	0.08797865086115535	0	0	60.47878787878788	241.48249384895686	MREG
Cellular Compoenent	basolateral plasma membrane (GO:0016323)	2/151	0.02281846141210293	0.1010531862535987	0	0	9.173802360564684	34.67867337530489	EPCAM;ANK3
Cellular Compoenent	endolysosome membrane (GO:0036020)	1/17	0.026035891626597026	0.10761501872326772	0	0	41.56875	151.65440789573447	SLC15A4
Cellular Compoenent	pigment granule (GO:0048770)	1/24	0.03656483627172508	0.13871347813187035	0	0	28.907246376811596	95.64448851318153	MREG
Cellular Compoenent	endolysosome (GO:0036019)	1/25	0.03805995059128532	0.13871347813187035	0	0	27.70138888888889	90.5445579257637	SLC15A4
Cellular Compoenent	melanosome (GO:0042470)	1/28	0.04253183431893138	0.13871347813187035	0	0	24.619753086419752	77.73693045847051	MREG
Cellular Compoenent	catenin complex (GO:0016342)	1/31	0.04698359743176254	0.13871347813187035	0	0	22.154444444444444	67.74733246608147	CDH1
Cellular Compoenent	Golgi stack (GO:0005795)	1/31	0.04698359743176254	0.13871347813187035	0	0	22.154444444444444	67.74733246608147	MGAT4A
Cellular Compoenent	intercalated disc (GO:0014704)	1/31	0.04698359743176254	0.13871347813187035	0	0	22.154444444444444	67.74733246608147	ANK3

## Sheet: MCF-7 TAR up 196 genes
Category	Term	Overlap	P-value	Adjusted P-value	Old P-value	Old Adjusted P-value	Odds Ratio	Combined Score	Genes
Biological Process	axon guidance (GO:0007411)	11/203	5.4069483231628225E-6	0.007379113462092434	0	0	6.073536036036036	73.6587864581152	NOTCH2;LYPLA2;ALCAM;SRC;SEMA4B;PLXNA1;PLXNB2;PLXNB1;EPHB2;SPTBN1;SPTBN2
Biological Process	positive regulation of protein localization to plasma membrane (GO:1903078)	6/52	1.148008952341043E-5	0.007379113462092434	0	0	13.563844393592678	154.28732434095824	ZDHHC5;CIB1;EPHB2;ATP2C1;EGFR;SPTBN1
Biological Process	regulation of cell migration (GO:0030334)	15/408	1.2722609417400749E-5	0.007379113462092434	0	0	4.093247859643204	46.139621497618855	SUN2;CD151;IGFBP5;SRC;SEMA4B;CIB1;SORL1;EGFR;RAP2B;CEACAM6;ADAM9;PLXNA1;PLXNB2;PLXNB1;EPHB2
Biological Process	positive regulation of protein localization to membrane (GO:1905477)	7/101	6.164540955498011E-5	0.021618042949668275	0	0	7.76595744680851	75.28405965272955	PRNP;ZDHHC5;CIB1;EPHB2;BID;SPTBN1;EGFR
Biological Process	bone cell development (GO:0098751)	3/9	7.454497568851129E-5	0.021618042949668275	0	0	51.29015544041451	487.46717224259595	SRC;ZNF385A;FOXP1
Biological Process	semaphorin-plexin signaling pathway involved in axon guidance (GO:1902287)	3/9	7.454497568851129E-5	0.021618042949668275	0	0	51.29015544041451	487.46717224259595	PLXNA1;PLXNB2;PLXNB1
Biological Process	L-serine metabolic process (GO:0006563)	3/10	1.0572435945707803E-4	0.026280055065045112	0	0	43.960769800148036	402.44657052181435	CBS;PHGDH;PSPH
Biological Process	positive regulation of protein localization to cell periphery (GO:1904377)	5/52	1.536002238510578E-4	0.03340804868760507	0	0	11.004233039991089	96.62990106870298	ZDHHC5;CIB1;EPHB2;EGFR;SPTBN1
Biological Process	serine family amino acid biosynthetic process (GO:0009070)	3/12	1.910423792316783E-4	0.03693485998479114	0	0	34.18825561312608	292.75455499756936	CBS;PHGDH;PSPH
Biological Process	semaphorin-plexin signaling pathway involved in neuron projection guidance (GO:1902285)	3/13	2.465651210055135E-4	0.04290233105495935	0	0	30.767875647668394	255.61595463110305	PLXNA1;PLXNB2;PLXNB1
Biological Process	negative regulation of anoikis (GO:2000811)	3/16	4.7243000543145723E-4	0.07472983722279415	0	0	23.66400956556397	181.21001561511753	SRC;CEACAM6;CEACAM5
Biological Process	regulation of plasma membrane bounded cell projection assembly (GO:0120032)	5/70	6.204447270897052E-4	0.0861678369637508	0	0	7.949657672170761	58.708810464315434	FXR1;RABEP2;SGSM3;TWF2;TBC1D2B
Biological Process	heterophilic cell-cell adhesion via plasma membrane cell adhesion molecules (GO:0007157)	4/42	7.481983356610075E-4	0.0861678369637508	0	0	10.836622807017545	78.00030376888256	ALCAM;CXADR;CEACAM6;CEACAM5
Biological Process	glycerolipid catabolic process (GO:0046503)	3/19	7.999623587002096E-4	0.0861678369637508	0	0	19.224093264248705	137.08596871764152	ABHD12;LYPLA2;GDE1
Biological Process	positive regulation of axonogenesis (GO:0050772)	4/43	8.186706935340958E-4	0.0861678369637508	0	0	10.558226495726496	75.04606465878524	TWF2;PLXNA1;PLXNB2;PLXNB1
Biological Process	myeloid cell development (GO:0061515)	3/20	9.343700154046275E-4	0.0861678369637508	0	0	18.092349893325206	126.2056840780099	SRC;ZNF385A;FOXP1
Biological Process	neutral lipid catabolic process (GO:0046461)	2/5	9.371199880806963E-4	0.0861678369637508	0	0	68.0446735395189	474.45504268177865	ABHD12;LYPLA2
Biological Process	neutrophil degranulation (GO:0043312)	13/481	9.570391247023945E-4	0.0861678369637508	0	0	2.9350333940497877	20.403372689856234	MANBA;ATP11B;SERPINB6;RAP2B;CEACAM6;TOLLIP;PSAP;CAT;SIRPA;S100P;LAMTOR3;SLC27A2;PGM1
Biological Process	neutrophil activation involved in immune response (GO:0002283)	13/485	0.0010316530012177531	0.0861678369637508	0	0	2.9095582106140596	20.007847355340243	MANBA;ATP11B;SERPINB6;RAP2B;CEACAM6;TOLLIP;PSAP;CAT;SIRPA;S100P;LAMTOR3;SLC27A2;PGM1
Biological Process	positive regulation of cell projection organization (GO:0031346)	6/117	0.0010425138928814408	0.0861678369637508	0	0	5.602560455192034	38.46785394941537	CAMK1D;PTK7;TWF2;PLXNA1;PLXNB2;PLXNB1
Biological Process	regulation of anoikis (GO:2000209)	3/21	0.0010822693867441743	0.0861678369637508	0	0	17.08635578583765	116.67751503001489	SRC;CEACAM6;CEACAM5
Biological Process	neutrophil mediated immunity (GO:0002446)	13/488	0.0010907597142464677	0.0861678369637508	0	0	2.8907333908541846	19.717347999154686	MANBA;ATP11B;SERPINB6;RAP2B;CEACAM6;TOLLIP;PSAP;CAT;SIRPA;S100P;LAMTOR3;SLC27A2;PGM1
Biological Process	regulation of protein localization to plasma membrane (GO:1903076)	5/80	0.0011390001437737174	0.0861678369637508	0	0	6.886212914485165	46.67202741880461	ZDHHC5;CIB1;EPHB2;EGFR;SPTBN1
Biological Process	negative regulation of protein modification process (GO:0031400)	5/81	0.001204418172971954	0.08678956484618056	0	0	6.795260402314687	45.67610054219358	PRNP;SIRPA;CIB1;EPHB2;PTPN13
Biological Process	regulation of protein phosphorylation (GO:0001932)	9/266	0.0012832730471114993	0.08678956484618056	0	0	3.660563057907988	24.373278543811974	FXR1;PRNP;SIRPA;PLXNB2;CIB1;EPHB2;PTPN13;PDE8A;EGFR
Biological Process	positive regulation of cell migration (GO:0030335)	9/269	0.001386685518648486	0.08678956484618056	0	0	3.6177704648292885	23.80796460003433	SUN2;CD151;CEACAM6;SRC;SEMA4B;ADAM9;CIB1;EPHB2;EGFR
Biological Process	negative regulation of programmed cell death (GO:0043069)	11/381	0.0013916401202261122	0.08678956484618056	0	0	3.1230679327976625	20.54126815798763	NOTCH2;SRC;CEACAM5;RPS6KA1;CAT;MYO18A;ASNS;CIB1;DHCR24;BID;EGFR
Biological Process	L-serine biosynthetic process (GO:0006564)	2/6	0.0013966136871799168	0.08678956484618056	0	0	51.03092783505155	335.4622535860817	PHGDH;PSPH
Biological Process	positive regulation of cell motility (GO:2000147)	8/221	0.001552604502843077	0.0912910911277577	0	0	3.913894715812606	25.31437213257596	SUN2;CD151;CEACAM6;SEMA4B;ADAM9;CIB1;EPHB2;EGFR
Biological Process	negative regulation of phosphorylation (GO:0042326)	5/86	0.0015739843297889258	0.0912910911277577	0	0	6.37418395708099	41.1399080555545	PRNP;SIRPA;CIB1;EPHB2;PTPN13
Biological Process	cyclic nucleotide transport (GO:0070729)	2/7	0.0019426570120539962	0.10184080286722534	0	0	40.822680412371135	254.88451454347714	ABCC4;LRRC8A
Biological Process	leukotriene transport (GO:0071716)	2/7	0.0019426570120539962	0.10184080286722534	0	0	40.822680412371135	254.88451454347714	ABCC4;ABCC1
Biological Process	very long-chain fatty acid catabolic process (GO:0042760)	2/7	0.0019426570120539962	0.10184080286722534	0	0	40.822680412371135	254.88451454347714	ACOX1;SLC27A2
Biological Process	regulated exocytosis (GO:0045055)	7/180	0.0020256462864284355	0.10184080286722534	0	0	4.2027403125669025	26.064834249953524	ABCC4;APLP2;CD109;PSAP;RAB27B;SYT7;RAB11B
Biological Process	apoptotic process (GO:0006915)	8/231	0.002048521896754533	0.10184080286722534	0	0	3.7364755271443566	23.131162795530187	CYFIP2;FXR1;ING4;NOTCH2;CIB1;DHCR24;BID;ZNF385A
Biological Process	positive regulation of mitotic cell cycle (GO:0045931)	3/27	0.002279596599916167	0.11018050232928142	0	0	12.810880829015543	77.93828312090946	FOXA1;ASNS;HES1
Biological Process	cellular response to peptide (GO:1901653)	4/57	0.002355676786426628	0.1107804759022252	0	0	7.76375786163522	46.97793369704421	PRNP;ABCC1;SRC;RPL23
Biological Process	cellular response to epidermal growth factor stimulus (GO:0071364)	3/28	0.002534870891847401	0.11308834951305546	0	0	12.29782383419689	73.51162637765977	PTPN12;PDE8A;EGFR
Biological Process	negative regulation of response to reactive oxygen species (GO:1901032)	2/8	0.00257352691224081	0.11308834951305546	0	0	34.017182130584196	202.82669944556145	PYCR1;PDE8A
Biological Process	transcription initiation from RNA polymerase II promoter (GO:0006367)	6/140	0.0025997321727139187	0.11308834951305546	0	0	4.635506677140612	27.59214356669755	NOTCH2;NCOR2;TBL1XR1;POLR2H;TEAD3;HDAC7
Biological Process	cellular protein metabolic process (GO:0044267)	11/417	0.002810808087412117	0.11928795297797765	0	0	2.840873385700972	16.688094977342796	MANBA;RCN1;IGFBP5;TNIP1;GOLM1;RPL23;APLP2;TMEM132A;RPLP2;CP;PNPLA2
Biological Process	negative regulation of apoptotic process (GO:0043066)	12/485	0.0030888438161416933	0.12711765175968845	0	0	2.6653644636455556	15.405695794339788	NOTCH2;CEACAM6;SRC;CEACAM5;RPS6KA1;CAT;MYO18A;ASNS;CIB1;DHCR24;BID;EGFR
Biological Process	regulation of tumor necrosis factor superfamily cytokine production (GO:1903555)	2/9	0.0032875254765436673	0.12711765175968845	0	0	29.156111929307805	166.70357253754355	SIRPA;FOXP1
Biological Process	icosanoid transport (GO:0071715)	2/9	0.0032875254765436673	0.12711765175968845	0	0	29.156111929307805	166.70357253754355	ABCC4;ABCC1
Biological Process	negative regulation of glycoprotein biosynthetic process (GO:0010561)	2/9	0.0032875254765436673	0.12711765175968845	0	0	29.156111929307805	166.70357253754355	BACE2;SLC2A10
Biological Process	actin cytoskeleton reorganization (GO:0031532)	4/63	0.003394299671918515	0.12839307454648297	0	0	6.972104519774011	39.641000594849665	CXADR;PTK7;ATP2C1;ANTXR1
Biological Process	ERBB2 signaling pathway (GO:0038128)	3/32	0.0037293024601919925	0.1340449912448413	0	0	10.59942826514204	59.267064275605954	SRC;PTPN12;EGFR
Biological Process	muscle cell development (GO:0055001)	3/33	0.004072935012720332	0.1340449912448413	0	0	10.24559585492228	56.38552417807468	CXADR;SDC1;HES1
Biological Process	Rap protein signal transduction (GO:0032486)	2/10	0.00408297961837735	0.1340449912448413	0	0	25.510309278350515	140.33038119190527	RAP2B;SGSM3
Biological Process	receptor recycling (GO:0001881)	2/10	0.00408297961837735	0.1340449912448413	0	0	25.510309278350515	140.33038119190527	SORL1;RAB11B
Biological Process	regulation of hydrogen peroxide-induced cell death (GO:1903205)	2/10	0.00408297961837735	0.1340449912448413	0	0	25.510309278350515	140.33038119190527	PYCR1;PDE8A
Biological Process	monocyte activation (GO:0042117)	2/10	0.00408297961837735	0.1340449912448413	0	0	25.510309278350515	140.33038119190527	ADAM9;FOXP1
Biological Process	positive regulation of keratinocyte migration (GO:0051549)	2/10	0.00408297961837735	0.1340449912448413	0	0	25.510309278350515	140.33038119190527	IQSEC1;ADAM9
Biological Process	acylglycerol catabolic process (GO:0046464)	3/35	0.004816389511416356	0.14874722274206725	0	0	9.604274611398964	51.24582285329907	ABHD12;LYPLA2;PNPLA2
Biological Process	semaphorin-plexin signaling pathway (GO:0071526)	3/35	0.004816389511416356	0.14874722274206725	0	0	9.604274611398964	51.24582285329907	SEMA4B;PLXNB2;PLXNB1
Biological Process	actin filament depolymerization (GO:0030042)	2/11	0.004958240758068908	0.14874722274206725	0	0	22.674684994272624	120.3278480662615	CFL2;TWF2
Biological Process	regulation of amyloid precursor protein biosynthetic process (GO:0042984)	2/11	0.004958240758068908	0.14874722274206725	0	0	22.674684994272624	120.3278480662615	BACE2;SOAT1
Biological Process	regulation of endocytic recycling (GO:2001135)	2/11	0.004958240758068908	0.14874722274206725	0	0	22.674684994272624	120.3278480662615	SORL1;RAB11B
Biological Process	transition metal ion transport (GO:0000041)	3/36	0.005216771493823643	0.15340215045793437	0	0	9.312764955252002	48.94674300174067	ATP2C2;ATP2C1;CP
Biological Process	cellular protein localization (GO:0034613)	9/329	0.005289729326135668	0.15340215045793437	0	0	2.9304144385026736	15.361197912145384	TBC1D8B;SNX27;WDR45B;SGSM3;STX6;TBC1D2B;VPS26B;LAMTOR3;EGFR
Biological Process	positive regulation of protein secretion (GO:0050714)	4/72	0.005476553880343082	0.15352732912709374	0	0	6.046568627450981	31.48617122519984	MYO18A;ADAM9;ACSL4;LRRC8A
Biological Process	negative regulation of cell adhesion (GO:0007162)	4/73	0.005750442154312675	0.15352732912709374	0	0	5.958635265700483	30.737492090549015	PLXNA1;PLXNB2;PLXNB1;EPHB2
Biological Process	regulation of neuron projection development (GO:0010975)	6/165	0.0058003530591514705	0.15352732912709374	0	0	3.9016881827209535	20.093056179938017	CAMK1D;PTK7;TWF2;PLXNB2;CIB1;MARK1
Biological Process	regulation of alcohol biosynthetic process (GO:1902930)	2/12	0.005911684512365104	0.15352732912709374	0	0	20.406185567010308	104.70055605687729	H6PD;LPCAT3
Biological Process	regulation of keratinocyte migration (GO:0051547)	2/12	0.005911684512365104	0.15352732912709374	0	0	20.406185567010308	104.70055605687729	IQSEC1;ADAM9
Biological Process	regulation of triglyceride catabolic process (GO:0010896)	2/12	0.005911684512365104	0.15352732912709374	0	0	20.406185567010308	104.70055605687729	SORL1;PNPLA2
Biological Process	very-low-density lipoprotein particle assembly (GO:0034379)	2/12	0.005911684512365104	0.15352732912709374	0	0	20.406185567010308	104.70055605687729	SOAT1;LPCAT3
Biological Process	DNA damage response, signal transduction by p53 class mediator (GO:0030330)	4/74	0.006033316494046936	0.15438192205355394	0	0	5.873214285714286	30.0148174013849	ING4;PCBP4;NDRG1;ZNF385A
Biological Process	DNA-templated transcription, initiation (GO:0006352)	6/168	0.006320242655314788	0.15938003217750332	0	0	3.828849902534113	19.38928701098885	NOTCH2;NCOR2;TBL1XR1;POLR2H;TEAD3;HDAC7
Biological Process	regulation of apoptotic process (GO:0042981)	15/742	0.006534502481378441	0.1624290616799784	0	0	2.174644911731402	10.939897140950407	FOXA1;NOTCH2;STEAP3;SRC;ASNS;CIB1;DHCR24;NDRG1;EGFR;ING4;CEACAM5;RPS6KA1;CAT;MYO18A;BID
Biological Process	cell-cell adhesion via plasma-membrane adhesion molecules (GO:0098742)	6/170	0.006685163956693284	0.16322400083628247	0	0	3.7817715019255456	18.93859941297907	ALCAM;CXADR;CEACAM6;CEACAM5;PLXNB2;ATP2C1
Biological Process	relaxation of cardiac muscle (GO:0055119)	2/13	0.006941710380393623	0.16322400083628247	0	0	18.550140581068415	92.19804009408698	CAMK2D;ATP1B1
Biological Process	Golgi ribbon formation (GO:0090161)	2/13	0.006941710380393623	0.16322400083628247	0	0	18.550140581068415	92.19804009408698	MYO18A;STX6
Biological Process	negative regulation of hydrogen peroxide-induced cell death (GO:1903206)	2/13	0.006941710380393623	0.16322400083628247	0	0	18.550140581068415	92.19804009408698	PYCR1;PDE8A
Biological Process	post-translational protein modification (GO:0043687)	9/345	0.00714156344273688	0.16568427187149562	0	0	2.788579067990833	13.78066572883783	RCN1;IGFBP5;GOLM1;APLP2;TMEM132A;DCUN1D1;CP;RAB11B;PNPLA2
Biological Process	cellular response to organic substance (GO:0071310)	5/123	0.007310123345082323	0.1666825012581421	0	0	4.3672907977637765	21.48049852835145	IGFBP5;TWF2;CIB1;PTPN12;PTPN13
Biological Process	acylglycerol metabolic process (GO:0006639)	3/41	0.00751521739459029	0.1666825012581421	0	0	8.085355876738479	39.5440633087066	ABHD12;LYPLA2;PNPLA2
Biological Process	fatty acid metabolic process (GO:0006631)	5/124	0.007558154978612349	0.1666825012581421	0	0	4.330370891812223	21.15441682591327	SGPL1;ACOX1;THEM4;ACSL4;SLC27A2
Biological Process	platelet degranulation (GO:0002576)	5/125	0.007811991436172633	0.1666825012581421	0	0	4.294066317626527	20.835219264770835	ABCC4;APLP2;CD109;PSAP;RAB27B
Biological Process	skin development (GO:0043588)	4/80	0.00792616515848913	0.1666825012581421	0	0	5.407894736842105	26.16115558111277	ST14;SLC2A10;ADAM9;DHCR24
Biological Process	regulation of histone deacetylation (GO:0031063)	2/14	0.008046741440048239	0.1666825012581421	0	0	17.00343642611684	81.9988691363917	CAMK2D;CTBP1
Biological Process	relaxation of muscle (GO:0090075)	2/14	0.008046741440048239	0.1666825012581421	0	0	17.00343642611684	81.9988691363917	CAMK2D;ATP1B1
Biological Process	manganese ion transport (GO:0006828)	2/14	0.008046741440048239	0.1666825012581421	0	0	17.00343642611684	81.9988691363917	ATP2C2;ATP2C1
Biological Process	positive regulation of glycoprotein biosynthetic process (GO:0010560)	2/14	0.008046741440048239	0.1666825012581421	0	0	17.00343642611684	81.9988691363917	SOAT1;SLC2A10
Biological Process	regulation of translation (GO:0006417)	6/178	0.008298902028559664	0.16988340623169193	0	0	3.604406364749082	17.27098908971872	EIF4A2;FXR1;IGFBP5;RPS6KA1;PLXNB2;ZNF385A
Biological Process	regulation of ERK1 and ERK2 cascade (GO:0070372)	7/238	0.009201472972820347	0.18411708975969454	0	0	3.138207471540805	14.71314586873057	NOTCH2;TNIP1;SIRPA;CIB1;EPHB2;PDE8A;EGFR
Biological Process	negative regulation of androgen receptor signaling pathway (GO:0060766)	2/15	0.009225224046054005	0.18411708975969454	0	0	15.694686756542426	73.54237982996128	NCOR2;FOXP1
Biological Process	axonogenesis (GO:0007409)	7/240	0.009607347851788703	0.18411708975969454	0	0	3.110952153870609	14.451079165013548	NOTCH2;LYPLA2;SRC;SEMA4B;EPHB2;SPTBN1;SPTBN2
Biological Process	protein deacetylation (GO:0006476)	3/45	0.009722512398970406	0.18411708975969454	0	0	7.313841598815692	33.887304316586444	MTA1;TBL1XR1;HDAC7
Biological Process	regulation of cell adhesion (GO:0030155)	5/133	0.010059526140950683	0.18411708975969454	0	0	4.024051047120419	18.507557297783602	SRC;PLXNA1;PLXNB2;PLXNB1;EPHB2
Biological Process	negative regulation of cellular process (GO:0048523)	12/566	0.010164770857440891	0.18411708975969454	0	0	2.266127766441689	10.398869128679994	ING4;TES;CTBP1;LPCAT3;HMGA1;SIRPA;PLXNA1;PLXNB2;CIB1;PLXNB1;EPHB2;PDE8A
Biological Process	negative regulation of cellular amide metabolic process (GO:0034249)	4/86	0.010172438932011692	0.18411708975969454	0	0	5.010670731707317	22.98932450578549	FXR1;PRNP;IGFBP5;SORL1
Biological Process	alpha-amino acid metabolic process (GO:1901605)	3/46	0.010327010621454125	0.18411708975969454	0	0	7.143390769972286	32.66667188547262	CBS;ASNS;PYCR1
Biological Process	regulation of ERBB signaling pathway (GO:1901184)	2/16	0.010475627520810207	0.18411708975969454	0	0	14.572901325478645	66.43354222987195	PTPN12;EGFR
Biological Process	regulation of interleukin-1 production (GO:0032652)	2/16	0.010475627520810207	0.18411708975969454	0	0	14.572901325478645	66.43354222987195	SIRPA;FOXP1
Biological Process	heme catabolic process (GO:0042167)	2/16	0.010475627520810207	0.18411708975969454	0	0	14.572901325478645	66.43354222987195	ABCC1;BLVRA
Biological Process	serine family amino acid metabolic process (GO:0009069)	2/16	0.010475627520810207	0.18411708975969454	0	0	14.572901325478645	66.43354222987195	CBS;PSPH
Biological Process	transepithelial transport (GO:0070633)	2/16	0.010475627520810207	0.18411708975969454	0	0	14.572901325478645	66.43354222987195	ABCC1;CXADR
Biological Process	porphyrin-containing compound catabolic process (GO:0006787)	2/16	0.010475627520810207	0.18411708975969454	0	0	14.572901325478645	66.43354222987195	ABCC1;BLVRA
Biological Process	protein transport (GO:0015031)	9/369	0.010804114709401761	0.18799159594359063	0	0	2.5994652406417114	11.769932088562395	TBC1D8B;STEAP3;SNX27;SGSM3;STX6;TBC1D2B;VPS26B;SPTBN1;RAB11B
Biological Process	positive regulation of neuron projection development (GO:0010976)	4/88	0.01100377568811213	0.18956999700311988	0	0	4.890873015873016	22.05547413301063	CAMK1D;PTK7;TWF2;PLXNB2
Biological Process	regulation of interleukin-2 production (GO:0032663)	3/48	0.011600229834059212	0.19610227534349683	0	0	6.8252158894645945	30.418146921266466	PRNP;SPTBN1;HDAC7
Biological Process	purine ribonucleotide transport (GO:0015868)	2/17	0.011796443870131065	0.19610227534349683	0	0	13.600687285223367	60.38646889116274	ABCC4;LRRC8A
Biological Process	negative regulation of amyloid-beta formation (GO:1902430)	2/17	0.011796443870131065	0.19610227534349683	0	0	13.600687285223367	60.38646889116274	PRNP;SORL1
Biological Process	cellular protein modification process (GO:0006464)	18/1025	0.01216287509625638	0.19610227534349683	0	0	1.887606975887886	8.323151892508054	MANBA;CAMK2D;IGFBP5;CTBP1;WDR45B;GOLM1;APLP2;TMEM132A;DCUN1D1;PTPN12;PTPN13;CP;RAB11B;RCN1;PPP4R1;MAN2A2;PNPLA2;MARK1
Biological Process	response to hydrogen peroxide (GO:0042542)	3/49	0.012269197905181864	0.19610227534349683	0	0	6.67650371705339	29.38104549950916	CAT;SIRPA;ADAM9
Biological Process	positive regulation of transport (GO:0051050)	4/91	0.01233092150792445	0.19610227534349683	0	0	4.721503831417625	20.75405578338561	CAMK1D;CD151;SIRPA;BID
Biological Process	negative regulation of cell population proliferation (GO:0008285)	9/379	0.012689443359218303	0.19610227534349683	0	0	2.527908657320422	11.039338840906977	ING4;TES;IGFBP5;CTBP1;MARVELD3;HMGA1;CIB1;PLXNB1;HES1
Biological Process	regulation of peptidyl-tyrosine phosphorylation (GO:0050730)	4/92	0.012795043787994592	0.19610227534349683	0	0	4.667613636363637	20.344715360821425	PRNP;RAP2B;SRC;EGFR
Biological Process	iron ion transport (GO:0006826)	3/50	0.012959886043487254	0.19610227534349683	0	0	6.534119722191599	28.396607253937994	STEAP3;CP;RAB11B
Biological Process	negative regulation of ERK1 and ERK2 cascade (GO:0070373)	3/50	0.012959886043487254	0.19610227534349683	0	0	6.534119722191599	28.396607253937994	TNIP1;SIRPA;EPHB2
Biological Process	adenine nucleotide transport (GO:0051503)	2/18	0.013186187479993752	0.19610227534349683	0	0	12.75	55.189463853601396	ABCC4;LRRC8A
Biological Process	regulation of production of miRNAs involved in gene silencing by miRNA (GO:1903798)	2/18	0.013186187479993752	0.19610227534349683	0	0	12.75	55.189463853601396	NCOR2;EGFR
Biological Process	melanosome transport (GO:0032402)	2/18	0.013186187479993752	0.19610227534349683	0	0	12.75	55.189463853601396	RAB27B;RAB11B
Biological Process	pigment granule transport (GO:0051904)	2/18	0.013186187479993752	0.19610227534349683	0	0	12.75	55.189463853601396	RAB27B;RAB11B
Biological Process	positive regulation of cell adhesion mediated by integrin (GO:0033630)	2/18	0.013186187479993752	0.19610227534349683	0	0	12.75	55.189463853601396	ADAM9;CIB1
Biological Process	positive regulation of cell migration involved in sprouting angiogenesis (GO:0090050)	2/18	0.013186187479993752	0.19610227534349683	0	0	12.75	55.189463853601396	CIB1;HDAC7
Biological Process	regulation of axonogenesis (GO:0050770)	3/51	0.013672392718628402	0.19946817919113471	0	0	6.397668393782383	27.461202167410853	PLXNA1;PLXNB2;PLXNB1
Biological Process	negative regulation of MAPK cascade (GO:0043409)	4/94	0.013756426151112739	0.19946817919113471	0	0	4.563425925925926	19.55998075895043	TNIP1;SIRPA;EPHB2;SORL1
Biological Process	positive regulation of epithelial cell migration (GO:0010634)	4/94	0.013756426151112739	0.19946817919113471	0	0	4.563425925925926	19.55998075895043	SRC;IQSEC1;ADAM9;FOXP1
Biological Process	endocytic recycling (GO:0032456)	3/52	0.014406806791202058	0.20383605607883143	0	0	6.266786507349053	26.57151626993125	SNX27;STX6;RAB11B
Biological Process	establishment of melanosome localization (GO:0032401)	2/19	0.014643394833249385	0.20383605607883143	0	0	11.999393571861734	50.682629507267144	RAB27B;RAB11B
Biological Process	mitochondrion localization (GO:0051646)	2/19	0.014643394833249385	0.20383605607883143	0	0	11.999393571861734	50.682629507267144	MFN1;MARK1
Biological Process	negative regulation of amyloid precursor protein catabolic process (GO:1902992)	2/19	0.014643394833249385	0.20383605607883143	0	0	11.999393571861734	50.682629507267144	PRNP;SORL1
Biological Process	nucleotide-sugar biosynthetic process (GO:0009226)	2/19	0.014643394833249385	0.20383605607883143	0	0	11.999393571861734	50.682629507267144	UAP1;NANS
Biological Process	negative regulation of cysteine-type endopeptidase activity (GO:2000117)	3/53	0.015163207749816915	0.20774788570615302	0	0	6.141139896373057	25.724518527782863	SRC;RPS6KA1;DHCR24
Biological Process	positive regulation of phagocytosis (GO:0050766)	3/53	0.015163207749816915	0.20774788570615302	0	0	6.141139896373057	25.724518527782863	CAMK1D;MYO18A;SIRPA
Biological Process	protein-DNA complex disassembly (GO:0032986)	2/20	0.01616662421700962	0.2180614429271065	0	0	11.332187857961054	46.743080951097284	RPL23;HMGA1
Biological Process	regulation of smooth muscle cell migration (GO:0014910)	2/20	0.01616662421700962	0.2180614429271065	0	0	11.332187857961054	46.743080951097284	IGFBP5;SORL1
Biological Process	glycoprotein metabolic process (GO:0009100)	3/55	0.01674224276627196	0.2223778810176581	0	0	5.904344360302909	24.14770710657335	MANBA;MAN2A2;TNIP1
Biological Process	negative regulation of cysteine-type endopeptidase activity involved in apoptotic process (GO:0043154)	3/55	0.01674224276627196	0.2223778810176581	0	0	5.904344360302909	24.14770710657335	SRC;RPS6KA1;DHCR24
Biological Process	negative regulation of protein phosphorylation (GO:0001933)	5/152	0.01708935749335424	0.2252688033214877	0	0	3.5005520532820458	14.244794293200046	PRNP;SIRPA;CIB1;EPHB2;PTPN13
Biological Process	dephosphorylation (GO:0016311)	5/153	0.0175305977870848	0.2271525916922074	0	0	3.4767227960945237	14.059197648131883	PPP4R1;ACP6;PTPN12;PTPN13;PSPH
Biological Process	peptidyl-tyrosine modification (GO:0018212)	3/56	0.017564990952709893	0.2271525916922074	0	0	5.792648352722651	23.413001311138085	SRC;EPHB2;EGFR
Biological Process	regulation of cardiac muscle contraction by calcium ion signaling (GO:0010882)	2/21	0.017754455442609313	0.2271525916922074	0	0	10.735214324470972	43.274924110500066	CAMK2D;ATP1B1
Biological Process	melanosome localization (GO:0032400)	2/21	0.017754455442609313	0.2271525916922074	0	0	10.735214324470972	43.274924110500066	RAB27B;RAB11B
Biological Process	calcium-mediated signaling (GO:0019722)	4/102	0.018055520070708257	0.227656557413278	0	0	4.1892006802721085	16.816724292997865	PRNP;ATP1B1;PPP1R9A;EGFR
Biological Process	positive regulation of cell growth (GO:0030307)	4/102	0.018055520070708257	0.227656557413278	0	0	4.1892006802721085	16.816724292997865	RPS6KA1;TWF2;CIB1;EGFR
Biological Process	phosphate-containing compound metabolic process (GO:0006796)	6/212	0.018337940900515947	0.22880943710111903	0	0	3.0042922841083293	12.01351318956157	MINPP1;TOLLIP;ACP6;GDE1;EPHB2;PSPH
Biological Process	positive regulation of proteolysis (GO:0045862)	3/57	0.01840995470928544	0.22880943710111903	0	0	5.6850892343120325	22.711156862733727	CYFIP2;TNIP1;ADAM9
Biological Process	regulation of phagocytosis (GO:0050764)	3/58	0.019277169977709015	0.23612274023557514	0	0	5.58144135657089	22.040184203194404	CAMK1D;SIRPA;SYT7
Biological Process	negative regulation of interleukin-2 production (GO:0032703)	2/22	0.019405489571084622	0.23612274023557514	0	0	10.197938144329896	40.20230446471208	PRNP;HDAC7
Biological Process	osteoclast differentiation (GO:0030316)	2/22	0.019405489571084622	0.23612274023557514	0	0	10.197938144329896	40.20230446471208	SRC;FOXP1
Biological Process	cellular response to growth factor stimulus (GO:0071363)	5/158	0.019850007739160166	0.2398542601815187	0	0	3.3622489135270164	13.178505694407033	TWF2;CIB1;PTPN12;PDE8A;EGFR
Biological Process	response to reactive oxygen species (GO:0000302)	3/59	0.020166664610525367	0.2419999753263044	0	0	5.481495188749075	21.398245993708084	CAT;ADAM9;EGFR
Biological Process	regulation of phosphatidylinositol 3-kinase signaling (GO:0014066)	4/106	0.020485205745362375	0.2433505073713448	0	0	4.024101307189542	15.645916440739764	SRC;PLXNB1;PTPN13;EGFR
Biological Process	homophilic cell adhesion via plasma membrane adhesion molecules (GO:0007156)	3/60	0.021078458601968744	0.2433505073713448	0	0	5.385055904008727	20.783643074925898	CEACAM6;CEACAM5;PLXNB2
Biological Process	artery development (GO:0060840)	2/23	0.021118348628202912	0.2433505073713448	0	0	9.711831124202257	37.464486126272625	SLC2A10;HES1
Biological Process	regulation of calcium ion transmembrane transport (GO:1903169)	2/23	0.021118348628202912	0.2433505073713448	0	0	9.711831124202257	37.464486126272625	PRNP;CAMK2D
Biological Process	membrane protein ectodomain proteolysis (GO:0006509)	2/23	0.021118348628202912	0.2433505073713448	0	0	9.711831124202257	37.464486126272625	BACE2;ADAM9
Biological Process	protein deacylation (GO:0035601)	2/23	0.021118348628202912	0.2433505073713448	0	0	9.711831124202257	37.464486126272625	LYPLA2;HDAC7
Biological Process	lipid translocation (GO:0034204)	2/24	0.022891675332250547	0.25697751663300616	0	0	9.26991565135895	35.01230415922049	ABCC1;ATP11B
Biological Process	phospholipid catabolic process (GO:0009395)	2/24	0.022891675332250547	0.25697751663300616	0	0	9.26991565135895	35.01230415922049	ABHD12;GDE1
Biological Process	positive regulation of protein targeting to membrane (GO:0090314)	2/24	0.022891675332250547	0.25697751663300616	0	0	9.26991565135895	35.01230415922049	PRNP;CIB1
Biological Process	potassium ion homeostasis (GO:0055075)	2/24	0.022891675332250547	0.25697751663300616	0	0	9.26991565135895	35.01230415922049	ATP1B1;SLC12A7
Biological Process	negative regulation of endopeptidase activity (GO:0010951)	3/63	0.023947722681417264	0.2671092145235002	0	0	5.1150259067357515	19.088673346259466	SERPINH1;SORL1;SERPINB6
Biological Process	regulation of cardiac muscle cell action potential (GO:0098901)	2/25	0.024724132832317267	0.274012682345427	0	0	8.8664276109368	32.80556470772284	CAMK2D;CXADR
Biological Process	regulation of cilium assembly (GO:1902017)	3/64	0.024948763441724173	0.2747522049911396	0	0	5.030918202667119	18.56877205062403	RABEP2;SGSM3;TBC1D2B
Biological Process	cellular amide metabolic process (GO:0043603)	4/115	0.026658747646131745	0.2917372383916304	0	0	3.6961336336336337	13.397146201067548	SGPL1;CPD;MCCC1;THEM4
Biological Process	ERBB signaling pathway (GO:0038127)	3/66	0.027017686003782338	0.29199238289802026	0	0	4.870713052060203	17.58942870343073	SRC;PTPN12;EGFR
Biological Process	positive regulation of cell cycle (GO:0045787)	3/66	0.027017686003782338	0.29199238289802026	0	0	4.870713052060203	17.58942870343073	FOXA1;ASNS;EGFR
Biological Process	anion transmembrane transport (GO:0098656)	3/67	0.0280855148958602	0.29830162891431933	0	0	4.794365284974093	17.127876307613022	ABCC1;SLC3A2;LRRC8A
Biological Process	bile acid biosynthetic process (GO:0006699)	2/27	0.028561193343268773	0.29830162891431933	0	0	8.156288659793814	29.00136745066082	OSBPL1A;SLC27A2
Biological Process	cellular lipid catabolic process (GO:0044242)	2/27	0.028561193343268773	0.29830162891431933	0	0	8.156288659793814	29.00136745066082	ABHD12;ACOX1
Biological Process	dendritic spine organization (GO:0097061)	2/27	0.028561193343268773	0.29830162891431933	0	0	8.156288659793814	29.00136745066082	PRNP;EPHB2
Biological Process	positive regulation of gene silencing by miRNA (GO:2000637)	2/27	0.028561193343268773	0.29830162891431933	0	0	8.156288659793814	29.00136745066082	FXR1;EGFR
Biological Process	synapse assembly (GO:0007416)	3/69	0.030287727555016544	0.29830162891431933	0	0	4.648610456900612	16.25624971077523	FARP1;PLXNB2;PLXNB1
Biological Process	peptidyl-tyrosine phosphorylation (GO:0018108)	3/69	0.030287727555016544	0.29830162891431933	0	0	4.648610456900612	16.25624971077523	SRC;EPHB2;EGFR
Biological Process	positive regulation of protein transport (GO:0051222)	3/69	0.030287727555016544	0.29830162891431933	0	0	4.648610456900612	16.25624971077523	MYO18A;ADAM9;ATP2C1
Biological Process	glycerophospholipid biosynthetic process (GO:0046474)	5/177	0.030463995078117645	0.29830162891431933	0	0	2.987945939364422	10.431546091408265	ACP6;LPCAT3;PTPN13;LCLAT1;PI4K2A
Biological Process	regulation of calcineurin-NFAT signaling cascade (GO:0070884)	2/28	0.03056322239347062	0.29830162891431933	0	0	7.842188739095955	27.353223973139848	PRNP;CIB1
Biological Process	glycerophospholipid catabolic process (GO:0046475)	2/28	0.03056322239347062	0.29830162891431933	0	0	7.842188739095955	27.353223973139848	ABHD12;GDE1
Biological Process	negative regulation of oxidative stress-induced cell death (GO:1903202)	2/28	0.03056322239347062	0.29830162891431933	0	0	7.842188739095955	27.353223973139848	PYCR1;PDE8A
Biological Process	protein depolymerization (GO:0051261)	2/28	0.03056322239347062	0.29830162891431933	0	0	7.842188739095955	27.353223973139848	CFL2;TWF2
Biological Process	establishment of protein localization to membrane (GO:0090150)	3/70	0.031422020679367425	0.29830162891431933	0	0	4.578996210656562	15.844454862036677	BID;EGFR;RAB11B
Biological Process	membrane organization (GO:0061024)	6/242	0.03231560397221543	0.29830162891431933	0	0	2.6183764495985726	8.986804926243748	SUN2;LPCAT3;TRIP10;ATP2C1;SPTBN1;EGFR
Biological Process	regulation of protein targeting to membrane (GO:0090313)	2/29	0.03261923379619775	0.29830162891431933	0	0	7.551355479190531	25.847181046079477	PRNP;CIB1
Biological Process	hydrogen peroxide metabolic process (GO:0042743)	2/29	0.03261923379619775	0.29830162891431933	0	0	7.551355479190531	25.847181046079477	ACOX1;CAT
Biological Process	transition metal ion homeostasis (GO:0055076)	2/29	0.03261923379619775	0.29830162891431933	0	0	7.551355479190531	25.847181046079477	NEO1;CP
Biological Process	negative regulation of transferase activity (GO:0051348)	2/29	0.03261923379619775	0.29830162891431933	0	0	7.551355479190531	25.847181046079477	EIF4A2;SRC
Biological Process	positive regulation of neurogenesis (GO:0050769)	3/72	0.03375670967136865	0.29830162891431933	0	0	4.445821130885334	15.065003123827646	PLXNA1;PLXNB2;PLXNB1
Biological Process	positive regulation of secretion by cell (GO:1903532)	3/72	0.03375670967136865	0.29830162891431933	0	0	4.445821130885334	15.065003123827646	MYO18A;ADAM9;RAB27B
Biological Process	positive regulation of phosphate metabolic process (GO:0045937)	2/30	0.034727988900351545	0.29830162891431933	0	0	7.281296023564065	24.46667876443924	SRC;EGFR
Biological Process	positive regulation of small GTPase mediated signal transduction (GO:0051057)	2/30	0.034727988900351545	0.29830162891431933	0	0	7.281296023564065	24.46667876443924	NOTCH2;SRC
Biological Process	regulation of hydrolase activity (GO:0051336)	3/73	0.03495698017967121	0.29830162891431933	0	0	4.382087342709104	14.695930737141802	PLXNA1;PLXNB2;PLXNB1
Biological Process	phospholipid translocation (GO:0045332)	2/31	0.036888267919403646	0.29830162891431933	0	0	7.029861357980804	23.197570399515403	ABCC1;ATP11B
Biological Process	phospholipid metabolic process (GO:0006644)	3/76	0.0386886304956546	0.29830162891431933	0	0	4.201362765277876	13.663711930751342	ABHD12;ACP6;GDE1
Biological Process	positive regulation of growth (GO:0045927)	3/76	0.0386886304956546	0.29830162891431933	0	0	4.201362765277876	13.663711930751342	RPS6KA1;CIB1;EGFR
Biological Process	transcription by RNA polymerase II (GO:0006366)	7/320	0.03871998137550161	0.29830162891431933	0	0	2.306354277600284	7.498879139427549	NCOR2;NOTCH2;TSC22D1;TBL1XR1;POLR2H;TEAD3;HDAC7
Biological Process	regulation of cell migration involved in sprouting angiogenesis (GO:0090049)	2/32	0.03909886968607693	0.29830162891431933	0	0	6.795189003436426	22.027704077314876	CIB1;HDAC7
Biological Process	negative regulation of intracellular steroid hormone receptor signaling pathway (GO:0033144)	2/32	0.03909886968607693	0.29830162891431933	0	0	6.795189003436426	22.027704077314876	NCOR2;FOXP1
Biological Process	positive regulation of lamellipodium organization (GO:1902745)	2/32	0.03909886968607693	0.29830162891431933	0	0	6.795189003436426	22.027704077314876	SRC;TWF2
Biological Process	negative regulation of nucleic acid-templated transcription (GO:1903507)	9/464	0.03975249786462293	0.29830162891431933	0	0	2.0466709760827406	6.600682953901589	EIF4A2;ING4;NCOR2;L3MBTL3;YEATS2;CTBP1;HMGA1;HES1;FOXP1
Biological Process	cholesterol metabolic process (GO:0008203)	3/77	0.039975856511281195	0.29830162891431933	0	0	4.1443775381599215	13.342738915256847	SOAT1;DHCR24;OSBPL1A
Biological Process	regulation of organelle assembly (GO:1902115)	3/77	0.039975856511281195	0.29830162891431933	0	0	4.1443775381599215	13.342738915256847	RABEP2;SGSM3;TBC1D2B
Biological Process	cellular response to metal ion (GO:0071248)	4/131	0.04012340950709556	0.29830162891431933	0	0	3.2278543307086616	10.380118904465855	PRNP;CAMK2D;SYT7;EGFR
Biological Process	cellular response to oxygen-containing compound (GO:1901701)	7/323	0.04038202029569201	0.29830162891431933	0	0	2.2841068917018283	7.330545586026358	IGFBP5;PTK7;TWF2;SIRPA;ADAM9;LAMTOR3;EGFR
Biological Process	apoptotic mitochondrial changes (GO:0008637)	2/33	0.04135861143200674	0.29830162891431933	0	0	6.5756568007981375	20.9465878624019	THEM4;BID
Biological Process	bile acid metabolic process (GO:0008206)	2/33	0.04135861143200674	0.29830162891431933	0	0	6.5756568007981375	20.9465878624019	OSBPL1A;SLC27A2
Biological Process	very long-chain fatty acid metabolic process (GO:0000038)	2/33	0.04135861143200674	0.29830162891431933	0	0	6.5756568007981375	20.9465878624019	ACOX1;SLC27A2
Biological Process	negative regulation of JNK cascade (GO:0046329)	2/33	0.04135861143200674	0.29830162891431933	0	0	6.5756568007981375	20.9465878624019	MARVELD3;SIRPA
Biological Process	primary alcohol metabolic process (GO:0034308)	2/33	0.04135861143200674	0.29830162891431933	0	0	6.5756568007981375	20.9465878624019	GDE1;DHRS3
Biological Process	regulation of cell motility (GO:2000145)	4/133	0.04203400363483203	0.29830162891431933	0	0	3.1774870801033592	10.070334744064516	PLXNA1;PLXNB2;PLXNB1;EGFR
Biological Process	transmembrane receptor protein serine/threonine kinase signaling pathway (GO:0007178)	4/133	0.04203400363483203	0.29830162891431933	0	0	3.1774870801033592	10.070334744064516	FAM83G;SRC;ADAM9;CGN
Biological Process	protein localization to membrane (GO:0072657)	5/195	0.04330026023083963	0.29830162891431933	0	0	2.7023973546431526	8.484437638480689	PACS1;BID;ATP1B1;SPTBN1;RAB11B
Biological Process	regulation of amyloid-beta formation (GO:1902003)	2/34	0.04366632850639574	0.29830162891431933	0	0	6.369845360824742	19.94511958464754	PRNP;SORL1
Biological Process	regulation of cell adhesion mediated by integrin (GO:0033628)	2/34	0.04366632850639574	0.29830162891431933	0	0	6.369845360824742	19.94511958464754	ADAM9;CIB1
Biological Process	cardiac muscle contraction (GO:0060048)	2/34	0.04366632850639574	0.29830162891431933	0	0	6.369845360824742	19.94511958464754	CAMK2D;ATP1B1
Biological Process	cell-substrate junction assembly (GO:0007044)	2/34	0.04366632850639574	0.29830162891431933	0	0	6.369845360824742	19.94511958464754	CD151;SRC
Biological Process	phosphatidylserine metabolic process (GO:0006658)	2/34	0.04366632850639574	0.29830162891431933	0	0	6.369845360824742	19.94511958464754	ABHD12;LPCAT3
Biological Process	protein insertion into membrane (GO:0051205)	2/34	0.04366632850639574	0.29830162891431933	0	0	6.369845360824742	19.94511958464754	PRNP;EGFR
Biological Process	negative regulation of cellular macromolecule biosynthetic process (GO:2000113)	10/547	0.04366653016065962	0.29830162891431933	0	0	1.9289761919064496	6.039958884514216	FXR1;ING4;NCOR2;L3MBTL3;IGFBP5;YEATS2;CTBP1;HMGA1;HES1;FOXP1
Biological Process	glycerophospholipid metabolic process (GO:0006650)	3/80	0.04396629109120172	0.29830162891431933	0	0	3.9823026714218424	12.442035870083247	ABHD12;ACP6;GDE1
Biological Process	cellular calcium ion homeostasis (GO:0006874)	4/136	0.044995010129586656	0.29830162891431933	0	0	3.1047979797979797	9.628610924857494	CAMK2D;ATP2C2;ATP1B1;ATP2C1
Biological Process	negative regulation of intracellular signal transduction (GO:1902532)	5/198	0.04571217246455111	0.29830162891431933	0	0	2.659984266066245	8.207090611997106	TNIP1;SRC;THEM4;CIB1;HDAC7
Biological Process	cellular response to amyloid-beta (GO:1904646)	2/35	0.04602087418135376	0.29830162891431933	0	0	6.176507341455795	19.015367320179756	PRNP;ABCC1
Biological Process	peptidyl-tyrosine dephosphorylation (GO:0035335)	2/35	0.04602087418135376	0.29830162891431933	0	0	6.176507341455795	19.015367320179756	PTPN12;PTPN13
Biological Process	positive regulation of cytoskeleton organization (GO:0051495)	3/82	0.04673286729249729	0.29830162891431933	0	0	3.881091362235194	11.888976532109076	BAIAP2L1;CFL2;SORBS3
Biological Process	protein retention in Golgi apparatus (GO:0045053)	1/5	0.0480534454514014	0.29830162891431933	0	0	25.384615384615383	77.05351349195841	SORL1
Biological Process	alditol phosphate metabolic process (GO:0052646)	1/5	0.0480534454514014	0.29830162891431933	0	0	25.384615384615383	77.05351349195841	ACP6
Biological Process	regulation of caveolin-mediated endocytosis (GO:2001286)	1/5	0.0480534454514014	0.29830162891431933	0	0	25.384615384615383	77.05351349195841	SRC
Biological Process	regulation of chloride transport (GO:2001225)	1/5	0.0480534454514014	0.29830162891431933	0	0	25.384615384615383	77.05351349195841	PRNP
Biological Process	cell-cell adhesion mediated by integrin (GO:0033631)	1/5	0.0480534454514014	0.29830162891431933	0	0	25.384615384615383	77.05351349195841	ADAM9
Biological Process	regulation of endothelial tube morphogenesis (GO:1901509)	1/5	0.0480534454514014	0.29830162891431933	0	0	25.384615384615383	77.05351349195841	FOXP1
Biological Process	cellular response to antibiotic (GO:0071236)	1/5	0.0480534454514014	0.29830162891431933	0	0	25.384615384615383	77.05351349195841	RPL23
Biological Process	regulation of growth rate (GO:0040009)	1/5	0.0480534454514014	0.29830162891431933	0	0	25.384615384615383	77.05351349195841	NOTCH2
Biological Process	constitutive secretory pathway (GO:0045054)	1/5	0.0480534454514014	0.29830162891431933	0	0	25.384615384615383	77.05351349195841	RAB11B
Biological Process	copper ion import (GO:0015677)	1/5	0.0480534454514014	0.29830162891431933	0	0	25.384615384615383	77.05351349195841	STEAP3
Biological Process	cyclic-GMP-AMP transmembrane import across plasma membrane (GO:0140361)	1/5	0.0480534454514014	0.29830162891431933	0	0	25.384615384615383	77.05351349195841	LRRC8A
Biological Process	DNA protection (GO:0042262)	1/5	0.0480534454514014	0.29830162891431933	0	0	25.384615384615383	77.05351349195841	CBS
Biological Process	regulation of platelet-derived growth factor receptor-beta signaling pathway (GO:2000586)	1/5	0.0480534454514014	0.29830162891431933	0	0	25.384615384615383	77.05351349195841	PTPN12
Biological Process	regulation of protein kinase C activity (GO:1900019)	1/5	0.0480534454514014	0.29830162891431933	0	0	25.384615384615383	77.05351349195841	EGFR
Biological Process	erythrose 4-phosphate/phosphoenolpyruvate family amino acid catabolic process (GO:1902222)	1/5	0.0480534454514014	0.29830162891431933	0	0	25.384615384615383	77.05351349195841	QDPR
Biological Process	ethanolamine-containing compound metabolic process (GO:0042439)	1/5	0.0480534454514014	0.29830162891431933	0	0	25.384615384615383	77.05351349195841	GDE1
Biological Process	glucose import across plasma membrane (GO:0098708)	1/5	0.0480534454514014	0.29830162891431933	0	0	25.384615384615383	77.05351349195841	SLC2A10
Biological Process	glutathione transport (GO:0034635)	1/5	0.0480534454514014	0.29830162891431933	0	0	25.384615384615383	77.05351349195841	ABCC1
Biological Process	homoserine metabolic process (GO:0009092)	1/5	0.0480534454514014	0.29830162891431933	0	0	25.384615384615383	77.05351349195841	CBS
Biological Process	immature B cell differentiation (GO:0002327)	1/5	0.0480534454514014	0.29830162891431933	0	0	25.384615384615383	77.05351349195841	LRRC8A
Biological Process	L-phenylalanine catabolic process (GO:0006559)	1/5	0.0480534454514014	0.29830162891431933	0	0	25.384615384615383	77.05351349195841	QDPR
Biological Process	leucine catabolic process (GO:0006552)	1/5	0.0480534454514014	0.29830162891431933	0	0	25.384615384615383	77.05351349195841	MCCC1
Biological Process	transsulfuration (GO:0019346)	1/5	0.0480534454514014	0.29830162891431933	0	0	25.384615384615383	77.05351349195841	CBS
Biological Process	urate transport (GO:0015747)	1/5	0.0480534454514014	0.29830162891431933	0	0	25.384615384615383	77.05351349195841	ABCC4
Biological Process	monocyte extravasation (GO:0035696)	1/5	0.0480534454514014	0.29830162891431933	0	0	25.384615384615383	77.05351349195841	SIRPA
Biological Process	N-acylethanolamine metabolic process (GO:0070291)	1/5	0.0480534454514014	0.29830162891431933	0	0	25.384615384615383	77.05351349195841	GDE1
Biological Process	negative regulation of histone H4 acetylation (GO:0090241)	1/5	0.0480534454514014	0.29830162891431933	0	0	25.384615384615383	77.05351349195841	CTBP1
Biological Process	negative regulation of insulin-like growth factor receptor signaling pathway (GO:0043569)	1/5	0.0480534454514014	0.29830162891431933	0	0	25.384615384615383	77.05351349195841	IGFBP5
Biological Process	positive regulation of endothelial cell-matrix adhesion via fibronectin (GO:1904906)	1/5	0.0480534454514014	0.29830162891431933	0	0	25.384615384615383	77.05351349195841	CEACAM6
Biological Process	positive regulation of Golgi to plasma membrane protein transport (GO:0042998)	1/5	0.0480534454514014	0.29830162891431933	0	0	25.384615384615383	77.05351349195841	ATP2C1
Biological Process	positive regulation of protein kinase C activity (GO:1900020)	1/5	0.0480534454514014	0.29830162891431933	0	0	25.384615384615383	77.05351349195841	EGFR
Biological Process	positive regulation of protein neddylation (GO:2000436)	1/5	0.0480534454514014	0.29830162891431933	0	0	25.384615384615383	77.05351349195841	DCUN1D1
Biological Process	proline biosynthetic process (GO:0006561)	1/5	0.0480534454514014	0.29830162891431933	0	0	25.384615384615383	77.05351349195841	PYCR1
Biological Process	prostaglandin transport (GO:0015732)	1/5	0.0480534454514014	0.29830162891431933	0	0	25.384615384615383	77.05351349195841	ABCC4
Biological Process	intracellular protein transport (GO:0006886)	7/336	0.04811996433064854	0.29830162891431933	0	0	2.1923899583474054	6.651838575356303	TBC1D8B;SNX27;SGSM3;STX6;TBC1D2B;VPS26B;SORL1
Biological Process	long-chain fatty acid metabolic process (GO:0001676)	3/83	0.048147715644796314	0.29830162891431933	0	0	3.832383419689119	11.62546452775347	ACOX1;ACSL4;SLC27A2
Biological Process	negative regulation of signal transduction (GO:0009968)	6/267	0.048204529047977764	0.29830162891431933	0	0	2.364549304295221	7.170028290777635	IGFBP5;SLC2A10;GPR108;PALM;PTPN12;EGFR
Biological Process	regulation of androgen receptor signaling pathway (GO:0060765)	2/36	0.04842111937788213	0.29830162891431933	0	0	5.9945421467556095	18.150389865004264	NCOR2;FOXP1
Biological Process	dendrite morphogenesis (GO:0048813)	2/36	0.04842111937788213	0.29830162891431933	0	0	5.9945421467556095	18.150389865004264	FARP1;EPHB2
Biological Process	transferrin transport (GO:0033572)	2/36	0.04842111937788213	0.29830162891431933	0	0	5.9945421467556095	18.150389865004264	STEAP3;RAB11B
Biological Process	neuron projection morphogenesis (GO:0048812)	4/140	0.049120317558242074	0.29830162891431933	0	0	3.0128676470588234	9.079224020265421	FARP1;ALCAM;PLXNB1;EPHB2
Biological Process	vascular transport (GO:0010232)	3/84	0.049583449896915106	0.29830162891431933	0	0	3.7848781423910958	11.370145510181773	ABCC4;ABCC1;SLC2A10
Molecular Function	cadherin binding (GO:0045296)	13/322	1.8491936432128498E-5	0.005824959976120477	0	0	4.4818469591667105	48.843956022329586	LYPLA2;TES;SRC;TWF2;SLC3A2;CGN;NDRG1;EGFR;RAB11B;BAIAP2L1;S100P;SPTBN1;SPTBN2
Molecular Function	semaphorin receptor activity (GO:0017154)	3/11	1.4432239533026498E-4	0.022730777264516732	0	0	38.46373056994819	340.1524975339718	PLXNA1;PLXNB2;PLXNB1
Molecular Function	glutathione transmembrane transporter activity (GO:0034634)	2/5	9.371199880806963E-4	0.08522871420610373	0	0	68.0446735395189	474.45504268177865	ABCC4;ABCC1
Molecular Function	lysophospholipase activity (GO:0004622)	3/21	0.0010822693867441743	0.08522871420610373	0	0	17.08635578583765	116.67751503001489	ABHD12;LYPLA2;GDE1
Molecular Function	tripeptide transmembrane transporter activity (GO:0042937)	2/6	0.0013966136871799168	0.08741956554242983	0	0	51.03092783505155	335.4622535860817	ABCC4;ABCC1
Molecular Function	ABC-type glutathione S-conjugate transporter activity (GO:0015431)	2/7	0.0019426570120539962	0.08741956554242983	0	0	40.822680412371135	254.88451454347714	ABCC4;ABCC1
Molecular Function	manganese ion transmembrane transporter activity (GO:0005384)	2/7	0.0019426570120539962	0.08741956554242983	0	0	40.822680412371135	254.88451454347714	ATP2C2;ATP2C1
Molecular Function	carboxylic ester hydrolase activity (GO:0052689)	5/96	0.0025539185673485614	0.09414277501011412	0	0	5.6708474771301995	33.85567626896621	ABHD12;LYPLA2;H6PD;GDE1;PNPLA2
Molecular Function	magnesium ion binding (GO:0000287)	6/146	0.0032015795340664334	0.09414277501011412	0	0	4.435488721804512	25.47793949769478	S100P;PSPH;PI4K2A;CLYBL;PGM1;MARK1
Molecular Function	mannosidase activity (GO:0015923)	2/9	0.0032875254765436673	0.09414277501011412	0	0	29.156111929307805	166.70357253754355	MANBA;MAN2A2
Molecular Function	P-type calcium transporter activity (GO:0005388)	2/9	0.0032875254765436673	0.09414277501011412	0	0	29.156111929307805	166.70357253754355	ATP2C2;ATP2C1
Molecular Function	P-type proton-exporting transporter activity (GO:0008553)	2/10	0.00408297961837735	0.09893373690683578	0	0	25.510309278350515	140.33038119190527	ATP2C2;ATP2C1
Molecular Function	protein binding involved in heterotypic cell-cell adhesion (GO:0086080)	2/10	0.00408297961837735	0.09893373690683578	0	0	25.510309278350515	140.33038119190527	CXADR;SIRPA
Molecular Function	P-type ion transporter activity (GO:0015662)	2/13	0.006941710380393623	0.1561884835588565	0	0	18.550140581068415	92.19804009408698	ATP2C2;ATP2C1
Molecular Function	myosin V binding (GO:0031489)	2/15	0.009225224046054005	0.18015243562798108	0	0	15.694686756542426	73.54237982996128	RAB27B;RAB11B
Molecular Function	oxidoreductase activity, acting on the CH-NH group of donors, NAD or NADP as acceptor (GO:0016646)	2/15	0.009225224046054005	0.18015243562798108	0	0	15.694686756542426	73.54237982996128	QDPR;PYCR1
Molecular Function	protein kinase C binding (GO:0005080)	3/45	0.009722512398970406	0.18015243562798108	0	0	7.313841598815692	33.887304316586444	TWF2;ADAM9;HDAC7
Molecular Function	oxidoreductase activity, acting on the CH-OH group of donors, NAD or NADP as acceptor (GO:0016616)	4/87	0.010582828039699814	0.18519949069474673	0	0	4.950050200803213	22.51541514875912	ABCC4;H6PD;PHGDH;DHRS3
Molecular Function	cholesterol binding (GO:0015485)	3/50	0.012959886043487254	0.19791982986725162	0	0	6.534119722191599	28.396607253937994	STARD3NL;SOAT1;OSBPL1A
Molecular Function	oxidoreductase activity, acting on the CH-CH group of donors, NAD or NADP as acceptor (GO:0016628)	2/18	0.013186187479993752	0.19791982986725162	0	0	12.75	55.189463853601396	DHCR24;BLVRA
Molecular Function	phosphatidylinositol bisphosphate binding (GO:1902936)	4/94	0.013756426151112739	0.19791982986725162	0	0	4.563425925925926	19.55998075895043	WDR45B;TWF2;SYT7;MARK1
Molecular Function	organic anion transmembrane transporter activity (GO:0008514)	5/144	0.01382297224469694	0.19791982986725162	0	0	3.703529323138348	15.856377163739351	ABCC4;ABCC1;SLC2A10;SLC3A2;LRRC8A
Molecular Function	ATPase activator activity (GO:0001671)	2/20	0.01616662421700962	0.22141246210252305	0	0	11.332187857961054	46.743080951097284	DNAJC19;ATP1B1
Molecular Function	sterol binding (GO:0032934)	3/60	0.021078458601968744	0.23318824833688734	0	0	5.385055904008727	20.783643074925898	STARD3NL;SOAT1;OSBPL1A
Molecular Function	semaphorin receptor binding (GO:0030215)	2/23	0.021118348628202912	0.23318824833688734	0	0	9.711831124202257	37.464486126272625	SEMA4B;PLXNB1
Molecular Function	pyrophosphate hydrolysis-driven proton transmembrane transporter activity (GO:0009678)	2/23	0.021118348628202912	0.23318824833688734	0	0	9.711831124202257	37.464486126272625	ATP2C2;ATP2C1
Molecular Function	calmodulin-dependent protein kinase activity (GO:0004683)	2/24	0.022891675332250547	0.23318824833688734	0	0	9.26991565135895	35.01230415922049	CAMK2D;CAMK1D
Molecular Function	protein homodimerization activity (GO:0042803)	12/636	0.023207918371992556	0.23318824833688734	0	0	2.004598662207358	7.543829468393337	FXR1;CAMK2D;STARD3NL;XPNPEP1;ACOX1;CBS;CEACAM5;PSAP;CAT;HES1;S100P;PSPH
Molecular Function	GDP binding (GO:0019003)	3/67	0.0280855148958602	0.23318824833688734	0	0	4.794365284974093	17.127876307613022	RAP2B;RAB27B;RAB11B
Molecular Function	NAD binding (GO:0051287)	2/28	0.03056322239347062	0.23318824833688734	0	0	7.842188739095955	27.353223973139848	QDPR;CTBP1
Molecular Function	metal ion binding (GO:0046872)	10/517	0.031644516746409175	0.23318824833688734	0	0	2.0462980636677908	7.066256812543603	PRNP;RCN1;CIB1;S100P;PI4K2A;CLYBL;PSPH;SYT7;PGM1;MARK1
Molecular Function	ubiquitin conjugating enzyme binding (GO:0031624)	2/29	0.03261923379619775	0.23318824833688734	0	0	7.551355479190531	25.847181046079477	TOLLIP;DCUN1D1
Molecular Function	O-acyltransferase activity (GO:0008374)	2/30	0.034727988900351545	0.23318824833688734	0	0	7.281296023564065	24.46667876443924	SOAT1;LPCAT3
Molecular Function	protein serine/threonine kinase inhibitor activity (GO:0030291)	2/30	0.034727988900351545	0.23318824833688734	0	0	7.281296023564065	24.46667876443924	PRKAR2B;CIB1
Molecular Function	ATPase binding (GO:0051117)	3/73	0.03495698017967121	0.23318824833688734	0	0	4.382087342709104	14.695930737141802	SRC;ATP1B1;EGFR
Molecular Function	phospholipase activity (GO:0004620)	3/73	0.03495698017967121	0.23318824833688734	0	0	4.382087342709104	14.695930737141802	ABHD12;LYPLA2;GDE1
Molecular Function	phosphatidylinositol-4,5-bisphosphate binding (GO:0005546)	3/75	0.03742301920428745	0.23318824833688734	0	0	4.25993091537133	13.995872145235172	TWF2;SYT7;MARK1
Molecular Function	acyltransferase activity, transferring groups other than amino-acyl groups (GO:0016747)	3/76	0.0386886304956546	0.23318824833688734	0	0	4.201362765277876	13.663711930751342	SOAT1;LPCAT3;ZDHHC5
Molecular Function	SH2 domain binding (GO:0042169)	2/32	0.03909886968607693	0.23318824833688734	0	0	6.795189003436426	22.027704077314876	SRC;ARHGAP5
Molecular Function	phosphatase activity (GO:0016791)	3/79	0.04261478457479907	0.23318824833688734	0	0	4.034905917643851	12.732363629778925	MINPP1;ACP6;PSPH
Molecular Function	amyloid-beta binding (GO:0001540)	3/80	0.04396629109120172	0.23318824833688734	0	0	3.9823026714218424	12.442035870083247	PRNP;EPHB2;SORL1
Molecular Function	ubiquitin-like protein conjugating enzyme binding (GO:0044390)	2/35	0.04602087418135376	0.23318824833688734	0	0	6.176507341455795	19.015367320179756	TOLLIP;DCUN1D1
Molecular Function	RNA strand annealing activity (GO:0033592)	1/5	0.0480534454514014	0.23318824833688734	0	0	25.384615384615383	77.05351349195841	FXR1
Molecular Function	L-leucine transmembrane transporter activity (GO:0015190)	1/5	0.0480534454514014	0.23318824833688734	0	0	25.384615384615383	77.05351349195841	SLC3A2
Molecular Function	large ribosomal subunit rRNA binding (GO:0070180)	1/5	0.0480534454514014	0.23318824833688734	0	0	25.384615384615383	77.05351349195841	RPL23
Molecular Function	annealing activity (GO:0097617)	1/5	0.0480534454514014	0.23318824833688734	0	0	25.384615384615383	77.05351349195841	FXR1
Molecular Function	urate transmembrane transporter activity (GO:0015143)	1/5	0.0480534454514014	0.23318824833688734	0	0	25.384615384615383	77.05351349195841	ABCC4
Molecular Function	nitrite reductase activity (GO:0098809)	1/5	0.0480534454514014	0.23318824833688734	0	0	25.384615384615383	77.05351349195841	CBS
Molecular Function	nucleotide phosphatase activity, acting on free nucleotides (GO:0098519)	1/5	0.0480534454514014	0.23318824833688734	0	0	25.384615384615383	77.05351349195841	ENTPD6
Molecular Function	oxidoreductase activity, acting on metal ions, NAD or NADP as acceptor (GO:0016723)	1/5	0.0480534454514014	0.23318824833688734	0	0	25.384615384615383	77.05351349195841	STEAP3
Molecular Function	oxo-acid-lyase activity (GO:0016833)	1/5	0.0480534454514014	0.23318824833688734	0	0	25.384615384615383	77.05351349195841	CLYBL
Molecular Function	cytoskeleton-nuclear membrane anchor activity (GO:0140444)	1/5	0.0480534454514014	0.23318824833688734	0	0	25.384615384615383	77.05351349195841	SUN2
Molecular Function	ganglioside binding (GO:0035594)	1/5	0.0480534454514014	0.23318824833688734	0	0	25.384615384615383	77.05351349195841	PSAP
Molecular Function	purine nucleotide transmembrane transporter activity (GO:0015216)	1/5	0.0480534454514014	0.23318824833688734	0	0	25.384615384615383	77.05351349195841	ABCC4
Molecular Function	GTPase binding (GO:0051020)	5/201	0.04820288687133748	0.23318824833688734	0	0	2.618869537343733	7.941293336218906	SGSM3;CIB1;NDRG1;SORL1;SPTBN1
Molecular Function	NADP binding (GO:0050661)	2/36	0.04842111937788213	0.23318824833688734	0	0	5.9945421467556095	18.150389865004264	QDPR;CAT
Cellular Component	secretory granule membrane (GO:0030667)	13/274	3.268439148573881E-6	3.886639636846224E-4	0	0	5.319159181793438	67.18735288048455	ABCC4;MANBA;APLP2;RAB27B;ATP11B;SERPINB6;RAP2B;CEACAM6;CD109;PSAP;SIRPA;LAMTOR3;SLC27A2
Cellular Component	trans-Golgi network (GO:0005802)	12/239	4.416635950961618E-6	3.886639636846224E-4	0	0	5.624497222754262	69.3507945891386	BACE2;YIPF1;GPR108;AP1S2;STX6;MYO18A;ATP11B;TRAPPC9;ATP2C2;ATP2C1;SORL1;PI4K2A
Cellular Component	focal adhesion (GO:0005925)	14/387	2.9751933229369738E-5	0.001591767743923931	0	0	4.007217983089297	41.76569605158679	TES;CD151;SRC;RPL23;HMGA1;SORBS3;EGFR;MARCKS;ALCAM;PTK7;CAT;RPLP2;ADAM9;LAMTOR3
Cellular Component	cell-substrate junction (GO:0030055)	14/394	3.6176539634634796E-5	0.001591767743923931	0	0	3.931983805668016	40.21279050007445	TES;CD151;SRC;RPL23;HMGA1;SORBS3;EGFR;MARCKS;ALCAM;PTK7;CAT;RPLP2;ADAM9;LAMTOR3
Cellular Component	endoplasmic reticulum lumen (GO:0005788)	11/285	1.2217398558421894E-4	0.004300524292564507	0	0	4.238114026435194	38.18568038823053	MINPP1;RCN1;H6PD;IGFBP5;GOLM1;APLP2;TMEM132A;SERPINH1;CP;SLC27A2;PNPLA2
Cellular Component	filopodium (GO:0030175)	5/58	2.582486449988378E-4	0.00658383988533885	0	0	9.75550726069347	80.59597876134545	FXR1;CXADR;PALM;TWF2;ANTXR1
Cellular Component	intracellular organelle lumen (GO:0070013)	20/848	2.618572681668861E-4	0.00658383988533885	0	0	2.6043039086517346	21.47954594430435	H6PD;IGFBP5;GOLM1;APLP2;MCCC1;TMEM132A;PYCR1;CP;EGFR;MINPP1;RCN1;LACTB2;ACP6;CAT;SERPINH1;SDC1;THEM4;SLC27A2;PGM1;PNPLA2
Cellular Component	late endosome (GO:0005770)	8/189	5.661301199678129E-4	0.012454862639291884	0	0	4.613377218761021	34.49277568875392	STEAP3;STARD3NL;SRC;PSAP;RAB27B;VPS26B;OSBPL1A;SORL1
Cellular Component	membrane raft (GO:0045121)	7/163	0.0011475841115404035	0.021821331216064273	0	0	4.664767331433998	31.580924139059427	PRNP;CXADR;RAP2B;SRC;SERPINH1;PI4K2A;EGFR
Cellular Component	platelet dense granule membrane (GO:0031088)	2/6	0.0013966136871799168	0.021821331216064273	0	0	51.03092783505155	335.4622535860817	ABCC4;RAB27B
Cellular Component	bounding membrane of organelle (GO:0098588)	17/767	0.0014986295451800216	0.021821331216064273	0	0	2.412797020484171	15.690911777778716	GALNT12;NOTCH2;STEAP3;CAMK2D;GPR108;ATP2C2;ATP2C1;ANTXR1;SORL1;EGFR;GALNT10;SERPINB6;MAN2A2;AP1S2;STX6;LAMTOR3;COPE
Cellular Component	lysosomal membrane (GO:0005765)	10/330	0.0015992519859344932	0.021821331216064273	0	0	3.273521505376344	21.07564922961453	MANBA;STARD3NL;CEACAM6;PSAP;AP1S2;ATP11B;LRRC8A;CP;LAMTOR3;PI4K2A
Cellular Component	intrinsic component of external side of plasma membrane (GO:0031233)	3/24	0.0016118028739138385	0.021821331216064273	0	0	14.643227239082162	94.16183668540788	PRNP;CEACAM5;ADAM9
Cellular Component	cis-Golgi network membrane (GO:0033106)	2/7	0.0019426570120539962	0.024421973865821667	0	0	40.822680412371135	254.88451454347714	GPR108;ATP2C1
Cellular Component	azurophil granule membrane (GO:0035577)	4/58	0.002511042432038811	0.02946289786925538	0	0	7.619598765432099	45.61897441536332	MANBA;CEACAM6;PSAP;ATP11B
Cellular Component	neuron projection (GO:0043005)	13/556	0.0034085747346521748	0.037494322081173925	0	0	2.5198301281083637	14.316316703886033	FARP1;PRNP;CAMK2D;CXADR;CIB1;PPP1R9A;FXR1;ALCAM;EPHB2;PI4K2A;MAP9;ZNF385A;MARK1
Cellular Component	basolateral plasma membrane (GO:0016323)	6/151	0.0037778450246281456	0.03911180731379727	0	0	4.281451905626135	23.884514156586853	ABCC4;ABCC1;CXADR;CEACAM5;SLC3A2;EGFR
Cellular Component	endosome membrane (GO:0010008)	9/325	0.004891159847621213	0.04782467406562964	0	0	2.9681175116767076	15.791352222198215	STEAP3;RAP2B;STARD3NL;ANTXR1;LAMTOR3;NDRG1;SORL1;EGFR;RAB11B
Cellular Component	dendrite (GO:0030425)	8/270	0.005271236809682974	0.04882829886864228	0	0	3.1739483514698716	16.64891514820541	FXR1;FARP1;PRNP;EPHB2;PPP1R9A;PI4K2A;ZNF385A;MARK1
Cellular Component	tertiary granule membrane (GO:0070821)	4/73	0.005750442154312675	0.049545546389345635	0	0	5.958635265700483	30.737492090549015	RAP2B;SIRPA;LAMTOR3;SERPINB6
Cellular Component	filopodium membrane (GO:0031527)	2/12	0.005911684512365104	0.049545546389345635	0	0	20.406185567010308	104.70055605687729	PALM;ANTXR1
Cellular Component	bicellular tight junction (GO:0005923)	4/78	0.007257156852601547	0.058018017675199936	0	0	5.554617117117117	27.360750498254532	CXADR;RAP2B;MARVELD3;CGN
Cellular Component	lysosome (GO:0005764)	11/477	0.007581900037099991	0.058018017675199936	0	0	2.467439972161002	12.046020838136265	MANBA;STARD3NL;WDR45B;SRC;PSAP;AP1S2;SDC1;CP;LAMTOR3;PI4K2A;SYT7
Cellular Component	peroxisome (GO:0005777)	5/128	0.008608991981096763	0.06313260786137626	0	0	4.188694504746095	19.91702473707283	ACOX1;ECH1;CAT;SLC27A2;SYT7
Cellular Component	tight junction (GO:0070160)	4/85	0.009772509878629314	0.06879846954555037	0	0	5.072788065843621	23.477786159660326	CXADR;RAP2B;MARVELD3;CGN
Cellular Component	endoplasmic reticulum membrane (GO:0005789)	14/712	0.010654613758590776	0.07139650895786154	0	0	2.105576372052017	9.56302731027985	NOTCH2;STARD3NL;ACSL4;DHCR24;PLOD1;LCLAT1;DHRS3;ABHD12;SGPL1;SOAT1;LPCAT3;SLC27A2;COPE;PNPLA2
Cellular Component	multivesicular body (GO:0005771)	3/47	0.010952873533308304	0.07139650895786154	0	0	6.980687706076307	31.511895380159324	STEAP3;RAB27B;SORL1
Cellular Component	platelet alpha granule membrane (GO:0031092)	2/17	0.011796443870131065	0.07197929437706693	0	0	13.600687285223367	60.38646889116274	APLP2;CD109
Cellular Component	microbody lumen (GO:0031907)	3/49	0.012269197905181864	0.07197929437706693	0	0	6.67650371705339	29.38104549950916	ACOX1;ECH1;CAT
Cellular Component	peroxisomal matrix (GO:0005782)	3/49	0.012269197905181864	0.07197929437706693	0	0	6.67650371705339	29.38104549950916	ACOX1;ECH1;CAT
Cellular Component	RNA polymerase III complex (GO:0005666)	2/18	0.013186187479993752	0.0748635160154484	0	0	12.75	55.189463853601396	POLR3C;POLR2H
Cellular Component	recycling endosome (GO:0055037)	5/145	0.014206125889630985	0.07813369239297042	0	0	3.6768885564697085	15.641785448804237	RAP2B;ATP11B;NDRG1;SORL1;RAB11B
Cellular Component	Golgi cisterna (GO:0031985)	3/53	0.015163207749816915	0.08087044133235688	0	0	6.141139896373057	25.724518527782863	YIPF1;ATP2C1;SORL1
Cellular Component	apical junction complex (GO:0043296)	4/98	0.015814044532404637	0.08186093640303577	0	0	4.368351063829787	18.114926485619318	CXADR;RAP2B;MARVELD3;CGN
Cellular Component	platelet dense granule (GO:0042827)	2/21	0.017754455442609313	0.08769357377408392	0	0	10.735214324470972	43.274924110500066	ABCC4;RAB27B
Cellular Component	Golgi membrane (GO:0000139)	10/472	0.01830686227879022	0.08769357377408392	0	0	2.2508495089140252	9.004476871231537	GALNT12;NOTCH2;MAN2A2;AP1S2;STX6;ATP2C2;ATP2C1;SORL1;GALNT10;COPE
Cellular Component	azurophil granule (GO:0042582)	5/155	0.01843558085023355	0.08769357377408392	0	0	3.4300174520069806	13.697681191554874	MANBA;CEACAM6;TOLLIP;PSAP;ATP11B
Cellular Component	recycling endosome membrane (GO:0055038)	3/58	0.019277169977709015	0.08928373463359965	0	0	5.58144135657089	22.040184203194404	RAP2B;NDRG1;RAB11B
Cellular Component	tertiary granule (GO:0070820)	5/164	0.022888240422173883	0.10329052087955394	0	0	3.234383746583687	12.21669441095501	RAP2B;SIRPA;LAMTOR3;PGM1;SERPINB6
Cellular Component	integral component of plasma membrane (GO:0005887)	22/1454	0.027970506993449155	0.12307023077117629	0	0	1.6221344634945096	5.8017336579265155	NOTCH2;ST14;CXADR;CD151;SLC2A10;GOLM1;SEMA4B;ATP1B1;SORL1;EGFR;ALCAM;PTK7;CEACAM5;SDC1;SIRPA;PLXNA1;PLXNB2;PLXNB1;LRRC8A;EPHB2;PCDH1;PI4K2A
Cellular Component	cytoplasmic vesicle membrane (GO:0030659)	8/380	0.03413543887364209	0.14653261565270753	0	0	2.222832303820636	7.507436437277797	STEAP3;CAMK2D;AP1S2;ANTXR1;LAMTOR3;SORL1;EGFR;SERPINB6
Cellular Component	Golgi stack (GO:0005795)	2/31	0.036888267919403646	0.15457940842416767	0	0	7.029861357980804	23.197570399515403	RAB27B;SORL1
Cellular Component	lipid droplet (GO:0005811)	3/77	0.039975856511281195	0.16362211037175559	0	0	4.1443775381599215	13.342738915256847	ACSL4;DHRS3;PNPLA2
Cellular Component	apicolateral plasma membrane (GO:0016327)	1/5	0.0480534454514014	0.18051057686051247	0	0	25.384615384615383	77.05351349195841	CXADR
Cellular Component	PAM complex, Tim23 associated import motor (GO:0001405)	1/5	0.0480534454514014	0.18051057686051247	0	0	25.384615384615383	77.05351349195841	DNAJC19
Cellular Component	external side of apical plasma membrane (GO:0098591)	1/5	0.0480534454514014	0.18051057686051247	0	0	25.384615384615383	77.05351349195841	ABCC4
Cellular Component	lytic vacuole membrane (GO:0098852)	6/267	0.048204529047977764	0.18051057686051247	0	0	2.364549304295221	7.170028290777635	STARD3NL;PSAP;AP1S2;CP;LAMTOR3;PI4K2A

## Sheet: MCF-7 TAR down 219 genes
Category	Term	Overlap	P-value	Adjusted P-value	Old P-value	Old Adjusted P-value	Odds Ratio	Combined Score	Genes
Biological Process	microtubule cytoskeleton organization involved in mitosis (GO:1902850)	18/128	3.3241501518798052E-15	6.079870627788164E-12	0	0	16.01438263229308	533.8804794510557	ERCC6L;BUB1B;CDCA8;TTK;ZWINT;AURKB;AURKA;CDC20;CCNB1;DSN1;CENPF;ESPL1;CENPH;STMN1;TACC3;SPDL1;BUB1;DLGAP5
Biological Process	mitotic spindle organization (GO:0007052)	18/157	1.2644506615021353E-13	1.1563401299437028E-10	0	0	12.654568882207666	375.82764186389716	ERCC6L;BUB1B;CDCA8;TTK;ZWINT;AURKB;AURKA;CDC20;TPX2;CCNB1;DSN1;CENPF;CENPH;KIFC1;STMN1;SPDL1;BUB1;DLGAP5
Biological Process	sister chromatid segregation (GO:0000819)	7/34	7.175200028603365E-8	2.090390794492184E-5	0	0	24.1575821104123	397.3934361112621	TOP2A;DSN1;ESPL1;KIFC1;CDCA8;KNSTRN;ZWINT
Biological Process	spindle assembly checkpoint signaling (GO:0071173)	6/21	7.613283636745513E-8	2.090390794492184E-5	0	0	37.11924882629108	608.4136705041993	CDC20;CENPF;BUB1B;TTK;BUB1;ZWINT
Biological Process	mitotic spindle assembly checkpoint signaling (GO:0007094)	6/21	7.613283636745513E-8	2.090390794492184E-5	0	0	37.11924882629108	608.4136705041993	CDC20;CENPF;BUB1B;TTK;BUB1;ZWINT
Biological Process	mitotic spindle checkpoint signaling (GO:0071174)	6/21	7.613283636745513E-8	2.090390794492184E-5	0	0	37.11924882629108	608.4136705041993	CDC20;CENPF;BUB1B;TTK;BUB1;ZWINT
Biological Process	mitotic cell cycle phase transition (GO:0044772)	14/209	8.000402165907757E-8	2.090390794492184E-5	0	0	6.859387116948093	112.09054084124656	ANAPC7;MASTL;TPD52L1;AURKA;EPS8;CCNA2;CCNB2;CCNB1;MELK;HAUS8;CDC27;TACC3;OPTN;CEP78
Biological Process	negative regulation of mitotic metaphase/anaphase transition (GO:0045841)	6/22	1.0372941377811715E-7	2.371513722502203E-5	0	0	34.79753521126761	559.5958706880964	CDC20;CENPF;BUB1B;TTK;BUB1;ZWINT
Biological Process	mitotic sister chromatid segregation (GO:0000070)	10/102	1.7864413538504305E-7	3.6304458179915974E-5	0	0	10.23975452465155	159.10397545938284	CCNB1;DSN1;ESPL1;KIFC1;CDCA8;SPDL1;KIF22;KNSTRN;ZWINT;DLGAP5
Biological Process	mitotic nuclear division (GO:0140014)	8/74	1.473592524907706E-6	2.695200728056194E-4	0	0	11.325578055435875	152.07767905676604	EPS8;TPX2;DSN1;ESPL1;KIFC1;CDCA8;KNSTRN;ZWINT
Biological Process	G2/M transition of mitotic cell cycle (GO:0000086)	10/130	1.7120372735350386E-6	2.7983715185511893E-4	0	0	7.839314194577352	104.08905382166678	CCNA2;CCNB2;CCNB1;MELK;HAUS8;MASTL;TPD52L1;OPTN;CEP78;AURKA
Biological Process	cell cycle G2/M phase transition (GO:0044839)	10/131	1.8360009963157066E-6	2.7983715185511893E-4	0	0	7.774131045118431	102.6801065349965	CCNA2;CCNB2;CCNB1;MELK;HAUS8;MASTL;TPD52L1;OPTN;CEP78;AURKA
Biological Process	anaphase-promoting complex-dependent catabolic process (GO:0031145)	8/84	3.88117678408979E-6	5.460517183154019E-4	0	0	9.83038164130706	122.48038329910068	CDC20;PSMB7;CCNB1;ANAPC7;CDC27;BUB1B;AURKB;AURKA
Biological Process	positive regulation of metaphase/anaphase transition of cell cycle (GO:1902101)	4/12	6.462770512528016E-6	7.387754542133588E-4	0	0	45.98372093023256	549.4802871989486	ANAPC7;ESPL1;CDC27;DLGAP5
Biological Process	positive regulation of mitotic metaphase/anaphase transition (GO:0045842)	4/12	6.462770512528016E-6	7.387754542133588E-4	0	0	45.98372093023256	549.4802871989486	ANAPC7;ESPL1;CDC27;DLGAP5
Biological Process	positive regulation of mitotic sister chromatid separation (GO:1901970)	4/12	6.462770512528016E-6	7.387754542133588E-4	0	0	45.98372093023256	549.4802871989486	ANAPC7;ESPL1;CDC27;DLGAP5
Biological Process	regulation of mitotic cell cycle phase transition (GO:1901990)	11/188	7.481457647107649E-6	7.894345495104545E-4	0	0	5.857344632768362	69.13472434680318	CDC20;TPX2;PSMB7;CCNB1;CENPF;ANAPC7;HAUS8;CDC27;BUB1B;CEP78;AURKA
Biological Process	cellular response to DNA damage stimulus (GO:0006974)	15/350	7.817190269054596E-6	7.894345495104545E-4	0	0	4.268217734855136	50.19076353772205	TOP2A;LIG1;PARP2;CBX3;SUV39H1;NFATC2;MCM10;MASTL;SAMHD1;USP28;WDR76;ALKBH1;TIMELESS;RBM24;MICA
Biological Process	regulation of mitotic metaphase/anaphase transition (GO:0030071)	5/26	8.20079630437323E-6	7.894345495104545E-4	0	0	21.984868713840676	257.47093784027845	CCNB1;ANAPC7;ESPL1;CDC27;DLGAP5
Biological Process	regulation of cell cycle phase transition (GO:1901987)	8/95	9.76245735859557E-6	8.927767254435649E-4	0	0	8.582666012965081	99.01792950571055	CDC20;PSMB7;CCNB1;ANAPC7;CDC27;ATP2B4;BUB1B;GTSE1
Biological Process	chromosome organization (GO:0051276)	8/106	2.185362486391285E-5	0.001903346660766505	0	0	7.615049811393752	81.7181942086686	TOP2A;CENPH;SUV39H1;BAHD1;CDCA8;COPS8;HMGN3;EZH2
Biological Process	regulation of nitric oxide mediated signal transduction (GO:0010749)	3/6	2.5278394802464044E-5	0.0019264243372377806	0	0	91.56481481481481	969.2648857434272	NOS1AP;ATP2B4;THBS1
Biological Process	metaphase/anaphase transition of cell cycle (GO:0044784)	3/6	2.5278394802464044E-5	0.0019264243372377806	0	0	91.56481481481481	969.2648857434272	ANAPC7;CDC27;TACC3
Biological Process	metaphase/anaphase transition of mitotic cell cycle (GO:0007091)	3/6	2.5278394802464044E-5	0.0019264243372377806	0	0	91.56481481481481	969.2648857434272	ANAPC7;CDC27;TACC3
Biological Process	positive regulation of mitotic nuclear division (GO:0045840)	5/36	4.299457177919393E-5	0.0031454828713658274	0	0	14.885438649381971	149.66470047231485	ANAPC7;ESPL1;CDC27;DLGAP5;AURKA
Biological Process	mitotic cell cycle checkpoint signaling (GO:0007093)	4/23	1.051765102811865E-4	0.007398762973241926	0	0	19.35079559363525	177.2507830428091	BUB1B;BUB1;AURKB;ZWINT
Biological Process	organelle organization (GO:0006996)	14/420	2.3169639709378522E-4	0.015317044851516451	0	0	3.259041211101766	27.278444383116156	USP6NL;BCAS3;TMED10;DST;PEX11A;MTX3;CDCA8;SLC9A3R1;RAB30;ZFYVE16;MSTO1;ABCD1;OPTN;CEP78
Biological Process	mitotic metaphase plate congression (GO:0007080)	5/51	2.344872913299402E-4	0.015317044851516451	0	0	10.023872409589599	83.78061986842835	CCNB1;KIFC1;CDCA8;SPDL1;KIF22
Biological Process	cell cycle checkpoint signaling (GO:0000075)	3/12	2.648589438261114E-4	0.016147566941931927	0	0	30.512345679012345	251.30923429336187	BUB1B;BUB1;ZWINT
Biological Process	protein localization to condensed chromosome (GO:1903083)	3/12	2.648589438261114E-4	0.016147566941931927	0	0	30.512345679012345	251.30923429336187	TTK;SPDL1;AURKB
Biological Process	kinetochore organization (GO:0051383)	3/13	3.415406720594045E-4	0.019584626032553162	0	0	27.459722222222222	219.18470517790175	CENPF;CENPH;DLGAP5
Biological Process	regulation of cell cycle G2/M phase transition (GO:1902749)	6/85	3.4265064682433087E-4	0.019584626032553162	0	0	7.025138170796933	56.05216648140236	TPX2;CENPF;HAUS8;GTSE1;AURKA;CEP78
Biological Process	modification-dependent protein catabolic process (GO:0019941)	9/201	3.8536038746259246E-4	0.021270549548922445	0	0	4.372544642857143	34.37402333039421	CDC20;ANAPC7;ARRDC1;CDC27;PCYOX1L;BUB1B;STUB1;AURKB;AURKA
Biological Process	negative regulation of chemotaxis (GO:0050922)	4/32	3.954066072517021E-4	0.021270549548922445	0	0	13.124916943521594	102.84154587703499	NOTCH1;SEMA3C;SEMA4C;THBS1
Biological Process	positive regulation of mitotic cell cycle phase transition (GO:1901992)	5/58	4.298946154744477E-4	0.021906608617813746	0	0	8.696878857344384	67.41794799290331	CCNB1;ANAPC7;ESPL1;CDC27;DLGAP5
Biological Process	protein localization to kinetochore (GO:0034501)	3/14	4.3118529810896384E-4	0.021906608617813746	0	0	24.96212121212121	193.43079416544276	TTK;SPDL1;AURKB
Biological Process	regulation of endothelial cell chemotaxis (GO:2001026)	3/15	5.346405248311872E-4	0.026428581619357874	0	0	22.880787037037038	172.38192647801188	NOTCH1;THBS1;MET
Biological Process	regulation of mitotic sister chromatid separation (GO:0010965)	3/16	6.52721907595341E-4	0.03141653602610207	0	0	21.11965811965812	154.89916280793054	ANAPC7;CDC27;TACC3
Biological Process	centromere complex assembly (GO:0034508)	4/37	6.958148837436382E-4	0.032631933906849084	0	0	11.133474277660325	80.94511093041106	CENPF;CENPH;OIP5;DLGAP5
Biological Process	protein localization to chromosome, centromeric region (GO:0071459)	3/17	7.862135797940089E-4	0.03522638228935968	0	0	19.610119047619047	140.17866242629682	TTK;SPDL1;AURKB
Biological Process	regulation of mitotic cell cycle (GO:0007346)	8/178	7.896564646603319E-4	0.03522638228935968	0	0	4.373794257039308	31.24600373620563	CDC20;SLC9A3R1;PSMB7;CCNB1;ANAPC7;CDC27;BUB1B;DLGAP5
Biological Process	regulation of exit from mitosis (GO:0007096)	4/39	8.518747066652936E-4	0.0366428697190692	0	0	10.496212624584718	74.18797710974593	CDC20;ANAPC7;CDC27;BUB1B
Biological Process	proteasome-mediated ubiquitin-dependent protein catabolic process (GO:0043161)	11/321	8.614780743138195E-4	0.0366428697190692	0	0	3.3216656327543426	23.440532502418908	CDC20;PSMB7;CCNB1;ANAPC7;WFS1;CDC27;DERL1;BUB1B;STUB1;AURKB;AURKA
Biological Process	regulation of nitric oxide biosynthetic process (GO:0045428)	4/40	9.384811028058689E-4	0.03901095311436214	0	0	10.204134366925064	71.13554964071649	NOS1AP;ATP2B4;CD47;ASS1
Biological Process	establishment of skin barrier (GO:0061436)	3/19	0.0011024114755219946	0.04383283888542887	0	0	17.157118055555557	116.84435328145932	UGCG;STMN1;MET
Biological Process	regulation of water loss via skin (GO:0033561)	3/19	0.0011024114755219946	0.04383283888542887	0	0	17.157118055555557	116.84435328145932	UGCG;STMN1;MET
Biological Process	regulation of guanyl-nucleotide exchange factor activity (GO:1905097)	2/5	0.0011678890366758742	0.045448277618727106	0	0	60.76190476190476	410.29824975567897	STMN1;MET
Biological Process	regulation of G2/M transition of mitotic cell cycle (GO:0010389)	7/149	0.0012941052185918723	0.049310800933427795	0	0	4.566602444857827	30.36761296160225	TPX2;PSMB7;CCNB1;CENPF;HAUS8;CEP78;AURKA
Biological Process	positive regulation of protein modification by small protein conjugation or removal (GO:1903322)	5/77	0.0015673845362894053	0.058505026874965754	0	0	6.395703530633437	41.305672385244065	PIAS4;FANCI;WFS1;DERL1;STUB1
Biological Process	regulation of cellular metabolic process (GO:0031323)	4/47	0.0017255166842107983	0.06001874270174288	0	0	8.539967550027042	54.33322703898965	PM20D2;MBOAT7;STUB1;ACACB
Biological Process	regulation of 3'-UTR-mediated mRNA stabilization (GO:1905868)	2/6	0.001739198120936234	0.06001874270174288	0	0	45.56912442396313	289.56130553022484	METTL16;RBM24
Biological Process	centromeric sister chromatid cohesion (GO:0070601)	2/6	0.001739198120936234	0.06001874270174288	0	0	45.56912442396313	289.56130553022484	BUB1B;BUB1
Biological Process	regulation of peptidyl-cysteine S-nitrosylation (GO:2000169)	2/6	0.001739198120936234	0.06001874270174288	0	0	45.56912442396313	289.56130553022484	NOS1AP;ATP2B4
Biological Process	negative regulation of mitotic cell cycle (GO:0045930)	4/48	0.001866424798273974	0.06321649918598331	0	0	8.345454545454546	52.44058768639701	SLC9A3R1;BUB1B;BUB1;ZWINT
Biological Process	DNA ligation (GO:0006266)	2/7	0.0024173295287360117	0.08038719469196665	0	0	36.45345622119816	219.6354219331267	TOP2A;LIG1
Biological Process	glycolipid metabolic process (GO:0006664)	4/52	0.002509949614659821	0.08197674723594307	0	0	7.648449612403101	45.795035454823484	UGCG;B3GALNT1;SCCPDH;B4GALNT1
Biological Process	regulation of cyclin-dependent protein kinase activity (GO:1904029)	4/54	0.002882628786630964	0.0909022077715178	0	0	7.3417674418604655	42.94238415014478	HERC5;CCNA2;CCNB2;CCNB1
Biological Process	unsaturated fatty acid metabolic process (GO:0033559)	4/54	0.002882628786630964	0.0909022077715178	0	0	7.3417674418604655	42.94238415014478	SCD;CYP4F11;ABCD1;FADS1
Biological Process	regulation of nitric oxide metabolic process (GO:0080164)	2/8	0.0031998968919553323	0.09594444943256233	0	0	30.376344086021504	174.5010607737707	NOS1AP;CD47
Biological Process	meiotic sister chromatid cohesion (GO:0051177)	2/8	0.0031998968919553323	0.09594444943256233	0	0	30.376344086021504	174.5010607737707	BUB1B;BUB1
Biological Process	negative regulation of chromosome organization (GO:2001251)	2/8	0.0031998968919553323	0.09594444943256233	0	0	30.376344086021504	174.5010607737707	TOP2A;ESPL1
Biological Process	regulation of lipid metabolic process (GO:0019216)	5/92	0.003419241885332023	0.10086763561729467	0	0	5.28896766569986	30.03253773851779	SERPINA3;SCD;MBOAT7;CYP51A1;ACACB
Biological Process	DNA metabolic process (GO:0006259)	9/277	0.0035724198492371544	0.10371358578182151	0	0	3.120415778251599	17.58202040933489	TOP2A;ORC5;NT5E;LIG1;PARP2;ALKBH1;TIMELESS;MCM10;SAMHD1
Biological Process	regulation of kinase activity (GO:0043549)	5/94	0.003750154297924376	0.10717237829537006	0	0	5.169589415100283	28.877110868474425	SLC9A3R1;RBL1;SMG8;MET;HLA-DRB1
Biological Process	kinetochore assembly (GO:0051382)	2/9	0.004084552856704464	0.11150219664048457	0	0	26.03554970375247	143.20966110278744	CENPF;DLGAP5
Biological Process	unsaturated fatty acid biosynthetic process (GO:0006636)	2/9	0.004084552856704464	0.11150219664048457	0	0	26.03554970375247	143.20966110278744	SCD;FADS1
Biological Process	mitochondrial tRNA modification (GO:0070900)	2/9	0.004084552856704464	0.11150219664048457	0	0	26.03554970375247	143.20966110278744	PUS1;MTO1
Biological Process	regulation of cellular component size (GO:0032535)	3/31	0.004643374384829007	0.1248931139684155	0	0	9.798115079365079	52.63855021624818	EPS8;SLC9A3R1;PEX11A
Biological Process	protein poly-ADP-ribosylation (GO:0070212)	2/10	0.005068988530191433	0.12911777019184378	0	0	22.77995391705069	120.3832629846112	PARP2;ZC3HAV1
Biological Process	regulation of attachment of spindle microtubules to kinetochore (GO:0051988)	2/10	0.005068988530191433	0.12911777019184378	0	0	22.77995391705069	120.3832629846112	CCNB1;KNSTRN
Biological Process	mitotic DNA replication (GO:1902969)	2/10	0.005068988530191433	0.12911777019184378	0	0	22.77995391705069	120.3832629846112	GINS1;LIG1
Biological Process	cellular response to topologically incorrect protein (GO:0035967)	3/32	0.005082820915151861	0.12911777019184378	0	0	9.459770114942529	49.96545451366068	STUB1;HSPA2;OPTN
Biological Process	negative regulation of cell cycle process (GO:0010948)	4/64	0.005320708785297567	0.13150778876093583	0	0	6.115038759689923	32.019252583336424	ESPL1;CBX3;AURKB;EZH2
Biological Process	plasma membrane organization (GO:0007009)	4/64	0.005320708785297567	0.13150778876093583	0	0	6.115038759689923	32.019252583336424	SLC9A3R1;UGCG;MYOF;ABCD1
Biological Process	regulation of myoblast differentiation (GO:0045661)	3/34	0.006034741065002127	0.14523080799853802	0	0	8.848566308243727	45.218141144869314	NOTCH1;TRIP4;RBM24
Biological Process	negative regulation of blood vessel endothelial cell migration (GO:0043537)	3/34	0.006034741065002127	0.14523080799853802	0	0	8.848566308243727	45.218141144869314	NOTCH1;ATP2B4;THBS1
Biological Process	regulation of cell cycle process (GO:0010564)	5/106	0.006233134265691226	0.1480571762590812	0	0	4.552604793189599	23.117562527067985	KIF13A;KNSTRN;BUB1;AURKB;AURKA
Biological Process	endomembrane system organization (GO:0010256)	7/199	0.0064474124110308504	0.15118355512532597	0	0	3.368784394654088	16.99240587945473	USP6NL;SLC9A3R1;BCAS3;RAB30;TMED10;MYOF;OPTN
Biological Process	semaphorin-plexin signaling pathway (GO:0071526)	3/35	0.006547892076239753	0.15159613427142415	0	0	8.571614583333334	43.10332482358697	SEMA3C;SEMA4C;MET
Biological Process	neutrophil degranulation (GO:0043312)	12/481	0.006950704771107465	0.15382037778128824	0	0	2.387070856895646	11.861145547568956	SERPINA3;PSMB7;DSN1;RNASET2;ALDOC;CD47;OSTF1;TCIRG1;GUSB;UNC13D;FRK;CPPED1
Biological Process	regulation of protein ubiquitination (GO:0031396)	5/109	0.006999819426193781	0.15382037778128824	0	0	4.420605679367362	21.934474798051426	FANCI;IVNS1ABP;WFS1;DERL1;STUB1
Biological Process	regulation of cell cycle G1/S phase transition (GO:1902806)	3/36	0.007086255090547959	0.15382037778128824	0	0	8.311447811447811	41.13832774161932	SUSD2;ATP2B4;EZH2
Biological Process	regulation of sister chromatid cohesion (GO:0007063)	2/12	0.007328152445518311	0.15382037778128824	0	0	18.222119815668204	89.58052136414021	ESPL1;BUB1
Biological Process	mitotic nuclear membrane disassembly (GO:0007077)	2/12	0.007328152445518311	0.15382037778128824	0	0	18.222119815668204	89.58052136414021	CCNB2;CCNB1
Biological Process	negative regulation of cardiac muscle hypertrophy (GO:0010614)	2/12	0.007328152445518311	0.15382037778128824	0	0	18.222119815668204	89.58052136414021	NOTCH1;ATP2B4
Biological Process	negative regulation of cell division (GO:0051782)	2/12	0.007328152445518311	0.15382037778128824	0	0	18.222119815668204	89.58052136414021	SUSD2;AURKB
Biological Process	organic hydroxy compound catabolic process (GO:1901616)	2/12	0.007328152445518311	0.15382037778128824	0	0	18.222119815668204	89.58052136414021	LDHD;CYP4F11
Biological Process	neutrophil activation involved in immune response (GO:0002283)	12/485	0.0074008711015600675	0.15382037778128824	0	0	2.3663939700340104	11.609901687964374	SERPINA3;PSMB7;DSN1;RNASET2;ALDOC;CD47;OSTF1;TCIRG1;GUSB;UNC13D;FRK;CPPED1
Biological Process	regulation of protein serine/threonine kinase activity (GO:0071900)	5/111	0.007546125325007144	0.15507711482514683	0	0	4.336757185681537	21.192522625581113	HERC5;CCNA2;CCNB2;CCNB1;EZH2
Biological Process	protein tetramerization (GO:0051262)	4/71	0.00766921086073481	0.15583330158239603	0	0	5.474210343630684	26.662368961497208	SAMHD1;ACACB;HLA-DRB1;FARSB
Biological Process	neutrophil mediated immunity (GO:0002446)	12/488	0.007753324463640261	0.15583330158239603	0	0	2.351114358786993	11.425554252044666	SERPINA3;PSMB7;DSN1;RNASET2;ALDOC;CD47;OSTF1;TCIRG1;GUSB;UNC13D;FRK;CPPED1
Biological Process	histone exchange (GO:0043486)	3/38	0.008239754695117557	0.16204850900397863	0	0	7.835714285714285	37.60190587106246	CENPH;ANP32E;OIP5
Biological Process	negative regulation of endothelial cell migration (GO:0010596)	3/38	0.008239754695117557	0.16204850900397863	0	0	7.835714285714285	37.60190587106246	NOTCH1;ATP2B4;THBS1
Biological Process	alpha-linolenic acid metabolic process (GO:0036109)	2/13	0.008598450288809978	0.16697474987352964	0	0	16.56472559698366	78.78470545605832	ABCD1;FADS1
Biological Process	regulation of stress fiber assembly (GO:0051492)	4/74	0.00885507175298362	0.16697474987352964	0	0	5.2388039867109635	24.762594826864348	STMN1;ARHGEF10L;CD47;MET
Biological Process	DNA integrity checkpoint signaling (GO:0031570)	3/39	0.008855413197229291	0.16697474987352964	0	0	7.61766975308642	36.00664031891932	TIMELESS;CLSPN;USP28
Biological Process	DNA replication-independent nucleosome assembly (GO:0006336)	3/39	0.008855413197229291	0.16697474987352964	0	0	7.61766975308642	36.00664031891932	CENPH;OIP5;ASF1B
Biological Process	regulation of cell division (GO:0051302)	4/76	0.009708601954487339	0.17859048100456784	0	0	5.092764857881137	23.603656209583193	SUSD2;KIF13A;AURKB;AURKA
Biological Process	covalent chromatin modification (GO:0016569)	2/14	0.009959665971823904	0.17859048100456784	0	0	15.183563748079877	69.98426035729229	PARP2;AURKB
Biological Process	tRNA wobble base modification (GO:0002097)	2/14	0.009959665971823904	0.17859048100456784	0	0	15.183563748079877	69.98426035729229	ALKBH1;MTO1
Biological Process	negative regulation of cell migration involved in sprouting angiogenesis (GO:0090051)	2/14	0.009959665971823904	0.17859048100456784	0	0	15.183563748079877	69.98426035729229	NOTCH1;THBS1
Biological Process	nuclear membrane disassembly (GO:0051081)	2/14	0.009959665971823904	0.17859048100456784	0	0	15.183563748079877	69.98426035729229	CCNB2;CCNB1
Biological Process	pyrimidine nucleoside metabolic process (GO:0006213)	2/15	0.011409674782245027	0.20065668439159762	0	0	14.014888337468983	62.69271056237966	NT5E;DHODH
Biological Process	electron transport chain (GO:0022900)	2/15	0.011409674782245027	0.20065668439159762	0	0	14.014888337468983	62.69271056237966	SDHA;DHRS2
Biological Process	platelet degranulation (GO:0002576)	5/125	0.012223444102123936	0.2107901631786496	0	0	3.828076323987539	16.86037753741044	SERPINA3;SCCPDH;STXBP1;PCYOX1L;THBS1
Biological Process	mitotic spindle assembly (GO:0090307)	3/44	0.012331627916957631	0.2107901631786496	0	0	6.686991869918699	29.393260828795295	TPX2;KIFC1;AURKB
Biological Process	positive regulation of mRNA catabolic process (GO:0061014)	3/44	0.012331627916957631	0.2107901631786496	0	0	6.686991869918699	29.393260828795295	ZC3HAV1;METTL16;RBM24
Biological Process	regulation of cyclin-dependent protein serine/threonine kinase activity (GO:0000079)	4/82	0.012584007638936408	0.2111573391891256	0	0	4.699582587954681	20.562217664275632	HERC5;CCNA2;CCNB2;CCNB1
Biological Process	positive regulation of protein ubiquitination (GO:0031398)	4/82	0.012584007638936408	0.2111573391891256	0	0	4.699582587954681	20.562217664275632	FANCI;WFS1;DERL1;STUB1
Biological Process	negative regulation of cell-substrate junction organization (GO:0150118)	2/16	0.012946387259417654	0.2114191276560258	0	0	13.01316655694536	56.56743478961274	BCAS3;THBS1
Biological Process	negative regulation of focal adhesion assembly (GO:0051895)	2/16	0.012946387259417654	0.2114191276560258	0	0	13.01316655694536	56.56743478961274	BCAS3;THBS1
Biological Process	nucleotide catabolic process (GO:0009166)	2/16	0.012946387259417654	0.2114191276560258	0	0	13.01316655694536	56.56743478961274	NT5E;SAMHD1
Biological Process	regulation of primary metabolic process (GO:0080090)	5/130	0.014284516037409666	0.2277300201651323	0	0	3.674018691588785	15.609359110406995	SERPINA3;PSMB7;SCD;CYP51A1;ACACB
Biological Process	Golgi organization (GO:0007030)	5/130	0.014284516037409666	0.2277300201651323	0	0	3.674018691588785	15.609359110406995	USP6NL;BCAS3;RAB30;TMED10;OPTN
Biological Process	regulated exocytosis (GO:0045055)	6/180	0.014509527657506833	0.2277300201651323	0	0	3.174194592844423	13.436206257463853	SERPINA3;TMED10;SCCPDH;STXBP1;PCYOX1L;THBS1
Biological Process	DNA replication checkpoint signaling (GO:0000076)	2/17	0.014567748692903488	0.2277300201651323	0	0	12.14500768049155	51.36057178050113	TIMELESS;CLSPN
Biological Process	positive regulation of transcription of Notch receptor target (GO:0007221)	2/17	0.014567748692903488	0.2277300201651323	0	0	12.14500768049155	51.36057178050113	NOTCH1;DLGAP5
Biological Process	glycosphingolipid metabolic process (GO:0006687)	3/47	0.014741989581523039	0.22850083851360709	0	0	6.230113636363637	26.272734495734902	UGCG;B3GALNT1;B4GALNT1
Biological Process	Golgi to plasma membrane transport (GO:0006893)	3/48	0.015600362606736395	0.23553458782001474	0	0	6.091358024691358	25.342858235668807	RABEP1;KIF13A;OPTN
Biological Process	regulation of chromosome segregation (GO:0051983)	2/18	0.016271738607095815	0.23553458782001474	0	0	11.38536866359447	46.88865413715038	BUB1;AURKB
Biological Process	regulation of membrane depolarization (GO:0003254)	2/18	0.016271738607095815	0.23553458782001474	0	0	11.38536866359447	46.88865413715038	GPD1L;ABCD1
Biological Process	DNA strand elongation involved in DNA replication (GO:0006271)	2/18	0.016271738607095815	0.23553458782001474	0	0	11.38536866359447	46.88865413715038	GINS1;LIG1
Biological Process	regulation of spindle organization (GO:0090224)	2/18	0.016271738607095815	0.23553458782001474	0	0	11.38536866359447	46.88865413715038	TPX2;TACC3
Biological Process	RNA destabilization (GO:0050779)	2/18	0.016271738607095815	0.23553458782001474	0	0	11.38536866359447	46.88865413715038	METTL16;RBM24
Biological Process	negative regulation of Rho protein signal transduction (GO:0035024)	2/18	0.016271738607095815	0.23553458782001474	0	0	11.38536866359447	46.88865413715038	STMN1;MET
Biological Process	phosphatidylinositol acyl-chain remodeling (GO:0036149)	2/18	0.016271738607095815	0.23553458782001474	0	0	11.38536866359447	46.88865413715038	MBOAT7;PLBD1
Biological Process	ubiquitin-dependent protein catabolic process (GO:0006511)	9/354	0.016381321678691132	0.23553458782001474	0	0	2.4144099378881987	9.927120531969186	CDC20;PSMB7;ANAPC7;ARRDC1;CDC27;BUB1B;STUB1;AURKB;AURKA
Biological Process	response to unfolded protein (GO:0006986)	3/49	0.016486359582301196	0.23553458782001474	0	0	5.958635265700483	24.461520177277748	DERL1;HSPA2;OPTN
Biological Process	regulation of cell cycle (GO:0051726)	8/296	0.016612335608956752	0.23553458782001474	0	0	2.5662190626645605	10.515364253388661	CCNB2;CENPF;CCNB1;NOTCH1;PTPRK;MASTL;THBS1;DLGAP5
Biological Process	fatty acid transmembrane transport (GO:1902001)	2/19	0.018056370273648675	0.25403924023464175	0	0	10.715098942802928	43.01315807288977	ACACB;ABCD1
Biological Process	positive regulation of actin filament bundle assembly (GO:0032233)	3/51	0.018341522957961164	0.25608126328328984	0	0	5.709780092592593	22.831056878255602	SYNPO2;ARHGEF10L;CD47
Biological Process	cellular response to misfolded protein (GO:0071218)	2/20	0.019919690216364694	0.2718889060129181	0	0	10.119303635432667	39.62766437665813	DERL1;STUB1
Biological Process	cellular response to nitrogen compound (GO:1901699)	2/20	0.019919690216364694	0.2718889060129181	0	0	10.119303635432667	39.62766437665813	ATP2B4;TIMELESS
Biological Process	negative regulation of axon extension involved in axon guidance (GO:0048843)	2/20	0.019919690216364694	0.2718889060129181	0	0	10.119303635432667	39.62766437665813	SEMA3C;SEMA4C
Biological Process	protein transport (GO:0015031)	9/369	0.020814511770285676	0.2819980890952037	0	0	2.3120238095238097	8.952398616062444	USP6NL;CENPF;TMED10;ARRDC1;STXBP1;KIF13A;TBC1D9;TCIRG1;OPTN
Biological Process	regulation of cell population proliferation (GO:0042127)	15/764	0.02135700882610279	0.285582381783067	0	0	1.8683735176313516	7.186465769807575	NOTCH1;TTK;NMI;PTPRK;TCIRG1;DHRS2;THBS1;SLC9A3R1;S100A13;TIMELESS;FAM98B;CD47;COPS8;FRK;EZH2
Biological Process	calcium ion transport into cytosol (GO:0060402)	2/21	0.02185977771986297	0.285582381783067	0	0	9.586223623575068	36.6491582998453	ATP2B4;JPH1
Biological Process	intracellular lipid transport (GO:0032365)	2/21	0.02185977771986297	0.285582381783067	0	0	9.586223623575068	36.6491582998453	ACACB;ABCD1
Biological Process	linoleic acid metabolic process (GO:0043651)	2/21	0.02185977771986297	0.285582381783067	0	0	9.586223623575068	36.6491582998453	ABCD1;FADS1
Biological Process	vacuolar acidification (GO:0007035)	2/21	0.02185977771986297	0.285582381783067	0	0	9.586223623575068	36.6491582998453	DMXL1;TCIRG1
Biological Process	DNA damage response, signal transduction by p53 class mediator resulting in cell cycle arrest (GO:0006977)	3/56	0.023466698504793364	0.3044013586189154	0	0	5.169811320754717	19.39802618270143	CCNB1;GTSE1;AURKA
Biological Process	mRNA modification (GO:0016556)	2/22	0.02387474437234811	0.3053629892099629	0	0	9.106451612903227	34.011996655298795	PUS1;METTL16
Biological Process	protein import into peroxisome membrane (GO:0045046)	2/22	0.02387474437234811	0.3053629892099629	0	0	9.106451612903227	34.011996655298795	GDAP1;ABCD1
Biological Process	negative regulation of G protein-coupled receptor signaling pathway (GO:0045744)	2/23	0.02596273357226619	0.32748854968051627	0	0	8.672372174676322	31.663638149452428	STMN1;MET
Biological Process	positive regulation of epithelial cell apoptotic process (GO:1904037)	2/23	0.02596273357226619	0.32748854968051627	0	0	8.672372174676322	31.663638149452428	PIAS4;THBS1
Biological Process	regulation of axon extension involved in axon guidance (GO:0048841)	2/24	0.028121920067688762	0.33286189704612784	0	0	8.277754503560955	29.56156599634611	SEMA3C;SEMA4C
Biological Process	heterochromatin assembly (GO:0031507)	2/24	0.028121920067688762	0.33286189704612784	0	0	8.277754503560955	29.56156599634611	SUV39H1;BAHD1
Biological Process	negative regulation of stress fiber assembly (GO:0051497)	2/24	0.028121920067688762	0.33286189704612784	0	0	8.277754503560955	29.56156599634611	STMN1;MET
Biological Process	phospholipid catabolic process (GO:0009395)	2/24	0.028121920067688762	0.33286189704612784	0	0	8.277754503560955	29.56156599634611	PLBD1;GDPD3
Biological Process	activation of GTPase activity (GO:0090630)	4/105	0.0283728388581536	0.33286189704612784	0	0	3.625143909739811	12.913933418027122	USP6NL;BCAS3;SIPA1L1;TBC1D9
Biological Process	protein quality control for misfolded or incompletely synthesized proteins (GO:0006515)	2/25	0.030350509508949373	0.33286189704612784	0	0	7.917451412542577	27.67103326755969	DERL1;STUB1
Biological Process	receptor signaling pathway via STAT (GO:0097696)	2/25	0.030350509508949373	0.33286189704612784	0	0	7.917451412542577	27.67103326755969	CTR9;NMI
Biological Process	regulation of myotube differentiation (GO:0010830)	2/25	0.030350509508949373	0.33286189704612784	0	0	7.917451412542577	27.67103326755969	NOTCH1;RBM24
Biological Process	negative regulation of cell junction assembly (GO:1901889)	2/25	0.030350509508949373	0.33286189704612784	0	0	7.917451412542577	27.67103326755969	BCAS3;THBS1
Biological Process	peroxisome organization (GO:0007031)	2/25	0.030350509508949373	0.33286189704612784	0	0	7.917451412542577	27.67103326755969	PEX11A;ABCD1
Biological Process	DNA replication (GO:0006260)	4/108	0.031024445215134228	0.33286189704612784	0	0	3.520035778175313	12.22501325818723	ORC5;TIMELESS;MCM10;CLSPN
Biological Process	negative regulation of transmembrane receptor protein serine/threonine kinase signaling pathway (GO:0090101)	4/108	0.031024445215134228	0.33286189704612784	0	0	3.520035778175313	12.22501325818723	NOTCH1;IGSF1;STUB1;MTMR4
Biological Process	histone methylation (GO:0016571)	2/26	0.03264673799304796	0.33286189704612784	0	0	7.587173579109063	25.963386413139244	SUV39H1;EZH2
Biological Process	organelle fission (GO:0048285)	2/26	0.03264673799304796	0.33286189704612784	0	0	7.587173579109063	25.963386413139244	PEX11A;GDAP1
Biological Process	protein modification by small protein removal (GO:0070646)	7/276	0.032749450851084556	0.33286189704612784	0	0	2.3950340183769376	8.188307762825954	CDC20;CCNA2;PSMB7;CLSPN;TAF9B;COPS8;USP28
Biological Process	regulation of innate immune response (GO:0045088)	3/64	0.033114392737291325	0.33286189704612784	0	0	4.489981785063752	15.30090274815823	NMI;SAMHD1;ABCE1
Biological Process	regulation of cellular macromolecule biosynthetic process (GO:2000112)	10/468	0.03393016706324454	0.33286189704612784	0	0	2.018658197697499	6.8300306463587495	ORC5;CCNA2;NOTCH1;CRABP2;IGSF1;CTR9;TRIP4;NFATC2;FADS1;EZH2
Biological Process	steroid biosynthetic process (GO:0006694)	3/65	0.034444679544583634	0.33286189704612784	0	0	4.417338709677419	14.87936694924119	OSBPL9;EBP;CYP51A1
Biological Process	tRNA modification (GO:0006400)	3/65	0.034444679544583634	0.33286189704612784	0	0	4.417338709677419	14.87936694924119	ALKBH1;PUS1;MTO1
Biological Process	mitotic G1 DNA damage checkpoint signaling (GO:0031571)	3/65	0.034444679544583634	0.33286189704612784	0	0	4.417338709677419	14.87936694924119	CCNB1;GTSE1;AURKA
Biological Process	double-strand break repair (GO:0006302)	5/164	0.034587810061507976	0.33286189704612784	0	0	2.8833832951272558	9.700433695804852	PIAS4;KDM2A;PARP2;SAMHD1;AP5S1
Biological Process	cellular response to unfolded protein (GO:0034620)	2/27	0.03500887160053055	0.33286189704612784	0	0	7.283317972350231	24.41480183780453	HSPA2;OPTN
Biological Process	monocarboxylic acid catabolic process (GO:0072329)	2/27	0.03500887160053055	0.33286189704612784	0	0	7.283317972350231	24.41480183780453	LDHD;CYP4F11
Biological Process	negative regulation of actin filament bundle assembly (GO:0032232)	2/27	0.03500887160053055	0.33286189704612784	0	0	7.283317972350231	24.41480183780453	STMN1;MET
Biological Process	peroxisomal membrane transport (GO:0015919)	2/27	0.03500887160053055	0.33286189704612784	0	0	7.283317972350231	24.41480183780453	ABCD1;GDAP1
Biological Process	positive regulation of nitric oxide biosynthetic process (GO:0045429)	2/27	0.03500887160053055	0.33286189704612784	0	0	7.283317972350231	24.41480183780453	NOS1AP;ASS1
Biological Process	negative regulation of G2/M transition of mitotic cell cycle (GO:0010972)	3/66	0.03580232626425352	0.33286189704612784	0	0	4.34700176366843	14.474396121172731	PSMB7;AURKB;AURKA
Biological Process	histone modification (GO:0016570)	4/114	0.03675222459350525	0.33286189704612784	0	0	3.327019027484144	10.99099540705916	CCNA2;PARP2;AURKB;EZH2
Biological Process	regulation of sodium ion transmembrane transport (GO:1902305)	2/28	0.03743520597485843	0.33286189704612784	0	0	7.002835873803615	23.005322020708498	ATP2B4;GPD1L
Biological Process	sulfur compound transport (GO:0072348)	2/28	0.03743520597485843	0.33286189704612784	0	0	7.002835873803615	23.005322020708498	SLC9A3R1;ABCG2
Biological Process	positive regulation of nitric oxide metabolic process (GO:1904407)	2/28	0.03743520597485843	0.33286189704612784	0	0	7.002835873803615	23.005322020708498	NOS1AP;ASS1
Biological Process	protein localization to Golgi apparatus (GO:0034067)	2/28	0.03743520597485843	0.33286189704612784	0	0	7.002835873803615	23.005322020708498	TMED10;OPTN
Biological Process	peptidyl-serine modification (GO:0018209)	5/169	0.03857420428233576	0.33286189704612784	0	0	2.7947629359471167	9.09743268281368	PARP2;TTK;CLSPN;MASTL;AURKA
Biological Process	protein targeting to peroxisome (GO:0006625)	2/29	0.03992406588498667	0.33286189704612784	0	0	6.743130227001195	21.718111877942583	ABCD1;GDAP1
Biological Process	regulation of response to biotic stimulus (GO:0002831)	2/29	0.03992406588498667	0.33286189704612784	0	0	6.743130227001195	21.718111877942583	HERC5;SAMHD1
Biological Process	establishment of mitotic spindle localization (GO:0040001)	2/29	0.03992406588498667	0.33286189704612784	0	0	6.743130227001195	21.718111877942583	ESPL1;SPDL1
Biological Process	protein ADP-ribosylation (GO:0006471)	2/29	0.03992406588498667	0.33286189704612784	0	0	6.743130227001195	21.718111877942583	PARP2;ZC3HAV1
Biological Process	protein K11-linked ubiquitination (GO:0070979)	2/29	0.03992406588498667	0.33286189704612784	0	0	6.743130227001195	21.718111877942583	ANAPC7;CDC27
Biological Process	cellular response to light stimulus (GO:0071482)	3/70	0.041504309820369956	0.33286189704612784	0	0	4.08665008291874	13.00354894924523	PTPRK;USP28;AURKB
Biological Process	CENP-A containing chromatin organization (GO:0061641)	2/30	0.04247380478264338	0.33286189704612784	0	0	6.501974983541804	20.538879094189763	CENPH;OIP5
Biological Process	CENP-A containing nucleosome assembly (GO:0034080)	2/30	0.04247380478264338	0.33286189704612784	0	0	6.501974983541804	20.538879094189763	CENPH;OIP5
Biological Process	regulation of type I interferon-mediated signaling pathway (GO:0060338)	2/30	0.04247380478264338	0.33286189704612784	0	0	6.501974983541804	20.538879094189763	SAMHD1;ABCE1
Biological Process	Golgi to plasma membrane protein transport (GO:0043001)	2/30	0.04247380478264338	0.33286189704612784	0	0	6.501974983541804	20.538879094189763	KIF13A;OPTN
Biological Process	morphogenesis of an epithelium (GO:0002009)	2/30	0.04247380478264338	0.33286189704612784	0	0	6.501974983541804	20.538879094189763	SLC9A3R1;TIMELESS
Biological Process	peptidyl-lysine trimethylation (GO:0018023)	2/30	0.04247380478264338	0.33286189704612784	0	0	6.501974983541804	20.538879094189763	SUV39H1;CTR9
Biological Process	phosphatidylcholine acyl-chain remodeling (GO:0036151)	2/30	0.04247380478264338	0.33286189704612784	0	0	6.501974983541804	20.538879094189763	MBOAT7;PLBD1
Biological Process	fatty acid biosynthetic process (GO:0006633)	3/71	0.04299703686602587	0.33286189704612784	0	0	4.026348039215686	12.669403677566649	SCD;ABCD1;FADS1
Biological Process	cytoskeleton-dependent cytokinesis (GO:0061640)	3/72	0.04451638362820993	0.33286189704612784	0	0	3.967793880837359	12.347369787227981	ESPL1;STMN1;AURKB
Biological Process	receptor signaling pathway via JAK-STAT (GO:0007259)	2/31	0.04508280439891636	0.33286189704612784	0	0	6.2774511361830605	19.455417943891355	CTR9;NMI
Biological Process	negative regulation of axon extension (GO:0030517)	2/31	0.04508280439891636	0.33286189704612784	0	0	6.2774511361830605	19.455417943891355	SEMA3C;SEMA4C
Biological Process	regulation of mRNA catabolic process (GO:0061013)	4/122	0.04527542286003067	0.33286189704612784	0	0	3.1001970831690975	9.595081870496239	PSMB7;FXR2;ZC3HAV1;RBM24
Biological Process	regulation of Rho protein signal transduction (GO:0035023)	3/73	0.04606220165823395	0.33286189704612784	0	0	3.9109126984126985	12.036860780067896	EPS8;STMN1;MET
Biological Process	ubiquitin-dependent ERAD pathway (GO:0030433)	3/73	0.04606220165823395	0.33286189704612784	0	0	3.9109126984126985	12.036860780067896	WFS1;DERL1;STUB1
Biological Process	DNA repair (GO:0006281)	7/298	0.04629097305761048	0.33286189704612784	0	0	2.211469882642806	6.795423017786857	PIAS4;FANCI;LIG1;PARP2;FANCD2;ALKBH1;TIMELESS
Biological Process	DNA damage response, signal transduction by p53 class mediator (GO:0030330)	3/74	0.04763433596787709	0.33286189704612784	0	0	3.8556338028169015	11.737325951225825	CCNB1;GTSE1;AURKA
Biological Process	regulation of cell migration involved in sprouting angiogenesis (GO:0090049)	2/32	0.0477494743084422	0.33286189704612784	0	0	6.0678955453149	18.457247130306058	NOTCH1;THBS1
Biological Process	regulation of cellular biosynthetic process (GO:0031326)	2/32	0.0477494743084422	0.33286189704612784	0	0	6.0678955453149	18.457247130306058	NOS1AP;CD47
Biological Process	chromatin remodeling at centromere (GO:0031055)	2/32	0.0477494743084422	0.33286189704612784	0	0	6.0678955453149	18.457247130306058	CENPH;OIP5
Biological Process	DNA damage checkpoint signaling (GO:0000077)	2/32	0.0477494743084422	0.33286189704612784	0	0	6.0678955453149	18.457247130306058	CLSPN;USP28
Biological Process	liver development (GO:0001889)	2/32	0.0477494743084422	0.33286189704612784	0	0	6.0678955453149	18.457247130306058	MET;AURKA
Biological Process	long-chain fatty acid transport (GO:0015909)	2/32	0.0477494743084422	0.33286189704612784	0	0	6.0678955453149	18.457247130306058	ACACB;ABCD1
Biological Process	negative regulation of cell-matrix adhesion (GO:0001953)	2/32	0.0477494743084422	0.33286189704612784	0	0	6.0678955453149	18.457247130306058	BCAS3;THBS1
Biological Process	negative regulation of microtubule polymerization or depolymerization (GO:0031111)	2/32	0.0477494743084422	0.33286189704612784	0	0	6.0678955453149	18.457247130306058	TPX2;STMN1
Biological Process	positive regulation of telomere maintenance (GO:0032206)	2/32	0.0477494743084422	0.33286189704612784	0	0	6.0678955453149	18.457247130306058	HNRNPA2B1;AURKB
Molecular Function	microtubule binding (GO:0008017)	9/232	0.0010743070453984977	0.10918271704790986	0	0	3.758744394618834	25.695075254407467	TPX2;DST;HAUS8;KIFC1;KIF13A;KIF22;GTSE1;KNSTRN;DLGAP5
Molecular Function	phosphatase binding (GO:0019902)	6/114	0.0016080409816542464	0.10918271704790986	0	0	5.131194574856547	33.007633520968895	SLC9A3R1;ANAPC7;CDC27;NFATC2;MTMR4;MET
Molecular Function	histone serine kinase activity (GO:0035174)	2/6	0.001739198120936234	0.10918271704790986	0	0	45.56912442396313	289.56130553022484	AURKB;AURKA
Molecular Function	tubulin binding (GO:0015631)	10/307	0.002132042204115169	0.10918271704790986	0	0	3.1388848613728997	19.306260573545096	TPX2;BCAS3;DST;HAUS8;KIFC1;STMN1;KIF13A;KIF22;GTSE1;DLGAP5
Molecular Function	protein phosphatase binding (GO:0019903)	6/123	0.0023629064489445926	0.10918271704790986	0	0	4.734320452630312	28.63252088730547	ANAPC7;CDC27;ATP2B4;MTMR4;MASTL;MET
Molecular Function	nitric-oxide synthase binding (GO:0050998)	2/7	0.0024173295287360117	0.10918271704790986	0	0	36.45345622119816	219.6354219331267	NOS1AP;ATP2B4
Molecular Function	histone kinase activity (GO:0035173)	2/8	0.0031998968919553323	0.11743055308453104	0	0	30.376344086021504	174.5010607737707	AURKB;AURKA
Molecular Function	protein serine/threonine/tyrosine kinase activity (GO:0004712)	3/28	0.0034665845929012853	0.11743055308453104	0	0	10.975555555555555	62.1719721619726	TTK;AURKB;AURKA
Molecular Function	filamin binding (GO:0031005)	2/11	0.0061509329311502485	0.1852114249268575	0	0	20.247823860727088	103.08473907431406	NEBL;SYNPO2
Molecular Function	5'-nucleotidase activity (GO:0008253)	2/14	0.009959665971823904	0.26095971911149163	0	0	15.183563748079877	69.98426035729229	NT5E;NT5DC3
Molecular Function	protein homodimerization activity (GO:0042803)	14/636	0.010592460923344678	0.26095971911149163	0	0	2.1035683475805818	9.56621426857655	TOP2A;PANK3;CALCOCO2;PEX11A;TPD52L1;KNSTRN;CENPF;FXR2;RABEP1;KYNU;S100A13;STUB1;ABCD1;ABCG2
Molecular Function	cyclin-dependent protein serine/threonine kinase regulator activity (GO:0016538)	3/44	0.012331627916957631	0.2698823805617065	0	0	6.686991869918699	29.393260828795295	CCNA2;CCNB2;CCNB1
Molecular Function	nucleotidase activity (GO:0008252)	2/16	0.012946387259417654	0.2698823805617065	0	0	13.01316655694536	56.56743478961274	NT5E;NT5DC3
Molecular Function	DNA polymerase binding (GO:0070182)	2/18	0.016271738607095815	0.28906705885450007	0	0	11.38536866359447	46.88865413715038	FANCI;FANCD2
Molecular Function	microtubule plus-end binding (GO:0051010)	2/20	0.019919690216364694	0.28906705885450007	0	0	10.119303635432667	39.62766437665813	DST;KNSTRN
Molecular Function	iron ion binding (GO:0005506)	3/54	0.02133296382005473	0.28906705885450007	0	0	5.3730936819172115	20.672987641628264	SCD;ALKBH1;ABCE1
Molecular Function	actinin binding (GO:0042805)	2/21	0.02185977771986297	0.28906705885450007	0	0	9.586223623575068	36.6491582998453	MAGI1;SYNPO2
Molecular Function	fibroblast growth factor binding (GO:0017134)	2/21	0.02185977771986297	0.28906705885450007	0	0	9.586223623575068	36.6491582998453	S100A13;THBS1
Molecular Function	histone acetyltransferase binding (GO:0035035)	2/21	0.02185977771986297	0.28906705885450007	0	0	9.586223623575068	36.6491582998453	BCAS3;TRIP4
Molecular Function	flavin adenine dinucleotide binding (GO:0050660)	3/55	0.02238588131116323	0.28906705885450007	0	0	5.269497863247863	20.020534007345795	LDHD;SDHA;MTO1
Molecular Function	protein kinase regulator activity (GO:0019887)	4/98	0.022729216767773244	0.28906705885450007	0	0	3.896486887679367	14.744712006462558	CCNA2;CCNB2;TPX2;CCNB1
Molecular Function	microtubule motor activity (GO:0003777)	3/56	0.023466698504793364	0.28906705885450007	0	0	5.169811320754717	19.39802618270143	KIFC1;KIF13A;KIF22
Molecular Function	semaphorin receptor binding (GO:0030215)	2/23	0.02596273357226619	0.29298976049448205	0	0	8.672372174676322	31.663638149452428	SEMA3C;SEMA4C
Molecular Function	DNA replication origin binding (GO:0003688)	2/23	0.02596273357226619	0.29298976049448205	0	0	8.672372174676322	31.663638149452428	ORC5;MCM10
Molecular Function	alpha-actinin binding (GO:0051393)	2/24	0.028121920067688762	0.29298976049448205	0	0	8.277754503560955	29.56156599634611	MAGI1;SYNPO2
Molecular Function	chemorepellent activity (GO:0045499)	2/25	0.030350509508949373	0.29298976049448205	0	0	7.917451412542577	27.67103326755969	SEMA3C;SEMA4C
Molecular Function	protein tyrosine kinase activity (GO:0004713)	4/108	0.031024445215134228	0.29298976049448205	0	0	3.520035778175313	12.22501325818723	MELK;TTK;MET;FRK
Molecular Function	NAD+ ADP-ribosyltransferase activity (GO:0003950)	2/26	0.03264673799304796	0.29298976049448205	0	0	7.587173579109063	25.963386413139244	PARP2;ZC3HAV1
Molecular Function	acetylgalactosaminyltransferase activity (GO:0008376)	2/27	0.03500887160053055	0.29298976049448205	0	0	7.283317972350231	24.41480183780453	B3GALNT1;B4GALNT1
Molecular Function	motor activity (GO:0003774)	3/66	0.03580232626425352	0.29298976049448205	0	0	4.34700176366843	14.474396121172731	KIFC1;KIF13A;KIF22
Molecular Function	ubiquitin-like protein ligase binding (GO:0044389)	7/282	0.03613982400201653	0.29298976049448205	0	0	2.342058319039451	7.776476441040216	PIAS4;CCNB1;ARRDC1;WFS1;DERL1;TRIP4;STUB1
Molecular Function	monocarboxylic acid transmembrane transporter activity (GO:0008028)	2/28	0.03743520597485843	0.29298976049448205	0	0	7.002835873803615	23.005322020708498	SLC9A3R1;ABCG2
Molecular Function	small GTPase binding (GO:0031267)	5/175	0.04371439512525061	0.29298976049448205	0	0	2.6952996151731723	8.43649755239501	USP6NL;EPS8;CDC42EP4;UNC13D;OPTN
Molecular Function	ATPase binding (GO:0051117)	3/73	0.04606220165823395	0.29298976049448205	0	0	3.9109126984126985	12.036860780067896	WFS1;DERL1;TCIRG1
Molecular Function	phospholipase activity (GO:0004620)	3/73	0.04606220165823395	0.29298976049448205	0	0	3.9109126984126985	12.036860780067896	PLBD1;GDPD3;FAM83B
Molecular Function	histone methyltransferase activity (GO:0042054)	2/32	0.0477494743084422	0.29298976049448205	0	0	6.0678955453149	18.457247130306058	SUV39H1;EZH2
Cellular Component	spindle (GO:0005819)	18/192	4.092530985188073E-12	7.530257012746054E-10	0	0	10.091096242923314	264.607287846853	ANAPC7;CBX3;BUB1B;TTK;HSPA2;KIF22;SPATA5;KNSTRN;AURKB;AURKA;CDC20;TPX2;CENPF;KATNAL1;ESPL1;KIFC1;CDC27;TACC3
Cellular Component	microtubule cytoskeleton (GO:0015630)	20/331	7.37628249984159E-10	6.786179899854263E-8	0	0	6.291909709318296	132.30364196686946	ANAPC7;DST;CBX3;BUB1B;TTK;KIF22;SPATA5;AURKB;AURKA;CDC20;TPX2;CCNB2;CENPF;TUBB6;KATNAL1;KIFC1;CDC42EP4;CDC27;KIF13A;GTSE1
Cellular Component	intracellular membrane-bounded organelle (GO:0043231)	95/5192	1.4809473634160909E-8	9.083143828952025E-7	0	0	2.2071490503585283	39.79048032212649	TOP2A;SERPINA3;PANK3;CALCOCO2;SUV39H1;MCM10;PTPRK;PWP1;TUBB6;SCRN1;ALKBH1;CDC27;OIP5;SPDL1;METTL16;GUSB;HMGN3;DLGAP5;FADS1;PIAS4;BCAS3;HSDL1;ANAPC7;LIG1;DST;PARP2;STRBP;PUS1;MYOF;KIF22;MASTL;WDR76;UNC13D;CCNA2;RAB30;ZFYVE16;MELK;RABEP1;KATNAL1;ESPL1;KIFC1;FANCD2;NOS1AP;TIMELESS;DNAJC9;RBM24;OPTN;PPIC;TMED10;NOTCH1;CRABP2;SYNPO2;TTK;SAMHD1;ACACB;AURKB;AURKA;ORC5;PSMB7;SLC9A3R1;CCNB2;CCNB1;FXR2;S10…
Cellular Component	nucleus (GO:0005634)	80/4484	1.3617732201889363E-6	6.264156812869106E-5	0	0	2.009553120446422	27.142477088607432	TOP2A;SERPINA3;PANK3;CALCOCO2;SUV39H1;MCM10;PWP1;TUBB6;SCRN1;ALKBH1;CDC27;OIP5;SPDL1;METTL16;HMGN3;DLGAP5;PIAS4;BCAS3;ANAPC7;LIG1;DST;PARP2;STRBP;PUS1;KIF22;MASTL;WDR76;CCNA2;MELK;KATNAL1;ESPL1;KIFC1;FANCD2;NOS1AP;TIMELESS;DNAJC9;RBM24;OPTN;NOTCH1;CRABP2;SYNPO2;TTK;SAMHD1;ACACB;AURKB;AURKA;ORC5;PSMB7;SLC9A3R1;CCNB2;CCNB1;FXR2;HAUS8;S100A13;CLSPN;MDN1;GINS1;GPKOW;CBX3;ATAD2;TRIP4;NFATC2;NMI;HSPA2;…
Cellular Component	intracellular non-membrane-bounded organelle (GO:0043232)	31/1158	3.694812605619116E-6	1.3596910388678345E-4	0	0	2.7293039324888144	34.13971855035493	TOP2A;CDCA8;BUB1B;MCM10;TTK;SPATA5;PWP1;AURKB;AURKA;CDC20;DSN1;CDC27;S100A13;MDN1;MAGI1;MPP2;ANAPC7;PARP2;CBX3;SDHA;FRMD3;TPX2;SMTN;CENPF;SCCPDH;KATNAL1;CENPH;FANCD2;SCD;CDC42EP4;ALDOC
Cellular Component	cytoskeleton (GO:0005856)	19/600	3.5855063553078756E-5	0.0010995552822944152	0	0	3.1394148020654047	32.13513077939219	MPP2;BCAS3;HSDL1;ANAPC7;DST;SYNPO2;AIF1L;AURKA;FRMD3;TPX2;SLC9A3R1;CCNB2;SMTN;SIPA1L1;KATNAL1;CDC42EP4;ALDOC;GTSE1;MDN1
Cellular Component	secretory granule lumen (GO:0034774)	13/316	4.8512723202920393E-5	0.0012127891777846728	0	0	4.056746451344163	40.29843918327145	SERPINA3;RNASET2;THBS1;UNC13D;CPPED1;PSMB7;DSN1;SCCPDH;PCYOX1L;ALDOC;OSTF1;GUSB;FRK
Cellular Component	mitotic spindle (GO:0072686)	8/120	5.34243552772927E-5	0.0012127891777846728	0	0	6.658429248476642	65.50059200638648	TPX2;ESPL1;HAUS8;KIFC1;CDC27;TACC3;KIF22;KNSTRN
Cellular Component	azurophil granule lumen (GO:0035578)	7/90	5.9321209782945955E-5	0.0012127891777846728	0	0	7.836212775630825	76.26628286380661	SERPINA3;DSN1;RNASET2;GUSB;UNC13D;CPPED1;FRK
Cellular Component	microtubule (GO:0005874)	9/182	1.8484113227577878E-4	0.0034010768338743292	0	0	4.857473162675475	41.754906564260054	TPX2;TUBB6;KATNAL1;HAUS8;KIFC1;KIF13A;KIF22;AURKB;AURKA
Cellular Component	anaphase-promoting complex (GO:0005680)	3/19	0.0011024114755219946	0.018440337408731546	0	0	17.157118055555557	116.84435328145932	ANAPC7;CDC27;BUB1B
Cellular Component	azurophil granule (GO:0042582)	7/155	0.0016239775968949852	0.024900989819056443	0	0	4.380131310555839	28.133043917233987	SERPINA3;DSN1;RNASET2;GUSB;UNC13D;CPPED1;FRK
Cellular Component	vacuolar lumen (GO:0005775)	7/161	0.002015901307193489	0.028247116556196633	0	0	4.208190394511149	26.118928546467142	SERPINA3;DSN1;RNASET2;GUSB;UNC13D;CPPED1;FRK
Cellular Component	nuclear chromosome (GO:0000228)	5/83	0.002184813578486758	0.028247116556196633	0	0	5.901929067816918	36.15654406283282	TOP2A;GINS1;SUV39H1;EP400;ANP32E
Cellular Component	intermediate filament cytoskeleton (GO:0045111)	5/84	0.002302754067081247	0.028247116556196633	0	0	5.826925351946055	35.39070197018533	BCAS3;HSDL1;DST;MDN1;HLA-DRB1
Cellular Component	condensed chromosome (GO:0000793)	4/54	0.002882628786630964	0.033150231046256085	0	0	7.3417674418604655	42.94238415014478	FANCD2;CBX3;SUV39H1;AURKB
Cellular Component	platelet alpha granule (GO:0031091)	5/90	0.0031098626280844205	0.03365968962161961	0	0	5.413963716327652	31.25576931601728	SERPINA3;SCCPDH;STXBP1;PCYOX1L;THBS1
Cellular Component	cyclin-dependent protein kinase holoenzyme complex (GO:0000307)	3/30	0.00422778405020718	0.0432173480687845	0	0	10.161522633744855	55.54366808375858	CCNA2;CCNB2;CCNB1
Cellular Component	condensed chromosome, centromeric region (GO:0000779)	2/10	0.005068988530191433	0.04908915208185388	0	0	22.77995391705069	120.3832629846112	CBX3;AURKB
Cellular Component	endoplasmic reticulum membrane (GO:0005789)	16/712	0.005353863027606273	0.0492555398539777	0	0	2.1612592718419115	11.303249653879483	TMED10;NOTCH1;WFS1;MBOAT7;CYP51A1;DERL1;GDPD3;CYP4F11;JPH1;EBP;SCD;NOS1AP;PLP2;ABCD1;FADS1;PTGES
Cellular Component	platelet alpha granule lumen (GO:0031093)	4/67	0.006257786065183033	0.05483012552350849	0	0	5.822960502030269	29.545287109745576	SERPINA3;SCCPDH;PCYOX1L;THBS1
Cellular Component	Swr1 complex (GO:0000812)	2/12	0.007328152445518311	0.0586509141421313	0	0	18.222119815668204	89.58052136414021	ANP32E;EP400
Cellular Component	polymeric cytoskeletal fiber (GO:0099513)	8/256	0.007388785103040593	0.0586509141421313	0	0	2.986240635988381	14.655847768879097	TUBB6;KATNAL1;DST;KIFC1;KIF13A;KIF22;HLA-DRB1;AIF1L
Cellular Component	serine/threonine protein kinase complex (GO:1902554)	3/37	0.007650119235930169	0.0586509141421313	0	0	8.066584967320262	39.308743171580595	CCNA2;CCNB2;CCNB1
Cellular Component	integral component of peroxisomal membrane (GO:0005779)	2/13	0.008598450288809978	0.06328459412564144	0	0	16.56472559698366	78.78470545605832	PEX11A;ABCD1
Cellular Component	intrinsic component of peroxisomal membrane (GO:0031231)	2/14	0.009959665971823904	0.07048378995444608	0	0	15.183563748079877	69.98426035729229	PEX11A;ABCD1
Cellular Component	sarcoplasmic reticulum (GO:0016529)	3/45	0.013107735172429427	0.08932678784174128	0	0	6.52744708994709	28.29356374632933	NOS1AP;JPH1;THBS1
Cellular Component	microbody membrane (GO:0031903)	3/52	0.0193108050531866	0.12455538503128603	0	0	5.59297052154195	22.07596076991866	PEX11A;ABCD1;GDAP1
Cellular Component	integral component of endoplasmic reticulum membrane (GO:0030176)	5/142	0.02015206816645982	0.12455538503128603	0	0	3.3501603110716967	13.080527923330697	WFS1;SCD;DERL1;EMC7;HLA-DRB1
Cellular Component	peroxisomal membrane (GO:0005778)	3/53	0.02030794321162272	0.12455538503128603	0	0	5.480833333333333	21.357399902824188	PEX11A;ABCD1;GDAP1
Cellular Component	caveola (GO:0005901)	3/60	0.028068633101169888	0.16170104038921038	0	0	4.806042884990253	17.172484260157	MYOF;NOS1AP;ATP2B4
Cellular Component	INO80-type complex (GO:0097346)	2/24	0.028121920067688762	0.16170104038921038	0	0	8.277754503560955	29.56156599634611	ANP32E;EP400
Cellular Component	spindle microtubule (GO:0005876)	3/61	0.02928860796726016	0.16330617775684453	0	0	4.72294061302682	16.67460936593354	HAUS8;AURKB;AURKA
Cellular Component	integral component of organelle membrane (GO:0031301)	6/214	0.030744656070256646	0.16638284461550656	0	0	2.6507313109425787	9.229950031624302	WFS1;SCD;PEX11A;DERL1;EMC7;ABCD1
Cellular Component	Golgi membrane (GO:0000139)	10/472	0.035634042147251854	0.1873332501455526	0	0	2.0007663787568095	6.671463170480511	USP6NL;UGCG;B3GALNT1;RAB30;TMED10;NOTCH1;KIF13A;B4GALNT1;OPTN;HLA-DRB1
Cellular Component	sarcoplasmic reticulum membrane (GO:0033017)	2/28	0.03743520597485843	0.1877902016372438	0	0	7.002835873803615	23.005322020708498	NOS1AP;JPH1
Cellular Component	cytoplasmic vesicle lumen (GO:0060205)	4/115	0.03776216011183707	0.1877902016372438	0	0	3.2968782736224598	10.802049345552449	SERPINA3;PSMB7;ALDOC;OSTF1
Cellular Component	secretory vesicle (GO:0099503)	2/29	0.03992406588498667	0.1933165295483565	0	0	6.743130227001195	21.718111877942583	SYTL5;UNC13D
Cellular Component	exocytic vesicle (GO:0070382)	2/30	0.04247380478264338	0.20038923282067644	0	0	6.501974983541804	20.538879094189763	SYTL5;UNC13D
Cellular Component	intrinsic component of endoplasmic reticulum membrane (GO:0031227)	4/121	0.04415456016019305	0.20311097673688802	0	0	3.126853508248857	9.755967647032648	WFS1;SCD;DERL1;EMC7
Cellular Component	ficolin-1-rich granule lumen (GO:1904813)	4/123	0.04641211381396475	0.20466554028923045	0	0	3.0739886652335353	9.437743954538064	PSMB7;ALDOC;OSTF1;GUSB
Cellular Component	intracellular organelle lumen (GO:0070013)	15/848	0.04671713419645477	0.20466554028923045	0	0	1.6725513734905726	5.124102452275305	WFS1;PUS1;RNASET2;IBA57;CNPY3;THBS1;PSMB7;CCNB1;PITRM1;IVD;ALDOC;IARS2;OSTF1;GUSB;ABCE1
