# Supplementary material for: Discovery of Proteins Responsible for Resistance to Three Chemotherapy Drugs in Breast Cancer Cells Using Proteomics and Bioinformatics Analysis
Source: Molecules. 2022 Mar 8;27(6):1762. doi: 10.3390/molecules27061762 (PMC8954867; doi:10.3390/molecules27061762)
Supplement: Supplementary file 1 [file molecules-27-01762-s001.zip › Table S6. Result of Gene ontology analysis from common and unique identified drug-resistant DEPs.xlsx]

## Sheet: Common_1313Genes
Category	Term	Overlap	P-value	Adjusted P-value	Old P-value	Old Adjusted P-value	Odds Ratio	Combined Score	Genes
Biological Process	neutrophil degranulation (GO:0043312)	79/481	2.989190801383751E-14	9.204714591880059E-11	0	0	2.9119294129030697	90.68094299671627	CYFIP1;GPI;PYGB;SERPINA3;GHDC;SLC44A2;RAB3D;LPCAT1;PYGL;TCIRG1;HMGB1;AP2A2;PYCARD;NAPRT;CPNE1;CTSH;CPNE3;QSOX1;CAPN1;OSTF1;ACAA1;GUSB;GYG1;B2M;SPTAN1;PGM1;CTSC;CTSB;MANBA;ANXA3;RNASET2;GAA;PRKCD;NDUFC2;ARMC8;SCAMP1;UNC13D;SERPINB6;VAMP8;DNAJC5;CSNK2B;CAT;CD47;SLC27A2;CANT1;MVP;MOSPD2;PRCP;IQGAP1;CNN2;NRAS;DSN1;SYNGR1;CD59;LTA4H;SLC15A4;S100A11;CD55;CTSA;VAT1;STK11IP;XRCC5;IDH1;FUCA2;CPPED1;BST2;G…
Biological Process	neutrophil activation involved in immune response (GO:0002283)	79/485	4.723202034316508E-14	9.204714591880059E-11	0	0	2.882609719682877	88.4491443525967	CYFIP1;GPI;PYGB;SERPINA3;GHDC;SLC44A2;RAB3D;LPCAT1;PYGL;TCIRG1;HMGB1;AP2A2;PYCARD;NAPRT;CPNE1;CTSH;CPNE3;QSOX1;CAPN1;OSTF1;ACAA1;GUSB;GYG1;B2M;SPTAN1;PGM1;CTSC;CTSB;MANBA;ANXA3;RNASET2;GAA;PRKCD;NDUFC2;ARMC8;SCAMP1;UNC13D;SERPINB6;VAMP8;DNAJC5;CSNK2B;CAT;CD47;SLC27A2;CANT1;MVP;MOSPD2;PRCP;IQGAP1;CNN2;NRAS;DSN1;SYNGR1;CD59;LTA4H;SLC15A4;S100A11;CD55;CTSA;VAT1;STK11IP;XRCC5;IDH1;FUCA2;CPPED1;BST2;G…
Biological Process	neutrophil mediated immunity (GO:0002446)	79/488	6.628455058963076E-14	9.204714591880059E-11	0	0	2.8609963027980645	86.81641653491175	CYFIP1;GPI;PYGB;SERPINA3;GHDC;SLC44A2;RAB3D;LPCAT1;PYGL;TCIRG1;HMGB1;AP2A2;PYCARD;NAPRT;CPNE1;CTSH;CPNE3;QSOX1;CAPN1;OSTF1;ACAA1;GUSB;GYG1;B2M;SPTAN1;PGM1;CTSC;CTSB;MANBA;ANXA3;RNASET2;GAA;PRKCD;NDUFC2;ARMC8;SCAMP1;UNC13D;SERPINB6;VAMP8;DNAJC5;CSNK2B;CAT;CD47;SLC27A2;CANT1;MVP;MOSPD2;PRCP;IQGAP1;CNN2;NRAS;DSN1;SYNGR1;CD59;LTA4H;SLC15A4;S100A11;CD55;CTSA;VAT1;STK11IP;XRCC5;IDH1;FUCA2;CPPED1;BST2;G…
Biological Process	mRNA processing (GO:0006397)	45/300	1.7153704802458148E-7	1.7865583551760161E-4	0	0	2.565225459268881	39.96227906225435	DDX5;DHX8;RNMT;YTHDC1;CELF1;DDX42;HNRNPU;DDX41;CWC27;TBRG4;SYNCRIP;PTBP1;ALKBH5;RNF113A;SART3;SNRNP70;DHX35;POLR2C;SYMPK;DHX16;SNIP1;RPRD1B;POLR2G;PRKACA;RBM6;HNRNPA3;CPSF6;NONO;TFIP11;THOC2;GTF2F1;GTF2F2;CDC40;CHERP;HNRNPL;DDX39A;HNRNPK;PRPF6;DDX39B;HNRNPH1;PSPC1;HNRNPA2B1;SRSF2;SF1;SRSF9
Biological Process	gene expression (GO:0010467)	49/356	7.002879441745684E-7	5.813881668762764E-4	0	0	2.3208984455531274	32.891248798921744	NUP107;NXT1;HNRNPU;RBM3;RPS14;MRPL42;SYNCRIP;MRPL3;ALKBH5;RBM6;NUP214;RPS7;NUP133;TFIP11;THOC2;MRPS7;CDC40;NUP93;SARS1;DDX39A;DDX39B;HNRNPH1;XRN2;SRSF2;SRSF9;DHX8;YTHDC1;RPL11;IGHMBP2;MRPL10;NUP160;MRPL11;POM121C;NUP85;POLR2C;SYMPK;RPL13;POLR2G;EIF4E;RANBP2;RBM39;HARS2;SORL1;HNRNPL;HNRNPK;POLR3A;TNIP1;HNRNPA2B1;RPS23
Biological Process	mRNA transport (GO:0051028)	22/104	8.498524633193648E-7	5.813881668762764E-4	0	0	3.866448772930797	54.046006127470676	NUP214;RANBP2;NUP107;NXT1;NUP133;YTHDC1;FMR1;THOC2;CDC40;NUP160;NUP93;ALKBH5;DDX39A;DDX39B;POM121C;KIF5C;NUP85;HNRNPA2B1;SRSF2;SYMPK;EIF4E;SRSF9
Biological Process	negative regulation of protein binding (GO:0032091)	18/74	9.768884224997444E-7	5.813881668762764E-4	0	0	4.6243519029233315	63.995913008398674	LRPAP1;RALB;KDM1A;PRKCD;ATP2A3;TFIP11;CSNK1E;GTF2F1;SORL1;PTPRF;TLE5;AURKA;GNL3L;ADAM15;BAG2;SYMPK;PIN1;B2M
Biological Process	RNA metabolic process (GO:0016070)	25/133	1.6090301314695738E-6	8.379024409627806E-4	0	0	3.3390484817115254	44.54250259862007	DHX8;HNRNPU;TBRG4;RBM3;PTBP1;SYNCRIP;ALKBH1;POLR2C;DHX36;POLR2G;RBM6;RBM39;HNRNPA3;RNASET2;WDR74;TFIP11;GTF2F1;GTF2F2;SND1;HNRNPL;HNRNPK;DDX39B;HNRNPH1;XRN2;HNRNPA2B1
Biological Process	cellular response to DNA damage stimulus (GO:0006974)	47/350	2.3600643931174652E-6	0.0010924475846363735	0	0	2.2524830682120345	29.185021393657628	TOP2A;ATF2;USP16;RIF1;FMR1;IGHMBP2;HTRA2;SMC5;ASH2L;CIB1;MCM10;BRCA1;PDS5B;PDS5A;SAMHD1;BACH1;UNG;YY1;UFL1;NIPBL;PAXX;RBBP5;ALKBH1;MACROD1;BID;UBQLN4;ZNF385A;RFC5;MBD4;CBX5;RFC4;DTX3L;XRCC5;PARP2;CBX3;RFC2;USP3;CSNK1E;USP28;WDR76;PML;DDB1;RAD50;IRF3;TAOK2;ADPRS;TRIP12
Biological Process	RNA splicing, via transesterification reactions with bulged adenosine as nucleophile (GO:0000377)	37/251	3.1789462644929866E-6	0.0012862330673213728	0	0	2.5030798640611724	31.68638982698679	DDX5;DHX8;YTHDC1;DDX42;HNRNPU;DDX41;CWC27;SYNCRIP;PTBP1;RNF113A;SART3;SNRNP70;DHX35;POLR2C;SYMPK;DHX16;SNIP1;POLR2G;RBM6;HNRNPA3;NONO;TFIP11;GTF2F1;GTF2F2;CDC40;CHERP;HNRNPL;DDX39A;HNRNPK;PRPF6;DDX39B;HNRNPH1;PSPC1;HNRNPA2B1;SRSF2;SF1;SRSF9
Biological Process	regulation of vesicle-mediated transport (GO:0060627)	20/96	3.396198689518747E-6	0.0012862330673213728	0	0	3.7878047787682663	47.69927174250617	SCARB1;PTPN1;MAP2K1;USP7;RAB4A;HIP1;SRC;RAB3D;SEPTIN5;ARFGAP1;SYT7;ZFYVE16;RNF139;RAB12;RAB13;STXBP5;RAB17;RAB5A;RAB8A;ATP9A
Biological Process	mRNA splicing, via spliceosome (GO:0000398)	39/274	4.149700020522556E-6	0.001440637523791414	0	0	2.403647416413374	29.78713934024183	DDX5;DHX8;YTHDC1;DDX42;HNRNPU;DDX41;CWC27;SYNCRIP;PTBP1;RNF113A;SART3;SNRNP70;DHX35;POLR2C;SYMPK;DHX16;SNIP1;POLR2G;SMN1;RBM6;HNRNPA3;NONO;TFIP11;GTF2F1;GTF2F2;CDC40;CHERP;HNRNPL;DDX39A;HNRNPK;PRPF6;DDX39B;HNRNPH1;PSPC1;HNRNPA2B1;SRSF2;CDK13;SF1;SRSF9
Biological Process	protein transport (GO:0015031)	48/369	4.519932402711386E-6	0.0014484644915150487	0	0	2.171002179454028	26.71855317315353	NAPA;ATP6V1A;MACF1;UNC119B;TFRC;STXBP1;RAB3D;RAB1B;ARL1;HIKESHI;VPS26B;TCIRG1;AP4M1;SNX27;ARFIP1;VPS35;SNX9;TMED1;APOB;STX2;SNX8;RAB8A;ATP6V1F;YWHAH;CTSA;ATP6AP1;ARRDC1;STX7;GOLPH3L;TBC1D9;ANK3;SCAMP1;ARFGAP3;WDR11;CENPF;TBC1D4;RAB14;RAB12;RAB13;ATP6V1B2;RUNDC1;PICK1;RAB17;VPS45;ATP6V0D1;RAB5A;BLZF1;OPTN
Biological Process	mRNA export from nucleus (GO:0006406)	21/107	5.3052598008521945E-6	0.0015187280215272813	0	0	3.5155608755129957	42.702856376464965	NUP214;RANBP2;NUP107;NXT1;NUP133;YTHDC1;THOC2;CDC40;NUP160;IWS1;NUP93;ALKBH5;DDX39A;DDX39B;POM121C;NUP85;HNRNPA2B1;SRSF2;SYMPK;EIF4E;SRSF9
Biological Process	mRNA-containing ribonucleoprotein complex export from nucleus (GO:0071427)	20/99	5.577795094213482E-6	0.0015187280215272813	0	0	3.6433767022036867	44.072896905770214	NUP214;RANBP2;NUP107;NXT1;NUP133;YTHDC1;THOC2;CDC40;NUP160;NUP93;ALKBH5;DDX39A;DDX39B;POM121C;NUP85;HNRNPA2B1;SRSF2;SYMPK;EIF4E;SRSF9
Biological Process	alpha-linolenic acid metabolic process (GO:0036109)	7/13	6.246414986634461E-6	0.0015187280215272813	0	0	16.687978560490045	199.98043882272245	ACSL1;ELOVL5;ACOX1;ELOVL2;ACAA1;ABCD1;FADS1
Biological Process	negative regulation of histone methylation (GO:0031061)	7/13	6.246414986634461E-6	0.0015187280215272813	0	0	16.687978560490045	199.98043882272245	KDM1A;DNMT3B;WDR5;BRCA1;JARID2;MACROH2A1;SUPT6H
Biological Process	secondary alcohol biosynthetic process (GO:1902653)	11/34	6.5619549657923816E-6	0.0015187280215272813	0	0	6.855807119481733	81.81872405933777	IDI1;SQLE;EBP;NSDHL;G6PD;PMVK;CYP51A1;DHCR24;LBR;LSS;FDFT1
Biological Process	negative regulation of gene expression (GO:0010629)	43/322	7.221508369384013E-6	0.0015834107298344105	0	0	2.2339175345017357	26.446113689977434	NOTCH2;DDX6;CELF1;ROCK2;FMR1;PPM1D;MACROH2A1;AURKA;FXR1;YY1;SYNCRIP;PTBP1;RIDA;FXR2;RNF139;NOCT;DHX36;TASOR;CPNE1;DNMT3B;IGF2BP2;RBBP7;ZNF148;JARID2;N4BP1;NUDT12;CENPV;MAP2K1;EIF2AK2;WWP2;PARP14;PUS7;RUNX1;TLE5;PARP10;NCOR2;SLC7A5;REST;CLDN3;NCOR1;PC;CAPRIN1;CD46
Biological Process	cholesterol biosynthetic process (GO:0006695)	11/35	9.003989115922363E-6	0.0018032804090859242	0	0	6.569796466973886	76.32686286856388	IDI1;SQLE;EBP;NSDHL;G6PD;PMVK;CYP51A1;DHCR24;LBR;LSS;FDFT1
Biological Process	microtubule cytoskeleton organization involved in mitosis (GO:1902850)	23/128	9.089987659818629E-6	0.0018032804090859242	0	0	3.1553045404208193	36.62783846596815	RANBP2;ERCC6L;AHCTF1;NUP107;NUP133;BCCIP;TTK;KNL1;RANGAP1;NUP160;ZWINT;AURKA;EML4;PPP1CC;DSN1;CENPF;CENPH;NUP85;TBCE;TACC3;RCC1;MAP4;MAPRE1
Biological Process	nucleic acid metabolic process (GO:0090304)	16/71	1.1144594275777975E-5	0.002052449932821878	0	0	4.179042545734912	47.6601247222345	HNRNPA3;WDR74;HNRNPU;GTF2F1;GTF2F2;HNRNPL;PTBP1;NT5E;RAD50;HNRNPK;HNRNPH1;POLR2C;XRN2;HNRNPA2B1;POLR2G;KPNA2
Biological Process	mitotic spindle organization (GO:0007052)	26/157	1.1331336643039652E-5	0.002052449932821878	0	0	2.861593029531961	32.58764547838973	ERCC6L;AHCTF1;NUP107;BCCIP;TTK;SMC3;NUP160;AURKA;PPP1CC;DSN1;NUP85;RCC1;MAP4;RANBP2;NUP133;KNL1;RANGAP1;ZWINT;EML4;TPX2;CENPF;STAG2;CENPH;KIFC1;TBCE;MAPRE1
Biological Process	RNA processing (GO:0006396)	28/179	1.5984906221388357E-5	0.0027154306775930767	0	0	2.6748163991032547	29.540312929070087	DHX8;CELF1;HNRNPU;TSEN2;TENT4B;CCAR2;RBM3;PTBP1;SYNCRIP;ALKBH5;DHX16;PRKACA;RBM6;RBM39;MBNL1;CPSF6;NONO;TFIP11;HNRNPL;PRPF6;HNRNPK;DDX39B;HNRNPH1;XRN2;HNRNPA2B1;SRSF2;FASTKD5;SRSF9
Biological Process	RNA export from nucleus (GO:0006405)	20/106	1.6295191296165847E-5	0.0027154306775930767	0	0	3.3455637691325384	36.883637845191735	NUP214;RANBP2;NUP107;NXT1;NUP133;YTHDC1;THOC2;CDC40;NUP160;NUP93;ALKBH5;DDX39A;DDX39B;POM121C;NUP85;HNRNPA2B1;SRSF2;SYMPK;EIF4E;SRSF9
Biological Process	branched-chain amino acid catabolic process (GO:0009083)	8/20	2.0857259990257452E-5	0.00321819796738565	0	0	9.540229885057471	102.82277045477346	ACAD8;BCKDK;IVD;MCCC1;ACADSB;HSD17B10;DLD;ACAT1
Biological Process	branched-chain amino acid metabolic process (GO:0009081)	8/20	2.0857259990257452E-5	0.00321819796738565	0	0	9.540229885057471	102.82277045477346	ACAD8;BCKDK;IVD;MCCC1;ACADSB;HSD17B10;DLD;ACAT1
Biological Process	sterol biosynthetic process (GO:0016126)	11/38	2.1635262913926546E-5	0.0032190180464077853	0	0	5.838880355009387	62.716500112396275	IDI1;SQLE;EBP;NSDHL;G6PD;PMVK;CYP51A1;DHCR24;LBR;LSS;FDFT1
Biological Process	fatty acid beta-oxidation (GO:0006635)	13/52	2.259534956746288E-5	0.0032459388378638055	0	0	4.781538461538462	51.151781705550746	ABCD3;ECI2;ETFA;CROT;HSD17B10;ACAT1;ACOX1;IVD;ACOX3;ACAA1;ABCD1;SLC27A2;DECR1
Biological Process	regulation of lipid metabolic process (GO:0019216)	18/92	2.5579772407469E-5	0.0035521777283171953	0	0	3.496128560993426	36.96704483883378	SERPINA3;SREBF1;IDI1;MBOAT7;CYP51A1;LSS;MACROH2A1;NCOR2;HELZ2;SQLE;NCOR1;SIN3B;SCD;SP1;PMVK;TBL1X;CERS2;FDFT1
Biological Process	interferon-gamma-mediated signaling pathway (GO:0060333)	15/68	2.7308000163564407E-5	0.003596482454395042	0	0	4.062999680204669	42.69534489286173	CAMK2D;SP100;STAT1;PRKCD;HLA-A;PML;ICAM1;IRF3;OAS1;B2M;CAMK2G;GBP1;IRF9;HLA-DRB1;HLA-DQB1
Biological Process	regulation of RNA splicing (GO:0043484)	16/76	2.7625405314604257E-5	0.003596482454395042	0	0	3.8297609868928295	40.20013833464983	RBM39;MBNL1;TIA1;AHNAK;CELF1;YTHDC1;AHNAK2;HNRNPLL;HNRNPL;PTBP1;HNRNPK;SNRNP70;HNRNPH1;ESRP1;GRSF1;SF1
Biological Process	organelle organization (GO:0006996)	50/420	3.305337996710414E-5	0.004172738816453208	0	0	1.9598339432068648	20.220364715906243	ABCD3;NUMA1;FNBP1L;GABPB1;CHCHD2;GOLGA5;ZMYM3;KIF5C;DPYSL2;TMED1;DNM1L;ABCD1;DYNC2H1;BCAS3;PRKCI;MREG;DST;VPS13C;COG4;STX7;TPM1;GOLPH3L;COG1;ZFYVE16;PALLD;PEX3;PEX6;PHIP;MTFR1;CHMP6;AJUBA;OPTN;BLZF1;STOML2;ATL3;VPS4B;ARL1;TOR1AIP2;FITM2;HSD17B10;CNN2;MICAL1;MARK1;TOR1A;CSNK1A1;REEP5;RAB14;PYROXD2;BRWD1;NECTIN2
Biological Process	lipid biosynthetic process (GO:0008610)	16/80	5.3641241866735045E-5	0.006284481695565898	0	0	3.5896299151888975	35.29752141397489	AGPAT5;SREBF1;ABCD3;ACSL1;CYP51A1;LPCAT1;FITM2;LSS;ACSF3;GNPAT;SCD;FDXR;PDSS2;MLYCD;FADS1;FDFT1
Biological Process	monocarboxylic acid metabolic process (GO:0032787)	23/143	5.702714750138386E-5	0.006284481695565898	0	0	2.7586627906976746	26.957606256351937	SLC16A1;MCCC1;MTHFS;ACSL3;CROT;ACADSB;ACSF3;ALDH4A1;GNPAT;GRHPR;SCPEP1;ALDH1A3;SGPL1;SLC6A8;PC;MTHFD1L;HLCS;BSG;HACL1;ME2;ACAA1;SLC16A3;DLD
Biological Process	positive regulation of protein localization to early endosome (GO:1902966)	5/8	5.732364484673647E-5	0.006284481695565898	0	0	23.807339449541285	232.5214603065234	DTX3L;ROCK2;RDX;EZR;SORL1
Biological Process	positive regulation of protein localization to endosome (GO:1905668)	5/8	5.732364484673647E-5	0.006284481695565898	0	0	23.807339449541285	232.5214603065234	DTX3L;ROCK2;RDX;EZR;SORL1
Biological Process	regulation of protein localization to early endosome (GO:1902965)	5/8	5.732364484673647E-5	0.006284481695565898	0	0	23.807339449541285	232.5214603065234	DTX3L;ROCK2;RDX;EZR;SORL1
Biological Process	regulation of mRNA splicing, via spliceosome (GO:0048024)	17/90	6.784859439022628E-5	0.00724762164691494	0	0	3.344727718586166	32.10347224630816	RBM39;MBNL1;DDX5;TIA1;CELF1;YTHDC1;FMR1;HNRNPU;RBM3;FXR1;HNRNPL;PTBP1;REST;FXR2;HNRNPK;SF1;SRSF9
Biological Process	regulation of cellular response to stress (GO:0080135)	20/118	8.064153260277825E-5	0.008163052138657928	0	0	2.9340088703694933	27.654491067242017	NUP214;RANBP2;CAMK2D;NUP107;NUP133;ROCK2;HIKESHI;CCAR2;NUP160;NUP93;CLN3;CHCHD2;HSPH1;BAG2;POM121C;DNAJB6;NUP85;AJUBA;ABCD1;CAMK2G
Biological Process	regulation of protein binding (GO:0043393)	20/118	8.064153260277825E-5	0.008163052138657928	0	0	2.9340088703694933	27.654491067242017	LRPAP1;RALB;KDM1A;DTX3L;EPB41;PRKCD;RPL11;TFIP11;CSNK1E;GTF2F1;STK4;SORL1;TLE5;AURKA;GNL3L;BAG2;SYMPK;PIN1;PRKACA;B2M
Biological Process	regulation of signal transduction by p53 class mediator (GO:1901796)	24/156	8.229673303495751E-5	0.008163052138657928	0	0	2.617250863953734	24.615713247805267	RFC5;DAXX;SUPT16H;USP7;HDAC2;RFC4;RNF34;TAF12;RFC2;EHMT2;RPL11;EHMT1;BRCA1;CHD3;PPP2R5C;PML;AURKA;TPX2;RAD50;CSNK2B;PIN1;RBBP7;TAF9B;ZNF385A
Biological Process	mitotic nuclear membrane organization (GO:0101024)	12/51	8.816279978665532E-5	0.008347414179800138	0	0	4.410335245077751	41.176325213916286	NUP93;AHCTF1;ANKLE2;NUP107;NUP133;NUP85;RCC1;RANGAP1;CHMP6;EMD;LBR;NUP160
Biological Process	mitotic nuclear membrane reassembly (GO:0007084)	12/51	8.816279978665532E-5	0.008347414179800138	0	0	4.410335245077751	41.176325213916286	NUP93;AHCTF1;ANKLE2;NUP107;NUP133;NUP85;RCC1;RANGAP1;CHMP6;EMD;LBR;NUP160
Biological Process	regulation of viral genome replication (GO:0045069)	14/67	9.420883073549543E-5	0.008721644196534976	0	0	3.7892137638531818	35.125998844903954	STAU1;MX1;IFIT5;EIF2AK2;RAD23A;ISG15;ZC3HAV1;DDB1;BST2;PARP10;OAS1;TNIP1;PKN2;N4BP1
Biological Process	phospholipid biosynthetic process (GO:0008654)	10/37	9.751994602993748E-5	0.008831915112189555	0	0	5.3039993178135925	48.98483973315399	AGPAT5;IDI1;CLN3;GNPAT;LPCAT1;CPNE1;FITM2;CPNE3;HDHD5;FADS1
Biological Process	protein import into nucleus (GO:0006606)	15/76	1.0660930460465858E-4	0.0094496672975108	0	0	3.528631690621132	32.27406434733111	NUP214;RANBP2;NUP107;NXT1;NUP133;RGPD5;HIKESHI;IPO5;NUP93;POM121C;NUP85;KPNA6;KPNA2;KPNA3;APPL1
Biological Process	positive regulation of type I interferon production (GO:0032481)	15/77	1.2447349438178586E-4	0.010353603540282039	0	0	3.4715318852825687	31.213993452099814	TOMM70;DDX58;POLR3GL;STAT1;XRCC5;ISG15;DDX41;RELA;NFKB2;POLR3A;IRF3;OAS1;POLR3B;POLR1C;DHX36
Biological Process	negative regulation of ubiquitin-dependent protein catabolic process (GO:2000059)	10/38	1.246217683602841E-4	0.010353603540282039	0	0	5.114296677995834	45.978689414996474	PDCL3;USP7;UBXN1;RPS7;RPL11;EIF3H;OGT;CCAR2;N4BP1;PML
Biological Process	tRNA aminoacylation (GO:0043039)	10/38	1.246217683602841E-4	0.010353603540282039	0	0	5.114296677995834	45.978689414996474	RARS2;GARS1;SARS1;SARS2;NARS1;PPA2;KARS1;IARS2;EEF1E1;HARS2
Biological Process	regulation of histone H3-K4 methylation (GO:0051569)	7/19	1.2923364956665052E-4	0.010353603540282039	0	0	8.341309341500766	74.687154246274	PAXIP1;KDM1A;CTR9;DNMT3B;WDR5;BRCA1;MACROH2A1
Biological Process	vesicle transport along actin filament (GO:0030050)	7/19	1.2923364956665052E-4	0.010353603540282039	0	0	8.341309341500766	74.687154246274	MYO1D;MYO1B;MYO1C;MYO5B;MYO5C;ACTN4;FNBP1L
Biological Process	histone modification (GO:0016570)	19/114	1.5144515492322068E-4	0.011748105471593991	0	0	2.8735703245749615	25.273875754566422	HDAC2;USP16;PARP2;PRMT1;UHRF1;EHMT2;USP3;PRKCD;EHMT1;CCNA2;MORF4L1;UFL1;KAT2A;MTA1;SIN3B;HLCS;BRD8;TBL1X;MTA3
Biological Process	DNA metabolic process (GO:0006259)	35/277	1.5227981168172719E-4	0.011748105471593991	0	0	2.0873750307169003	18.34758997287664	TOP2A;SP100;RIF1;UHRF1;IGHMBP2;HMGB3;MCM10;BRCA1;PDS5B;HMGB1;PDS5A;SAMHD1;BACH1;UNG;NT5E;CBS;ALKBH1;ORC2;KPNA2;RFC5;MBD4;USP7;RFC4;XRCC5;PARP2;RFC2;USP3;XRCC1;CSNK1E;LRWD1;DDB1;POLA2;RAD50;ADPRS;MCM5
Biological Process	nuclear membrane reassembly (GO:0031468)	12/54	1.5866296298347205E-4	0.01201799825071172	0	0	4.094652465136708	35.823002044597615	NUP93;AHCTF1;ANKLE2;NUP107;NUP133;NUP85;RCC1;RANGAP1;CHMP6;EMD;LBR;NUP160
Biological Process	negative regulation of cellular process (GO:0048523)	60/566	1.6680451975893505E-4	0.012250641288103593	0	0	1.7205505206476788	14.966532118368729	TES;CELF1;PDCD5;CIB1;PTPRK;NUDT6;CCAR2;ANXA6;CYP1B1;VPS35;NCK1;MAP2K1;VPS13C;ACTN1;P3H1;CASK;PPP2R5C;VAMP8;DUS2;CLDN3;NME6;ADAM15;DDAH1;CSNK2B;EEF1E1;FBP1;LRPAP1;SP100;VPS4B;HTRA2;PDS5B;PPM1D;RNF139;CLMN;AGR2;RBBP7;TP53I11;S100A11;CGREF1;WFS1;SUSD2;GLMN;HMGA1;EIF2AK2;NMI;SOD2;DHRS2;PML;CHERP;BST2;REST;DLG3;DLG5;PDCD4;PLXNB2;CD9;TGFBI;CRLF3;FRK;PTPN2
Biological Process	regulation of cellular response to heat (GO:1900034)	15/79	1.6814079460126773E-4	0.012250641288103593	0	0	3.362685381355932	29.22411965878819	NUP214;RANBP2;CAMK2D;NUP107;NUP133;HIKESHI;CCAR2;NUP160;NUP93;HSPH1;BAG2;DNAJB6;POM121C;NUP85;CAMK2G
Biological Process	regulation of intracellular signal transduction (GO:1902531)	49/437	1.7462700167614342E-4	0.012250641288103593	0	0	1.8282881214928879	15.819918006154362	TRIO;EHMT2;EHMT1;BRCA1;CHD3;PYCARD;PREX1;UFL1;CPNE1;ZNF385A;RFC5;DAXX;SUPT16H;USP7;RALBP1;RFC4;ARHGEF12;RFC2;ARHGEF17;PPP2R5C;CSNK2B;ARHGEF1;EZR;SQSTM1;OPTN;HDAC2;RNF34;RPL11;STK4;RELA;AURKA;GNA13;RACGAP1;RRAS;PRKAR2B;PTPMT1;GPAT3;RBBP7;TAF9B;SLC15A4;GBP1;TAF12;PTPN13;PML;TPX2;RAD50;TAOK2;TRIP10;PIN1
Biological Process	negative regulation of binding (GO:0051100)	16/88	1.7545711871489947E-4	0.012250641288103593	0	0	3.1894114623490104	27.582399924071417	LRPAP1;SP100;RALB;KDM1A;PRKCD;TFIP11;CSNK1E;GTF2F1;SORL1;TLE5;AURKA;GNL3L;BAG2;CPNE1;SYMPK;PIN1
Biological Process	positive regulation of histone methylation (GO:0031062)	8/26	1.8147332260324455E-4	0.012250641288103593	0	0	6.358109833971903	54.77131342123525	PAXIP1;RIF1;CTR9;DNMT3B;WDR5;BRCA1;JARID2;OGT
Biological Process	double-strand break repair (GO:0006302)	24/164	1.8171798453673845E-4	0.012250641288103593	0	0	2.466629724038568	21.24521651128362	PIAS4;KDM2A;PAXIP1;UBXN1;RIF1;DTX3L;XRCC5;PARP2;TONSL;XRCC1;CIB1;SMC5;BRCA1;HMGB1;SAMHD1;YY1;MORF4L1;RAD50;MTA1;PAXX;NSD2;TNKS1BP1;KPNA2;AP5S1
Biological Process	platelet degranulation (GO:0002576)	20/125	1.8231871336111925E-4	0.012250641288103593	0	0	2.7373770854049275	23.5681439404115	CHID1;LGALS3BP;SERPINA3;ABCC4;ACTN1;APLP2;STXBP1;ANXA5;ACTN4;CYRIB;THBS1;TMX3;SCCPDH;CD109;PCYOX1L;CD9;TAGLN2;QSOX1;FAM3C;TLN1
Biological Process	intracellular protein transport (GO:0006886)	40/336	1.9521921852303E-4	0.01290925816455465	0	0	1.9522940064966774	16.675299493165227	NAPA;NUP107;NXT1;STXBP1;RAB1B;RPL11;ARL1;HIKESHI;VPS26B;IPO5;AP4M1;POM121C;SNX27;NUP85;ARFIP1;VPS35;SNX9;TMED1;STX2;SNX8;APPL1;YWHAH;NUP214;CTSA;RANBP3;NUP133;STX7;TBC1D9;ARFGAP3;SORL1;WDR11;NUP93;MYO1C;TBC1D4;RAB14;RUNDC1;PICK1;RAB17;VPS45;RAB5A
Biological Process	actin filament bundle assembly (GO:0051017)	9/33	2.0150135172727386E-4	0.012914686635320353	0	0	5.367043711656442	45.672009524953076	EPS8;LIMA1;MYO1B;MICAL1;FSCN1;PLS3;EZR;CORO1B;AIF1L
Biological Process	actin filament bundle organization (GO:0061572)	9/33	2.0150135172727386E-4	0.012914686635320353	0	0	5.367043711656442	45.672009524953076	EPS8;LIMA1;MYO1B;MICAL1;FSCN1;PLS3;EZR;CORO1B;AIF1L
Biological Process	cellular response to oxygen levels (GO:0071453)	5/10	2.307530630435035E-4	0.014348018815510979	0	0	14.282874617737003	119.60711173594824	ATP6V1A;ATP6AP1;CCDC115;PICK1;ATP6V0D1
Biological Process	dosage compensation (GO:0007549)	5/10	2.307530630435035E-4	0.014348018815510979	0	0	14.282874617737003	119.60711173594824	SMCHD1;YTHDC1;HNRNPU;BRCA1;MACROH2A1
Biological Process	fatty acid beta-oxidation using acyl-CoA oxidase (GO:0033540)	6/15	2.3654326757914263E-4	0.014491753716686885	0	0	9.52716143840857	79.54588561791223	ACOX1;ECI2;CROT;ACOX3;ACAA1;ABCD1
Biological Process	regulation of filopodium assembly (GO:0051489)	10/41	2.4680207954601703E-4	0.014620145960853616	0	0	4.6186220384720125	38.36654151901477	FXR1;BCAS3;FXR2;FMR1;PALM;PRKCD;FSCN1;RAB17;FNBP1L;RAB5A
Biological Process	isoleucine metabolic process (GO:0006549)	4/6	2.4916715391757243E-4	0.014620145960853616	0	0	28.548510313216195	236.87802651880693	ILVBL;ACADSB;HSD17B10;ACAT1
Biological Process	regulation of cellular response to hypoxia (GO:1900037)	4/6	2.4916715391757243E-4	0.014620145960853616	0	0	28.548510313216195	236.87802651880693	CHCHD2;DDAH1;ROCK2;AJUBA
Biological Process	regulation of RNA metabolic process (GO:0051252)	13/65	2.6339073971139106E-4	0.015152165113365071	0	0	3.583653846153846	29.536016027209076	MBNL1;AHNAK;CELF1;AHNAK2;HNRNPLL;HNRNPL;PTBP1;OAS1;SNRNP70;HNRNPH1;ESRP1;IGF2BP2;GRSF1
Biological Process	actin filament-based transport (GO:0099515)	7/21	2.6550841413241724E-4	0.015152165113365071	0	0	7.148928024502297	58.8633012863916	MYO1D;MYO1B;MYO1C;MYO5B;MYO5C;ACTN4;FNBP1L
Biological Process	membrane organization (GO:0061024)	31/242	2.773826093065802E-4	0.015615891221232608	0	0	2.1173817568816498	17.341595310538427	NAPA;HIP1;TFRC;VPS4B;TOR1AIP2;FNBP1L;PIK3C2A;AP2A2;CLN3;SYNGR1;TMEM43;SNX9;APOB;DNM1L;EMD;PRKCI;TOR1A;MYOF;MX1;M6PR;ANK3;EPN2;NUP93;VAMP8;CTDNEP1;RABEP1;LPCAT2;TRIP10;PICK1;CHMP6;RAB5A
Biological Process	regulation of ubiquitin-dependent protein catabolic process (GO:2000058)	10/42	3.0506478515355666E-4	0.016945331932662896	0	0	4.474050268610898	36.21737604856781	UFL1;PDCL3;RNF139;RPS7;RPL11;GLMN;RAD23A;UBQLN4;PML;PTK2
Biological Process	regulation of gene silencing by miRNA (GO:0060964)	13/67	3.60158656315573E-4	0.019742381081719437	0	0	3.4505555555555554	27.359337376121406	NUP214;RANBP2;NUP107;NUP133;FMR1;NUP160;NUP93;FXR1;POM121C;NUP85;POLR2C;POLR2G;AJUBA
Biological Process	tRNA aminoacylation for protein translation (GO:0006418)	10/43	3.7437621357124526E-4	0.020255211762828674	0	0	4.338240424195911	34.22979867634103	RARS2;GARS1;SARS1;SARS2;NARS1;PPA2;KARS1;IARS2;EEF1E1;HARS2
Biological Process	fatty acid oxidation (GO:0019395)	12/59	3.8207375205972366E-4	0.020406657065138573	0	0	3.6580698971331382	28.78863294260394	ABCD3;ACOX1;ILVBL;ECI2;HACL1;CROT;ACAA1;ABCD1;SLC27A2;HSD17B10;ACAT1;DECR1
Biological Process	cellular protein localization (GO:0034613)	38/329	5.059229404397747E-4	0.026679429998381028	0	0	1.8840994542146756	14.298668516116335	NAPA;STXBP1;RAB1B;ARL1;VPS26B;PTPRK;CORO1B;TM9SF3;AMOT;SEPTIN10;AP4M1;NIPBL;SNX27;SH3PXD2B;ARFIP1;VPS35;SNX9;TMED1;STX2;SNX8;YWHAH;CTSA;STX7;SEPTIN5;TBC1D9;ARFGAP3;WDR11;RRAGA;TBC1D4;RAB14;CROCC;RUNDC1;PICK1;LAMTOR2;RAB17;VPS45;LAMTOR3;RAB5A
Biological Process	response to increased oxygen levels (GO:0036296)	4/7	5.510840370835023E-4	0.028343408623331734	0	0	19.031321619556913	142.8038672504297	ATP6V1A;ATP6AP1;CCDC115;ATP6V0D1
Biological Process	very long-chain fatty acid catabolic process (GO:0042760)	4/7	5.510840370835023E-4	0.028343408623331734	0	0	19.031321619556913	142.8038672504297	ABCD3;ACOX1;ABCD1;SLC27A2
Biological Process	wound healing (GO:0042060)	13/70	5.610946580761727E-4	0.02850634567738214	0	0	3.268421052631579	24.466161058266408	SCARB1;MACF1;DST;MYOF;TPM1;AHNAK2;PRCP;PPL;CORO1B;SYT7;ANXA6;EPPK1;PLEC
Biological Process	glucose metabolic process (GO:0006006)	12/62	6.145461514351006E-4	0.02991187252220558	0	0	3.438032282859339	25.42296472203841	GPI;PC;OAS1;MDH2;GAA;AKR1A1;SLC25A12;SLC39A14;FBP1;PGM1;FBP2;SLC25A13
Biological Process	regulation of translation (GO:0006417)	24/178	6.228759748232068E-4	0.02991187252220558	0	0	2.240698014165819	16.538957581798872	EIF4A2;CYFIP1;DDX6;EIF2B2;FMR1;EIF2AK2;MTIF2;PUS7;THBS1;FXR1;RBM3;SYNCRIP;RIDA;FXR2;RNF139;ALKBH1;CAPRIN1;RPS6KA1;DHX36;PLXNB2;EIF3H;IGF2BP2;EIF4E;ZNF385A
Biological Process	regulation of type I interferon production (GO:0032479)	15/89	6.429612314767659E-4	0.02991187252220558	0	0	2.906706783825428	21.362626785625356	DDX58;POLR3GL;XRCC5;ISG15;DDX41;RELA;NFKB2;HERC5;POLR3A;IRF3;POLR3B;POLR1C;DHX36;UFD1;PIN1
Biological Process	dosage compensation by inactivation of X chromosome (GO:0009048)	5/12	6.489928501592079E-4	0.02991187252220558	0	0	10.20096111839231	74.87596104625466	SMCHD1;YTHDC1;HNRNPU;BRCA1;CDYL
Biological Process	regulation of histone H3-K9 methylation (GO:0051570)	5/12	6.489928501592079E-4	0.02991187252220558	0	0	10.20096111839231	74.87596104625466	KDM1A;RIF1;DNMT3B;BRCA1;JARID2
Biological Process	tricarboxylic acid metabolic process (GO:0072350)	5/12	6.489928501592079E-4	0.02991187252220558	0	0	10.20096111839231	74.87596104625466	GLUD1;IDH1;IDH2;ACO1;ASS1
Biological Process	negative regulation of viral genome replication (GO:0045071)	11/54	6.533798366588353E-4	0.02991187252220558	0	0	3.6631300682313435	26.863021913145104	BST2;PARP10;OAS1;TNIP1;TASOR;MX1;IFIT5;EIF2AK2;ISG15;ZC3HAV1;N4BP1
Biological Process	regulation of alternative mRNA splicing, via spliceosome (GO:0000381)	11/54	6.533798366588353E-4	0.02991187252220558	0	0	3.6631300682313435	26.863021913145104	FXR1;HNRNPL;PTBP1;MBNL1;DDX5;REST;FXR2;CELF1;YTHDC1;FMR1;HNRNPU
Biological Process	unsaturated fatty acid metabolic process (GO:0033559)	11/54	6.533798366588353E-4	0.02991187252220558	0	0	3.6631300682313435	26.863021913145104	GPX4;ACSL1;ELOVL5;ACOX1;SCD;ELOVL2;EPHX1;CYP1B1;ACAA1;ABCD1;FADS1
Biological Process	positive regulation of viral life cycle (GO:1903902)	7/24	6.641647267694408E-4	0.03007511143175533	0	0	5.88640663003333	43.07072168392113	DDB1;LGALS1;FMR1;KPNA6;P4HB;KPNA2;HLA-DRB1
Biological Process	protein sumoylation (GO:0016925)	11/55	7.68986196563155E-4	0.03372206836718004	0	0	3.5796850998463903	25.667908415849542	NUP214;PIAS4;NUP93;RANBP2;NUP107;NUP133;POM121C;NUP85;RANGAP1;PIAS2;NUP160
Biological Process	regulation of gene silencing by RNA (GO:0060966)	11/55	7.68986196563155E-4	0.03372206836718004	0	0	3.5796850998463903	25.667908415849542	NUP214;NUP93;RANBP2;NUP107;NUP133;POM121C;NUP85;FMR1;POLR2C;POLR2G;NUP160
Biological Process	regulation of posttranscriptional gene silencing (GO:0060147)	11/55	7.68986196563155E-4	0.03372206836718004	0	0	3.5796850998463903	25.667908415849542	NUP214;NUP93;RANBP2;NUP107;NUP133;POM121C;NUP85;FMR1;POLR2C;POLR2G;NUP160
Biological Process	intra-Golgi vesicle-mediated transport (GO:0006891)	8/32	8.588105957635776E-4	0.037268801478656924	0	0	4.767049808429118	33.65519123452815	NAPA;GABARAPL2;COG8;GOLGA5;COG6;TRAPPC10;COG1;COPE
Biological Process	regulation of ATP metabolic process (GO:1903578)	11/56	9.010592086304592E-4	0.03869909962014941	0	0	3.49994879672299	24.541429524288183	NUP214;NUP93;RANBP2;NUP107;NUP133;POM121C;NUP85;COX7A2;ABCD1;OGT;NUP160
Biological Process	cellular response to interferon-gamma (GO:0071346)	18/121	9.149033125352052E-4	0.03889272653083331	0	0	2.5078682010720845	17.546781799895875	CAMK2D;SP100;STAT1;PRKCD;HLA-A;PML;ICAM1;SYNCRIP;IRF3;OAS1;CD47;B2M;CAMK2G;GBP1;HLA-DRB1;SLC26A6;IRF9;HLA-DQB1
Biological Process	long-chain fatty acid metabolic process (GO:0001676)	14/83	9.541946603433862E-4	0.040153282373641894	0	0	2.908056364427486	20.224493433812412	GPX4;ACSL1;ELOVL5;ELOVL2;EPHX1;ACSL3;ACOX1;CYP1B1;HACL1;LTA4H;ACAA1;ABCD1;SLC27A2;FADS1
Biological Process	negative regulation of endoplasmic reticulum unfolded protein response (GO:1900102)	5/13	9.977946465875177E-4	0.041311460923009864	0	0	8.925363149847096	61.67392973185811	PPP1R15B;PTPN1;UFL1;WFS1;NCK1
Biological Process	actin filament capping (GO:0051693)	6/19	0.0010213827352544445	0.041311460923009864	0	0	6.59431463716085	45.412393641580124	EPS8;SVIL;CAPZA2;TWF2;TWF1;CAPG
Biological Process	barbed-end actin filament capping (GO:0051016)	6/19	0.0010213827352544445	0.041311460923009864	0	0	6.59431463716085	45.412393641580124	EPS8;SVIL;CAPZA2;TWF2;TWF1;CAPG
Biological Process	NLS-bearing protein import into nucleus (GO:0006607)	6/19	0.0010213827352544445	0.041311460923009864	0	0	6.59431463716085	45.412393641580124	RANBP2;KPNA6;RGPD5;KPNA2;KPNA3;IPO5
Biological Process	glycoside catabolic process (GO:0016139)	4/8	0.0010448477032543612	0.041455576492930184	0	0	14.272727272727273	97.96634640033778	ABHD10;FUCA2;GUSB;GLA
Biological Process	negative regulation of sodium ion transport (GO:0010766)	4/8	0.0010448477032543612	0.041455576492930184	0	0	14.272727272727273	97.96634640033778	CAMK2D;WNK1;NEDD4;WNK3
Biological Process	very long-chain fatty acid metabolic process (GO:0000038)	8/33	0.001069150374359979	0.04201962697720446	0	0	4.5761226053639845	31.304755893678106	ABCD3;ACSL1;ELOVL5;ACOX1;ELOVL2;ACAA1;ABCD1;SLC27A2
Biological Process	regulation of interferon-beta production (GO:0032648)	10/49	0.001120775895206107	0.043636938125501325	0	0	3.6696381132298246	24.930545474229792	PYCARD;YY1;TOMM70;PPM1B;POLR3A;IRF3;OAS1;POLR3B;DDX58;ISG15
Biological Process	gluconeogenesis (GO:0006094)	9/41	0.0011385752846497536	0.043701527725974555	0	0	4.023557323619632	27.271581204484534	GPI;PC;MDH2;SLC25A12;SLC39A14;FBP1;PGM1;FBP2;SLC25A13
Biological Process	negative regulation of cellular protein metabolic process (GO:0032269)	15/94	0.001152069121821508	0.043701527725974555	0	0	2.7220065924206667	18.417629347084564	DDX6;CSTA;FMR1;EIF2AK2;PUS7;ATRAID;FXR1;SYNCRIP;CLN3;RIDA;FXR2;RNF139;CAPRIN1;DHX36;IGF2BP2
Biological Process	negative regulation of cell population proliferation (GO:0008285)	41/379	0.0011539049567588096	0.043701527725974555	0	0	1.7498162517211864	11.836813095457263	TES;MAGED1;CELF1;PDCD5;CIB1;PTPRK;PDS5B;PPM1D;NUDT6;ATRAID;RNF139;CLMN;MARVELD3;CYP1B1;B2M;EMD;TP53I11;S100A11;CGREF1;MAP2K1;GLMN;HMGA1;P3H1;EIF2AK2;NMI;PPP2R5C;SOD2;DHRS2;PML;CHERP;PARP10;REST;CLDN3;DLG3;DDAH1;DLG5;CSNK2B;EPPK1;EEF1E1;FRK;PTPN2
Biological Process	RNA transport (GO:0050658)	13/76	0.0012529738621454953	0.04688475003913178	0	0	2.9561904761904763	19.753960836875326	NUP214;FMR1;RFTN1;THOC2;CDC40;DDX39A;DDX39B;POM121C;KIF5C;HNRNPA2B1;SRSF2;EIF4E;SRSF9
Biological Process	transcription elongation from RNA polymerase II promoter (GO:0006368)	12/67	0.0012604637552527027	0.04688475003913178	0	0	3.1246453776815035	20.860993587466574	SUPT16H;CCNT2;CCNT1;POLR2C;CTR9;TCEA1;POLR2G;GTF2F1;CDK13;GTF2F2;SUPT6H;IWS1
Biological Process	cell-substrate junction assembly (GO:0007044)	8/34	0.001318671827686793	0.04777032029689721	0	0	4.399882110226938	29.176191313914423	CD151;DST;ITGB4;SRC;ACTN1;TAOK2;PTPRK;PLEC
Biological Process	tRNA export from nucleus (GO:0006409)	8/34	0.001318671827686793	0.04777032029689721	0	0	4.399882110226938	29.176191313914423	NUP214;RANBP2;NUP93;NUP107;POM121C;NUP133;NUP85;NUP160
Biological Process	tRNA-containing ribonucleoprotein complex export from nucleus (GO:0071431)	8/34	0.001318671827686793	0.04777032029689721	0	0	4.399882110226938	29.176191313914423	NUP214;RANBP2;NUP93;NUP107;POM121C;NUP133;NUP85;NUP160
Biological Process	negative regulation of cellular amide metabolic process (GO:0034249)	14/86	0.001363214461445452	0.04895820212398063	0	0	2.7864382858609185	18.38466845523944	DDX6;FMR1;EIF2AK2;PUS7;SORL1;FXR1;SYNCRIP;RIDA;FXR2;RNF139;CAPRIN1;DHX36;PIN1;IGF2BP2
Biological Process	cholesterol metabolic process (GO:0008203)	13/77	0.001418611243737187	0.050512260182983944	0	0	2.90984375	19.082979030856844	IDI1;G6PD;CYP51A1;DHCR24;LSS;SQLE;NSDHL;EBP;SOAT1;PMVK;APOB;LBR;FDFT1
Biological Process	dicarboxylic acid catabolic process (GO:0043649)	5/14	0.0014686489271796448	0.05110801189213227	0	0	7.933231396534149	51.75174004817098	GLUD1;PM20D2;QPRT;MTHFS;ACSF3
Biological Process	respiratory electron transport chain (GO:0022904)	5/14	0.0014686489271796448	0.05110801189213227	0	0	7.933231396534149	51.75174004817098	NDUFA5;GPD2;ETFA;SLC25A12;SLC25A13
Biological Process	protein localization to nucleus (GO:0034504)	16/106	0.0014721462858991532	0.05110801189213227	0	0	2.5490619378051913	16.62251927038617	NUP214;NUP107;TOR1A;NXT1;NUP133;RPL11;HNRNPU;TOR1AIP2;HIKESHI;PML;IPO5;CTDNEP1;NUP93;POM121C;NUP85;APPL1
Biological Process	negative regulation of protein ubiquitination (GO:0031397)	10/51	0.001546733675841142	0.0532536569715223	0	0	3.490257005409655	22.58758171105966	DNAJA1;UFL1;UBXN1;GNL3L;DTX3L;BAG2;ISG15;SQSTM1;OGT;N4BP1
Biological Process	organonitrogen compound biosynthetic process (GO:1901566)	21/158	0.001586311359672479	0.05416863216717663	0	0	2.2007977220853765	14.18709887728403	SLC44A1;SLC44A2;ELOVL5;GSTO1;ELOVL2;STARD10;LPCAT1;AKR1A1;ASS1;GSTZ1;SGPL1;SPTLC2;TNIP1;CSNK2B;ESD;LPCAT2;TYW1;ASL;KDSR;CERS1;CERS2
Biological Process	negative regulation of type I interferon production (GO:0032480)	9/43	0.0016283593749886658	0.05426996124962226	0	0	3.7864714904366656	24.30983720242827	HERC5;PYCARD;YY1;PPM1B;IRF3;DDX58;UFD1;PIN1;ISG15
Biological Process	regulation of carbohydrate catabolic process (GO:0043470)	9/43	0.0016283593749886658	0.05426996124962226	0	0	3.7864714904366656	24.30983720242827	NUP214;RANBP2;NUP93;NUP107;POM121C;NUP133;NUP85;OGT;NUP160
Biological Process	regulation of purine nucleotide metabolic process (GO:1900542)	9/43	0.0016283593749886658	0.05426996124962226	0	0	3.7864714904366656	24.30983720242827	NUP214;RANBP2;NUP93;NUP107;POM121C;NUP133;NUP85;OGT;NUP160
Biological Process	DNA-templated transcription, elongation (GO:0006354)	12/69	0.0016418852125093762	0.05428645869296874	0	0	3.0146850600752457	19.329889818699684	SUPT16H;CCNT2;CCNT1;POLR2C;CTR9;TCEA1;POLR2G;GTF2F1;CDK13;GTF2F2;SUPT6H;IWS1
Biological Process	regulated exocytosis (GO:0045055)	23/180	0.0016629733740840481	0.05455076438137122	0	0	2.104330222683059	13.46592072452302	CHID1;LGALS3BP;SERPINA3;ABCC4;ACTN1;APLP2;STXBP1;ANXA5;ACTN4;CYRIB;THBS1;SYT7;SYNGR1;TMX3;SCCPDH;CD109;DNAJC5;PCYOX1L;CD9;TAGLN2;QSOX1;FAM3C;TLN1
Biological Process	supramolecular fiber organization (GO:0097435)	38/351	0.0016899116739968463	0.05500134401461611	0	0	1.7495758942554658	11.167681176332053	HIP1;CD151;ITGB4;VPS4B;CIB1;CORO1B;MPRIP;POF1B;DNAJB6;SERPINH1;CYP1B1;FSD1;B2M;COLGALT1;CRTAP;TPM4;DST;TPM3;ACTN1;TPM1;P3H1;SORL1;MYO1D;MARCKS;MYO1B;MYO1C;P4HA2;MYO5B;MYO5C;PXDN;ELMO2;PIN1;EPPK1;TGFBI;P4HB;DBN1;HDGFL3;PLEC
Biological Process	glycerolipid biosynthetic process (GO:0045017)	4/9	0.0017831442098704088	0.056515343677594414	0	0	11.417570664629489	72.26610987881482	CLN3;CPNE1;CPNE3;HDHD5
Biological Process	mitochondrial tRNA modification (GO:0070900)	4/9	0.0017831442098704088	0.056515343677594414	0	0	11.417570664629489	72.26610987881482	PRORP;PUS1;HSD17B10;MTO1
Biological Process	regulation of PERK-mediated unfolded protein response (GO:1903897)	4/9	0.0017831442098704088	0.056515343677594414	0	0	11.417570664629489	72.26610987881482	PPP1R15B;PTPN1;AGR2;NCK1
Biological Process	regulation of multicellular organismal development (GO:2000026)	7/28	0.001803709531351789	0.056515343677594414	0	0	4.76416539050536	30.099567609536294	NIPBL;KAT2A;RACGAP1;RAB14;DHX36;EHMT1;TRIP12
Biological Process	regulation of exocytosis (GO:0017157)	10/52	0.0018042584515410604	0.056515343677594414	0	0	3.406972919636005	21.52391120221297	ATP6AP1;RAB3D;RAB12;RAB13;SEPTIN5;STXBP5;CHMP6;RAB5A;RAB8A;UNC13D
Biological Process	fatty acid catabolic process (GO:0009062)	12/70	0.0018654976530066416	0.05756787572167162	0	0	2.96254870258952	18.617329799994966	ABCD3;ACOX1;ILVBL;ECI2;HACL1;CROT;ACAA1;ABCD1;SLC27A2;HSD17B10;ACAT1;DECR1
Biological Process	negative regulation of viral process (GO:0048525)	12/70	0.0018654976530066416	0.05756787572167162	0	0	2.96254870258952	18.617329799994966	BST2;PARP10;OAS1;TNIP1;STAT1;MX1;IFIT5;EIF2AK2;ISG15;ZC3HAV1;N4BP1;PML
Biological Process	post-Golgi vesicle-mediated transport (GO:0006892)	14/89	0.0019092960811487698	0.05783678831045497	0	0	2.674549653579677	16.745410607179572	NAPA;ARFGEF2;VPS13C;SCAMP1;SORL1;AP4M1;VAMP8;MYO1B;RABEP1;AP1G2;RAB14;AP1S2;EXOC4;EXOC6
Biological Process	protein import (GO:0017038)	14/89	0.0019092960811487698	0.05783678831045497	0	0	2.674549653579677	16.745410607179572	NUP214;ABCD3;NUP107;NXT1;NUP133;HIKESHI;GDAP1;IPO5;NUP93;POM121C;PEX3;NUP85;ABCD1;APPL1
Biological Process	cellular response to insulin stimulus (GO:0032869)	18/129	0.0019253185817287063	0.05783678831045497	0	0	2.326119169362413	14.544441189735268	ATP6V1A;PRKCI;ATP6AP1;TCIRG1;PIK3C2A;SLC39A14;USF1;TBC1D4;RAB12;NAMPT;RAB13;ATP6V1B2;PHIP;ATP6V0D1;RAB8A;PTPN2;ATP6V1F;APPL1
Biological Process	hexose biosynthetic process (GO:0019319)	9/44	0.0019297440170795105	0.05783678831045497	0	0	3.6780893952673095	22.989411957552093	GPI;PC;MDH2;SLC25A12;SLC39A14;FBP1;PGM1;FBP2;SLC25A13
Biological Process	electron transport chain (GO:0022900)	5/15	0.002084704452762994	0.06028939179256431	0	0	7.139525993883792	44.07320912648419	POR;NDUFA5;ETFA;DHRS2;PDIA5
Biological Process	negative regulation of cellular component movement (GO:0051271)	5/15	0.002084704452762994	0.06028939179256431	0	0	7.139525993883792	44.07320912648419	SP100;ACTN1;TACSTD2;CD9;PIN1
Biological Process	positive regulation of histone H3-K4 methylation (GO:0051571)	5/15	0.002084704452762994	0.06028939179256431	0	0	7.139525993883792	44.07320912648419	PAXIP1;CTR9;DNMT3B;WDR5;BRCA1
Biological Process	ubiquinone biosynthetic process (GO:0006744)	5/15	0.002084704452762994	0.06028939179256431	0	0	7.139525993883792	44.07320912648419	NDUFA9;FDXR;PDSS2;COQ8B;COQ7
Biological Process	regulation of primary metabolic process (GO:0080090)	18/130	0.0021008688063175966	0.06028939179256431	0	0	2.3052261445118587	14.212651189645943	IDI1;SERPINA3;SREBF1;ROCK2;CYP51A1;MACROH2A1;LSS;HELZ2;NCOR2;SQLE;NCOR1;SIN3B;SP1;SCD;PMVK;TBL1X;FDFT1;CERS2
Biological Process	mitochondrial ATP synthesis coupled electron transport (GO:0042775)	12/71	0.002113482146068247	0.06028939179256431	0	0	2.9121796792558525	17.937333058461526	NDUFA9;NDUFB8;NDUFB7;SDHAF2;NDUFA5;NDUFB5;UQCRC1;NDUFC2;NDUFV3;COX6C;COX7C;COA6
Biological Process	cellular amino acid catabolic process (GO:0009063)	14/90	0.0021273501184606225	0.06028939179256431	0	0	2.639216401280337	16.23877692751868	ACAD8;MCCC1;HSD17B10;ACADSB;GLS;ACAT1;ALDH4A1;BCKDK;GSTZ1;GLUD1;DDAH1;CBS;IVD;DLD
Biological Process	negative regulation of translation (GO:0017148)	14/90	0.0021273501184606225	0.06028939179256431	0	0	2.639216401280337	16.23877692751868	DDX6;CELF1;ROCK2;FMR1;EIF2AK2;PUS7;FXR1;SYNCRIP;RIDA;FXR2;RNF139;CAPRIN1;DHX36;IGF2BP2
Biological Process	double-strand break repair via nonhomologous end joining (GO:0006303)	11/62	0.002145152972378091	0.06038315731707518	0	0	3.0871961687900966	18.969413971857875	PIAS4;RAD50;KDM2A;PAXIP1;RIF1;PAXX;XRCC5;NSD2;SMC5;BRCA1;HMGB1
Biological Process	protein localization to membrane (GO:0072657)	24/195	0.0022220419916910926	0.0621276975663429	0	0	2.0160875423625004	12.316941463688396	PPIL2;ROCK2;STXBP1;RAB3D;RDX;RFTN1;ATP1B3;ANK3;TM9SF3;SLC9A3R2;AP4M1;RABEP1;DLG3;PACS1;RAB12;BSG;WNK3;SH3PXD2B;RAB13;PKP2;PICK1;EZR;BID;RAB8A
Biological Process	actin filament organization (GO:0007015)	20/152	0.002284387791096551	0.06344506358472154	0	0	2.1742951557336707	13.223317822833948	SVIL;HIP1;TPM4;TPM3;ACTN1;TPM1;CAPG;CORO1B;EPS8;MYO1D;MARCKS;MYO1B;MYO1C;MPRIP;POF1B;MYO5B;MYO5C;PLS3;ELMO2;DBN1
Biological Process	glutamine family amino acid metabolic process (GO:0009064)	8/37	0.002353522543237718	0.0645050981258443	0	0	3.9440877262518166	23.868996221057206	ALDH4A1;GLUD1;DDAH1;DDAH2;MTHFS;GCLM;NIT2;GLS
Biological Process	tRNA transport (GO:0051031)	8/37	0.002353522543237718	0.0645050981258443	0	0	3.9440877262518166	23.868996221057206	NUP214;RANBP2;NUP93;NUP107;POM121C;NUP133;NUP85;NUP160
Biological Process	positive regulation of viral process (GO:0048524)	11/63	0.0024477922984098193	0.06665034454362946	0	0	3.027664539761314	18.204041237678776	DDB1;CCNT1;STAU1;POLR2C;KPNA6;RAD23A;POLR2G;PKN2;KPNA2;GTF2F1;GTF2F2
Biological Process	negative regulation of PERK-mediated unfolded protein response (GO:1903898)	3/5	0.0025532015989526468	0.06862347007249502	0	0	21.39503816793893	127.73708945846846	PPP1R15B;PTPN1;NCK1
Biological Process	positive regulation of protein localization to cell cortex (GO:1904778)	3/5	0.0025532015989526468	0.06862347007249502	0	0	21.39503816793893	127.73708945846846	NUMA1;EPB41;EPB41L2
Biological Process	regulation of macroautophagy (GO:0016241)	16/112	0.0026282928284457733	0.0701888969442634	0	0	2.3889745566692366	14.193903021849243	ATP6V1A;GPSM1;GNAI3;VPS26B;CLN3;RRAGA;NEDD4;ATP6V1B2;EXOC4;VPS35;QSOX1;LAMTOR2;CAPN1;PRKACA;ATP6V0D1;LAMTOR3
Biological Process	alpha-amino acid metabolic process (GO:1901605)	9/46	0.0026654011700628292	0.07030004082758338	0	0	3.478900679820925	20.620838324232807	GLUD1;DDAH1;CBS;DDAH2;ASNS;SLC25A12;ASS1;GLS;SLC25A13
Biological Process	insulin receptor signaling pathway (GO:0008286)	12/73	0.002690391814582787	0.07030004082758338	0	0	2.8163959627524853	16.66762406169893	ATP6V1A;ATP6AP1;NAMPT;ATP6V1B2;PHIP;TCIRG1;PIK3C2A;ATP6V0D1;SLC39A14;PTPN2;APPL1;ATP6V1F
Biological Process	histone H3-K4 methylation (GO:0051568)	7/30	0.002764263647247912	0.07030004082758338	0	0	4.349424062853719	25.622374478249416	PAXIP1;RBBP5;CTR9;CXXC1;WDR5;ASH2L;OGT
Biological Process	regulation of type I interferon-mediated signaling pathway (GO:0060338)	7/30	0.002764263647247912	0.07030004082758338	0	0	4.349424062853719	25.622374478249416	PTPN1;OAS1;ISG15;TTLL12;SAMHD1;ABCE1;PTPN2
Biological Process	negative regulation of protein modification by small protein conjugation or removal (GO:1903321)	10/55	0.00279063446686108	0.07030004082758338	0	0	3.179329751854694	18.699184383564052	DNAJA1;UFL1;UBXN1;GNL3L;BAG2;RPL11;ISG15;SQSTM1;OGT;N4BP1
Biological Process	ncRNA export from nucleus (GO:0097064)	8/38	0.0028123886865458036	0.07030004082758338	0	0	3.812413793103448	22.393055301700134	NUP214;RANBP2;NUP93;NUP107;POM121C;NUP133;NUP85;NUP160
Biological Process	negative regulation of proteasomal protein catabolic process (GO:1901799)	8/38	0.0028123886865458036	0.07030004082758338	0	0	3.812413793103448	22.393055301700134	GABARAPL2;USP7;UBXN1;RPL11;EIF3H;OGT;CCAR2;N4BP1
Biological Process	fructose 6-phosphate metabolic process (GO:0006002)	4/10	0.00281807652861412	0.07030004082758338	0	0	9.514132925897632	55.864141044683215	FBP1;FBP2;HK2;PFKP
Biological Process	negative regulation of receptor binding (GO:1900121)	4/10	0.00281807652861412	0.07030004082758338	0	0	9.514132925897632	55.864141044683215	ADAM15;ATP2A3;B2M;PTPRF
Biological Process	protein poly-ADP-ribosylation (GO:0070212)	4/10	0.00281807652861412	0.07030004082758338	0	0	9.514132925897632	55.864141044683215	PARP10;PARP2;ZC3HAV1;PARP14
Biological Process	regulation of receptor binding (GO:1900120)	4/10	0.00281807652861412	0.07030004082758338	0	0	9.514132925897632	55.864141044683215	ADAM15;ATP2A3;B2M;PTPRF
Biological Process	negative regulation of type I interferon-mediated signaling pathway (GO:0060339)	5/16	0.0028697992326270094	0.07074309824333799	0	0	6.490130664442591	37.99006554938464	OAS1;ISG15;TTLL12;SAMHD1;PTPN2
Biological Process	regulation of isotype switching (GO:0045191)	5/16	0.0028697992326270094	0.07074309824333799	0	0	6.490130664442591	37.99006554938464	PAXIP1;RIF1;TFRC;SUPT6H;SLC15A4
Biological Process	endomembrane system organization (GO:0010256)	24/199	0.002905745100979757	0.0712078475922451	0	0	1.9695799623185193	11.504445434278546	DYNC2H1;USP8;BCAS3;ARFGEF2;TOR1A;ATL3;CSNK1A1;COG4;MYOF;GOLPH3L;ARL1;COG1;TOR1AIP2;ANK3;NUP93;CTDNEP1;SYNGR1;GOLGA5;REEP5;TMED1;DNM1L;SQSTM1;BLZF1;OPTN
Biological Process	glycerophospholipid biosynthetic process (GO:0046474)	22/177	0.002934036685182788	0.07148068321913154	0	0	2.0374503385722496	11.88113920087021	AGPAT5;RAB4A;SLC44A1;TAMM41;SLC44A2;MBOAT7;STARD10;PIK3R4;LPCAT1;HDHD5;PIK3C2A;PTPN13;GNPAT;CLN3;RAB14;CSNK2B;LPCAT2;CPNE1;CPNE3;GPAT3;GPD1L;RAB5A
Biological Process	cellular response to type I interferon (GO:0071357)	11/65	0.0031565303244499255	0.07514345903804794	0	0	2.9152159071513912	16.786634856359914	BST2;SP100;IRF3;OAS1;STAT1;MX1;IFIT5;ISG15;HLA-A;SAMHD1;IRF9
Biological Process	steroid biosynthetic process (GO:0006694)	11/65	0.0031565303244499255	0.07514345903804794	0	0	2.9152159071513912	16.786634856359914	SQLE;EBP;OSBP;PMVK;CYP51A1;FDXR;LBR;LSS;SLC27A2;HSD17B10;FDFT1
Biological Process	tRNA modification (GO:0006400)	11/65	0.0031565303244499255	0.07514345903804794	0	0	2.9152159071513912	16.786634856359914	DUS2;QTRT1;TRUB1;ALKBH1;PUS1;TRMT6;TYW1;NSUN6;THUMPD1;PUS7;MTO1
Biological Process	type I interferon signaling pathway (GO:0060337)	11/65	0.0031565303244499255	0.07514345903804794	0	0	2.9152159071513912	16.786634856359914	BST2;SP100;IRF3;OAS1;STAT1;MX1;IFIT5;ISG15;HLA-A;SAMHD1;IRF9
Biological Process	regulation of phosphorylation (GO:0042325)	17/125	0.0033298494053331158	0.07856789897229827	0	0	2.256537208504801	12.8731571006063	NUP214;RANBP2;ANKLE2;NUP107;NUP133;GLMN;THBS1;NUP160;PTK2;PML;NUP93;POM121C;NUP85;PIN1;PLXNB2;PHIP;OGT
Biological Process	vesicle cytoskeletal trafficking (GO:0099518)	8/39	0.003338098444094286	0.07856789897229827	0	0	3.689234952416265	21.037323548537078	MYO1D;CLN3;MYO1B;MYO1C;MYO5B;MYO5C;ACTN4;FNBP1L
Biological Process	negative regulation of proteasomal ubiquitin-dependent protein catabolic process (GO:0032435)	7/31	0.0033713029544105615	0.07890364105659774	0	0	4.167974732006126	23.726012670962888	USP7;UBXN1;RPL11;EIF3H;OGT;CCAR2;N4BP1
Biological Process	retrograde vesicle-mediated transport, Golgi to endoplasmic reticulum (GO:0006890)	13/85	0.0035121053984054	0.08173983849026199	0	0	2.5854166666666667	14.611584655355454	NAPA;COG4;RAB1B;GOLPH3L;ARFGAP3;ARFGAP1;TAPBP;RACGAP1;PICK1;ERGIC3;ERGIC1;ATP9A;COPE
Biological Process	Golgi to plasma membrane transport (GO:0006893)	9/48	0.0036069596185205168	0.08348107650420263	0	0	3.300141576215196	18.562933589674206	MACF1;ARFGEF2;RABEP1;GOLPH3L;EXOC4;EXOC6;ANK3;BLZF1;OPTN
Biological Process	translation (GO:0006412)	25/214	0.003684780600772636	0.08481102752938564	0	0	1.8997091590259292	10.645104417509886	KARS1;RPL11;IGHMBP2;MRPL10;MRPL11;RPS14;MRPL42;MRPL3;NARS1;RPL13;IARS2;RARS2;EEFSEC;RPS7;MRPS7;GTPBP1;HARS2;GARS1;SARS1;SARS2;PPA2;TNIP1;EEF1E1;ABCE1;RPS23
Biological Process	regulation of monooxygenase activity (GO:0032768)	6/24	0.003819725739070266	0.08712551741235962	0	0	4.761285386381025	26.508821364988687	LYPLA1;POR;DDAH1;SPR;DDAH2;NOS1AP
Biological Process	negative regulation of intrinsic apoptotic signaling pathway by p53 class mediator (GO:1902254)	5/17	0.00384807854149644	0.08712551741235962	0	0	5.948967889908257	33.07734022633314	MUC1;KDM1A;ARMC10;TAF9B;ZNF385A
Biological Process	ruffle organization (GO:0031529)	5/17	0.00384807854149644	0.08712551741235962	0	0	5.948967889908257	33.07734022633314	CYFIP1;LIMA1;TPM1;CORO1B;AIF1L
Biological Process	regulation of sodium ion transmembrane transporter activity (GO:2000649)	8/40	0.003936919744755369	0.08865517652243711	0	0	3.5737547892720305	19.78915485535406	CAMK2D;WNK1;NEDD4;WNK3;ANK3;GPD1L;UTRN;YWHAH
Biological Process	response to unfolded protein (GO:0006986)	9/49	0.004166352333243741	0.0915062223016861	0	0	3.217465490797546	17.63400933819656	DNAJA1;PTPN1;ERP44;DAXX;HSPH1;HSPA4L;SERPINH1;HSPA13;OPTN
Biological Process	actin filament depolymerization (GO:0030042)	4/11	0.004199739285801892	0.0915062223016861	0	0	8.154534541089163	44.627588899882745	CFL2;MICAL1;TWF2;TWF1
Biological Process	cellular response to increased oxygen levels (GO:0036295)	4/11	0.004199739285801892	0.0915062223016861	0	0	8.154534541089163	44.627588899882745	ATP6V1A;ATP6AP1;CCDC115;ATP6V0D1
Biological Process	peptidyl-proline hydroxylation (GO:0019511)	4/11	0.004199739285801892	0.0915062223016861	0	0	8.154534541089163	44.627588899882745	CRTAP;P4HA2;P4HB;P4HTM
Biological Process	regulation of cytoplasmic transport (GO:1903649)	4/11	0.004199739285801892	0.0915062223016861	0	0	8.154534541089163	44.627588899882745	MAP2K1;USP7;SRC;ATP9A
Biological Process	UDP-N-acetylglucosamine biosynthetic process (GO:0006048)	4/11	0.004199739285801892	0.0915062223016861	0	0	8.154534541089163	44.627588899882745	GNPDA1;AMDHD2;PGM3;GNPNAT1
Biological Process	import into nucleus (GO:0051170)	12/77	0.004227340365149594	0.0915062223016861	0	0	2.642511677407911	14.444450397284207	NUP214;NUP93;NUP107;NXT1;NUP133;POM121C;NUP85;HIKESHI;SMN1;IPO5;APPL1;HTATIP2
Biological Process	DNA repair (GO:0006281)	32/298	0.004239246496453533	0.0915062223016861	0	0	1.7299454725807493	9.451331744380575	UBXN1;IGHMBP2;CIB1;BRCA1;PDS5B;PDS5A;BACH1;UNG;ALKBH5;MTA1;ALKBH1;NSD2;TNKS1BP1;ASCC3;KPNA2;PIAS4;RFC5;MBD4;RFC4;DTX3L;XRCC5;PARP2;RFC2;USP3;XRCC1;WRNIP1;RAD23A;CSNK1E;DDB1;RAD50;FANCD2;ADPRS
Biological Process	regulation of cellular component organization (GO:0051128)	18/139	0.004374653652967046	0.09394230473330265	0	0	2.132729187274642	11.584831233815343	OGFR;PTPN1;RAB4A;CAMK2D;HIP1;TFRC;ROCK2;HNRNPU;TMEM97;MKI67;ARFGAP1;AURKA;ZFYVE16;NEDD4;TAOK2;LAMTOR2;RAB17;RAB5A
Biological Process	hexose metabolic process (GO:0019318)	8/41	0.004615308000696743	0.09860191349180837	0	0	3.4652734238941134	18.637545752826345	OAS1;GAA;FUCA2;AKR1A1;FBP1;PGM1;FBP2;GALK1
Biological Process	negative regulation of cellular macromolecule biosynthetic process (GO:2000113)	52/547	0.004667006128673641	0.09870875124353759	0	0	1.5155263980006248	8.134190113803454	KDM1A;FMR1;EHMT1;BRCA1;PTPRK;CCAR2;SYNCRIP;NIPBL;JARID2;PIAS4;DAXX;ZHX2;PUS7;TLE5;NCOR2;NCOR1;ELF3;ZNF639;PSPC1;PLCB1;DDX6;HDAC2;PDS5A;RELA;FXR1;MBTD1;RIDA;FXR2;RNF139;BAHD1;DHX36;IGF2BP2;ZNF148;MTA3;S100A11;CBX5;PHF10;XRCC5;CBX3;NONO;PHF12;HMGA1;EIF2AK2;WWP2;NR2F2;PML;TBX2;CENPF;REST;CAPRIN1;PDCD4;TRIM33
Biological Process	protein localization to cell periphery (GO:1990778)	18/140	0.004720430487385651	0.09870875124353759	0	0	2.11513386923223	11.328350898449825	PPIL2;ROCK2;RAB3D;STXBP1;RDX;ATP1B3;ANK3;SLC9A3R2;AP4M1;RABEP1;PACS1;RAB12;BSG;WNK3;RAB13;PKP2;EZR;RAB8A
Biological Process	regulation of secretion by cell (GO:1903530)	10/59	0.00472835114731936	0.09870875124353759	0	0	2.9191661315331965	15.62973721633376	VAMP8;FMR1;RAB3D;RAB12;RAB13;SEPTIN5;P3H1;ARFIP1;STXBP5;RAB8A
Biological Process	positive regulation of DNA-templated transcription, elongation (GO:0032786)	6/25	0.0047510227709715224	0.09870875124353759	0	0	4.510449804695365	24.1281792743822	SUPT16H;CCNT2;CCNT1;DDX39B;CDK13;SUPT6H
Biological Process	regulation of mitochondrial fission (GO:0090140)	6/25	0.0047510227709715224	0.09870875124353759	0	0	4.510449804695365	24.1281792743822	RALBP1;INF2;VPS35;DNM1L;CYRIB;AURKA
Biological Process	regulation of generation of precursor metabolites and energy (GO:0043467)	9/50	0.004791199214113062	0.09870875124353759	0	0	3.138822385156367	16.76437044797036	NUP214;NUP93;RANBP2;NUP107;NUP133;POM121C;NUP85;OGT;NUP160
Biological Process	N-terminal peptidyl-methionine acetylation (GO:0017196)	3/6	0.004857247720817381	0.09870875124353759	0	0	14.262595419847328	75.98088659554509	NAA20;NAA16;NAA15
Biological Process	negative regulation of histone H3-K9 methylation (GO:0051573)	3/6	0.004857247720817381	0.09870875124353759	0	0	14.262595419847328	75.98088659554509	KDM1A;DNMT3B;BRCA1
Biological Process	regulation of retrograde transport, endosome to Golgi (GO:1905279)	3/6	0.004857247720817381	0.09870875124353759	0	0	14.262595419847328	75.98088659554509	USP7;ARFIP1;ATP9A
Biological Process	response to angiotensin (GO:1990776)	3/6	0.004857247720817381	0.09870875124353759	0	0	14.262595419847328	75.98088659554509	ROCK2;PRKCD;RELA
Biological Process	antigen processing and presentation of peptide antigen via MHC class I (GO:0002474)	7/33	0.004884019107756611	0.0987709883636604	0	0	3.84694899281423	20.472642410333638	BCAP31;PDIA3;TAP1;HLA-A;SEC24D;B2M;TAPBP
Biological Process	regulation of apoptotic process (GO:0042981)	67/742	0.004956730353012623	0.09975719154903664	0	0	1.4348778312823256	7.614909505164635	TOP2A;ANKLE2;TRIO;HIP1;TFRC;TRADD;FAF1;PDCD5;FHL2;DDX42;CIB1;HMGB1;CCAR2;PYCARD;PREX1;LGALS1;RPS6KA1;CYP1B1;CTSH;DNM1L;CTSB;HTATIP2;TOMM70;DAXX;PRKCI;ARHGEF12;ANXA4;ACTN1;ARHGEF17;ANXA5;SIGMAR1;ACTN4;FBXO11;IRF3;DDAH2;CAT;PHIP;ARHGEF1;EEF1E1;SQSTM1;NOTCH2;HDAC2;SRC;MAGED1;HTRA2;STK4;NDRG1;THBS1;RELA;MTDH;GNA13;PRDX2;CLN3;BID;TAF9B;STAT1;WFS1;ASNS;DHCR24;DHRS2;PTK2;DNAJA1;REST;HNRNPK;WNK3;NAA16;NA…
Biological Process	endoplasmic reticulum to Golgi vesicle-mediated transport (GO:0006888)	22/185	0.005017128393945955	0.10005604525938347	0	0	1.9366164052216144	10.254185443863554	NAPA;BCAP31;COG8;COG6;ATL3;PEF1;COG4;RAB1B;COG1;ANK3;ARFGAP3;ARFGAP1;CAPZA2;TMED1;CD59;ERGIC3;SEC24D;SPTAN1;COPE;CTSC;ERGIC1;CD55
Biological Process	long-chain fatty-acyl-CoA biosynthetic process (GO:0035338)	5/18	0.005043631662138869	0.10005604525938347	0	0	5.491060926840744	29.04567450712247	ACSL1;ELOVL5;ELOVL2;ACSL3;ACSF3
Biological Process	regulation of cellular protein catabolic process (GO:1903362)	5/18	0.005043631662138869	0.10005604525938347	0	0	5.491060926840744	29.04567450712247	FAF1;RDX;VPS35;EZR;ATRAID
Biological Process	positive regulation of cellular catabolic process (GO:0031331)	18/141	0.005088334632454566	0.10046446482846313	0	0	2.0978246539222147	11.078202263152875	PTPN1;DTX3L;FAF1;PRKCD;RDX;ZC3HAV1;HMGB1;PIK3C2A;GTPBP1;MTDH;UFL1;ADAM9;VPS35;SNX9;EZR;GRSF1;ABCD1;OPTN
Biological Process	regulation of endothelial cell migration (GO:0010594)	13/89	0.005249055464710406	0.10314889182067714	0	0	2.4488157894736844	12.855565710174977	GPI;SCARB1;BCAS3;SP100;ANXA3;ROCK2;PRCP;NR2F2;THBS1;PTK2;RRAS;DNAJA4;GFUS
Biological Process	positive regulation of ATPase activity (GO:0032781)	8/42	0.00537987711010507	0.10522332413473108	0	0	3.3631733153031327	17.572882407366876	GABARAPL2;UHRF1;TPM1;DNAJC10;HNRNPU;TOR1AIP2;ATP1B3;DNAJC9
Biological Process	mitochondrion organization (GO:0007005)	21/175	0.0054321367918805765	0.10574898072417983	0	0	1.956058260624824	10.201670667588695	TOMM70;BCAP31;TIMM8B;STOML2;VPS13C;MX1;COX7A2;TIMM44;GABPB1;HSD17B10;ATP5F1D;GDAP1;HK2;CHCHD2;PITRM1;FMC1;MYH14;PYROXD2;MTFR1;DNM1L;BID
Biological Process	transcription, DNA-templated (GO:0006351)	25/221	0.005583043400267819	0.10818120374658481	0	0	1.831169191278996	9.500144656626981	GTF3C2;DDX5;CCNT2;CCNT1;RNMT;CTR9;SUPT6H;IWS1;NOCT;POLR2C;POLR2G;SMN1;TAF9B;RREB1;SUPT16H;TAF12;POLR3GL;GTF2F1;GTF2F2;DRAP1;POLR3A;NFIC;POLR1C;TCEA1;IRF9
Biological Process	aerobic electron transport chain (GO:0019646)	11/70	0.005661463378158607	0.10868966098345051	0	0	2.6674477336041034	13.801568958071007	NDUFA9;NDUFB8;NDUFB7;SDHAF2;NDUFA5;NDUFB5;UQCRC1;NDUFC2;NDUFV3;COX6C;COX7C
Biological Process	regulation of plasma membrane bounded cell projection assembly (GO:0120032)	11/70	0.005661463378158607	0.10868966098345051	0	0	2.6674477336041034	13.801568958071007	FXR1;FXR2;RABEP2;FMR1;RDX;FSCN1;TBC1D24;TWF2;TWF1;RAB17;RAB5A
Biological Process	DNA geometric change (GO:0032392)	6/26	0.005838974479204779	0.11107382502450737	0	0	4.284697781178271	22.03705805850207	RAD50;DHX36;HNRNPA2B1;HMGB3;HMGB1;ASCC3
Biological Process	positive regulation of T cell mediated cytotoxicity (GO:0001916)	6/26	0.005838974479204779	0.11107382502450737	0	0	4.284697781178271	22.03705805850207	STX7;HLA-A;CYRIB;PVR;HLA-DRB1;NECTIN2
Biological Process	amino sugar biosynthetic process (GO:0046349)	4/12	0.005975118837368571	0.11112654051998869	0	0	7.134835752482811	36.53143849815916	GNPDA1;AMDHD2;PGM3;GNPNAT1
Biological Process	cellular response to thyroid hormone stimulus (GO:0097067)	4/12	0.005975118837368571	0.11112654051998869	0	0	7.134835752482811	36.53143849815916	RDX;CTSH;BRD8;CTSB
Biological Process	hemidesmosome assembly (GO:0031581)	4/12	0.005975118837368571	0.11112654051998869	0	0	7.134835752482811	36.53143849815916	CD151;DST;ITGB4;PLEC
Biological Process	positive regulation of sodium ion transmembrane transport (GO:1902307)	4/12	0.005975118837368571	0.11112654051998869	0	0	7.134835752482811	36.53143849815916	WNK1;WNK3;ATP1B3;ANK3
Biological Process	very-low-density lipoprotein particle assembly (GO:0034379)	4/12	0.005975118837368571	0.11112654051998869	0	0	7.134835752482811	36.53143849815916	SOAT1;ACSL3;P4HB;APOB
Biological Process	regulation of endocytosis (GO:0030100)	10/61	0.006029119749048852	0.11163250166461118	0	0	2.8043880637443004	14.333659991682747	LRPAP1;PTPN1;RAB4A;HIP1;ZFYVE16;CD151;SRC;RAB17;RAB5A;ARFGAP1
Biological Process	positive regulation of protein localization to cell periphery (GO:1904377)	9/52	0.006257134912653888	0.11534169931909778	0	0	2.9925096304751033	15.184092259714033	PRKCI;NUMA1;EPB41;EPB41L2;WNK3;ZDHHC5;AGR2;CIB1;SQSTM1
Biological Process	regulation of glycolytic process (GO:0006110)	11/71	0.006311927857426931	0.11583916940105989	0	0	2.6228494623655916	13.285556429300197	NUP214;NUP93;RANBP2;NUP107;NCOR1;NUP133;POM121C;NUP85;FBP1;OGT;NUP160
Biological Process	cellular protein metabolic process (GO:0044267)	41/417	0.00641640255834005	0.11636344411014932	0	0	1.5697155593469825	7.925333226229758	STOML2;RPL11;IGHMBP2;HTRA2;MRPL10;MRPL11;MRPL42;MRPL3;RPS14;LGALS1;PPP4R2;FDXR;RPL13;CTSH;QSOX1;LTA4H;APOB;MANBA;YES1;RPS7;GOLM1;WFS1;APLP2;FUCA2;IGFBP2;WWP2;MRPS7;FBXO11;HARS2;PDIA6;SARS1;RCN1;TNIP1;UBE2S;MGAT4A;RAB12;CALU;NUCB1;MAN2B1;P4HB;RPS23
Biological Process	aspartate family amino acid metabolic process (GO:0009066)	5/19	0.006480153392595929	0.11636344411014932	0	0	5.098569244211446	25.691747001430322	ASNS;SLC25A12;NIT2;ASS1;SLC25A13
Biological Process	nucleotide-sugar biosynthetic process (GO:0009226)	5/19	0.006480153392595929	0.11636344411014932	0	0	5.098569244211446	25.691747001430322	GNPDA1;AMDHD2;PGM3;GNPNAT1;NANS
Biological Process	positive regulation of cellular protein catabolic process (GO:1903364)	5/19	0.006480153392595929	0.11636344411014932	0	0	5.098569244211446	25.691747001430322	FAF1;RDX;VPS35;EZR;CTSC
Biological Process	regulation of bicellular tight junction assembly (GO:2000810)	5/19	0.006480153392595929	0.11636344411014932	0	0	5.098569244211446	25.691747001430322	CLDN3;MYO1C;ROCK2;PRKACA;RUNX1
Biological Process	regulation of proteasomal ubiquitin-dependent protein catabolic process (GO:0032434)	14/102	0.006752210884819321	0.12072837144273514	0	0	2.277853593673455	11.38445096685157	USP7;UBXN1;CSNK1A1;GLMN;RPL11;RAD23A;CSNK1E;CCAR2;UFL1;BAG2;EIF3H;OGT;UBQLN4;N4BP1
Biological Process	base-excision repair, gap-filling (GO:0006287)	7/35	0.006857379135818572	0.12156528289285179	0	0	3.5717840735068913	17.796163979978598	RFC5;MBD4;RFC4;RFC2;XRCC1;ADPRS;UNG
Biological Process	negative regulation of epithelial cell migration (GO:0010633)	7/35	0.006857379135818572	0.12156528289285179	0	0	3.5717840735068913	17.796163979978598	SP100;DNAJA4;MARVELD3;TACSTD2;EPPK1;NR2F2;THBS1
Biological Process	cellular senescence (GO:0090398)	6/27	0.00709782307373598	0.12424172657640375	0	0	4.08044595037709	20.189912525047827	MAP2K1;PRKCD;HMGA1;SMC5;PML;TBX2
Biological Process	positive regulation of gene silencing by miRNA (GO:2000637)	6/27	0.00709782307373598	0.12424172657640375	0	0	4.08044595037709	20.189912525047827	FXR1;DDX6;DDX5;MAP2K1;FMR1;AJUBA
Biological Process	regulation of cell junction assembly (GO:1901888)	6/27	0.00709782307373598	0.12424172657640375	0	0	4.08044595037709	20.189912525047827	CLDN3;MYO1C;ROCK2;RAB17;PRKACA;RUNX1
Biological Process	positive regulation of cellular biosynthetic process (GO:0031328)	21/180	0.007467531970097675	0.1282261889878422	0	0	1.894035866580992	9.275454881765732	SCARB1;SREBF1;ELOVL5;PRMT1;FMR1;FAF1;THBS1;ASS1;CTDNEP1;FXR1;RBM3;DDB1;FXR2;ABCB10;DDAH1;SP1;DDAH2;NOS1AP;PLXNB2;PTPN2;APPL1
Biological Process	cellular response to starvation (GO:0009267)	19/158	0.007746379418241468	0.1282261889878422	0	0	1.9593030367051028	9.523250633760053	ATP6V1A;ATF2;GABARAPL2;SREBF1;RALB;EHMT2;PIK3R4;ASNS;EIF2AK2;TCIRG1;ELAPOR1;RRAGA;ATP6V1B2;PICK1;LAMTOR2;ATP6V0D1;LAMTOR3;FADS1;ATP6V1F
Biological Process	protein targeting (GO:0006605)	16/125	0.007772660345371692	0.1282261889878422	0	0	2.1025797005085836	10.212529825181232	TOMM70;BCAP31;TIMM8B;PRKCI;RPL11;SRP54;TIMM44;GDAP1;SORL1;AP4M1;MYO1C;PITRM1;PEX6;TAOK2;HACL1;SEC63
Biological Process	positive regulation of plasma membrane bounded cell projection assembly (GO:0120034)	12/83	0.007774055966771413	0.1282261889878422	0	0	2.418421366013143	11.746183691340283	EPS8;CYFIP1;BCAS3;ANLN;FMR1;CROCC;PALM;FSCN1;TWF2;EPS8L1;EPS8L2;FNBP1L
Biological Process	cellular response to heat (GO:0034605)	7/36	0.008040606864911235	0.1282261889878422	0	0	3.4484342820932565	16.632663126838775	DAXX;DHX36;HTRA2;HIKESHI;RBBP7;PRKACA;THBS1
Biological Process	positive regulation of interferon-beta production (GO:0032728)	7/36	0.008040606864911235	0.1282261889878422	0	0	3.4484342820932565	16.632663126838775	TOMM70;POLR3A;IRF3;OAS1;POLR3B;DDX58;ISG15
Biological Process	regulation of embryonic development (GO:0045995)	7/36	0.008040606864911235	0.1282261889878422	0	0	3.4484342820932565	16.632663126838775	NIPBL;RACGAP1;RAB14;DHX36;EHMT1;TRIP12;PLCB1
Biological Process	regulation of mRNA processing (GO:0050684)	7/36	0.008040606864911235	0.1282261889878422	0	0	3.4484342820932565	16.632663126838775	RBM39;TIA1;HNRNPK;YTHDC1;SUPT6H;IWS1;SF1
Biological Process	regulation of sodium ion transport (GO:0002028)	7/36	0.008040606864911235	0.1282261889878422	0	0	3.4484342820932565	16.632663126838775	WNK1;NEDD4;WNK3;PKP2;ANK3;GPD1L;YWHAH
Biological Process	transferrin transport (GO:0033572)	7/36	0.008040606864911235	0.1282261889878422	0	0	3.4484342820932565	16.632663126838775	ATP6V1A;TFRC;ATP6AP1;ATP6V1B2;TCIRG1;ATP6V0D1;ATP6V1F
Biological Process	cation homeostasis (GO:0055080)	3/7	0.008086883433751316	0.1282261889878422	0	0	10.696374045801527	51.52990881395787	COX11;TRPM7;CNNM4
Biological Process	citrulline metabolic process (GO:0000052)	3/7	0.008086883433751316	0.1282261889878422	0	0	10.696374045801527	51.52990881395787	DDAH1;DDAH2;ASS1
Biological Process	mRNA pseudouridine synthesis (GO:1990481)	3/7	0.008086883433751316	0.1282261889878422	0	0	10.696374045801527	51.52990881395787	TRUB1;PUS1;PUS7
Biological Process	positive regulation of lamellipodium morphogenesis (GO:2000394)	3/7	0.008086883433751316	0.1282261889878422	0	0	10.696374045801527	51.52990881395787	SRC;RREB1;CORO1B
Biological Process	positive regulation of potassium ion import across plasma membrane (GO:1903288)	3/7	0.008086883433751316	0.1282261889878422	0	0	10.696374045801527	51.52990881395787	WNK1;WNK3;ATP1B3
Biological Process	protein catabolic process in the vacuole (GO:0007039)	3/7	0.008086883433751316	0.1282261889878422	0	0	10.696374045801527	51.52990881395787	CLN3;CCDC115;TCIRG1
Biological Process	proton-transporting ATP synthase complex assembly (GO:0043461)	3/7	0.008086883433751316	0.1282261889878422	0	0	10.696374045801527	51.52990881395787	ATPAF2;FMC1;ATP5F1D
Biological Process	regulation by virus of viral protein levels in host cell (GO:0046719)	3/7	0.008086883433751316	0.1282261889878422	0	0	10.696374045801527	51.52990881395787	DDB1;STAU1;STAT1
Biological Process	regulation of chromatin assembly or disassembly (GO:0001672)	3/7	0.008086883433751316	0.1282261889878422	0	0	10.696374045801527	51.52990881395787	PARP10;MAP1S;SPTY2D1
Biological Process	regulation of histone H3-K27 methylation (GO:0061085)	3/7	0.008086883433751316	0.1282261889878422	0	0	10.696374045801527	51.52990881395787	MACROH2A1;OGT;SUPT6H
Biological Process	endoplasmic reticulum calcium ion homeostasis (GO:0032469)	5/20	0.008180634522706383	0.1282261889878422	0	0	4.758409785932722	22.868848726240465	BCAP31;CAMK2D;WFS1;RAP1GDS1;PML
Biological Process	protein targeting to lysosome (GO:0006622)	5/20	0.008180634522706383	0.1282261889878422	0	0	4.758409785932722	22.868848726240465	AP4M1;ZFYVE16;NEDD4;M6PR;SORL1
Biological Process	regulation of protein localization to cell periphery (GO:1904375)	5/20	0.008180634522706383	0.1282261889878422	0	0	4.758409785932722	22.868848726240465	VAMP8;CLN3;STX7;GBP1;APPL1
Biological Process	negative regulation of intrinsic apoptotic signaling pathway in response to DNA damage by p53 class mediator (GO:1902166)	4/13	0.008187269868162752	0.1282261889878422	0	0	6.341736694677871	30.473153265485124	MUC1;KDM1A;TAF9B;ZNF385A
Biological Process	plasma membrane repair (GO:0001778)	4/13	0.008187269868162752	0.1282261889878422	0	0	6.341736694677871	30.473153265485124	AHNAK2;MYOF;ANXA6;SYT7
Biological Process	positive regulation of sodium ion transport (GO:0010765)	4/13	0.008187269868162752	0.1282261889878422	0	0	6.341736694677871	30.473153265485124	WNK3;PKP2;ANK3;GPD1L
Biological Process	response to thyroid hormone (GO:0097066)	4/13	0.008187269868162752	0.1282261889878422	0	0	6.341736694677871	30.473153265485124	RDX;CTSH;BRD8;CTSB
Biological Process	UDP-N-acetylglucosamine metabolic process (GO:0006047)	4/13	0.008187269868162752	0.1282261889878422	0	0	6.341736694677871	30.473153265485124	GNPDA1;AMDHD2;PGM3;GNPNAT1
Biological Process	positive regulation of epithelial cell migration (GO:0010634)	13/94	0.008320358180864159	0.12982251753363327	0	0	2.297037037037037	11.000625163627184	GPI;SCARB1;BCAS3;ANXA3;ROCK2;SRC;IQSEC1;THBS1;RRAS;CTSH;ADAM9;GFUS;RREB1
Biological Process	plasma membrane organization (GO:0007009)	10/64	0.008483181763163788	0.13130856389493603	0	0	2.6481623603649695	12.63085974875069	CLN3;MYOF;AHNAK2;ANXA6;SNX9;ANK3;FNBP1L;STX2;ABCD1;SYT7
Biological Process	regulation of extrinsic apoptotic signaling pathway (GO:2001236)	10/64	0.008483181763163788	0.13130856389493603	0	0	2.6481623603649695	12.63085974875069	PYCARD;SP100;DEPTOR;SRC;TRADD;PHIP;BID;THBS1;RELA;PML
Biological Process	regulation of DNA-templated transcription, elongation (GO:0032784)	6/28	0.008541675663832852	0.13130856389493603	0	0	3.894762467830563	18.549967191631165	SUPT16H;CCNT2;CCNT1;DDX39B;HTATSF1;CCAR2
Biological Process	regulation of protein transport (GO:0051223)	6/28	0.008541675663832852	0.13130856389493603	0	0	3.894762467830563	18.549967191631165	DNAJA1;PTPN1;P3H1;ARFIP1;STXBP5;WWP2
Biological Process	positive regulation of response to DNA damage stimulus (GO:2001022)	9/55	0.009073609391632927	0.13750534584749097	0	0	2.7968958388903706	13.152081446741485	FXR1;SMCHD1;DDX5;FXR2;FMR1;PRKCD;BRCA1;EEF1E1;CCAR2
Biological Process	protein targeting to mitochondrion (GO:0006626)	9/55	0.009073609391632927	0.13750534584749097	0	0	2.7968958388903706	13.152081446741485	MIPEP;TOMM70;BCAP31;TIMM8B;PITRM1;PMPCA;TIMM44;DNAJC15;GDAP1
Biological Process	pyruvate metabolic process (GO:0006090)	9/55	0.009073609391632927	0.13750534584749097	0	0	2.7968958388903706	13.152081446741485	GPI;SLC16A1;PC;BSG;ME2;SLC16A3;DLD;HK2;PGM1
Biological Process	mRNA metabolic process (GO:0016071)	13/95	0.009076805114752765	0.13750534584749097	0	0	2.2689024390243904	10.668454159985654	DDX5;CPSF6;CELF1;NONO;TBRG4;PTBP1;ALKBH5;RIDA;HNRNPA2B1;SRSF2;PRKACA;NUDT12;SRSF9
Biological Process	phagosome maturation (GO:0090382)	7/37	0.009367596004438462	0.1408859384638651	0	0	3.3333078101071973	15.568210056058755	ATP6V1A;MREG;RAB14;ATP6V1B2;TCIRG1;ATP6V0D1;ATP6V1F
Biological Process	positive regulation of exocytosis (GO:0045921)	7/37	0.009367596004438462	0.1408859384638651	0	0	3.3333078101071973	15.568210056058755	SDC4;ATP6AP1;RAB3D;VPS4B;STXBP5;RAB5A;UNC13D
Biological Process	positive regulation of response to stimulus (GO:0048584)	8/46	0.009436037805205456	0.14140479674994938	0	0	3.0085097801976204	14.02934030252267	FXR1;FXR2;DDX58;FMR1;PRKCD;HMGA1;EEF1E1;B2M
Biological Process	protein dephosphorylation (GO:0006470)	17/139	0.009673641687621231	0.14444584684813638	0	0	1.9960850536328678	9.258541994713458	PPP1R15B;PTPN1;PTPRK;PPP2R5C;PPM1D;PTPN13;PTPRF;CTDNEP1;PPP1CC;PPP2CB;PPM1B;PPP4R2;SDHAF2;RPRD1B;PTPN2;LHPP;NCK1
Biological Process	rRNA processing (GO:0006364)	20/173	0.009785412651120958	0.14559296108774966	0	0	1.8737394416389912	8.669534770813877	NOP56;NOP14;DDX49;DDX27;RPS7;RRP1;RPL11;WDR74;THUMPD1;SENP3;RPS14;LAS1L;XRN2;DHX37;RPL13;SRFBP1;RRP12;UTP14A;MDN1;RRP15
Biological Process	linoleic acid metabolic process (GO:0043651)	5/21	0.010167084057115985	0.14700753883591722	0	0	4.460770259938838	20.468689656787124	ACSL1;ELOVL5;ELOVL2;ABCD1;FADS1
Biological Process	NAD biosynthetic process (GO:0009435)	5/21	0.010167084057115985	0.14700753883591722	0	0	4.460770259938838	20.468689656787124	PARP10;NAPRT;QPRT;NAMPT;NUDT12
Biological Process	negative regulation of response to wounding (GO:1903035)	5/21	0.010167084057115985	0.14700753883591722	0	0	4.460770259938838	20.468689656787124	CLDN3;CD109;CASK;EPPK1;CERS2
Biological Process	nuclear envelope organization (GO:0006998)	5/21	0.010167084057115985	0.14700753883591722	0	0	4.460770259938838	20.468689656787124	CTDNEP1;NUP93;TOR1A;TMEM43;EMD
Biological Process	positive regulation of lipid storage (GO:0010884)	5/21	0.010167084057115985	0.14700753883591722	0	0	4.460770259938838	20.468689656787124	SCARB1;PLIN3;FITM2;PLIN2;APOB
Biological Process	stress granule assembly (GO:0034063)	5/21	0.010167084057115985	0.14700753883591722	0	0	4.460770259938838	20.468689656787124	ATXN2L;DDX6;PRRC2C;UBAP2L;RPS23
Biological Process	positive regulation of dephosphorylation (GO:0035306)	6/29	0.01018438140168169	0.14700753883591722	0	0	3.7252253750706896	17.087236151319633	PTBP1;ANKLE2;SRC;PRKCD;SYMPK;PIN1
Biological Process	protein targeting to peroxisome (GO:0006625)	6/29	0.01018438140168169	0.14700753883591722	0	0	3.7252253750706896	17.087236151319633	ABCD3;PEX3;PEX6;HACL1;ABCD1;GDAP1
Biological Process	mitochondrial transport (GO:0006839)	9/56	0.010198074585592914	0.14700753883591722	0	0	2.7372405691163033	12.551770853012185	TOMM70;BCAP31;TIMM8B;ABCB10;PITRM1;TIMM44;SLC25A5;GDAP1;SLC25A13
Biological Process	actomyosin structure organization (GO:0031032)	11/76	0.010487966319670961	0.1501473116417499	0	0	2.42044192366773	11.03122879904261	FRMD6;ITGB5;EPB41;ROCK2;SRC;EPB41L1;EPB41L2;CDC42BPG;TPM1;MYH14;MYH10
Biological Process	establishment of protein localization to organelle (GO:0072594)	11/76	0.010487966319670961	0.1501473116417499	0	0	2.42044192366773	11.03122879904261	NUP214;NUP93;NUP107;NXT1;NUP133;POM121C;NUP85;HIKESHI;HK2;IPO5;APPL1
Biological Process	negative regulation of G0 to G1 transition (GO:0070317)	7/38	0.010847807047395576	0.15151875361624853	0	0	3.2256088524428197	14.591984601973387	UXT;CBX5;CBX3;EHMT2;EHMT1;BRCA1;RBBP7
Biological Process	antigen processing and presentation of endogenous peptide antigen (GO:0002483)	4/14	0.010874725715616493	0.15151875361624853	0	0	5.707257448433919	25.8043025687605	TAP1;HLA-A;B2M;HLA-DRB1
Biological Process	covalent chromatin modification (GO:0016569)	4/14	0.010874725715616493	0.15151875361624853	0	0	5.707257448433919	25.8043025687605	UFL1;PARP2;HLCS;CHD1
Biological Process	NAD biosynthesis via nicotinamide riboside salvage pathway (GO:0034356)	4/14	0.010874725715616493	0.15151875361624853	0	0	5.707257448433919	25.8043025687605	PARP10;NAPRT;NAMPT;NUDT12
Biological Process	nuclear pore organization (GO:0006999)	4/14	0.010874725715616493	0.15151875361624853	0	0	5.707257448433919	25.8043025687605	NUP93;AHCTF1;NUP107;NUP133
Biological Process	positive regulation of sodium ion transmembrane transporter activity (GO:2000651)	4/14	0.010874725715616493	0.15151875361624853	0	0	5.707257448433919	25.8043025687605	WNK1;WNK3;ACTN4;ANK3
Biological Process	quinone biosynthetic process (GO:1901663)	4/14	0.010874725715616493	0.15151875361624853	0	0	5.707257448433919	25.8043025687605	FDXR;PDSS2;COQ8B;COQ7
Biological Process	regulation of intrinsic apoptotic signaling pathway in response to DNA damage by p53 class mediator (GO:1902165)	4/14	0.010874725715616493	0.15151875361624853	0	0	5.707257448433919	25.8043025687605	MUC1;KDM1A;TAF9B;ZNF385A
Biological Process	dicarboxylic acid metabolic process (GO:0043648)	9/57	0.011424176679516044	0.157683843299702	0	0	2.680070935582822	11.985339958653208	MTHFD1L;MDH2;IDH1;IDH2;MTHFS;ME2;GCLM;NIT2;ASS1
Biological Process	cellular response to UV (GO:0034644)	11/77	0.011531405577805225	0.157683843299702	0	0	2.383640552995392	10.637427516306046	YY1;DDB1;KDM1A;FMR1;NEDD4;PRKCD;DHX36;PTPRK;USP28;CERS1;N4BP1
Biological Process	Ras protein signal transduction (GO:0007265)	17/142	0.011842500456768927	0.157683843299702	0	0	1.9478641975308641	8.64084339602607	FARP2;CYFIP1;USP8;RALB;ROCK2;RRAS2;USP28;EPS8;CCNA2;GNA13;NRAS;RRAS;EPS8L1;ARHGEF1;EPS8L2;RREB1;CTNNAL1
Biological Process	regulation of protein ubiquitination (GO:0031396)	14/109	0.011928230963660007	0.157683843299702	0	0	2.1092176167902434	9.341402828558149	DAXX;PAXIP1;UBXN1;WFS1;DCUN1D1;ISG15;BRCA1;DNAJA1;UFL1;GNL3L;BAG2;SQSTM1;OGT;N4BP1
Biological Process	cytoskeleton organization (GO:0007010)	15/120	0.012019221013413992	0.157683843299702	0	0	2.0451243671582655	9.042002344270497	PRKCI;DST;TPM1;FITM2;CNN2;ZMYM3;PALLD;DPYSL2;MICAL1;PHIP;BRWD1;AJUBA;LRCH3;NECTIN2;MARK1
Biological Process	macroautophagy (GO:0016236)	15/120	0.012019221013413992	0.157683843299702	0	0	2.0451243671582655	9.042002344270497	TOMM70;GABARAPL2;SRC;VPS4B;PIK3R4;TCIRG1;VAMP8;CLN3;ATG16L1;SNX14;CSNK2B;NBR1;PGAM5;CHMP6;SQSTM1
Biological Process	alpha-amino acid catabolic process (GO:1901606)	6/30	0.012039414680833999	0.157683843299702	0	0	3.569816373374139	15.777051403122986	ALDH4A1;GSTZ1;CBS;HSD17B10;ACADSB;ACAT1
Biological Process	fatty-acyl-CoA biosynthetic process (GO:0046949)	6/30	0.012039414680833999	0.157683843299702	0	0	3.569816373374139	15.777051403122986	ACSL1;ELOVL5;SCD;ELOVL2;ACSL3;ACSF3
Biological Process	negative regulation of gene expression, epigenetic (GO:0045814)	6/30	0.012039414680833999	0.157683843299702	0	0	3.569816373374139	15.777051403122986	TASOR;DNMT3B;RBBP7;PPM1D;JARID2;MACROH2A1
Biological Process	cellular response to interleukin-12 (GO:0071349)	8/48	0.01215947994135288	0.157683843299702	0	0	2.8577777777777778	12.601788836317	CNN2;GSTO1;HNRNPA2B1;PDCD4;CD47;P4HB;SOD2;PLCB1
Biological Process	establishment of protein localization to mitochondrion (GO:0072655)	8/48	0.01215947994135288	0.157683843299702	0	0	2.8577777777777778	12.601788836317	BCAP31;TIMM8B;TOMM70;PITRM1;TIMM44;DNAJC15;GDAP1;HK2
Biological Process	histone H4 acetylation (GO:0043967)	8/48	0.01215947994135288	0.157683843299702	0	0	2.8577777777777778	12.601788836317	ATF2;MORF4L1;ACTL6A;EP400;WDR5;BRD8;TRIM16;OGT
Biological Process	antigen processing and presentation of endogenous peptide antigen via MHC class I (GO:0019885)	3/8	0.012312118710993568	0.157683843299702	0	0	8.556641221374045	37.62501669474538	TAP1;HLA-A;B2M
Biological Process	cellular response to angiotensin (GO:1904385)	3/8	0.012312118710993568	0.157683843299702	0	0	8.556641221374045	37.62501669474538	CA2;PRKCD;RELA
Biological Process	establishment of protein localization to chromatin (GO:0071169)	3/8	0.012312118710993568	0.157683843299702	0	0	8.556641221374045	37.62501669474538	NIPBL;LRWD1;MACROH2A1
Biological Process	lipid import into cell (GO:0140354)	3/8	0.012312118710993568	0.157683843299702	0	0	8.556641221374045	37.62501669474538	ACSL1;ACSL3;SLC27A2
Biological Process	macromolecule depalmitoylation (GO:0098734)	3/8	0.012312118710993568	0.157683843299702	0	0	8.556641221374045	37.62501669474538	LYPLA2;ABHD10;LYPLA1
Biological Process	mitochondrial tRNA processing (GO:0090646)	3/8	0.012312118710993568	0.157683843299702	0	0	8.556641221374045	37.62501669474538	PRORP;TRNT1;HSD17B10
Biological Process	negative regulation of keratinocyte proliferation (GO:0010839)	3/8	0.012312118710993568	0.157683843299702	0	0	8.556641221374045	37.62501669474538	CASK;EPPK1;PTPRK
Biological Process	peptidyl-proline hydroxylation to 4-hydroxy-L-proline (GO:0018401)	3/8	0.012312118710993568	0.157683843299702	0	0	8.556641221374045	37.62501669474538	P4HA2;P4HB;P4HTM
Biological Process	protein deglycosylation (GO:0006517)	3/8	0.012312118710993568	0.157683843299702	0	0	8.556641221374045	37.62501669474538	MAN2A2;NGLY1;MAN2B1
Biological Process	protein depalmitoylation (GO:0002084)	3/8	0.012312118710993568	0.157683843299702	0	0	8.556641221374045	37.62501669474538	LYPLA2;ABHD10;LYPLA1
Biological Process	protein localization to microtubule (GO:0035372)	3/8	0.012312118710993568	0.157683843299702	0	0	8.556641221374045	37.62501669474538	CHAMP1;HNRNPU;MAPRE1
Biological Process	regulation of potassium ion import (GO:1903286)	3/8	0.012312118710993568	0.157683843299702	0	0	8.556641221374045	37.62501669474538	WNK1;WNK3;ATP1B3
Biological Process	regulation of protein localization to cell cortex (GO:1904776)	3/8	0.012312118710993568	0.157683843299702	0	0	8.556641221374045	37.62501669474538	NUMA1;EPB41;EPB41L2
Biological Process	response to hydroperoxide (GO:0033194)	3/8	0.012312118710993568	0.157683843299702	0	0	8.556641221374045	37.62501669474538	SP1;PRKCD;XRCC1
Biological Process	error-free translesion synthesis (GO:0070987)	5/22	0.012460284691210967	0.157683843299702	0	0	4.198147148767764	18.409752313636286	RFC5;RFC4;POLDIP2;RFC2;UFD1
Biological Process	mRNA modification (GO:0016556)	5/22	0.012460284691210967	0.157683843299702	0	0	4.198147148767764	18.409752313636286	TRUB1;PUS1;TRMT6;PUS7;METTL8
Biological Process	positive regulation of dendritic spine development (GO:0060999)	5/22	0.012460284691210967	0.157683843299702	0	0	4.198147148767764	18.409752313636286	FMR1;CAPRIN1;DLG5;DHX36;DBN1
Biological Process	mitochondrial electron transport, NADH to ubiquinone (GO:0006120)	7/39	0.012490558878757	0.157683843299702	0	0	3.1246410796324655	13.694621335661859	NDUFA9;NDUFB8;NDUFB7;NDUFA5;NDUFB5;NDUFC2;NDUFV3
Biological Process	regulation of nitric-oxide synthase activity (GO:0050999)	7/39	0.012490558878757	0.157683843299702	0	0	3.1246410796324655	13.694621335661859	SCARB1;LYPLA1;SPR;DDAH1;DDAH2;NOS1AP;GLA
Biological Process	response to UV (GO:0009411)	13/99	0.012654722570054044	0.15927363814756842	0	0	2.162906976744186	9.451308273202397	KDM1A;FMR1;PRKCD;PTPRK;USP28;CCAR2;RELA;USF1;YY1;NEDD4;DHX36;CAT;N4BP1
Biological Process	RNA modification (GO:0009451)	9/58	0.012757199865682604	0.16007980313383655	0	0	2.6252347564792786	11.450380040273796	QTRT1;TRUB1;ALKBH1;MEPCE;TRMT6;NSUN6;THUMPD1;PUS7;FTSJ3
Biological Process	modification-dependent protein catabolic process (GO:0019941)	22/201	0.012859122138891248	0.16050629227361748	0	0	1.76198780556409	7.67116952545107	UBE2H;RNF34;ANAPC7;DTX3L;ARRDC1;UHRF1;UBE4A;ISG15;NTAN1;FBXO11;ANAPC10;AURKA;DDB1;OS9;UBE2S;TOLLIP;NEDD4;PCYOX1L;UFD1;TRIP12;SQSTM1;UBQLN4
Biological Process	response to endoplasmic reticulum stress (GO:0034976)	14/110	0.012868243307582392	0.16050629227361748	0	0	2.087134334103156	9.085280649313228	PDIA3;BCAP31;PPP1R15B;WFS1;ATP2A3;THBS1;UFL1;ERP44;OS9;RNF139;DNAJC10;AGR2;P4HB;NCK1
Biological Process	collagen fibril organization (GO:0030199)	12/89	0.013315128309075362	0.1650917396893094	0	0	2.229254220030546	9.627824448910287	CRTAP;CD151;DST;ITGB4;P4HA2;PXDN;SERPINH1;CYP1B1;P3H1;P4HB;COLGALT1;PLEC
Biological Process	regulation of cysteine-type endopeptidase activity involved in apoptotic process (GO:0043281)	12/89	0.013315128309075362	0.1650917396893094	0	0	2.229254220030546	9.627824448910287	PYCARD;BCAP31;REST;DNAJB6;SRC;PDCD5;RPS6KA1;HTRA2;DHCR24;HMGB1;THBS1;UACA
Biological Process	cell-matrix adhesion (GO:0007160)	13/100	0.01369928693791331	0.169094207941449	0	0	2.1379310344827585	9.172603887636797	DDR1;ITGB5;ITGB4;SRC;ACTN1;ITGA2;LYPD3;PTPRK;NPNT;BCAM;ADAM15;TAOK2;ADAM9
Biological Process	mitotic cytokinesis (GO:0000281)	8/49	0.013719117206963458	0.169094207941449	0	0	2.7879263620222408	11.957318595620187	USP8;ANLN;RACGAP1;ROCK2;CKAP2;SNX9;ANK3;MYH10
Biological Process	mRNA 3'-end processing (GO:0031124)	11/79	0.013853825846480046	0.17025085096293766	0	0	2.3132849914159213	9.898994908776201	DDX39A;CPSF6;DDX39B;SRSF2;SYMPK;RPRD1B;THOC2;GRSF1;TENT4B;CDC40;SRSF9
Biological Process	negative regulation of ubiquitin-protein transferase activity (GO:0051444)	4/15	0.014071104986744465	0.1704076260894693	0	0	5.188138065143413	22.120310831580937	DTX3L;RPS7;BAG2;RPL11
Biological Process	protein kinase A signaling (GO:0010737)	4/15	0.014071104986744465	0.1704076260894693	0	0	5.188138065143413	22.120310831580937	RDX;RAB13;EZR;PRKACA
Biological Process	pyrimidine nucleoside metabolic process (GO:0006213)	4/15	0.014071104986744465	0.1704076260894693	0	0	5.188138065143413	22.120310831580937	NT5C3A;NT5E;UPP1;DHODH
Biological Process	regulation of triglyceride biosynthetic process (GO:0010866)	4/15	0.014071104986744465	0.1704076260894693	0	0	5.188138065143413	22.120310831580937	CTDNEP1;SCARB1;SREBF1;FITM2
Biological Process	ubiquinone metabolic process (GO:0006743)	4/15	0.014071104986744465	0.1704076260894693	0	0	5.188138065143413	22.120310831580937	FDXR;PDSS2;COQ8B;COQ7
Biological Process	regulation of nitric oxide biosynthetic process (GO:0045428)	7/40	0.01430497037936545	0.17273770029112018	0	0	3.0297925657803146	12.867978112210134	DDAH1;ROCK2;DDAH2;NOS1AP;CD47;GLA;ASS1
Biological Process	cellular protein-containing complex assembly (GO:0034622)	19/168	0.01442284565624101	0.17365773122514463	0	0	1.8268207420930884	7.743786851645989	AHCTF1;NUP107;HIP1;GPX4;SRC;COG4;STXBP1;SRP54;COX7A2;PIK3C2A;NUP93;VAMP8;ANLN;CENPF;CSNK2B;TBCE;SPAG1;SNX9;NCK1
Biological Process	cellular protein modification process (GO:0006464)	85/1025	0.015052314037009799	0.1805216640130151	0	0	1.3068256635941506	5.483732616163371	CCNT1;NGLY1;PTPRK;PTPRF;HERC5;UFL1;PPP1CC;LGALS1;PPP4R2;MACROD1;WDR5;QSOX1;PRKACA;RAB8A;PRKCI;MAP2K1;MANBA;PARP2;APLP2;ALG5;PRKCD;P3H1;CSNK1E;PPP2R5C;FBXO11;PDIA6;DDB1;CTDNEP1;PTP4A2;PPM1B;RCN1;SDHAF2;PICK1;CSTA;CAMK2D;CUL5;ROCK2;RAB1B;PIK3R4;DCUN1D1;ZC3HAV1;PPM1D;STK4;THBS1;AURKA;PPP2CB;MAN2A2;HLCS;RBBP5;RBBP7;APOB;LHPP;MARK1;B3GALNT1;PTPN1;YES1;GOLM1;CSNK1A1;WFS1;CDC42BPG;FUCA2;EIF2AK2;ISG15;WW…
Biological Process	DNA methylation (GO:0006306)	5/23	0.015079582111504862	0.1805216640130151	0	0	3.9647043832823647	16.629610097122807	EHMT2;DNMT3B;EHMT1;PICK1;PPM1D
Biological Process	regulation of protein localization to plasma membrane (GO:1903076)	11/80	0.015139667351705619	0.18072164523554615	0	0	2.2796366793561744	9.5526738938862	VAMP8;CLN3;PRKCI;STX7;WNK3;ZDHHC5;AGR2;CIB1;SQSTM1;GBP1;APPL1
Biological Process	iron ion transport (GO:0006826)	8/50	0.015419675718602135	0.18353819726770426	0	0	2.721401204159825	11.353987738698908	ATP6V1A;TFRC;ATP6AP1;ATP6V1B2;TCIRG1;ATP6V0D1;SLC39A14;ATP6V1F
Biological Process	sterol metabolic process (GO:0016125)	10/70	0.015610649670751367	0.18528195592122562	0	0	2.3825786646201075	9.911055318978287	SQLE;NSDHL;EBP;SOAT1;PMVK;CYP51A1;FDXR;CYP1B1;APOB;LBR
Biological Process	apical junction assembly (GO:0043297)	9/60	0.015764957813072564	0.18658185866267132	0	0	2.5220137134608445	10.46627030989309	PATJ;PRKCI;CLDN3;POF1B;MARVELD3;RAB13;CTNNA1;PKN2;GRHL2
Biological Process	fatty acid metabolic process (GO:0006631)	15/124	0.015912081934431457	0.1877896128579078	0	0	1.9696498494508135	8.155683018614063	ABCD3;GPX4;ACSL1;PON2;ACSL3;CROT;ACADSB;ACSF3;GNPAT;SGPL1;ACOX1;HACL1;MLYCD;ACAA1;SLC27A2
Biological Process	positive regulation of cellular protein metabolic process (GO:0032270)	13/102	0.015985548353390062	0.18812371310797457	0	0	2.0896629213483147	8.642992522012372	HDAC2;UHRF1;FMR1;FAF1;RDX;THBS1;FXR1;RBM3;FXR2;PLXNB2;VPS35;EZR;OGT
Biological Process	regulation of G0 to G1 transition (GO:0070316)	7/41	0.016299904184841566	0.19128281925084495	0	0	2.9405233762724077	12.104946913982143	UXT;CBX5;CBX3;EHMT2;EHMT1;BRCA1;RBBP7
Biological Process	positive regulation of lamellipodium organization (GO:1902745)	6/32	0.016437837997765724	0.19182082100473952	0	0	3.2948619857571657	13.535851209034321	CYFIP1;SRC;TWF2;FSCN1;RREB1;CORO1B
Biological Process	response to amino acid (GO:0043200)	6/32	0.016437837997765724	0.19182082100473952	0	0	3.2948619857571657	13.535851209034321	RRAGA;CAPN2;MEAK7;LAMTOR2;LAMTOR3;IPO5
Biological Process	negative regulation of macromolecule metabolic process (GO:0010605)	21/194	0.016620309585323748	0.19316442085579336	0	0	1.7394459457041107	7.1267359282662825	NOTCH2;LRPAP1;MAP2K1;CELF1;ROCK2;WWP2;PARP14;RUNX1;TLE5;AURKA;PARP10;YY1;SLC7A5;REST;CLDN3;PC;NOCT;CPNE1;ZNF148;CD46;OPTN
Biological Process	protein localization to plasma membrane (GO:0072659)	16/136	0.016703178264133582	0.19316442085579336	0	0	1.9087124132613724	7.8107494551426075	PPIL2;ROCK2;RAB3D;STXBP1;RDX;ATP1B3;ANK3;SLC9A3R2;PACS1;RAB12;BSG;WNK3;RAB13;PKP2;EZR;RAB8A
Biological Process	ribonucleoprotein complex assembly (GO:0022618)	16/136	0.016703178264133582	0.19316442085579336	0	0	1.9087124132613724	7.8107494551426075	CPSF6;YTHDC1;XRCC5;CELF1;RPL11;PPAN;EIF2S2;MRPS7;RPS14;PRPF6;SART3;DDX39B;SMN1;MDN1;SF1;SRSF9
Biological Process	negative regulation of transcription, DNA-templated (GO:0045892)	79/948	0.016744858666438642	0.19316442085579336	0	0	1.3126565492853985	5.368324251193068	RIF1;KDM1A;TCF25;EHMT2;FHL2;EHMT1;HNRNPU;BRCA1;PTPRK;CHD3;HMGB1;BACH1;CCAR2;IRF2BPL;YY1;UXT;RPS14;NIPBL;SIN3B;TRPS1;DNMT3B;JARID2;PIAS4;DAXX;ZHX2;KDM2A;TLE5;RUNX1;NCOR2;SARS1;NCOR1;ELF3;ZNF639;PSPC1;PLCB1;EZR;FBP1;DDX5;HDAC2;SP100;UHRF1;CTR9;MACROH2A1;RELA;MTDH;MBTD1;MUC1;MTA1;BAHD1;ORC2;TBL1X;ZNF148;TAF9B;MTA3;RREB1;BPTF;ZFHX3;CBX5;PHF10;STAT1;XRCC5;WFS1;CBX3;PHF12;NONO;HMGA1;IRF2BP2;WWP2;NR2F2;…
Biological Process	fatty acid biosynthetic process (GO:0006633)	10/71	0.017135032358634356	0.19316442085579336	0	0	2.343394184920046	9.529717645398975	ABCD3;GPX4;ELOVL5;SCD;ELOVL2;MLYCD;LTA4H;ABCD1;ACSF3;FADS1
Biological Process	protein tetramerization (GO:0051262)	10/71	0.017135032358634356	0.19316442085579336	0	0	2.343394184920046	9.529717645398975	ALDH1A3;USP16;CPSF6;SAMHD1;SOD2;B2M;HSD17B10;HLA-DRB1;GLS;ALDH9A1
Biological Process	biotin metabolic process (GO:0006768)	3/9	0.017576620319539105	0.19316442085579336	0	0	7.1301526717557255	28.814270666301088	PC;HLCS;MCCC1
Biological Process	bone resorption (GO:0045453)	3/9	0.017576620319539105	0.19316442085579336	0	0	7.1301526717557255	28.814270666301088	SRC;RAB3D;TPP1
Biological Process	fatty acid alpha-oxidation (GO:0001561)	3/9	0.017576620319539105	0.19316442085579336	0	0	7.1301526717557255	28.814270666301088	ILVBL;HACL1;SLC27A2
Biological Process	fructose 1,6-bisphosphate metabolic process (GO:0030388)	3/9	0.017576620319539105	0.19316442085579336	0	0	7.1301526717557255	28.814270666301088	FBP1;FBP2;PFKP
Biological Process	ketone body biosynthetic process (GO:0046951)	3/9	0.017576620319539105	0.19316442085579336	0	0	7.1301526717557255	28.814270666301088	ACSS3;AACS;ACAT1
Biological Process	mitochondrial fragmentation involved in apoptotic process (GO:0043653)	3/9	0.017576620319539105	0.19316442085579336	0	0	7.1301526717557255	28.814270666301088	VPS35;DNM1L;CCAR2
Biological Process	negative regulation of ubiquitin protein ligase activity (GO:1904667)	3/9	0.017576620319539105	0.19316442085579336	0	0	7.1301526717557255	28.814270666301088	BAG2;RPS7;RPL11
Biological Process	peroxisomal transport (GO:0043574)	3/9	0.017576620319539105	0.19316442085579336	0	0	7.1301526717557255	28.814270666301088	PEX6;HACL1;ABCD1
Biological Process	positive regulation of DNA-directed DNA polymerase activity (GO:1900264)	3/9	0.017576620319539105	0.19316442085579336	0	0	7.1301526717557255	28.814270666301088	RFC5;RFC4;RFC2
Biological Process	positive regulation of mitochondrial calcium ion concentration (GO:0051561)	3/9	0.017576620319539105	0.19316442085579336	0	0	7.1301526717557255	28.814270666301088	BCAP31;MCUR1;RAP1GDS1
Biological Process	positive regulation of sequestering of triglyceride (GO:0010890)	3/9	0.017576620319539105	0.19316442085579336	0	0	7.1301526717557255	28.814270666301088	PLIN3;FITM2;PLIN2
Biological Process	regulation of DNA-directed DNA polymerase activity (GO:1900262)	3/9	0.017576620319539105	0.19316442085579336	0	0	7.1301526717557255	28.814270666301088	RFC5;RFC4;RFC2
Biological Process	regulation of DNA-templated transcription in response to stress (GO:0043620)	3/9	0.017576620319539105	0.19316442085579336	0	0	7.1301526717557255	28.814270666301088	MUC1;RPS6KA1;RELA
Biological Process	response to magnesium ion (GO:0032026)	3/9	0.017576620319539105	0.19316442085579336	0	0	7.1301526717557255	28.814270666301088	ANK3;FBP1;THBS1
Biological Process	response to type I interferon (GO:0034340)	3/9	0.017576620319539105	0.19316442085579336	0	0	7.1301526717557255	28.814270666301088	SP100;MX1;ISG15
Biological Process	glutamine family amino acid catabolic process (GO:0009065)	4/16	0.01780488180715906	0.19316442085579336	0	0	4.7555385790679905	19.15665331386166	ALDH4A1;GLUD1;DDAH1;GLS
Biological Process	histone H2A acetylation (GO:0043968)	4/16	0.01780488180715906	0.19316442085579336	0	0	4.7555385790679905	19.15665331386166	MORF4L1;ACTL6A;EP400;BRD8
Biological Process	nucleotide catabolic process (GO:0009166)	4/16	0.01780488180715906	0.19316442085579336	0	0	4.7555385790679905	19.15665331386166	NT5E;SAMHD1;NUDT3;ITPA
Biological Process	positive regulation by host of viral transcription (GO:0043923)	4/16	0.01780488180715906	0.19316442085579336	0	0	4.7555385790679905	19.15665331386166	CCNT1;SP1;ZNF639;CHD1
Biological Process	positive regulation of immunoglobulin mediated immune response (GO:0002891)	4/16	0.01780488180715906	0.19316442085579336	0	0	4.7555385790679905	19.15665331386166	PAXIP1;RIF1;TFRC;NECTIN2
Biological Process	T cell mediated immunity (GO:0002456)	4/16	0.01780488180715906	0.19316442085579336	0	0	4.7555385790679905	19.15665331386166	CTSH;HLA-A;CD46;CD55
Biological Process	regulation of gene expression, epigenetic (GO:0040029)	11/82	0.017977659537500242	0.1932285886653737	0	0	2.215183574565674	8.901993042076086	KAT2A;MTA1;MYO1C;POLR1C;TASOR;GLMN;DNMT3B;RBBP7;JARID2;PPM1D;MACROH2A1
Biological Process	long-chain fatty-acyl-CoA metabolic process (GO:0035336)	5/24	0.01804270787105866	0.1932285886653737	0	0	3.7558345404796394	15.079727029400756	ACSL1;ELOVL5;ELOVL2;ACSL3;ACSF3
Biological Process	negative regulation of NIK/NF-kappaB signaling (GO:1901223)	5/24	0.01804270787105866	0.1932285886653737	0	0	3.7558345404796394	15.079727029400756	PPM1B;CPNE1;NMI;UACA;RELA
Biological Process	purine ribonucleotide catabolic process (GO:0009154)	5/24	0.01804270787105866	0.1932285886653737	0	0	3.7558345404796394	15.079727029400756	NT5E;FITM2;MLYCD;NUDT3;ACAT1
Biological Process	regulation of ruffle assembly (GO:1900027)	5/24	0.01804270787105866	0.1932285886653737	0	0	3.7558345404796394	15.079727029400756	EPS8;RDX;TACSTD2;EPS8L1;EPS8L2
Biological Process	cellular respiration (GO:0045333)	7/42	0.018483913021755043	0.19643872869548853	0	0	2.8563552833078103	11.399298311941946	NDUFA5;MDH2;UQCRC1;ETFA;MTFR1;ATP5F1D;SLC25A13
Biological Process	regulation of extrinsic apoptotic signaling pathway via death domain receptors (GO:1902041)	7/42	0.018483913021755043	0.19643872869548853	0	0	2.8563552833078103	11.399298311941946	SP100;RNF34;TRADD;PEA15;BRCA1;THBS1;ICAM1
Biological Process	translesion synthesis (GO:0019985)	7/42	0.018483913021755043	0.19643872869548853	0	0	2.8563552833078103	11.399298311941946	RFC5;PARP10;RFC4;POLDIP2;RFC2;UFD1;ISG15
Biological Process	cytoskeleton-dependent cytokinesis (GO:0061640)	10/72	0.018766561706557407	0.19792783815067888	0	0	2.3054737206941796	9.165822592834294	USP8;ANLN;RACGAP1;ROCK2;CKAP2;SEPTIN5;SNX9;ANK3;MYH10;SEPTIN10
Biological Process	negative regulation of supramolecular fiber organization (GO:1902904)	10/72	0.018766561706557407	0.19792783815067888	0	0	2.3054737206941796	9.165822592834294	LIMA1;TPX2;PRKCD;TWF2;TWF1;CIB1;PFDN2;MAPRE1;CYRIB;HDGFL3
Biological Process	positive regulation of secretion by cell (GO:1903532)	10/72	0.018766561706557407	0.19792783815067888	0	0	2.3054737206941796	9.165822592834294	SLC12A2;ATP6AP1;GOLPH3L;ADAM9;STXBP5;DNM1L;EZR;MYH10;RAB5A;UNC13D
Biological Process	regulation of cell migration (GO:0030334)	38/408	0.018885866339449973	0.19868312921754694	0	0	1.4754552199258082	5.856585561178418	MACF1;CD151;SEMA3C;ROCK2;SRC;TRADD;ZMYND8;CIB1;PTPRK;THBS1;AMOT;CLN3;CYP1B1;CTSH;CPNE3;APPL1;SPAG9;DDX58;RDX;TPM1;SEMA4C;MEAK7;ACTN4;CYRIB;SOD2;SORL1;PTK2;PTP4A1;BST2;CLDN3;MYO1C;ADAM15;DLG5;ADAM9;PLXNB2;EPPK1;AMOTL2;MAPRE1
Biological Process	apoptotic mitochondrial changes (GO:0008637)	6/33	0.019005357619917316	0.1987490657825925	0	0	3.172660035705177	12.573360732730823	VPS35;BID;DNM1L;SOD2;CCAR2;HK2
Biological Process	positive regulation of histone modification (GO:0031058)	6/33	0.019005357619917316	0.1987490657825925	0	0	3.172660035705177	12.573360732730823	NIPBL;PAXIP1;SART3;KDM1A;FMR1;BRCA1
Biological Process	regulation of cell population proliferation (GO:0042127)	65/764	0.019035256180329908	0.1987490657825925	0	0	1.340307582260372	5.309578132914213	TES;TFRC;CELF1;PDCD5;ASH2L;CIB1;TCIRG1;PTPRK;NUDT6;UFL1;NAMPT;CYP1B1;CTSH;CAPN1;MAP2K1;PRMT1;P3H1;PPP2R5C;RUNX1;CLDN3;DDAH1;CSNK2B;PHIP;CD47;SLC25A5;EEF1E1;HDAC2;UHRF1;TTK;PDS5B;PPM1D;THBS1;RELA;TBRG4;RNF139;EPCAM;CLMN;S100A13;RPRD1B;TP53I11;S100A11;CGREF1;JUND;STAT1;XRCC5;GLMN;MEAK7;HMGA1;EIF2AK2;AKR1C2;NMI;SOD2;DHRS2;PML;PTK2;CHERP;TBX2;SQLE;REST;DLG3;DLG5;DNAJA2;CDK13;FRK;PTPN2
Biological Process	ameboidal-type cell migration (GO:0001667)	8/52	0.019269649472706925	0.19919940373026565	0	0	2.5974225008707768	10.257803244896332	SGPL1;CENPV;SEMA3C;SEMA4C;ANXA6;AMOTL2;PKN2;AMOT
Biological Process	glycolipid metabolic process (GO:0006664)	8/52	0.019269649472706925	0.19919940373026565	0	0	2.5974225008707768	10.257803244896332	CTSA;B3GALNT1;SCCPDH;GLB1;B4GALNT1;ESYT2;ESYT1;GLA
Biological Process	positive regulation of protein localization to plasma membrane (GO:1903078)	8/52	0.019269649472706925	0.19919940373026565	0	0	2.5974225008707768	10.257803244896332	CLN3;PRKCI;WNK3;ZDHHC5;AGR2;CIB1;ACSL3;SQSTM1
Biological Process	protein homotetramerization (GO:0051289)	8/52	0.019269649472706925	0.19919940373026565	0	0	2.5974225008707768	10.257803244896332	ALDH1A3;USP16;SAMHD1;SOD2;B2M;HSD17B10;GLS;ALDH9A1
Biological Process	peptide metabolic process (GO:0006518)	11/83	0.019536545309181332	0.2014585340545778	0	0	2.184299795186892	8.596242927031556	MIPEP;GSTZ1;BACE2;NLN;G6PD;DNPEP;CPD;GSR;TPP1;LTA4H;THOP1
Biological Process	regulation of protein-containing complex assembly (GO:0043254)	14/116	0.019765528108594815	0.20281573916356158	0	0	1.9637277543811982	7.705306113662689	NAPA;FARP2;RALB;TFRC;SRC;STXBP1;FAF1;EIF2AK2;TFIP11;SORL1;GNL3L;AIDA;BID;AJUBA
Biological Process	sphingolipid metabolic process (GO:0006665)	14/116	0.019765528108594815	0.20281573916356158	0	0	1.9637277543811982	7.705306113662689	CTSA;B3GALNT1;ELOVL5;ELOVL2;SGPL1;SPTLC2;GLB1;B4GALNT1;ESYT2;KDSR;ESYT1;GLA;CERS1;CERS2
Biological Process	regulation of gene expression (GO:0010468)	88/1079	0.019910695616864905	0.20354345265836934	0	0	1.2827677670462736	5.023957680737984	ATF2;NUP107;TFRC;CELF1;PDCD5;CHD7;BRCA1;CHD3;ATRAID;BACH1;CCAR2;YY1;PTBP1;SART3;SNRNP70;CPNE1;DNMT3B;ZNF646;CTSH;VPS35;FADS1;DAXX;MBNL1;MAP2K1;RPS7;DDX58;ANK3;TAPBP;TLE5;RUNX1;MLF2;SLC7A5;CLDN3;PSPC1;HNRNPH1;ESRP1;NOS1AP;ADNP;CD46;EZR;AJUBA;NOTCH2;CRABP2;AHNAK;ROCK2;YTHDC1;MAGED1;CTR9;RPL11;CXXC1;ZNF22;SPTY2D1;HNRNPLL;MACROH2A1;RELA;AURKA;MTA1;NOCT;DHX36;NSD2;AGR2;IGF2BP2;ZNF148;RREB1;ZFHX3;PHF12…
Biological Process	rRNA metabolic process (GO:0016072)	18/162	0.019934164350603623	0.20354345265836934	0	0	1.789864864864865	7.007894092415429	TRIR;NOP56;NOP14;DDX49;DDX27;RPS7;RRP1;RPL11;WDR74;SENP3;RPS14;LAS1L;XRN2;DHX37;RPL13;RRP12;UTP14A;MDN1
Biological Process	spindle assembly (GO:0051225)	11/84	0.02119311136439285	0.21411092153325625	0	0	2.154262146749995	8.302696685009987	TPX2;NCOR1;STAG2;NUMA1;KIFC1;HAUS7;BCCIP;RCC1;HAUS3;SMC3;MAPRE1
Biological Process	divalent inorganic cation homeostasis (GO:0072507)	5/25	0.02136563497565437	0.21411092153325625	0	0	3.5678516819571864	13.721855849213751	WFS1;TRPM7;S100A14;ANK3;CNNM4
Biological Process	peroxisome organization (GO:0007031)	5/25	0.02136563497565437	0.21411092153325625	0	0	3.5678516819571864	13.721855849213751	ABCD3;PEX3;PEX6;DNM1L;ABCD1
Biological Process	regulation of ryanodine-sensitive calcium-release channel activity (GO:0060314)	5/25	0.02136563497565437	0.21411092153325625	0	0	3.5678516819571864	13.721855849213751	CAMK2D;GSTO1;SRI;PRKACA;JPH1
Biological Process	positive regulation of cytokine production (GO:0001819)	32/335	0.021401123255494765	0.21411092153325625	0	0	1.5156475834937124	5.826621995593826	STOML2;ROCK2;BRCA1;DDX41;HMGB1;RELA;PYCARD;DHX36;S100A13;CYP1B1;APPL1;XRCC5;POLR3GL;DDX58;RFTN1;GLMN;EIF2AK2;ISG15;HLA-A;CYRIB;SORL1;RUNX1;SULF2;NFKB2;SLC7A5;KAT2A;POLR3A;IRF3;POLR3B;POLR1C;CD46;PLCB1
Biological Process	cellular response to peptide hormone stimulus (GO:0071375)	13/106	0.021414628791825322	0.21411092153325625	0	0	1.9993548387096773	7.684882209987916	PRKCI;SRC;PRKCD;SLC39A14;RELA;USF1;ADCY9;TBC1D4;PRKAR2B;RAB12;RAB13;PRKACA;RAB8A
Biological Process	peptidyl-lysine modification (GO:0018205)	13/106	0.021414628791825322	0.21411092153325625	0	0	1.9993548387096773	7.684882209987916	NUP214;PIAS4;RANBP2;NUP107;NUP133;RANGAP1;SENP3;PIAS2;NUP160;NUP93;RNF113A;POM121C;NUP85
Biological Process	regulation of cell cycle process (GO:0010564)	13/106	0.021414628791825322	0.21411092153325625	0	0	1.9993548387096773	7.684882209987916	AHCTF1;NUMA1;PIK3R4;MKI67;KNSTRN;SND1;AURKA;RACGAP1;RCC1;PIN1;RPRD1B;FSD1;CDK13
Biological Process	IRE1-mediated unfolded protein response (GO:0036498)	8/53	0.021431650091062855	0.21411092153325625	0	0	2.539565772669221	9.759262955959493	WFS1;CXXC1;TPP1;ATP6V0D1;TLN1;PDIA6;ARFGAP1;PDIA5
Biological Process	organelle assembly (GO:0070925)	39/425	0.021723147439395796	0.21553904507351399	0	0	1.4513852172993549	5.557901001895358	UNC119B;DDX6;ABCB6;TMEM41B;RAB1B;VPS4B;FITM2;FNBP1L;ARL13B;HAUS7;SH3PXD2B;DHX37;RCC1;UBAP2L;RAB8A;FARP2;DYNC2H1;GABARAPL2;ABCC4;STX7;PRRC2C;HAUS3;IFT80;PATL1;ELAPOR1;WDR11;ATXN2L;SQLE;ANLN;CENPF;NCOR1;ATG16L1;EXOC4;EXOC6;RAB17;ATP6V0D1;MAPRE1;CHMP6;RPS23
Biological Process	histone lysine methylation (GO:0034968)	6/34	0.021833287811095274	0.21553904507351399	0	0	3.059186796371188	11.699307750094336	PAXIP1;RBBP5;EHMT2;CXXC1;WDR5;ASH2L
Biological Process	positive regulation of protein dephosphorylation (GO:0035307)	6/34	0.021833287811095274	0.21553904507351399	0	0	3.059186796371188	11.699307750094336	PPP1R15B;PTBP1;ANKLE2;PRKCD;SYMPK;PIN1
Biological Process	regulation of keratinocyte differentiation (GO:0045616)	6/34	0.021833287811095274	0.21553904507351399	0	0	3.059186796371188	11.699307750094336	NUMA1;ROCK2;TRIM16;MACROH2A1;GRHL2;RUNX1
Biological Process	sister chromatid segregation (GO:0000819)	6/34	0.021833287811095274	0.21553904507351399	0	0	3.059186796371188	11.699307750094336	TOP2A;DSN1;KIFC1;CHAMP1;KNSTRN;ZWINT
Biological Process	pyrimidine-containing compound catabolic process (GO:0072529)	4/17	0.02209929128528558	0.2156104156779853	0	0	4.389492860081095	16.73366743271844	NT5C3A;NT5E;DPYSL2;UPP1
Biological Process	regulation of Arp2/3 complex-mediated actin nucleation (GO:0034315)	4/17	0.02209929128528558	0.2156104156779853	0	0	4.389492860081095	16.73366743271844	CYFIP1;PICK1;ARFIP1;CORO1B
Biological Process	regulation of metal ion transport (GO:0010959)	4/17	0.02209929128528558	0.2156104156779853	0	0	4.389492860081095	16.73366743271844	STIM1;EPB41;SRI;CAMK2G
Biological Process	regulation of stem cell proliferation (GO:0072091)	4/17	0.02209929128528558	0.2156104156779853	0	0	4.389492860081095	16.73366743271844	KDM1A;EPCAM;EIF2AK2;HNRNPU
Biological Process	tail-anchored membrane protein insertion into ER membrane (GO:0071816)	4/17	0.02209929128528558	0.2156104156779853	0	0	4.389492860081095	16.73366743271844	EMC3;EMC4;EMC7;GET3
Biological Process	cellular response to amino acid starvation (GO:0034198)	10/74	0.022367026251724032	0.2172052013162758	0	0	2.2331878357636223	8.48648771644644	ATP6V1A;ATF2;RRAGA;ATP6V1B2;EIF2AK2;LAMTOR2;TCIRG1;ATP6V0D1;LAMTOR3;ATP6V1F
Biological Process	mitotic nuclear division (GO:0140014)	10/74	0.022367026251724032	0.2172052013162758	0	0	2.2331878357636223	8.48648771644644	EPS8;TPX2;DSN1;STAG2;KIFC1;UBE2S;BCCIP;SMC3;KNSTRN;ZWINT
Biological Process	cellular component assembly (GO:0022607)	26/261	0.022424642689966794	0.21725828243349224	0	0	1.5862454330539437	6.0239174155796515	CYFIP1;CAPG;CORO1B;EPS8;SLC9A3R2;LIMA1;MICAL1;PLS3;SNX9;QSOX1;DNM1L;KPNA3;MDN1;STX7;ANK3;PARVB;GRHL2;PML;AIF1L;TAPBP;MYO1B;CAPZA2;FSCN1;PKP2;EPPK1;EZR
Biological Process	tRNA processing (GO:0008033)	9/64	0.02328972853746478	0.219327283395309	0	0	2.3380925822643612	8.790626870931492	QTRT1;TRUB1;SARS1;KARS1;TRMT6;NSUN6;THUMPD1;TRNT1;TSEN2
Biological Process	metal ion homeostasis (GO:0055065)	7/44	0.023451516315747916	0.219327283395309	0	0	2.7016679773188197	10.138873955074816	SLC12A2;WFS1;COX11;S100A14;ANK3;SLC12A7;CNNM4
Biological Process	positive regulation of mRNA catabolic process (GO:0061014)	7/44	0.023451516315747916	0.219327283395309	0	0	2.7016679773188197	10.138873955074816	RIDA;CELF1;ROCK2;DHX36;POLR2G;ZC3HAV1;GTPBP1
Biological Process	ncRNA processing (GO:0034470)	21/201	0.023696371845132427	0.219327283395309	0	0	1.6711687306501548	6.254237556407765	NOP56;NOP14;DDX49;DDX27;INTS1;RPS7;KARS1;RRP1;RPL11;WDR74;SENP3;RPS14;SARS1;LAS1L;XRN2;HNRNPA2B1;DHX37;RPL13;RRP12;UTP14A;MDN1
Biological Process	regulation of proteasomal protein catabolic process (GO:0061136)	8/54	0.023759681868153127	0.219327283395309	0	0	2.484224554389472	9.290416472814037	UFL1;GABARAPL2;BAG2;FMR1;GLMN;RAD23A;PRKACA;UBQLN4
Biological Process	arginine metabolic process (GO:0006525)	3/10	0.023901725074764832	0.219327283395309	0	0	6.111232279171211	22.818147463242624	DDAH1;DDAH2;ASS1
Biological Process	chloride ion homeostasis (GO:0055064)	3/10	0.023901725074764832	0.219327283395309	0	0	6.111232279171211	22.818147463242624	CA12;SLC12A2;SLC12A7
Biological Process	dicarboxylic acid biosynthetic process (GO:0043650)	3/10	0.023901725074764832	0.219327283395309	0	0	6.111232279171211	22.818147463242624	GLUD1;MTHFD1L;GLS
Biological Process	DNA dealkylation (GO:0035510)	3/10	0.023901725074764832	0.219327283395309	0	0	6.111232279171211	22.818147463242624	ALKBH5;ALKBH1;ASCC3
Biological Process	DNA dealkylation involved in DNA repair (GO:0006307)	3/10	0.023901725074764832	0.219327283395309	0	0	6.111232279171211	22.818147463242624	ALKBH5;ALKBH1;ASCC3
Biological Process	ether lipid biosynthetic process (GO:0008611)	3/10	0.023901725074764832	0.219327283395309	0	0	6.111232279171211	22.818147463242624	GNPAT;DHRS7B;LPCAT2
Biological Process	long-chain fatty acid import into cell (GO:0044539)	3/10	0.023901725074764832	0.219327283395309	0	0	6.111232279171211	22.818147463242624	ACSL1;ACSL3;SLC27A2
Biological Process	monovalent inorganic anion homeostasis (GO:0055083)	3/10	0.023901725074764832	0.219327283395309	0	0	6.111232279171211	22.818147463242624	CA12;SLC12A2;SLC12A7
Biological Process	negative regulation of cell adhesion mediated by integrin (GO:0033629)	3/10	0.023901725074764832	0.219327283395309	0	0	6.111232279171211	22.818147463242624	MUC1;WNK1;CYP1B1
Biological Process	negative regulation of inclusion body assembly (GO:0090084)	3/10	0.023901725074764832	0.219327283395309	0	0	6.111232279171211	22.818147463242624	DNAJB6;DNAJA4;SORL1
Biological Process	negative regulation of interferon-beta production (GO:0032688)	3/10	0.023901725074764832	0.219327283395309	0	0	6.111232279171211	22.818147463242624	PYCARD;YY1;PPM1B
Biological Process	nuclear pore complex assembly (GO:0051292)	3/10	0.023901725074764832	0.219327283395309	0	0	6.111232279171211	22.818147463242624	NUP93;AHCTF1;NUP107
Biological Process	nucleoside metabolic process (GO:0009116)	3/10	0.023901725074764832	0.219327283395309	0	0	6.111232279171211	22.818147463242624	NT5C3A;MACROD1;NME4
Biological Process	positive regulation by symbiont of entry into host (GO:0075294)	3/10	0.023901725074764832	0.219327283395309	0	0	6.111232279171211	22.818147463242624	LGALS1;P4HB;HLA-DRB1
Biological Process	positive regulation of dendritic spine morphogenesis (GO:0061003)	3/10	0.023901725074764832	0.219327283395309	0	0	6.111232279171211	22.818147463242624	CAPRIN1;DHX36;DBN1
Biological Process	positive regulation of viral entry into host cell (GO:0046598)	3/10	0.023901725074764832	0.219327283395309	0	0	6.111232279171211	22.818147463242624	LGALS1;P4HB;HLA-DRB1
Biological Process	protein insertion into ER membrane by stop-transfer membrane-anchor sequence (GO:0045050)	3/10	0.023901725074764832	0.219327283395309	0	0	6.111232279171211	22.818147463242624	EMC3;EMC4;EMC7
Biological Process	regulation of carbohydrate biosynthetic process (GO:0043255)	3/10	0.023901725074764832	0.219327283395309	0	0	6.111232279171211	22.818147463242624	USP7;FBP1;OGT
Biological Process	regulation of DNA damage checkpoint (GO:2000001)	3/10	0.023901725074764832	0.219327283395309	0	0	6.111232279171211	22.818147463242624	DDX39B;CCAR2;WDR76
Biological Process	integrin-mediated signaling pathway (GO:0007229)	10/75	0.024343729946776534	0.22240346262778737	0	0	2.1987130291044337	8.16927639540245	ITGB5;DST;ADAM15;ITGB4;SRC;ITGA2;ADAM9;ISG15;CD47;PTK2
Biological Process	response to amino acid starvation (GO:1990928)	10/75	0.024343729946776534	0.22240346262778737	0	0	2.1987130291044337	8.16927639540245	ATP6V1A;ATF2;RRAGA;ATP6V1B2;EIF2AK2;LAMTOR2;TCIRG1;ATP6V0D1;LAMTOR3;ATP6V1F
Biological Process	DNA replication (GO:0006260)	13/108	0.024595770705327466	0.2242143999089589	0	0	1.9570526315789474	7.251233783003117	RFC5;RFC4;RFC2;IGHMBP2;WRNIP1;MCM10;BRCA1;PTMS;POLA2;RAD50;ORC2;CDK2AP1;MCM5
Biological Process	double-strand break repair via homologous recombination (GO:0000724)	12/97	0.024856712033187994	0.22502204450488583	0	0	2.018573947642085	7.457878738959703	YY1;MORF4L1;NIPBL;RAD50;GINS4;TONSL;XRCC1;SMC5;MCM5;BRCA1;SAMHD1;AP5S1
Biological Process	regulation of mitotic spindle organization (GO:0060236)	6/35	0.02493175620636877	0.22502204450488583	0	0	2.9535392976809223	10.903323885467593	TPX2;NUMA1;VPS4B;TACC3;HNRNPU;FSD1
Biological Process	negative regulation of intrinsic apoptotic signaling pathway in response to DNA damage (GO:1902230)	5/26	0.025062464870443356	0.22502204450488583	0	0	3.3977719528178243	12.525492079591725	MUC1;KDM1A;TAF9B;CCAR2;ZNF385A
Biological Process	negative regulation of proteolysis involved in cellular protein catabolic process (GO:1903051)	5/26	0.025062464870443356	0.22502204450488583	0	0	3.3977719528178243	12.525492079591725	GABARAPL2;PDCL3;RPS7;RPL11;PML
Biological Process	positive regulation of filopodium assembly (GO:0051491)	5/26	0.025062464870443356	0.22502204450488583	0	0	3.3977719528178243	12.525492079591725	BCAS3;FMR1;PALM;FSCN1;FNBP1L
Biological Process	positive regulation of viral transcription (GO:0050434)	5/26	0.025062464870443356	0.22502204450488583	0	0	3.3977719528178243	12.525492079591725	CCNT1;POLR2C;POLR2G;GTF2F1;GTF2F2
Biological Process	regulation of telomere maintenance (GO:0032204)	5/26	0.025062464870443356	0.22502204450488583	0	0	3.3977719528178243	12.525492079591725	USP7;RAD50;XRCC5;DHX36;PML
Biological Process	nitrogen compound transport (GO:0071705)	16/143	0.02557597335313327	0.2291387204067811	0	0	1.8028278462108196	6.609350608763337	SLC12A2;RALBP1;SLC38A1;SLC22A5;ABCB6;SLC44A1;ARRDC1;SLC44A2;HIKESHI;SLC3A2;SCAMP1;SLC7A5;CENPF;SLC6A8;PICK1;SLC15A4
Biological Process	regulation of angiogenesis (GO:0045765)	21/203	0.026091021662314477	0.23325149408841653	0	0	1.652625625148845	6.0257440953386	ATF2;SP100;ANXA3;STAT1;CEMIP2;ROCK2;BRCA1;THBS1;HK2;PML;RUNX1;MTDH;AMOT;PDCL3;SARS1;RRAS;STIM1;SP1;CYP1B1;CTSH;HTATIP2
Biological Process	glycoprotein metabolic process (GO:0009100)	8/55	0.026259441944784846	0.23425446497210636	0	0	2.4312382815684357	8.849050087559808	ERP44;MANBA;MAN2A2;TNIP1;MAN1A2;MGAT4A;NGLY1;MAN2B1
Biological Process	adenine nucleotide transport (GO:0051503)	4/18	0.026972345507234746	0.23806523598122872	0	0	4.075739386663757	14.725414813751966	ABCC4;SLC35B2;LRRC8A;SLC25A5
Biological Process	mitochondrial fission (GO:0000266)	4/18	0.026972345507234746	0.23806523598122872	0	0	4.075739386663757	14.725414813751966	MX1;MTFR1;DNM1L;GDAP1
Biological Process	regulation of early endosome to late endosome transport (GO:2000641)	4/18	0.026972345507234746	0.23806523598122872	0	0	4.075739386663757	14.725414813751966	MAP2K1;SRC;RDX;EZR
Biological Process	regulation of production of miRNAs involved in gene silencing by miRNA (GO:1903798)	4/18	0.026972345507234746	0.23806523598122872	0	0	4.075739386663757	14.725414813751966	NCOR2;DDX5;MAP2K1;NCOR1
Biological Process	regulation of spindle organization (GO:0090224)	4/18	0.026972345507234746	0.23806523598122872	0	0	4.075739386663757	14.725414813751966	TPX2;NUMA1;TACC3;FSD1
Biological Process	negative regulation of transcription by RNA polymerase II (GO:0000122)	58/684	0.027146376615032594	0.23909472511252808	0	0	1.3333732163995775	4.808826104769495	RIF1;KDM1A;TCF25;EHMT2;FHL2;HNRNPU;CHD3;HMGB1;BACH1;IRF2BPL;YY1;UXT;RPS14;NIPBL;SIN3B;TRPS1;DNMT3B;ZHX2;TLE5;RUNX1;NCOR2;SARS1;NCOR1;EZR;FBP1;HDAC2;SP100;DDX5;UHRF1;CTR9;MACROH2A1;RELA;MTDH;MTA1;ORC2;TBL1X;ZNF148;TAF9B;RREB1;MTA3;BPTF;ZFHX3;CBX5;STAT1;WFS1;PHF12;IRF2BP2;WWP2;NR2F2;GATAD2B;TBX2;DRAP1;REST;NFIC;NEDD4;FRK;TRIM33;CC2D1A
Biological Process	regulation of protein phosphorylation (GO:0001932)	26/266	0.027625516250147728	0.2428014782660663	0	0	1.5527777777777778	5.572943406182365	PPP1R15B;RALB;TFRC;ROCK2;FMR1;TWF1;CIB1;STK4;SMG8;FXR1;FXR2;DAXX;RALBP1;PPP2R5C;PTPN13;PTK2;PML;PDCL3;CLDN3;DNAJC10;FKBP8;PIN1;PLXNB2;CDK2AP1;PHIP;HLA-DRB1
Biological Process	negative regulation of programmed cell death (GO:0043069)	35/381	0.02807300717702901	0.24621504820947968	0	0	1.451724153527459	5.186933115107983	NOTCH2;ANKLE2;HDAC2;TFRC;SRC;FHL2;CIB1;THBS1;RELA;MTDH;PRDX2;CLN3;RPS6KA1;CTSH;BID;TAF9B;HTATIP2;PRKCI;GPX4;WFS1;ANXA4;ANXA5;ASNS;DHCR24;DHRS2;PTK2;DNAJA1;HNRNPK;DDAH2;WNK3;CAT;PHIP;NAA16;NAA15;SQSTM1
Biological Process	positive regulation of T cell mediated immunity (GO:0002711)	6/36	0.028309990677386612	0.24777189319746354	0	0	2.8549349655700076	10.176531335800135	STX7;HLA-A;CYRIB;B2M;CD55;HLA-DRB1
Biological Process	cellular response to unfolded protein (GO:0034620)	5/27	0.02914534406067132	0.251923894032525	0	0	3.243154017236586	11.46604163393953	PTPN1;DAXX;ABCB10;HSPA13;OPTN
Biological Process	L-alpha-amino acid transmembrane transport (GO:1902475)	5/27	0.02914534406067132	0.251923894032525	0	0	3.243154017236586	11.46604163393953	SLC7A5;SLC38A1;SLC3A2;SLC25A12;SLC25A13
Biological Process	negative regulation of protein polymerization (GO:0032272)	5/27	0.02914534406067132	0.251923894032525	0	0	3.243154017236586	11.46604163393953	PRKCD;TWF2;TWF1;CYRIB;MAPRE1
Biological Process	nucleobase-containing small molecule interconversion (GO:0015949)	5/27	0.02914534406067132	0.251923894032525	0	0	3.243154017236586	11.46604163393953	DCTD;TXNRD1;GSR;CTPS2;NME4
Biological Process	peroxisomal membrane transport (GO:0015919)	5/27	0.02914534406067132	0.251923894032525	0	0	3.243154017236586	11.46604163393953	ABCD3;PEX3;PEX6;ABCD1;GDAP1
Biological Process	interleukin-12-mediated signaling pathway (GO:0035722)	7/46	0.029268162436807993	0.251923894032525	0	0	2.5628460360466487	9.050062776495768	CNN2;GSTO1;HNRNPA2B1;PDCD4;P4HB;SOD2;PLCB1
Biological Process	positive regulation of organelle assembly (GO:1902117)	7/46	0.029268162436807993	0.251923894032525	0	0	2.5628460360466487	9.050062776495768	RALB;NUMA1;SDC4;CROCC;FSCN1;CAPG;ELAPOR1
Biological Process	spliceosomal complex assembly (GO:0000245)	7/46	0.029268162436807993	0.251923894032525	0	0	2.5628460360466487	9.050062776495768	PRPF6;DDX39B;CELF1;YTHDC1;SMN1;SF1;SRSF9
Biological Process	protein modification by small protein conjugation (GO:0032446)	37/409	0.03003305274136838	0.2579746344753416	0	0	1.4276279199110122	5.004487922293564	NUP107;RNF34;CUL5;UHRF1;CTR9;DCUN1D1;BRCA1;NUP160;HERC5;UFL1;RNF113A;POM121C;RNF139;OS9;NUP85;NUP214;PIAS4;RANBP2;USP7;UBE2H;ANAPC7;DTX3L;NUP133;ARRDC1;WWP2;ISG15;HLA-A;RANGAP1;FBXO11;PIAS2;NUP93;DDB1;RRAGA;UBE2S;NEDD4;MKRN2;TRIM33
Biological Process	anion transmembrane transport (GO:0098656)	9/67	0.03040463885549683	0.25901102191174147	0	0	2.216799767294267	7.7436364708216425	SLC7A5;SLC6A8;SFXN3;SLC16A7;SLC3A2;LRRC8A;SLC25A12;SLC25A5;SLC25A13
Biological Process	regulation of autophagy (GO:0010506)	23/231	0.030501830080548725	0.25901102191174147	0	0	1.5839929934406678	5.528085801060194	CTSA;ATP6V1A;SREBF1;HTRA2;VPS26B;HMGB1;PIK3C2A;MTDH;UFL1;RRAGA;NEDD4;EXOC4;ATP6V1B2;VPS35;LAMTOR2;CAPN1;PRKACA;ATP6V0D1;DNM1L;LAMTOR3;EIF4E;OPTN;RAB8A
Biological Process	cellular response to superoxide (GO:0071451)	3/11	0.03128998422300873	0.25901102191174147	0	0	5.347041984732824	18.524598239165336	PRDX2;ADPRS;SOD2
Biological Process	ER-associated misfolded protein catabolic process (GO:0071712)	3/11	0.03128998422300873	0.25901102191174147	0	0	5.347041984732824	18.524598239165336	TOR1A;UFD1;UGGT2
Biological Process	glutamine family amino acid biosynthetic process (GO:0009084)	3/11	0.03128998422300873	0.25901102191174147	0	0	5.347041984732824	18.524598239165336	GLUD1;ASS1;GLS
Biological Process	Golgi to lysosome transport (GO:0090160)	3/11	0.03128998422300873	0.25901102191174147	0	0	5.347041984732824	18.524598239165336	AP4M1;CLN3;CCDC91
Biological Process	ketone body metabolic process (GO:1902224)	3/11	0.03128998422300873	0.25901102191174147	0	0	5.347041984732824	18.524598239165336	ACSS3;AACS;ACAT1
Biological Process	lipoprotein catabolic process (GO:0042159)	3/11	0.03128998422300873	0.25901102191174147	0	0	5.347041984732824	18.524598239165336	LYPLA2;ABHD10;LYPLA1
Biological Process	mitochondrial protein processing (GO:0034982)	3/11	0.03128998422300873	0.25901102191174147	0	0	5.347041984732824	18.524598239165336	MIPEP;STOML2;PMPCA
Biological Process	negative regulation of homotypic cell-cell adhesion (GO:0034111)	3/11	0.03128998422300873	0.25901102191174147	0	0	5.347041984732824	18.524598239165336	PRKCD;RDX;CD9
Biological Process	positive regulation of cytoplasmic transport (GO:1903651)	3/11	0.03128998422300873	0.25901102191174147	0	0	5.347041984732824	18.524598239165336	RDX;EZR;SORL1
Biological Process	positive regulation of posttranscriptional gene silencing (GO:0060148)	3/11	0.03128998422300873	0.25901102191174147	0	0	5.347041984732824	18.524598239165336	FXR1;FMR1;AJUBA
Biological Process	positive regulation of transcription elongation from RNA polymerase II promoter (GO:0032968)	3/11	0.03128998422300873	0.25901102191174147	0	0	5.347041984732824	18.524598239165336	SUPT16H;CDK13;SUPT6H
Biological Process	positive regulation of triglyceride biosynthetic process (GO:0010867)	3/11	0.03128998422300873	0.25901102191174147	0	0	5.347041984732824	18.524598239165336	CTDNEP1;SCARB1;SREBF1
Biological Process	pyrimidine nucleoside catabolic process (GO:0046135)	3/11	0.03128998422300873	0.25901102191174147	0	0	5.347041984732824	18.524598239165336	NT5C3A;NT5E;UPP1
Biological Process	regulation of lamellipodium morphogenesis (GO:2000392)	3/11	0.03128998422300873	0.25901102191174147	0	0	5.347041984732824	18.524598239165336	SRC;RREB1;CORO1B
Biological Process	transcription by RNA polymerase II (GO:0006366)	30/320	0.03145152657620327	0.25901102191174147	0	0	1.4833499072755127	5.131363840924311	NOTCH2;NOTCH3;DDX5;CCNT2;CCNT1;RNMT;CTR9;SUPT6H;IWS1;NOCT;POLR2C;SYMPK;RPRD1B;POLR2G;TBL1X;TAF9B;RREB1;SUPT16H;INTS1;TAF12;GTF2F1;GTF2F2;NCOR2;DRAP1;NCOR1;SP1;NFIC;TCEA1;CDK13;IRF9
Biological Process	carboxylic acid transport (GO:0046942)	8/57	0.03179547138577823	0.25901102191174147	0	0	2.3317538509656734	8.04089321676937	SLC7A5;CLN3;SLC38A1;SLC16A1;SLC16A7;SLC3A2;SLC16A3;SLC15A4
Biological Process	positive regulation of proteolysis (GO:0045862)	8/57	0.03179547138577823	0.25901102191174147	0	0	2.3317538509656734	8.04089321676937	HDAC2;BAG2;TNIP1;CTSH;ADAM9;SNX9;OGT;CTSC
Biological Process	centromere complex assembly (GO:0034508)	6/37	0.03197626527339574	0.25901102191174147	0	0	2.7626922032727004	9.511289971398442	CENPV;CENPF;CENPH;MIS18BP1;RBBP7;KNL1
Biological Process	regulation of cytoskeleton organization (GO:0051493)	13/112	0.03198351716067056	0.25901102191174147	0	0	1.8775757575757577	6.463619505098165	ROCK2;PRKCD;TWF2;IQGAP1;SORBS3;PTK2;BST2;CLN3;TAOK2;CAPN2;FSCN1;PFDN2;EZR
Biological Process	DNA alkylation (GO:0006305)	4/19	0.03243693874547997	0.25901102191174147	0	0	3.8038197097020627	13.041233911303092	EHMT2;DNMT3B;EHMT1;PPM1D
Biological Process	DNA methylation or demethylation (GO:0044728)	4/19	0.03243693874547997	0.25901102191174147	0	0	3.8038197097020627	13.041233911303092	EHMT2;DNMT3B;EHMT1;PPM1D
Biological Process	establishment or maintenance of apical/basal cell polarity (GO:0035088)	4/19	0.03243693874547997	0.25901102191174147	0	0	3.8038197097020627	13.041233911303092	PATJ;PRKCI;DLG3;FSCN1
Biological Process	glycerolipid catabolic process (GO:0046503)	4/19	0.03243693874547997	0.25901102191174147	0	0	3.8038197097020627	13.041233911303092	LYPLA2;GDE1;GDPD3;PNPLA6
Biological Process	histone deubiquitination (GO:0016578)	4/19	0.03243693874547997	0.25901102191174147	0	0	3.8038197097020627	13.041233911303092	USP7;KAT2A;USP16;USP3
Biological Process	negative regulation of cytokine production involved in inflammatory response (GO:1900016)	4/19	0.03243693874547997	0.25901102191174147	0	0	3.8038197097020627	13.041233911303092	CHID1;PYCARD;PDCD4;ABCD1
Biological Process	positive regulation of mitochondrial fission (GO:0090141)	4/19	0.03243693874547997	0.25901102191174147	0	0	3.8038197097020627	13.041233911303092	RALBP1;VPS35;DNM1L;AURKA
Biological Process	regulation of exosomal secretion (GO:1903541)	4/19	0.03243693874547997	0.25901102191174147	0	0	3.8038197097020627	13.041233911303092	SDC4;VPS4B;CHMP6;ATP9A
Biological Process	glycosphingolipid metabolic process (GO:0006687)	7/47	0.03251163451449729	0.25901102191174147	0	0	2.4986408882082696	8.560736640871745	CTSA;B3GALNT1;GLB1;B4GALNT1;ESYT2;ESYT1;GLA
Biological Process	histone deacetylation (GO:0016575)	7/47	0.03251163451449729	0.25901102191174147	0	0	2.4986408882082696	8.560736640871745	MORF4L1;HDAC2;REST;MTA1;SIN3B;TBL1X;MTA3
Biological Process	regulation of cellular metabolic process (GO:0031323)	7/47	0.03251163451449729	0.25901102191174147	0	0	2.4986408882082696	8.560736640871745	NCOR2;PM20D2;RNF34;MBOAT7;CYP1B1;VPS35;COQ7
Biological Process	cellular response to chemical stress (GO:0062197)	12/101	0.032808108538649815	0.25901102191174147	0	0	1.9274369758785377	6.586205537022022	PRDX2;CHCHD2;G6PD;TXNRD2;TXNRD1;CAT;GSR;HTRA2;STX2;SOD2;DHRS2;SERPINB6
Biological Process	defense response to symbiont (GO:0140546)	14/124	0.03289503131140466	0.25901102191174147	0	0	1.8201273707047378	6.214704153806807	DDX58;STAT1;MX1;IFIT5;EIF2AK2;ISG15;SAMHD1;RELA;PYCARD;BST2;NT5C3A;IRF3;OAS1;ABCE1
Biological Process	regulation of translational initiation (GO:0006446)	9/68	0.03307988075085527	0.25901102191174147	0	0	2.1791099095351982	7.4282152627845	EIF4A2;PPP1R15B;EIF2B2;FMR1;ALKBH1;EIF3H;MTIF2;POLR2G;NCK1
Biological Process	cellular response to acid chemical (GO:0071229)	5/28	0.03362440851051873	0.25901102191174147	0	0	3.101981119531977	10.523480353157243	RRAGA;CAPN2;LAMTOR2;LAMTOR3;IPO5
Biological Process	glycogen metabolic process (GO:0005977)	5/28	0.03362440851051873	0.25901102191174147	0	0	3.101981119531977	10.523480353157243	PYGB;GAA;PYGL;GYG1;PGM1
Biological Process	leukocyte cell-cell adhesion (GO:0007159)	5/28	0.03362440851051873	0.25901102191174147	0	0	3.101981119531977	10.523480353157243	NT5E;TNIP1;GFUS;EZR;ICAM1
Biological Process	phagosome acidification (GO:0090383)	5/28	0.03362440851051873	0.25901102191174147	0	0	3.101981119531977	10.523480353157243	ATP6V1A;ATP6V1B2;TCIRG1;ATP6V0D1;ATP6V1F
Biological Process	protein depolymerization (GO:0051261)	5/28	0.03362440851051873	0.25901102191174147	0	0	3.101981119531977	10.523480353157243	VPS4B;CFL2;MICAL1;TWF2;TWF1
Biological Process	protein localization to lysosome (GO:0061462)	5/28	0.03362440851051873	0.25901102191174147	0	0	3.101981119531977	10.523480353157243	AP4M1;ZFYVE16;NEDD4;M6PR;SORL1
Biological Process	cellular iron ion homeostasis (GO:0006879)	8/58	0.03484159799867296	0.25901102191174147	0	0	2.2849961685823756	7.670602490145863	ATP6V1A;TFRC;ATP6AP1;ABCB6;CCDC115;ACO1;ATP6V0D1;SLC39A14
Biological Process	membrane lipid biosynthetic process (GO:0046467)	8/58	0.03484159799867296	0.25901102191174147	0	0	2.2849961685823756	7.670602490145863	SGPL1;SCCPDH;SPTLC2;ELOVL5;ELOVL2;KDSR;CERS1;CERS2
Biological Process	mitochondrial respiratory chain complex I assembly (GO:0032981)	8/58	0.03484159799867296	0.25901102191174147	0	0	2.2849961685823756	7.670602490145863	NDUFA9;NDUFB8;NDUFB7;NDUFA5;NDUFB5;NDUFC2;NDUFV3;FOXRED1
Biological Process	NADH dehydrogenase complex assembly (GO:0010257)	8/58	0.03484159799867296	0.25901102191174147	0	0	2.2849961685823756	7.670602490145863	NDUFA9;NDUFB8;NDUFB7;NDUFA5;NDUFB5;NDUFC2;NDUFV3;FOXRED1
Biological Process	positive regulation of mitochondrion organization (GO:0010822)	8/58	0.03484159799867296	0.25901102191174147	0	0	2.2849961685823756	7.670602490145863	PYCARD;RALBP1;PDCD5;HTRA2;VPS35;DNM1L;BID;AURKA
Biological Process	positive regulation of protein binding (GO:0032092)	8/58	0.03484159799867296	0.25901102191174147	0	0	2.2849961685823756	7.670602490145863	PPP2CB;RALB;DTX3L;EPB41;RPL11;PIN1;STK4;B2M
Biological Process	cellular response to oxidative stress (GO:0034599)	14/125	0.03489703630766648	0.25901102191174147	0	0	1.8036327320391985	6.05182517097599	G6PD;TXNRD2;TXNRD1;PRKCD;TPM1;GSR;HTRA2;PTPRK;SOD2;DHRS2;PRDX2;CHCHD2;CAT;STX2
Biological Process	positive regulation of vasculature development (GO:1904018)	12/102	0.035051118472145974	0.25901102191174147	0	0	1.9059185242121446	6.3866334003989325	PDCL3;STIM1;RRAS;SP1;ANXA3;CYP1B1;CTSH;BRCA1;THBS1;HK2;RUNX1;MTDH
Biological Process	regulation of actin cytoskeleton organization (GO:0032956)	11/91	0.03578755473908393	0.25901102191174147	0	0	1.9650249615975421	6.543837856226461	EPS8;NOTCH2;BST2;ROCK2;PRKCD;TAOK2;FSCN1;TWF2;TWF1;IQGAP1;EZR
Biological Process	RNA 3'-end processing (GO:0031123)	9/69	0.03591346524714055	0.25901102191174147	0	0	2.142676380368098	7.127919333355615	DDX39A;DDX39B;SRSF2;SYMPK;RPRD1B;THOC2;TENT4B;CDC40;SRSF9
Biological Process	negative regulation of endothelial cell migration (GO:0010596)	6/38	0.035937855882969785	0.25901102191174147	0	0	2.6762146136189746	8.900993615436024	SP100;DNAJA4;CSNK2B;HMGB1;NR2F2;THBS1
Biological Process	negative regulation of innate immune response (GO:0045824)	6/38	0.035937855882969785	0.25901102191174147	0	0	2.6762146136189746	8.900993615436024	OAS1;ISG15;NMI;TTLL12;SAMHD1;PTPN2
Biological Process	base-excision repair (GO:0006284)	7/48	0.035986396405606434	0.25901102191174147	0	0	2.437567698801031	8.103972403208205	RFC5;MBD4;RFC4;RFC2;XRCC1;ADPRS;UNG
Biological Process	nucleus organization (GO:0006997)	7/48	0.035986396405606434	0.25901102191174147	0	0	2.437567698801031	8.103972403208205	CTDNEP1;NUP93;TOR1A;NUMA1;NUP133;VPS4B;CHMP6
Biological Process	regulation of mitochondrion organization (GO:0010821)	7/48	0.035986396405606434	0.25901102191174147	0	0	2.437567698801031	8.103972403208205	SREBF1;INF2;HTRA2;VPS35;DNM1L;CYRIB;SQSTM1
Biological Process	regulation of NIK/NF-kappaB signaling (GO:1901222)	10/80	0.036137231436561564	0.25901102191174147	0	0	2.0411139129481417	6.777379142647122	PPM1B;TRADD;CPNE1;PDCD4;EIF2AK2;ACTN4;NMI;EZR;UACA;RELA
Biological Process	amino-acid betaine biosynthetic process (GO:0006578)	2/5	0.03769406734958132	0.25901102191174147	0	0	9.501144164759726	31.147150196671483	TMLHE;ALDH9A1
Biological Process	cardiac muscle cell myoblast differentiation (GO:0060379)	2/5	0.03769406734958132	0.25901102191174147	0	0	9.501144164759726	31.147150196671483	REST;TBX2
Biological Process	carnitine biosynthetic process (GO:0045329)	2/5	0.03769406734958132	0.25901102191174147	0	0	9.501144164759726	31.147150196671483	TMLHE;ALDH9A1
Biological Process	CD4-positive, alpha-beta T cell activation (GO:0035710)	2/5	0.03769406734958132	0.25901102191174147	0	0	9.501144164759726	31.147150196671483	STOML2;HMGB1
Biological Process	cell-cell adhesion mediated by integrin (GO:0033631)	2/5	0.03769406734958132	0.25901102191174147	0	0	9.501144164759726	31.147150196671483	ADAM9;NPNT
Biological Process	cellular response to indole-3-methanol (GO:0071681)	2/5	0.03769406734958132	0.25901102191174147	0	0	9.501144164759726	31.147150196671483	CTNNA1;BRCA1
Biological Process	cellular response to nicotine (GO:0071316)	2/5	0.03769406734958132	0.25901102191174147	0	0	9.501144164759726	31.147150196671483	B2M;RELA
Biological Process	chromatin maintenance (GO:0070827)	2/5	0.03769406734958132	0.25901102191174147	0	0	9.501144164759726	31.147150196671483	HDAC2;SUPT6H
Biological Process	CRD-mediated mRNA stabilization (GO:0070934)	2/5	0.03769406734958132	0.25901102191174147	0	0	9.501144164759726	31.147150196671483	SYNCRIP;HNRNPU
Biological Process	disaccharide biosynthetic process (GO:0046351)	2/5	0.03769406734958132	0.25901102191174147	0	0	9.501144164759726	31.147150196671483	FBP1;FBP2
Biological Process	embryonic viscerocranium morphogenesis (GO:0048703)	2/5	0.03769406734958132	0.25901102191174147	0	0	9.501144164759726	31.147150196671483	NIPBL;MTHFD1L
Biological Process	establishment of monopolar cell polarity (GO:0061162)	2/5	0.03769406734958132	0.25901102191174147	0	0	9.501144164759726	31.147150196671483	PATJ;FSCN1
Biological Process	ethanolamine-containing compound metabolic process (GO:0042439)	2/5	0.03769406734958132	0.25901102191174147	0	0	9.501144164759726	31.147150196671483	GDE1;GDPD3
Biological Process	fatty acid derivative catabolic process (GO:1901569)	2/5	0.03769406734958132	0.25901102191174147	0	0	9.501144164759726	31.147150196671483	FITM2;ACAT1
Biological Process	glucuronate catabolic process (GO:0006064)	2/5	0.03769406734958132	0.25901102191174147	0	0	9.501144164759726	31.147150196671483	AKR1A1;CRYL1
Biological Process	glucuronate catabolic process to xylulose 5-phosphate (GO:0019640)	2/5	0.03769406734958132	0.25901102191174147	0	0	9.501144164759726	31.147150196671483	AKR1A1;CRYL1
Biological Process	immature B cell differentiation (GO:0002327)	2/5	0.03769406734958132	0.25901102191174147	0	0	9.501144164759726	31.147150196671483	IRF2BP2;LRRC8A
Biological Process	isocitrate metabolic process (GO:0006102)	2/5	0.03769406734958132	0.25901102191174147	0	0	9.501144164759726	31.147150196671483	IDH1;IDH2
Biological Process	isopentenyl diphosphate biosynthetic process (GO:0009240)	2/5	0.03769406734958132	0.25901102191174147	0	0	9.501144164759726	31.147150196671483	IDI1;PMVK
Biological Process	leucine catabolic process (GO:0006552)	2/5	0.03769406734958132	0.25901102191174147	0	0	9.501144164759726	31.147150196671483	IVD;MCCC1
Biological Process	lysosomal protein catabolic process (GO:1905146)	2/5	0.03769406734958132	0.25901102191174147	0	0	9.501144164759726	31.147150196671483	CLN3;CCDC115
Biological Process	mitochondrial RNA 3'-end processing (GO:0000965)	2/5	0.03769406734958132	0.25901102191174147	0	0	9.501144164759726	31.147150196671483	TRNT1;HSD17B10
Biological Process	mitochondrial tRNA methylation (GO:0070901)	2/5	0.03769406734958132	0.25901102191174147	0	0	9.501144164759726	31.147150196671483	PRORP;HSD17B10
Biological Process	N-acylethanolamine metabolic process (GO:0070291)	2/5	0.03769406734958132	0.25901102191174147	0	0	9.501144164759726	31.147150196671483	GDE1;GDPD3
Biological Process	negative regulation of CD4-positive, alpha-beta T cell differentiation (GO:0043371)	2/5	0.03769406734958132	0.25901102191174147	0	0	9.501144164759726	31.147150196671483	HMGB1;RUNX1
Biological Process	negative regulation of histone H3-K27 methylation (GO:0061086)	2/5	0.03769406734958132	0.25901102191174147	0	0	9.501144164759726	31.147150196671483	MACROH2A1;SUPT6H
Biological Process	oxidative RNA demethylation (GO:0035513)	2/5	0.03769406734958132	0.25901102191174147	0	0	9.501144164759726	31.147150196671483	ALKBH5;ALKBH1
Biological Process	positive regulation of dendritic cell differentiation (GO:2001200)	2/5	0.03769406734958132	0.25901102191174147	0	0	9.501144164759726	31.147150196671483	LGALS1;HMGB1
Biological Process	positive regulation of DNA ligation (GO:0051106)	2/5	0.03769406734958132	0.25901102191174147	0	0	9.501144164759726	31.147150196671483	XRCC1;HMGB1
Biological Process	positive regulation of DNA topoisomerase (ATP-hydrolyzing) activity (GO:2000373)	2/5	0.03769406734958132	0.25901102191174147	0	0	9.501144164759726	31.147150196671483	UHRF1;HNRNPU
Biological Process	positive regulation of endothelial cell-matrix adhesion via fibronectin (GO:1904906)	2/5	0.03769406734958132	0.25901102191174147	0	0	9.501144164759726	31.147150196671483	RRAS;GFUS
Biological Process	positive regulation of Golgi to plasma membrane protein transport (GO:0042998)	2/5	0.03769406734958132	0.25901102191174147	0	0	9.501144164759726	31.147150196671483	CLN3;ACSL3
Biological Process	positive regulation of histone ubiquitination (GO:0033184)	2/5	0.03769406734958132	0.25901102191174147	0	0	9.501144164759726	31.147150196671483	KDM1A;CTR9
Biological Process	positive regulation of maintenance of mitotic sister chromatid cohesion (GO:0034184)	2/5	0.03769406734958132	0.25901102191174147	0	0	9.501144164759726	31.147150196671483	SMC5;MACROH2A1
Biological Process	positive regulation of maintenance of sister chromatid cohesion (GO:0034093)	2/5	0.03769406734958132	0.25901102191174147	0	0	9.501144164759726	31.147150196671483	SMC5;MACROH2A1
Biological Process	positive regulation of toll-like receptor 9 signaling pathway (GO:0034165)	2/5	0.03769406734958132	0.25901102191174147	0	0	9.501144164759726	31.147150196671483	HMGB1;SLC15A4
Biological Process	positive regulation of vascular associated smooth muscle cell apoptotic process (GO:1905461)	2/5	0.03769406734958132	0.25901102191174147	0	0	9.501144164759726	31.147150196671483	PDCD4;SOD2
Biological Process	protein de-ADP-ribosylation (GO:0051725)	2/5	0.03769406734958132	0.25901102191174147	0	0	9.501144164759726	31.147150196671483	MACROD1;ADPRS
Biological Process	protein processing involved in protein targeting to mitochondrion (GO:0006627)	2/5	0.03769406734958132	0.25901102191174147	0	0	9.501144164759726	31.147150196671483	MIPEP;PMPCA
Biological Process	protein retention in Golgi apparatus (GO:0045053)	2/5	0.03769406734958132	0.25901102191174147	0	0	9.501144164759726	31.147150196671483	VPS13C;SORL1
Biological Process	pyrimidine nucleobase biosynthetic process (GO:0019856)	2/5	0.03769406734958132	0.25901102191174147	0	0	9.501144164759726	31.147150196671483	CTPS2;DHODH
Biological Process	pyrimidine nucleotide metabolic process (GO:0006220)	2/5	0.03769406734958132	0.25901102191174147	0	0	9.501144164759726	31.147150196671483	DCTD;CTPS2
Biological Process	regulation of caveolin-mediated endocytosis (GO:2001286)	2/5	0.03769406734958132	0.25901102191174147	0	0	9.501144164759726	31.147150196671483	CLN3;SRC
Biological Process	regulation of cellular response to osmotic stress (GO:0106049)	2/5	0.03769406734958132	0.25901102191174147	0	0	9.501144164759726	31.147150196671483	CLN3;EFHD1
Biological Process	regulation of chaperone-mediated protein folding (GO:1903644)	2/5	0.03769406734958132	0.25901102191174147	0	0	9.501144164759726	31.147150196671483	PDCL3;PDCD5
Biological Process	regulation of DNA topoisomerase (ATP-hydrolyzing) activity (GO:2000371)	2/5	0.03769406734958132	0.25901102191174147	0	0	9.501144164759726	31.147150196671483	UHRF1;HNRNPU
Biological Process	regulation of Fc-gamma receptor signaling pathway involved in phagocytosis (GO:1905449)	2/5	0.03769406734958132	0.25901102191174147	0	0	9.501144164759726	31.147150196671483	CD47;APPL1
Biological Process	regulation of growth rate (GO:0040009)	2/5	0.03769406734958132	0.25901102191174147	0	0	9.501144164759726	31.147150196671483	NOTCH2;RFTN1
Biological Process	regulation of maintenance of mitotic sister chromatid cohesion (GO:0034182)	2/5	0.03769406734958132	0.25901102191174147	0	0	9.501144164759726	31.147150196671483	SMC5;MACROH2A1
Biological Process	regulation of platelet-derived growth factor receptor-beta signaling pathway (GO:2000586)	2/5	0.03769406734958132	0.25901102191174147	0	0	9.501144164759726	31.147150196671483	HIP1;PTPN2
Biological Process	regulation of receptor catabolic process (GO:2000644)	2/5	0.03769406734958132	0.25901102191174147	0	0	9.501144164759726	31.147150196671483	PTPN1;DTX3L
Biological Process	regulation of snRNA transcription by RNA polymerase II (GO:1905380)	2/5	0.03769406734958132	0.25901102191174147	0	0	9.501144164759726	31.147150196671483	MEPCE;CC2D1A
Biological Process	regulation of synaptic vesicle priming (GO:0010807)	2/5	0.03769406734958132	0.25901102191174147	0	0	9.501144164759726	31.147150196671483	NAPA;STXBP1
Biological Process	regulation of triglyceride metabolic process (GO:0090207)	2/5	0.03769406734958132	0.25901102191174147	0	0	9.501144164759726	31.147150196671483	MBOAT7;FITM2
Biological Process	response to indole-3-methanol (GO:0071680)	2/5	0.03769406734958132	0.25901102191174147	0	0	9.501144164759726	31.147150196671483	CTNNA1;BRCA1
Biological Process	RNA phosphodiester bond hydrolysis, exonucleolytic (GO:0090503)	2/5	0.03769406734958132	0.25901102191174147	0	0	9.501144164759726	31.147150196671483	TOE1;TRIR
Biological Process	xylulose 5-phosphate biosynthetic process (GO:1901159)	2/5	0.03769406734958132	0.25901102191174147	0	0	9.501144164759726	31.147150196671483	AKR1A1;CRYL1
Biological Process	regulation of I-kappaB kinase/NF-kappaB signaling (GO:0043122)	22/224	0.03843954828157097	0.25901102191174147	0	0	1.5594251136964974	5.081649412228583	SLC35B2;CANT1;TFRC;SLC44A2;STAT1;TRADD;IFIT5;RELA;MTDH;BST2;PYCARD;UFL1;PPM1B;LGALS1;TNIP1;DHX36;CPNE1;S100A13;SQSTM1;OPTN;CC2D1A;HLA-DRB1
Biological Process	granulocyte differentiation (GO:0030851)	4/20	0.038501023439651894	0.25901102191174147	0	0	3.5658899923605807	11.614354940588232	JAGN1;SRP54;LBR;PML
Biological Process	maintenance of protein location in nucleus (GO:0051457)	4/20	0.038501023439651894	0.25901102191174147	0	0	3.5658899923605807	11.614354940588232	SP100;HNRNPU;RANGAP1;PML
Biological Process	negative regulation of telomere maintenance via telomerase (GO:0032211)	4/20	0.038501023439651894	0.25901102191174147	0	0	3.5658899923605807	11.614354940588232	GNL3L;SRC;HNRNPU;TENT4B
Biological Process	organic cation transport (GO:0015695)	4/20	0.038501023439651894	0.25901102191174147	0	0	3.5658899923605807	11.614354940588232	RALBP1;SLC22A5;SLC44A1;SLC44A2
Biological Process	positive regulation of alpha-beta T cell activation (GO:0046635)	4/20	0.038501023439651894	0.25901102191174147	0	0	3.5658899923605807	11.614354940588232	HSPH1;HLA-A;CD55;HLA-DRB1
Biological Process	positive regulation of dendrite morphogenesis (GO:0050775)	4/20	0.038501023439651894	0.25901102191174147	0	0	3.5658899923605807	11.614354940588232	SS18L1;CAPRIN1;DHX36;DBN1
Biological Process	positive regulation of interferon-alpha production (GO:0032727)	4/20	0.038501023439651894	0.25901102191174147	0	0	3.5658899923605807	11.614354940588232	IRF3;DDX58;STAT1;DHX36
Biological Process	regulation of nuclear division (GO:0051783)	4/20	0.038501023439651894	0.25901102191174147	0	0	3.5658899923605807	11.614354940588232	PIN1;RCC1;MKI67;CDK13
Biological Process	establishment of endothelial barrier (GO:0061028)	5/29	0.038507753607141294	0.25901102191174147	0	0	2.972572629969419	9.681358914144896	CLDN3;RAB1B;RDX;EZR;ICAM1
Biological Process	negative regulation of transferase activity (GO:0051348)	5/29	0.038507753607141294	0.25901102191174147	0	0	2.972572629969419	9.681358914144896	EIF4A2;DTX3L;SRC;HNRNPU;CERS1
Biological Process	negative regulation of wound healing (GO:0061045)	5/29	0.038507753607141294	0.25901102191174147	0	0	2.972572629969419	9.681358914144896	SLC12A2;CLDN3;CD109;CASK;EPPK1
Biological Process	positive regulation of extrinsic apoptotic signaling pathway (GO:2001238)	5/29	0.038507753607141294	0.25901102191174147	0	0	2.972572629969419	9.681358914144896	PYCARD;HTRA2;BID;THBS1;PML
Biological Process	positive regulation of viral genome replication (GO:0045070)	5/29	0.038507753607141294	0.25901102191174147	0	0	2.972572629969419	9.681358914144896	TOP2A;DDB1;STAU1;RAD23A;PKN2
Biological Process	regulation of gluconeogenesis (GO:0006111)	5/29	0.038507753607141294	0.25901102191174147	0	0	2.972572629969419	9.681358914144896	DDB1;USP7;FBP1;OGT;PTPN2
Biological Process	regulation of response to biotic stimulus (GO:0002831)	5/29	0.038507753607141294	0.25901102191174147	0	0	2.972572629969419	9.681358914144896	HERC5;SAMHD1;CD55;N4BP1;APPL1
Biological Process	negative regulation of protein modification process (GO:0031400)	10/81	0.03890118895800528	0.25901102191174147	0	0	2.012257736750511	6.5332584960352404	PPP1R15B;G6PD;CRTAP;DNAJC10;FKBP8;P3H1;XRCC1;CIB1;CDYL;PTPN13
Biological Process	positive regulation of cellular amide metabolic process (GO:0034250)	10/81	0.03890118895800528	0.25901102191174147	0	0	2.012257736750511	6.5332584960352404	RBM3;FXR1;FXR2;ROCK2;SP1;FMR1;PRKCD;PLXNB2;THBS1;RELA
Biological Process	cellular response to light stimulus (GO:0071482)	9/70	0.03890896537076424	0.25901102191174147	0	0	2.107437393140903	6.8418599478652755	YY1;KDM1A;FMR1;NEDD4;PRKCD;DHX36;PTPRK;USP28;N4BP1
Biological Process	snRNA transcription by RNA polymerase II (GO:0042795)	9/70	0.03890896537076424	0.25901102191174147	0	0	2.107437393140903	6.8418599478652755	CCNT2;CCNT1;INTS1;SP1;POLR2C;POLR2G;RPRD1B;GTF2F1;GTF2F2
Biological Process	secondary alcohol metabolic process (GO:1902652)	7/49	0.039697613412899097	0.25901102191174147	0	0	2.379402756508423	7.677057831814039	SQLE;NSDHL;EBP;SOAT1;IDH1;IDH2;APOB
Biological Process	adipose tissue development (GO:0060612)	3/12	0.039728286846280075	0.25901102191174147	0	0	4.752671755725191	15.330654453055848	SPTLC2;NAMPT;SH3PXD2B
Biological Process	autophagy of peroxisome (GO:0030242)	3/12	0.039728286846280075	0.25901102191174147	0	0	4.752671755725191	15.330654453055848	NBR1;PIK3R4;SQSTM1
Biological Process	carboxylic acid catabolic process (GO:0046395)	3/12	0.039728286846280075	0.25901102191174147	0	0	4.752671755725191	15.330654453055848	BCKDK;GNPDA1;AMDHD2
Biological Process	carnitine metabolic process (GO:0009437)	3/12	0.039728286846280075	0.25901102191174147	0	0	4.752671755725191	15.330654453055848	TMLHE;CROT;ALDH9A1
Biological Process	glutamine metabolic process (GO:0006541)	3/12	0.039728286846280075	0.25901102191174147	0	0	4.752671755725191	15.330654453055848	GLUD1;NIT2;GLS
Biological Process	glycine metabolic process (GO:0006544)	3/12	0.039728286846280075	0.25901102191174147	0	0	4.752671755725191	15.330654453055848	RIDA;DLD;GCAT
Biological Process	negative regulation of complement activation (GO:0045916)	3/12	0.039728286846280075	0.25901102191174147	0	0	4.752671755725191	15.330654453055848	CD59;CD46;CD55
Biological Process	negative regulation of JUN kinase activity (GO:0043508)	3/12	0.039728286846280075	0.25901102191174147	0	0	4.752671755725191	15.330654453055848	DNAJA1;PDCD4;AIDA
Biological Process	nucleoside catabolic process (GO:0009164)	3/12	0.039728286846280075	0.25901102191174147	0	0	4.752671755725191	15.330654453055848	NT5C3A;NT5E;UPP1
Biological Process	peptidyl-methionine modification (GO:0018206)	3/12	0.039728286846280075	0.25901102191174147	0	0	4.752671755725191	15.330654453055848	NAA20;NAA16;NAA15
Biological Process	phagolysosome assembly (GO:0001845)	3/12	0.039728286846280075	0.25901102191174147	0	0	4.752671755725191	15.330654453055848	CLN3;RAB14;SYT7
Biological Process	positive regulation of cellular senescence (GO:2000774)	3/12	0.039728286846280075	0.25901102191174147	0	0	4.752671755725191	15.330654453055848	HMGA1;EEF1E1;B2M
Biological Process	protein localization to condensed chromosome (GO:1903083)	3/12	0.039728286846280075	0.25901102191174147	0	0	4.752671755725191	15.330654453055848	CHAMP1;TTK;KNL1
Biological Process	pyrimidine-containing compound metabolic process (GO:0072527)	3/12	0.039728286846280075	0.25901102191174147	0	0	4.752671755725191	15.330654453055848	DCTD;NT5C3A;CTPS2
Biological Process	regulation of actin nucleation (GO:0051125)	3/12	0.039728286846280075	0.25901102191174147	0	0	4.752671755725191	15.330654453055848	PICK1;ARFIP1;CORO1B
Biological Process	regulation of CD4-positive, alpha-beta T cell differentiation (GO:0043370)	3/12	0.039728286846280075	0.25901102191174147	0	0	4.752671755725191	15.330654453055848	HMGB1;HLA-DRB1;RUNX1
Biological Process	regulation of keratinocyte migration (GO:0051547)	3/12	0.039728286846280075	0.25901102191174147	0	0	4.752671755725191	15.330654453055848	IQSEC1;ADAM9;EPPK1
Biological Process	regulation of muscle system process (GO:0090257)	3/12	0.039728286846280075	0.25901102191174147	0	0	4.752671755725191	15.330654453055848	TPM1;ANXA6;SRI
Biological Process	regulation of RNA export from nucleus (GO:0046831)	3/12	0.039728286846280075	0.25901102191174147	0	0	4.752671755725191	15.330654453055848	CPSF6;SUPT6H;IWS1
Biological Process	cellular macromolecule biosynthetic process (GO:0034645)	29/314	0.04005874795104401	0.26046250217858924	0	0	1.4583210362354484	4.692014065430333	RPL11;IGHMBP2;MCM10;BRCA1;MRPL10;MRPL11;PTMS;RPS14;MRPL42;MRPL3;POLR2C;ORC2;RPL13;POLR2G;EEFSEC;RFC5;RFC4;RPS7;RFC2;MRPS7;GTPBP1;HARS2;POLA2;SARS1;RAD50;POLR3A;TNIP1;MCM5;RPS23
Biological Process	organophosphate biosynthetic process (GO:0090407)	6/39	0.040201005497079424	0.26046250217858924	0	0	2.5949780900048687	8.339904773307344	AGPAT5;GNPAT;G6PD;LPCAT1;FITM2;FADS1
Biological Process	regulation of intracellular transport (GO:0032386)	6/39	0.040201005497079424	0.26046250217858924	0	0	2.5949780900048687	8.339904773307344	NUP214;PTPN1;NUMA1;RNF139;REEP5;ATP9A
Biological Process	regulation of ion transmembrane transporter activity (GO:0032412)	6/39	0.040201005497079424	0.26046250217858924	0	0	2.5949780900048687	8.339904773307344	NEDD4;WNK3;WWP2;GPD1L;UTRN;YWHAH
Biological Process	plasma membrane bounded cell projection organization (GO:0120036)	14/128	0.04142787719276285	0.26770790144799994	0	0	1.7558850937968478	5.590389178634465	CYFIP1;TOR1A;PRMT1;TPM1;HMGB1;CORO1B;LIMA1;GPRIN1;NEDD4;RAB13;TBC1D24;MAP4;HDGFL3;FRYL
Biological Process	cellular protein catabolic process (GO:0044257)	8/60	0.04151207497249351	0.26770790144799994	0	0	2.196875921013852	6.9899559442199095	RAB12;CAPN2;CTSH;HTRA2;TCIRG1;AP2A2;CTSC;CTSB
Biological Process	peptidyl-threonine phosphorylation (GO:0018107)	8/60	0.04151207497249351	0.26770790144799994	0	0	2.196875921013852	6.9899559442199095	MAP2K1;CAMK2D;ROCK2;WNK1;CDC42BPG;PRKCD;CSNK2B;WNK3
Biological Process	ubiquitin-dependent protein catabolic process (GO:0006511)	32/354	0.04158949870850676	0.2677926609267993	0	0	1.424740958393336	4.530544570956757	UBXN1;RNF34;UHRF1;FAF1;VPS4B;ANAPC10;AURKA;ZNRF1;MTA1;OS9;UFD1;TBL1X;UBQLN4;UBE2H;ANAPC7;DTX3L;ARRDC1;UBE4A;WWP2;RAD23A;ARMC8;PPP2R5C;NTAN1;FBXO11;KCTD5;PML;DDB1;UBE2S;TOLLIP;NEDD4;TRIP12;SQSTM1
Biological Process	histone acetylation (GO:0016573)	9/71	0.04206970033718049	0.2696344178533753	0	0	2.073335147437166	6.56921210690143	ATF2;MORF4L1;KAT2A;TAF12;ACTL6A;WDR5;EP400;TRIM16;BRD8
Biological Process	response to metal ion (GO:0010038)	9/71	0.04206970033718049	0.2696344178533753	0	0	2.073335147437166	6.56921210690143	PPP2CB;PEF1;NEDD4;ADAM9;SLC25A12;NDRG1;THBS1;ATP5F1D;SLC25A13
Biological Process	snRNA transcription (GO:0009301)	9/71	0.04206970033718049	0.2696344178533753	0	0	2.073335147437166	6.56921210690143	CCNT2;CCNT1;INTS1;SP1;POLR2C;POLR2G;RPRD1B;GTF2F1;GTF2F2
Biological Process	mitochondrial translation (GO:0032543)	12/105	0.04242929510609367	0.2715214184515917	0	0	1.8441397436215319	5.827327111804209	RARS2;MRPL3;MRPL42;MRPS31;MRPS10;MTIF2;IARS2;MRPL15;MRPS7;MRPL10;DAP3;MRPL11
Biological Process	positive regulation of developmental process (GO:0051094)	18/177	0.043005282472680505	0.27478528647421313	0	0	1.619698404604065	5.096271413161591	RALBP1;PAXIP1;RIF1;TFRC;NUMA1;SRC;FMR1;SORL1;CORO1B;AURKA;REST;DLG5;RPS6KA1;AGR2;VPS35;DNM1L;PLCB1;RREB1
Biological Process	actin polymerization or depolymerization (GO:0008154)	7/50	0.04364983963854794	0.2773202840089503	0	0	2.323943160368959	7.277557381785082	PREX1;SVIL;CFL2;MICAL1;TWF2;TWF1;CAPG
Biological Process	organic hydroxy compound biosynthetic process (GO:1901617)	7/50	0.04364983963854794	0.2773202840089503	0	0	2.323943160368959	7.277557381785082	SQLE;EBP;OSBP;PMVK;LBR;SLC27A2;HSD17B10
Biological Process	Golgi to plasma membrane protein transport (GO:0043001)	5/30	0.043801427479090084	0.2773202840089503	0	0	2.8535168195718654	8.92605420732447	MACF1;GOLPH3L;ANK3;BLZF1;OPTN
Biological Process	mRNA splice site selection (GO:0006376)	5/30	0.043801427479090084	0.2773202840089503	0	0	2.8535168195718654	8.92605420732447	CELF1;YTHDC1;PSIP1;SF1;SRSF9
Biological Process	negative regulation of cytoskeleton organization (GO:0051494)	5/30	0.043801427479090084	0.2773202840089503	0	0	2.8535168195718654	8.92605420732447	LIMA1;PRKCD;TWF2;TWF1;CYRIB
Biological Process	regulation of protein localization to membrane (GO:1905475)	5/30	0.043801427479090084	0.2773202840089503	0	0	2.8535168195718654	8.92605420732447	VAMP8;CLN3;STX7;GBP1;APPL1
Biological Process	negative regulation of cell-substrate adhesion (GO:0010812)	6/40	0.04477089873680351	0.2812693969665012	0	0	2.518520185426887	7.823019674157006	ADAM15;TACSTD2;CASK;ACTN4;THBS1;GBP1
Biological Process	sulfur compound catabolic process (GO:0044273)	6/40	0.04477089873680351	0.2812693969665012	0	0	2.518520185426887	7.823019674157006	GALNS;IDUA;GLB1;FITM2;MLYCD;ACAT1
Biological Process	regulation of Notch signaling pathway (GO:0008593)	10/83	0.04485801924787724	0.2812693969665012	0	0	1.9569171248646433	6.07476566960158	NOTCH3;PRKCI;ELF3;ZMIZ1;ARRDC1;SRC;WWP2;HIF1AN;CD46;EPN2
Biological Process	iron ion homeostasis (GO:0055072)	8/61	0.04514408811478381	0.2812693969665012	0	0	2.1553097665003977	6.6769253890004405	ATP6V1A;TFRC;ATP6AP1;ABCB6;CCDC115;ACO1;ATP6V0D1;B2M
Biological Process	aerobic respiration (GO:0009060)	4/21	0.045167841231538476	0.2812693969665012	0	0	3.3559520064710378	10.394624806338893	MDH2;UQCRC1;MTFR1;ATP5F1D
Biological Process	focal adhesion assembly (GO:0048041)	4/21	0.045167841231538476	0.2812693969665012	0	0	3.3559520064710378	10.394624806338893	SRC;ACTN1;TAOK2;PTPRK
Biological Process	poly(A)+ mRNA export from nucleus (GO:0016973)	4/21	0.045167841231538476	0.2812693969665012	0	0	3.3559520064710378	10.394624806338893	NUP93;NUP133;THOC2;IWS1
Biological Process	protein localization to chromatin (GO:0071168)	4/21	0.045167841231538476	0.2812693969665012	0	0	3.3559520064710378	10.394624806338893	NIPBL;TASOR;LRWD1;MACROH2A1
Biological Process	regulation of fibroblast migration (GO:0010762)	4/21	0.045167841231538476	0.2812693969665012	0	0	3.3559520064710378	10.394624806338893	CLN3;THBS1;PTK2;APPL1
Biological Process	regulation of ubiquitin protein ligase activity (GO:1904666)	4/21	0.045167841231538476	0.2812693969665012	0	0	3.3559520064710378	10.394624806338893	RPS7;BAG2;UBE2S;RPL11
Biological Process	vacuolar acidification (GO:0007035)	4/21	0.045167841231538476	0.2812693969665012	0	0	3.3559520064710378	10.394624806338893	CLN3;CCDC115;TCIRG1;ATP6V0D1
Biological Process	negative regulation of epithelial cell proliferation (GO:0050680)	9/72	0.0453987228956546	0.2822851934079061	0	0	2.0403155127081507	6.309209111833175	MAGED1;STAT1;MARVELD3;CASK;EPPK1;PTPRK;NR2F2;B2M;THBS1
Biological Process	protein localization to organelle (GO:0033365)	15/142	0.04626403786131083	0.2872369325338613	0	0	1.688848986326632	5.190492159875118	GABARAPL2;TIA1;TOR1A;RPL11;ARL1;ISG15;SORL1;CTDNEP1;DNAJA1;TOLLIP;CROCC;VPS35;EMD;GBP1;OPTN
Biological Process	protein-containing complex assembly (GO:0065003)	25/267	0.0468300743361377	0.290318585839806	0	0	1.479406216313331	4.528802201032924	NAPA;STOML2;PEF1;TRADD;RAB1B;ASH2L;CAPG;SLC9A3R2;RBBP5;SH3PXD2B;SNX9;CD59;DNM1L;KPNA3;CTSC;MDN1;FARP2;TLE3;CSNK1A1;TRAPPC10;PML;TAPBP;CSNK2B;CAPZA2;SEC24D
Biological Process	protein stabilization (GO:0050821)	18/179	0.047132562154728275	0.29175966409598514	0	0	1.5994052615170629	4.8858490796680085	USP7;CRTAP;HIP1;RPS7;WFS1;PRKCD;RPL11;P3H1;ATP1B3;STK4;PDCL3;BAG2;PEX6;PIN1;NAA16;TBL1X;NAA15;TAF9B
Biological Process	regulation of epithelial cell migration (GO:0010632)	7/51	0.047846998564002055	0.292144017520531	0	0	2.271004454963107	6.903278726846768	MACF1;SRC;MARVELD3;TACSTD2;CTSH;RREB1;PTK2
Biological Process	regulation of substrate adhesion-dependent cell spreading (GO:1900024)	7/51	0.047846998564002055	0.292144017520531	0	0	2.271004454963107	6.903278726846768	TACSTD2;CIB1;ACTN4;P4HB;GBP1;RREB1;PTK2
Biological Process	response to calcium ion (GO:0051592)	12/107	0.04790962214597119	0.292144017520531	0	0	1.805121566406408	5.484751613430917	CAMK2D;STIM1;PEF1;NEDD4;CPNE1;ADAM9;CPNE3;IQGAP1;SLC25A12;THBS1;SYT7;SLC25A13
Biological Process	nuclear export (GO:0051168)	10/84	0.048055982191201954	0.292144017520531	0	0	1.9303685880815582	5.859418906475973	NUP214;DDX39A;RANBP3;DDX39B;POM121C;SRSF2;THOC2;EIF4E;CDC40;SRSF9
Biological Process	vascular transport (GO:0010232)	10/84	0.048055982191201954	0.292144017520531	0	0	1.9303685880815582	5.859418906475973	SLC12A2;ABCC4;SLC7A5;SLC38A1;SLC22A5;SLC16A1;SLC44A1;TFRC;ATP2A3;SLC16A7
Biological Process	regulation of actin filament-based process (GO:0032970)	9/73	0.04889880787889329	0.292144017520531	0	0	2.008327741564417	6.061137665981473	CNN2;BST2;ROCK2;PRKCD;TAOK2;FSCN1;TWF2;IQGAP1;EZR
Biological Process	transcription-coupled nucleotide-excision repair (GO:0006283)	9/73	0.04889880787889329	0.292144017520531	0	0	2.008327741564417	6.061137665981473	RFC5;DDB1;USP7;RFC4;RFC2;POLR2C;XRCC1;TCEA1;POLR2G
Biological Process	cellular component maintenance (GO:0043954)	3/13	0.04919060558092767	0.292144017520531	0	0	4.277175572519084	12.883077877399995	CLDN3;PICK1;SUPT6H
Biological Process	establishment of protein localization to chromosome (GO:0070199)	3/13	0.04919060558092767	0.292144017520531	0	0	4.277175572519084	12.883077877399995	NIPBL;LRWD1;MACROH2A1
Biological Process	fatty acid elongation (GO:0030497)	3/13	0.04919060558092767	0.292144017520531	0	0	4.277175572519084	12.883077877399995	ELOVL5;ELOVL2;ABCD1
Biological Process	negative regulation of cell morphogenesis involved in differentiation (GO:0010771)	3/13	0.04919060558092767	0.292144017520531	0	0	4.277175572519084	12.883077877399995	TACSTD2;ACTN4;GBP1
Biological Process	negative regulation of locomotion (GO:0040013)	3/13	0.04919060558092767	0.292144017520531	0	0	4.277175572519084	12.883077877399995	TACSTD2;PIN1;PTPN2
Biological Process	negative regulation of substrate adhesion-dependent cell spreading (GO:1900025)	3/13	0.04919060558092767	0.292144017520531	0	0	4.277175572519084	12.883077877399995	TACSTD2;ACTN4;GBP1
Biological Process	negative regulation of vascular endothelial growth factor receptor signaling pathway (GO:0030948)	3/13	0.04919060558092767	0.292144017520531	0	0	4.277175572519084	12.883077877399995	PTPN1;NEDD4;EPN2
Biological Process	positive regulation of calcineurin-mediated signaling (GO:0106058)	3/13	0.04919060558092767	0.292144017520531	0	0	4.277175572519084	12.883077877399995	PTBP1;CIB1;CHERP
Biological Process	positive regulation of calcineurin-NFAT signaling cascade (GO:0070886)	3/13	0.04919060558092767	0.292144017520531	0	0	4.277175572519084	12.883077877399995	PTBP1;CIB1;CHERP
Biological Process	positive regulation of cell aging (GO:0090343)	3/13	0.04919060558092767	0.292144017520531	0	0	4.277175572519084	12.883077877399995	HMGA1;EEF1E1;B2M
Biological Process	positive regulation of ruffle assembly (GO:1900029)	3/13	0.04919060558092767	0.292144017520531	0	0	4.277175572519084	12.883077877399995	EPS8;EPS8L1;EPS8L2
Biological Process	protein localization to mitochondrion (GO:0070585)	3/13	0.04919060558092767	0.292144017520531	0	0	4.277175572519084	12.883077877399995	DNAJA1;ISG15;HK2
Biological Process	pseudouridine synthesis (GO:0001522)	3/13	0.04919060558092767	0.292144017520531	0	0	4.277175572519084	12.883077877399995	TRUB1;PUS1;PUS7
Biological Process	regulation of cell communication by electrical coupling (GO:0010649)	3/13	0.04919060558092767	0.292144017520531	0	0	4.277175572519084	12.883077877399995	CAMK2D;ANK3;SRI
Biological Process	regulation of retrograde protein transport, ER to cytosol (GO:1904152)	3/13	0.04919060558092767	0.292144017520531	0	0	4.277175572519084	12.883077877399995	BCAP31;OS9;UBE2J1
Biological Process	regulation of tube diameter (GO:0035296)	3/13	0.04919060558092767	0.292144017520531	0	0	4.277175572519084	12.883077877399995	SCPEP1;ROCK2;GCLM
Biological Process	vascular process in circulatory system (GO:0003018)	3/13	0.04919060558092767	0.292144017520531	0	0	4.277175572519084	12.883077877399995	SCPEP1;ROCK2;GCLM
Biological Process	negative regulation of peptidyl-tyrosine phosphorylation (GO:0050732)	5/31	0.0495094454210576	0.292144017520531	0	0	2.7436191484356622	8.246199245105878	MVP;PRKCD;SH3BP5;PARP14;PTPN2
Biological Process	positive regulation of proteolysis involved in cellular protein catabolic process (GO:1903052)	5/31	0.0495094454210576	0.292144017520531	0	0	2.7436191484356622	8.246199245105878	BAG2;RNF139;FMR1;CTSC;PTK2
Biological Process	regulation of cellular pH (GO:0030641)	5/31	0.0495094454210576	0.292144017520531	0	0	2.7436191484356622	8.246199245105878	CLN3;ATP6AP1;CA2;SLC9A7;SLC26A6
Biological Process	renal water homeostasis (GO:0003091)	5/31	0.0495094454210576	0.292144017520531	0	0	2.7436191484356622	8.246199245105878	ADCY9;PRKAR2B;WFS1;MYO5B;PRKACA
Biological Process	regulation of protein dephosphorylation (GO:0035304)	6/41	0.049651645320135926	0.292144017520531	0	0	2.4464313039676466	7.345957380803054	PTBP1;ANKLE2;PRKCD;TIPRL;SYMPK;PIN1
Biological Process	regulation of response to DNA damage stimulus (GO:2001020)	6/41	0.049651645320135926	0.292144017520531	0	0	2.4464313039676466	7.345957380803054	FXR1;FXR2;FMR1;PRKCD;WRNIP1;WDR76
Molecular Function	RNA binding (GO:0003723)	225/1406	5.583761327881257E-38	4.427922733009837E-35	0	0	3.065424677491657	262.94713498674224	EIF4A2;TES;TFRC;RRP1;PPAN;IFIT5;HNRNPU;THUMPD1;MKI67;CCAR2;GPATCH8;HERC5;RPS14;ALKBH5;LGALS1;ALKBH1;CPNE3;UBAP2L;SEC63;DDX18;MBNL1;ACTN1;FNDC3B;ACTN4;CSNK1E;FNDC3A;HLA-A;GTPBP1;SND1;CDC40;DDX39A;DDX39B;LACTB2;XRN2;SRFBP1;EZR;SF1;MACF1;DHX8;STXBP1;MEPCE;TWF2;MRPL15;ZC3HAV1;HNRNPLL;HTATSF1;MRPL10;MRPL11;MTDH;FXR1;HELZ2;FXR2;DHX35;DHX36;DHX37;SERPINH1;LTA4H;MAP4;N4BP1;TRMT1L;TOE1;XRCC5;RDX;KNOP1;EIF…
Molecular Function	cadherin binding (GO:0045296)	73/322	3.3501169777150112E-21	1.328321381664002E-18	0	0	4.359288767975126	205.5199405224494	LAD1;TES;FNBP1L;H1-10;GOLGA3;MPRIP;PPME1;BSG;TNKS1BP1;EMD;SPTAN1;TMPO;SH3GL1;NCK1;LYPLA2;SH3GLB2;USP8;CEMIP2;ANK3;RANGAP1;SND1;EPN2;ATXN2L;GPRC5A;FSCN1;PKP2;PLIN3;TAGLN2;EZR;TLN1;CD46;MAPRE1;DBN1;PLEC;MACF1;DDX6;NOTCH3;TXNDC9;AHNAK;SRC;TWF2;TWF1;CAPG;SLC3A2;IQGAP1;ZC3HAV1;PPL;NDRG1;CORO1B;CNN2;SLC9A3R2;LIMA1;EPCAM;CTNNA1;EPS8L1;SNX9;FLNB;EPS8L2;S100A11;NOP56;PTPN1;STAT1;IDH1;RDX;CGN;ANLN;MYO1B;HN…
Molecular Function	actin binding (GO:0003779)	29/177	4.500384800038591E-6	0.0011619586711486022	0	0	2.829160351940726	34.83077666087493	MACF1;SYNPO2;TWF2;HNRNPU;TWF1;EPS8;LIMA1;MICAL1;EPS8L1;EPS8L2;FLNB;MYH10;EMD;GBP1;MAP1S;TPM1;RDX;ACTN4;CGN;PARVB;PTK2;ANLN;SMTN;MLPH;FSCN1;P4HB;EZR;UTRN;DBN1
Molecular Function	purine ribonucleoside triphosphate binding (GO:0035639)	56/460	5.8610777863737814E-6	0.0011619586711486022	0	0	2.016131446080169	24.28869248437463	ABCD3;DIRAS2;SRP54;HNRNPU;PYGL;TUBB3;ANXA6;ABCD1;RAB8A;PRKCI;RRAS2;TAP1;TRNT1;RRAGA;TUBB2A;SARS2;OAS1;KIFC1;PEX6;RALB;ABCB6;ATL3;RAB1B;HSPA4L;ARL1;GTPBP10;TWF2;IGHMBP2;TWF1;STK4;HSPA13;NRAS;RRAS;MTHFD1L;PMVK;DHX36;HACL1;MYH10;GBP1;MARK1;RAB4A;EIF2B2;CDC42BPG;MTHFS;ATP5F1D;BCKDK;GLUD1;MYO1B;RAB14;WNK1;RAB13;WNK3;ABCE1;RAB5A;PFKP;GALK1
Molecular Function	beta-tubulin binding (GO:0048487)	10/32	2.441288916515487E-5	0.0035403041482886333	0	0	6.511197934835693	69.15152212383494	UXT;EML4;BCAS3;GABARAPL2;RACGAP1;MAP1S;PDCD5;SMC3;EMD;APPL1
Molecular Function	protein homodimerization activity (GO:0042803)	69/636	2.67866644258913E-5	0.0035403041482886333	0	0	1.7725718368805186	18.660938597277035	TOP2A;HIP1;ABCD3;TFRC;FMR1;SPPL2A;PYCARD;SMCHD1;GOLGA5;PAXX;HIF1AN;DNM1L;GYG1;B2M;ABCD1;APPL1;TPD52;ZHX2;G6PD;TPM4;ACTN1;TPM1;TAP1;ACTN4;KNSTRN;QTRT1;ALDH1A3;SARS1;RRAGA;RABEP1;IRF3;ACOX1;CAT;S100A6;PAFAH1B3;CAMK2D;CANT1;FECH;KARS1;VPS4B;STK4;RELA;FXR1;FXR2;MTHFD1L;CBS;S100A13;SNX9;CAMK2G;GBP1;S100A11;LHPP;UGT1A6;STAT1;IDH1;NR2F2;PML;USF1;GSTZ1;BST2;GRHPR;CENPF;ABCB10;XPNPEP1;SP1;GLB1;CRYL1;S100P…
Molecular Function	flavin adenine dinucleotide binding (GO:0050660)	13/55	4.294665647360079E-5	0.004865242654795062	0	0	4.439285714285714	44.63946727526147	KDM1A;GSR;ETFA;MTO1;SQLE;POR;ACOX1;ILVBL;MICAL1;LDHD;QSOX1;ACOX3;DLD
Molecular Function	mRNA binding (GO:0003729)	35/263	5.3349216044432764E-5	0.005288241040404398	0	0	2.217228811465283	21.814541072666387	DDX6;DDX5;YTHDC1;CELF1;FMR1;HNRNPU;HNRNPLL;FXR1;RPS14;SYNCRIP;PTBP1;RIDA;FXR2;SNRNP70;NOCT;DHX36;SNIP1;IGF2BP2;MYH10;N4BP1;ZNF385A;CPSF6;RPS7;THOC2;MRPS7;EIF2S2;HNRNPL;HNRNPK;FUBP1;ESRP1;HNRNPA2B1;ACO1;GRSF1;LSM14B;SF1
Molecular Function	double-stranded RNA binding (GO:0003725)	15/73	6.569488252509221E-5	0.005788449093599792	0	0	3.7117448594654907	35.74591999619572	MBNL1;TFRC;DDX58;FMR1;ACTN1;STRBP;RFTN1;HNRNPU;EIF2AK2;SLC3A2;MTDH;DUS2;FXR1;OAS1;DHX36
Molecular Function	nucleoside-triphosphatase activity (GO:0017111)	36/278	7.45677267799109E-5	0.005913220733646934	0	0	2.148695612780471	20.420779297832063	RALB;ABCB6;ATL3;RAB1B;VPS4B;DIRAS2;SRP54;GNAI3;ARL1;GTPBP10;CHD3;SEPTIN10;GNA13;NRAS;SMCHD1;RRAS;DNM1L;ABCD1;GBP1;RAB8A;DYNC2H1;RAB4A;TOR1A;MX1;SEPTIN5;RRAS2;GTPBP1;VWA8;GNAO1;RRAGA;ABCB10;RAB14;TBC1D24;PIN1;RAB17;RAB5A
Molecular Function	phosphatidylinositol binding (GO:0035091)	17/92	9.037755161129141E-5	0.006225633564437322	0	0	3.2551851851851854	30.31070452171899	PLEKHF2;SCARB1;BCAS3;HIP1;MREG;RNF34;NUMA1;EPB41;PHF12;ZFYVE16;SNX27;SNX9;ESYT2;AIDA;ESYT1;SNX8;APPL1
Molecular Function	GDP binding (GO:0019003)	14/67	9.420883073549543E-5	0.006225633564437322	0	0	3.7892137638531818	35.125998844903954	RAB4A;RALB;DIRAS2;SRP54;GNAI3;RRAS2;NRAS;RRAS;RAB14;RAB12;RAB17;GBP1;RAB5A;RAB8A
Molecular Function	oxidoreductase activity, acting on the CH-OH group of donors, NAD or NADP as acceptor (GO:0016616)	16/87	1.527232173064459E-4	0.009259574443413944	0	0	3.2345064992887163	28.421231181377248	ABCC4;G6PD;MDH2;AKR1A1;HSD17B10;DHRS2;GRHPR;NSDHL;SPR;ZADH2;LDHD;CRYL1;PHGDH;ME2;KDSR;GFUS
Molecular Function	ATP binding (GO:0005524)	35/278	1.6347294099343658E-4	0.009259574443413944	0	0	2.078672308197608	18.123659243018377	ABCD3;ABCB6;HSPA4L;TWF2;IGHMBP2;HNRNPU;TWF1;PYGL;STK4;HSPA13;MTHFD1L;DHX36;PMVK;HACL1;MYH10;ABCD1;MARK1;PRKCI;EIF2B2;CDC42BPG;TAP1;MTHFS;TRNT1;ATP5F1D;BCKDK;MYO1B;SARS2;OAS1;WNK1;KIFC1;PEX6;WNK3;ABCE1;PFKP;GALK1
Molecular Function	ATPase activator activity (GO:0001671)	7/20	1.8759054151800658E-4	0.009917286628251948	0	0	7.699257863116975	66.06924838444093	DNAJA1;DNAJB6;DNAJA2;DNAJC10;TOR1AIP2;ATP1B3;DNAJC15
Molecular Function	ubiquitin-like protein ligase binding (GO:0044389)	35/282	2.1600496243131962E-4	0.010705745950502278	0	0	2.044566092008642	17.25656549137416	GPI;UBXN1;RALB;RNF34;CUL5;FAF1;RPL11;BRCA1;RELA;UBE2J1;PRKAR2B;CBS;SNX9;PRKACA;DNM1L;PIAS4;GABARAPL2;DAXX;USP7;DTX3L;ARRDC1;XRCC5;STAT1;WFS1;DDX58;GLMN;ISG15;PML;SPART;DNAJA1;RRAGA;UQCRC1;SLC25A5;SQSTM1;BLZF1
Molecular Function	adenyl ribonucleotide binding (GO:0032559)	37/306	2.4500511236713607E-4	0.01142876788865523	0	0	1.9853690086352564	16.506817512664696	ABCD3;ABCB6;HSPA4L;TWF2;IGHMBP2;HNRNPU;TWF1;PYGL;STK4;HSPA13;MTHFD1L;DHX36;PMVK;HACL1;MYH10;ABCD1;MARK1;PRKCI;EIF2B2;CDC42BPG;TAP1;MTHFS;TRNT1;ATP5F1D;BCKDK;GLUD1;MYO1B;SARS2;OAS1;WNK1;KIFC1;PEX6;WNK3;ABCE1;FBP1;PFKP;GALK1
Molecular Function	tRNA binding (GO:0000049)	11/49	2.6890960530432214E-4	0.011846962055907082	0	0	4.14623251677581	34.08673840034808	YRDC;SARS1;SARS2;KARS1;ALKBH1;PUS1;IFIT5;IGHMBP2;NSUN6;TRNT1;HSD17B10
Molecular Function	ubiquitin protein ligase binding (GO:0031625)	33/265	3.034509919706407E-4	0.012665086138564109	0	0	2.0508317618534484	16.61233290784706	GPI;UBXN1;RALB;RNF34;CUL5;FAF1;RPL11;BRCA1;RELA;UBE2J1;PRKAR2B;CBS;SNX9;PRKACA;DNM1L;PIAS4;GABARAPL2;DAXX;USP7;ARRDC1;XRCC5;WFS1;DDX58;GLMN;ISG15;PML;SPART;DNAJA1;RRAGA;UQCRC1;SLC25A5;SQSTM1;BLZF1
Molecular Function	vinculin binding (GO:0017166)	5/11	4.0017657890630253E-4	0.01581922003976521	0	0	11.901758409785932	93.11465256889376	ACTN1;CTNNA1;TLN1;UTRN;SORBS3
Molecular Function	methylated histone binding (GO:0035064)	13/68	4.189200767150939E-4	0.01581922003976521	0	0	3.387636363636364	26.348461106561516	CBX5;UHRF1;FMR1;ZMYND8;CXXC1;CDYL;LRWD1;CHD1;MBTD1;RBBP5;WDR5;TTLL12;BPTF
Molecular Function	serine-type exopeptidase activity (GO:0070008)	4/7	5.510840370835023E-4	0.018258953266273685	0	0	19.031321619556913	142.8038672504297	CTSA;SCPEP1;CPD;TPP1
Molecular Function	single-stranded RNA binding (GO:0003727)	10/45	5.5259074011222E-4	0.018258953266273685	0	0	4.089902422979937	30.67792005669442	FXR1;PTBP1;DDX58;LACTB2;FMR1;PUS1;STRBP;IFIT5;HNRNPU;POLR2G
Molecular Function	nuclear receptor coactivator activity (GO:0030374)	11/53	5.526038819553197E-4	0.018258953266273685	0	0	3.75054860653939	28.13237422812929	MED12;HELZ2;MED13;KDM1A;ZMIZ1;ACTN1;HMGA1;TACC1;ACTN4;BRD8;CCAR2
Molecular Function	ATPase regulator activity (GO:0060590)	9/38	6.327796186202911E-4	0.020071769502635634	0	0	4.440501375079331	32.706017097403276	DNAJA1;HSPH1;BAG2;DNAJB6;DNAJA2;DNAJC10;TOR1AIP2;ATP1B3;DNAJC15
Molecular Function	RNA polymerase II-specific DNA-binding transcription factor binding (GO:0061629)	25/190	6.989813947632728E-4	0.02094795970354829	0	0	2.1788537549407114	15.831303937555136	ATF2;HDAC2;KDM1A;FAF1;RELA;MTDH;HIRA;MTA1;CPNE1;HIF1AN;MTA3;PIAS4;BCAS3;DTX3L;STAT1;ANXA4;WWP2;ACTN4;PIAS2;NCOR2;DNAJA1;NCOR1;SP1;TACC1;FBP1
Molecular Function	methylation-dependent protein binding (GO:0140034)	12/63	7.144980697999989E-4	0.02094795970354829	0	0	3.3704390288013744	24.415225277187876	MBTD1;CBX5;UHRF1;RBBP5;FMR1;ZMYND8;WDR5;CXXC1;CDYL;LRWD1;CHD1;BPTF
Molecular Function	RNA polymerase binding (GO:0070063)	6/18	7.39650531777241E-4	0.02094795970354829	0	0	7.144223412394798	51.505083732194485	CCNT2;CCNT1;YTHDC2;NEDD4;PKN2;BRCA1
Molecular Function	mRNA 5'-UTR binding (GO:0048027)	7/25	8.706272023044357E-4	0.023013579047580585	0	0	5.5590862685043385	39.170971139088316	RPS14;SYNCRIP;RPS7;FMR1;DHX36;IGF2BP2;MYH10
Molecular Function	NF-kappaB binding (GO:0051059)	7/25	8.706272023044357E-4	0.023013579047580585	0	0	5.5590862685043385	39.170971139088316	HDAC2;FAF1;ANXA4;CPNE1;HIF1AN;RELA;MTDH
Molecular Function	acid-thiol ligase activity (GO:0016878)	5/13	9.977946465875177E-4	0.025524230798190373	0	0	8.925363149847096	61.67392973185811	ACSS3;ACSL1;ACSF3;SLC27A2;AACS
Molecular Function	procollagen-proline dioxygenase activity (GO:0019798)	4/8	0.0010448477032543612	0.02589263214627214	0	0	14.272727272727273	97.96634640033778	P4HA2;P3H1;P4HB;P4HTM
Molecular Function	signal sequence binding (GO:0005048)	9/42	0.001365897106957925	0.03282292138841317	0	0	3.901422197434467	25.733561729937264	NUP214;TOMM70;POM121C;CAT;SRP54;KPNA6;KPNA2;KPNA3;IPO5
Molecular Function	CoA-ligase activity (GO:0016405)	5/14	0.0014686489271796448	0.03425407644863113	0	0	7.933231396534149	51.75174004817098	ACSS3;ACSL1;ACSF3;SLC27A2;AACS
Molecular Function	protein kinase regulator activity (GO:0019887)	15/98	0.0017724245674349901	0.03973171273227691	0	0	2.590268624575343	16.410405607220216	DAXX;CCNT2;ITPRIP;CCNT1;KIDINS220;FAF1;CCNA2;DUS2;TPX2;GPRC5A;PRKAR2B;WNK1;CSNK2B;SH3BP5;NCK1
Molecular Function	thyroid hormone receptor binding (GO:0046966)	7/28	0.001803709531351789	0.03973171273227691	0	0	4.76416539050536	30.099567609536294	MED12;MED13;NCOR1;TACC1;TRIP12;BRD8;HMGN3
Molecular Function	NADP binding (GO:0050661)	8/36	0.0019554466503231803	0.04190997820827789	0	0	4.085166940339354	25.479744428620947	DUS2;GRHPR;G6PD;SPR;CAT;CRYZL1;LBR;DECR1
Molecular Function	GTPase activity (GO:0003924)	26/216	0.0020500259529196516	0.042780804754349575	0	0	1.9667198298777246	12.173804632814294	RALB;ATL3;RAB1B;DIRAS2;SRP54;GNAI3;ARL1;GTPBP10;SEPTIN10;GNA13;NRAS;RRAS;DNM1L;GBP1;RAB8A;RAB4A;MX1;SEPTIN5;RRAS2;GTPBP1;GNAO1;RRAGA;RAB14;TBC1D24;RAB17;RAB5A
Molecular Function	nuclear receptor binding (GO:0016922)	17/120	0.0021526396111429557	0.04377033875990676	0	0	2.3667146110511807	14.534137526950783	BCAS3;DAXX;DDX5;KDM1A;STAT1;HMGA1;ACTN4;MED12;NCOR2;PRPF6;MED13;NCOR1;TACC1;TRIP12;BRD8;HMGN3;YWHAH
Molecular Function	procollagen-proline 4-dioxygenase activity (GO:0004656)	3/5	0.0025532015989526468	0.05061722169923622	0	0	21.39503816793893	127.73708945846846	P4HA2;P4HB;P4HTM
Molecular Function	ATPase binding (GO:0051117)	12/73	0.002690391814582787	0.051249384191694565	0	0	2.8163959627524853	16.66762406169893	GABARAPL2;UBXN1;RALB;SRC;WFS1;RDX;DNAJC10;TMEM106B;TOR1AIP2;ATP1B3;TCIRG1;EZR
Molecular Function	aminoacyl-tRNA ligase activity (GO:0004812)	8/38	0.0028123886865458036	0.051249384191694565	0	0	3.812413793103448	22.393055301700134	RARS2;GARS1;SARS1;SARS2;NARS1;KARS1;IARS2;HARS2
Molecular Function	chloride channel inhibitor activity (GO:0019869)	4/10	0.00281807652861412	0.051249384191694565	0	0	9.514132925897632	55.864141044683215	VAMP8;WNK1;STX7;WNK3
Molecular Function	nuclear import signal receptor activity (GO:0061608)	5/16	0.0028697992326270094	0.051249384191694565	0	0	6.490130664442591	37.99006554938464	KPNA6;HIKESHI;KPNA2;KPNA3;IPO5
Molecular Function	histone deacetylase binding (GO:0042826)	14/93	0.0029082248280280646	0.051249384191694565	0	0	2.5385837206809523	14.825868145974017	TOP2A;HDAC2;RELA;USF1;NCOR2;NIPBL;KAT2A;NCOR1;MTA1;SP1;DHX36;PKN2;KPNA2;MTA3
Molecular Function	GTPase binding (GO:0051020)	24/201	0.003309415277424838	0.057051441630389055	0	0	1.9471144363650708	11.119938922107817	RANBP2;CYFIP1;RALBP1;STOML2;ATP6AP1;CIB1;IQGAP1;FNBP1L;CYRIB;RANGAP1;NDRG1;SORL1;UNC13D;EPS8;GOLGA5;MLPH;MYO1C;ATG16L1;MYO5B;EXOC4;RCC1;DNM1L;OPTN;RAB8A
Molecular Function	guanyl ribonucleotide binding (GO:0032561)	25/214	0.003684780600772636	0.062170872689631916	0	0	1.8997091590259292	10.645104417509886	RALB;ATL3;RAB1B;DIRAS2;SRP54;GNAI3;ARL1;GTPBP10;NRAS;RRAS;TUBB3;ANXA6;GBP1;RAB8A;RAB4A;EIF2B2;RRAS2;GLUD1;RRAGA;TUBB2A;RAB14;RAB12;RAB13;RAB17;RAB5A
Molecular Function	nuclear localization sequence binding (GO:0008139)	6/24	0.003819725739070266	0.06310505231422335	0	0	4.761285386381025	26.508821364988687	NUP214;POM121C;KPNA6;KPNA2;KPNA3;IPO5
Molecular Function	poly-pyrimidine tract binding (GO:0008187)	6/25	0.0047510227709715224	0.07407302774246506	0	0	4.510449804695365	24.1281792743822	PTBP1;HNRNPH1;FMR1;IFIT5;HNRNPU;PATL1
Molecular Function	calcium-dependent phospholipid binding (GO:0005544)	9/50	0.004791199214113062	0.07407302774246506	0	0	3.138822385156367	16.76437044797036	ANXA3;ANXA4;ANXA5;ANXA6;CPNE1;CPNE3;ESYT2;ESYT1;SYT7
Molecular Function	chromo shadow domain binding (GO:0070087)	3/6	0.004857247720817381	0.07407302774246506	0	0	14.262595419847328	75.98088659554509	NIPBL;SP100;LBR
Molecular Function	thiol oxidase activity (GO:0016972)	3/6	0.004857247720817381	0.07407302774246506	0	0	14.262595419847328	75.98088659554509	TMX3;QSOX1;P4HB
Molecular Function	oxidoreductase activity, acting on the CH-CH group of donors, NAD or NADP as acceptor (GO:0016628)	5/18	0.005043631662138869	0.07508540026083894	0	0	5.491060926840744	29.04567450712247	AKR1C2;DHCR24;LBR;BLVRA;DECR1
Molecular Function	DNA-binding transcription factor binding (GO:0140297)	24/208	0.005113003296450571	0.07508540026083894	0	0	1.8723310958950314	9.878359543057393	PIAS4;ATF2;TLE3;HDAC2;CBX5;KDM1A;STAT1;ZMYND8;FHL2;WWP2;HMGB1;RELA;PIAS2;USF1;MTDH;TLE5;HIRA;CHCHD2;NCOR1;MTA1;SP1;FBP1;EIF4E;MTA3
Molecular Function	small GTPase binding (GO:0031267)	21/175	0.0054321367918805765	0.07832153592656904	0	0	1.956058260624824	10.201670667588695	RANBP2;CYFIP1;RALBP1;ATP6AP1;CIB1;IQGAP1;CYRIB;RANGAP1;NDRG1;SORL1;UNC13D;EPS8;GOLGA5;MLPH;MYO1C;MYO5B;EXOC4;RCC1;DNM1L;OPTN;RAB8A
Molecular Function	snRNA binding (GO:0017069)	8/43	0.00623736883706173	0.08832559799624914	0	0	3.2669074986316367	16.58673244904946	TOE1;CCNT2;SART3;CCNT1;DDX39B;SNRNP70;MEPCE;HNRNPU
Molecular Function	GTP binding (GO:0005525)	22/189	0.0064485100532433405	0.08859933862635468	0	0	1.8898222145948227	9.532085936630155	RAB4A;EIF2B2;RALB;ATL3;RAB1B;DIRAS2;ARL1;SRP54;GTPBP10;RRAS2;GLUD1;RRAGA;NRAS;TUBB2A;RRAS;RAB14;TUBB3;RAB13;ANXA6;RAB5A;GBP1;RAB8A
Molecular Function	single-stranded DNA helicase activity (GO:0017116)	5/19	0.006480153392595929	0.08859933862635468	0	0	5.098569244211446	25.691747001430322	RFC5;RFC4;RFC2;WRNIP1;MCM5
Molecular Function	protein kinase binding (GO:0019901)	48/506	0.006637076805931155	0.08914592876564144	0	0	1.5102473376253516	7.574016734154306	TOP2A;ATF2;TFRC;FAF1;MVP;TWF2;IQGAP1;PTPRK;PPM1D;MACROH2A1;AP2A2;RELA;AURKA;PPP1CC;UFL1;RACGAP1;PRKAR2B;MARVELD3;PRKACA;SLC12A7;FAM83B;APPL1;SLC12A2;SPAG9;PTPN1;DAXX;RPS7;STK11IP;LRBA;PRKCD;ACSL3;PTK2;USF1;CCNA2;TPX2;TNIP1;WNK1;TAOK2;NBR1;PKP2;PICK1;ADAM9;PIN1;UTRN;EZR;MAPRE1;SQSTM1;PTPN2
Molecular Function	NADH dehydrogenase (quinone) activity (GO:0050136)	7/35	0.006857379135818572	0.08914592876564144	0	0	3.5717840735068913	17.796163979978598	NDUFA9;NDUFB8;NDUFB7;NDUFA5;NDUFB5;NDUFC2;NDUFV3
Molecular Function	NADH dehydrogenase (ubiquinone) activity (GO:0008137)	7/35	0.006857379135818572	0.08914592876564144	0	0	3.5717840735068913	17.796163979978598	NDUFA9;NDUFB8;NDUFB7;NDUFA5;NDUFB5;NDUFC2;NDUFV3
Molecular Function	acyl-CoA oxidase activity (GO:0003997)	3/7	0.008086883433751316	0.09630907890911386	0	0	10.696374045801527	51.52990881395787	ACOX1;ACOX3;ACAA1
Molecular Function	N6-methyladenosine-containing RNA binding (GO:1990247)	3/7	0.008086883433751316	0.09630907890911386	0	0	10.696374045801527	51.52990881395787	YTHDC1;YTHDC2;HNRNPA2B1
Molecular Function	oxidoreductase activity, acting on a sulfur group of donors, oxygen as acceptor (GO:0016670)	3/7	0.008086883433751316	0.09630907890911386	0	0	10.696374045801527	51.52990881395787	TMX3;PCYOX1L;P4HB
Molecular Function	microtubule plus-end binding (GO:0051010)	5/20	0.008180634522706383	0.09630907890911386	0	0	4.758409785932722	22.868848726240465	DST;NUMA1;STIM1;MAPRE1;KNSTRN
Molecular Function	1-acylglycerol-3-phosphate O-acyltransferase activity (GO:0003841)	4/13	0.008187269868162752	0.09630907890911386	0	0	6.341736694677871	30.473153265485124	AGPAT5;LPCAT2;LPCAT1;GPAT3
Molecular Function	ATP hydrolysis activity (GO:0140603)	8/45	0.00825853387871342	0.09630907890911386	0	0	3.0899865382624006	14.821145780182901	VWA8;SMCHD1;TOR1A;ABCB10;ABCB6;VPS4B;CHD3;ABCD1
Molecular Function	histone-lysine N-methyltransferase activity (GO:0018024)	8/45	0.00825853387871342	0.09630907890911386	0	0	3.0899865382624006	14.821145780182901	RBBP5;EHMT2;NSD2;CXXC1;WDR5;EHMT1;ASH2L;TTLL12
Molecular Function	lysophospholipase activity (GO:0004622)	5/21	0.010167084057115985	0.11684779213468083	0	0	4.460770259938838	20.468689656787124	LYPLA2;LYPLA1;GDE1;GDPD3;PNPLA6
Molecular Function	pentosyltransferase activity (GO:0016763)	7/38	0.010847807047395576	0.12145996468287154	0	0	3.2256088524428197	14.591984601973387	PARP10;QTRT1;PARP2;QPRT;ZC3HAV1;UPP1;PARP14
Molecular Function	NADPH binding (GO:0070402)	4/14	0.010874725715616493	0.12145996468287154	0	0	5.707257448433919	25.8043025687605	DUS2;GRHPR;LBR;DECR1
Molecular Function	7SK snRNA binding (GO:0097322)	3/8	0.012312118710993568	0.13018013517090535	0	0	8.556641221374045	37.62501669474538	CCNT2;CCNT1;MEPCE
Molecular Function	O-acetyltransferase activity (GO:0016413)	3/8	0.012312118710993568	0.13018013517090535	0	0	8.556641221374045	37.62501669474538	GNPAT;LPCAT2;LPCAT1
Molecular Function	peptidyl-proline 4-dioxygenase activity (GO:0031545)	3/8	0.012312118710993568	0.13018013517090535	0	0	8.556641221374045	37.62501669474538	P4HA2;P4HB;P4HTM
Molecular Function	poly(G) binding (GO:0034046)	3/8	0.012312118710993568	0.13018013517090535	0	0	8.556641221374045	37.62501669474538	FMR1;HNRNPU;PATL1
Molecular Function	1-phosphatidylinositol binding (GO:0005545)	4/15	0.014071104986744465	0.14305623403190204	0	0	5.188138065143413	22.120310831580937	SCARB1;ZFYVE16;EPB41;SNX9
Molecular Function	chloride channel regulator activity (GO:0017081)	4/15	0.014071104986744465	0.14305623403190204	0	0	5.188138065143413	22.120310831580937	VAMP8;WNK1;STX7;WNK3
Molecular Function	lysophosphatidic acid acyltransferase activity (GO:0042171)	4/15	0.014071104986744465	0.14305623403190204	0	0	5.188138065143413	22.120310831580937	AGPAT5;LPCAT2;LPCAT1;GPAT3
Molecular Function	metal ion binding (GO:0046872)	47/517	0.014881283184424445	0.14937794386390613	0	0	1.4389415481832544	6.054563869743319	TOP2A;CANT1;CIB1;IQGAP1;SRI;STK4;THBS1;NUDT3;DHX36;NCS1;S100A13;ANXA6;CPNE1;EFHD1;HACL1;S100A14;CAPN1;XXYLT1;S100A11;PGM1;NUDT12;MARK1;TPD52;TPM4;ANXA3;CEMIP2;ANXA4;CDC42BPG;IDH1;ANXA5;IDH2;SYT7;AIF1L;NT5C3A;RCN1;STIM1;PPA2;S100A6;CALU;NUCB1;ADPRS;ESYT2;S100P;ESYT1;SLC25A12;FBP1;SLC25A13
Molecular Function	pyrophosphate hydrolysis-driven proton transmembrane transporter activity (GO:0009678)	5/23	0.015079582111504862	0.14947635768029194	0	0	3.9647043832823647	16.629610097122807	ATP6V1A;ATP2A3;ATP6V1B2;TCIRG1;ATP6V0D1
Molecular Function	polyubiquitin modification-dependent protein binding (GO:0031593)	8/51	0.017267721732283907	0.15864349745030487	0	0	2.6579702396863585	10.78847877347887	PARP10;UBXN1;TNIP1;UFD1;RAD23A;SQSTM1;UBQLN4;OPTN
Molecular Function	aromatic amino acid transmembrane transporter activity (GO:0015173)	3/9	0.017576620319539105	0.15864349745030487	0	0	7.1301526717557255	28.814270666301088	SLC7A5;SLC3A2;SLC15A4
Molecular Function	cytidylyltransferase activity (GO:0070567)	3/9	0.017576620319539105	0.15864349745030487	0	0	7.1301526717557255	28.814270666301088	CMAS;TAMM41;NANS
Molecular Function	histone demethylase activity (H3-K4 specific) (GO:0032453)	3/9	0.017576620319539105	0.15864349745030487	0	0	7.1301526717557255	28.814270666301088	KDM5B;KDM1A;JARID2
Molecular Function	mannosidase activity (GO:0015923)	3/9	0.017576620319539105	0.15864349745030487	0	0	7.1301526717557255	28.814270666301088	MANBA;MAN2A2;MAN2B1
Molecular Function	ubiquitin-protein transferase inhibitor activity (GO:0055105)	3/9	0.017576620319539105	0.15864349745030487	0	0	7.1301526717557255	28.814270666301088	RPS7;GLMN;RPL11
Molecular Function	ATPase activity, coupled to transmembrane movement of ions, rotational mechanism (GO:0044769)	4/16	0.01780488180715906	0.15864349745030487	0	0	4.7555385790679905	19.15665331386166	ATP6V1A;ATP6V1B2;TCIRG1;ATP6V0D1
Molecular Function	histone methyltransferase activity (H3-K4 specific) (GO:0042800)	4/16	0.01780488180715906	0.15864349745030487	0	0	4.7555385790679905	19.15665331386166	RBBP5;CXXC1;WDR5;ASH2L
Molecular Function	proton-transporting ATPase activity, rotational mechanism (GO:0046961)	4/16	0.01780488180715906	0.15864349745030487	0	0	4.7555385790679905	19.15665331386166	ATP6V1A;ATP6V1B2;TCIRG1;ATP6V0D1
Molecular Function	microtubule binding (GO:0008017)	24/232	0.018354002531646114	0.16171915563994854	0	0	1.6541445366115652	6.613117025419615	GABARAPL2;MACF1;NUMA1;DST;MAP1S;FMR1;MX1;RMDN3;KNSTRN;NDRG1;UXT;EML4;TPX2;RACGAP1;STIM1;KIFC1;KIF5C;HAUS7;MAP4;FSD1;EZR;MAPRE1;DNM1L;HDGFL3
Molecular Function	2-oxoglutarate-dependent dioxygenase activity (GO:0016706)	6/33	0.019005357619917316	0.16381791948472207	0	0	3.172660035705177	12.573360732730823	ALKBH5;KDM2A;TMLHE;ALKBH1;HIF1AN;P4HTM
Molecular Function	nucleosomal DNA binding (GO:0031492)	6/33	0.019005357619917316	0.16381791948472207	0	0	3.172660035705177	12.573360732730823	HDAC2;ACTL6A;RCC1;MACROH2A1;H1-10;GATAD2B
Molecular Function	exopeptidase activity (GO:0008238)	8/53	0.021431650091062855	0.18274514540013811	0	0	2.539565772669221	9.759262955959493	CTSA;PM20D2;XPNPEP1;CTSH;PRCP;LAP3;LTA4H;CNDP2
Molecular Function	ubiquitin binding (GO:0043130)	10/74	0.022367026251724032	0.18845903808644743	0	0	2.2331878357636223	8.48648771644644	TOP2A;UBXN1;USP16;FAF1;NEDD4;TOLLIP;NBR1;RAD23A;SQSTM1;N4BP1
Molecular Function	protein heterodimerization activity (GO:0046982)	20/188	0.02257706004818727	0.18845903808644743	0	0	1.7050602143409568	6.463577947985778	TOP2A;ZHX2;HIP1;TPM4;PEF1;FMR1;TPM1;SRI;SMC3;USF1;AURKA;FXR1;QTRT1;RRAGA;FXR2;RCC1;BUD23;P4HB;PAFAH1B3;YWHAH
Molecular Function	mRNA 3'-UTR binding (GO:0003730)	11/85	0.02295060607889104	0.18958156896417286	0	0	2.12503632664923	8.020760346787824	FXR1;DDX5;FXR2;RPS7;CELF1;FMR1;DHX36;HNRNPA2B1;HNRNPU;IGF2BP2;ZNF385A
Molecular Function	peptide N-acetyltransferase activity (GO:0034212)	3/10	0.023901725074764832	0.1954027627246238	0	0	6.111232279171211	22.818147463242624	NAA20;NAA16;NAA15
Molecular Function	ADP binding (GO:0043531)	5/27	0.02914534406067132	0.2331041878661301	0	0	3.243154017236586	11.46604163393953	GLUD1;TAP1;ABCD1;MYH10;ATP5F1D
Molecular Function	magnesium ion binding (GO:0000287)	16/146	0.030306426038375613	0.2331041878661301	0	0	1.7609394460589527	6.15694076990271	TOP2A;IDH1;CDC42BPG;IDH2;STK4;NUDT3;NT5C3A;PPA2;DHX36;ADPRS;HACL1;S100P;XXYLT1;PGM1;NUDT12;MARK1
Molecular Function	alditol:NADP+ 1-oxidoreductase activity (GO:0004032)	3/11	0.03128998422300873	0.2331041878661301	0	0	5.347041984732824	18.524598239165336	AKR7A2;AKR1A1;AKR1C2
Molecular Function	AMP binding (GO:0016208)	3/11	0.03128998422300873	0.2331041878661301	0	0	5.347041984732824	18.524598239165336	PYGL;FBP1;PFKP
Molecular Function	MAP-kinase scaffold activity (GO:0005078)	3/11	0.03128998422300873	0.2331041878661301	0	0	5.347041984732824	18.524598239165336	SPAG9;MAP2K1;IQGAP1
Molecular Function	peptide alpha-N-acetyltransferase activity (GO:0004596)	3/11	0.03128998422300873	0.2331041878661301	0	0	5.347041984732824	18.524598239165336	NAA20;NAA16;NAA15
Molecular Function	hydrolase activity, hydrolyzing O-glycosyl compounds (GO:0004553)	6/37	0.03197626527339574	0.2331041878661301	0	0	2.7626922032727004	9.511289971398442	ABHD10;IDUA;GAA;ADPRS;GUSB;GLA
Molecular Function	ion channel inhibitor activity (GO:0008200)	6/37	0.03197626527339574	0.2331041878661301	0	0	2.7626922032727004	9.511289971398442	VAMP8;CAMK2D;WNK1;NEDD4;STX7;WNK3
Molecular Function	protein serine/threonine kinase activator activity (GO:0043539)	6/37	0.03197626527339574	0.2331041878661301	0	0	2.7626922032727004	9.511289971398442	MAP2K1;CCNT2;CCNT1;CAB39L;IQGAP1;STK4
Molecular Function	NAD binding (GO:0051287)	5/28	0.03362440851051873	0.2331041878661301	0	0	3.101981119531977	10.523480353157243	GLUD1;GRHPR;CRYL1;ZC3HAV1;NUDT6
Molecular Function	protein serine/threonine/tyrosine kinase activity (GO:0004712)	5/28	0.03362440851051873	0.2331041878661301	0	0	3.101981119531977	10.523480353157243	MAP2K1;RPS6KA1;TTK;PRKACA;AURKA
Molecular Function	oxidoreduction-driven active transmembrane transporter activity (GO:0015453)	8/58	0.03484159799867296	0.2331041878661301	0	0	2.2849961685823756	7.670602490145863	NDUFA9;NDUFB8;NDUFB7;NDUFA5;NDUFB5;UQCRC1;NDUFC2;NDUFV3
Molecular Function	phosphatidylinositol phosphate binding (GO:1901981)	12/102	0.035051118472145974	0.2331041878661301	0	0	1.9059185242121446	6.3866334003989325	MYO1B;ZFYVE16;HIP1;RNF34;RACGAP1;SNX27;OSBP;SH3PXD2B;GOLPH3L;ARFIP1;IQGAP1;OGT
Molecular Function	GTPase activator activity (GO:0005096)	31/336	0.035154738002226384	0.2331041878661301	0	0	1.4573591468248894	4.879232413427724	RAP1GDS1;RGPD5;IQGAP1;RIC8A;PREX1;RACGAP1;SH3BP5;RCC1;EPS8L1;STXBP5;EPS8L2;DNM1L;FARP2;RANBP2;ARFGEF2;RALBP1;RANBP3;EIF2B2;ARHGEF17;TBC1D9;ARFGAP3;RANGAP1;ARFGAP1;ACAP2;TBC1D4;RUNDC1;NUCB1;PGAM5;LAMTOR2;PLCB1;LAMTOR3
Molecular Function	1,4-alpha-oligoglucan phosphorylase activity (GO:0004645)	2/5	0.03769406734958132	0.2331041878661301	0	0	9.501144164759726	31.147150196671483	PYGB;PYGL
Molecular Function	7S RNA binding (GO:0008312)	2/5	0.03769406734958132	0.2331041878661301	0	0	9.501144164759726	31.147150196671483	SRP54;SRP68
Molecular Function	ankyrin repeat binding (GO:0071532)	2/5	0.03769406734958132	0.2331041878661301	0	0	9.501144164759726	31.147150196671483	TNKS1BP1;HIF1AN
Molecular Function	annealing activity (GO:0097617)	2/5	0.03769406734958132	0.2331041878661301	0	0	9.501144164759726	31.147150196671483	FXR1;FMR1
Molecular Function	C-acetyltransferase activity (GO:0016453)	2/5	0.03769406734958132	0.2331041878661301	0	0	9.501144164759726	31.147150196671483	GCAT;ACAT1
Molecular Function	choline transmembrane transporter activity (GO:0015220)	2/5	0.03769406734958132	0.2331041878661301	0	0	9.501144164759726	31.147150196671483	SLC44A1;SLC44A2
Molecular Function	endoribonuclease activity, producing 3'-phosphomonoesters (GO:0016892)	2/5	0.03769406734958132	0.2331041878661301	0	0	9.501144164759726	31.147150196671483	RIDA;TSEN2
Molecular Function	epoxide hydrolase activity (GO:0004301)	2/5	0.03769406734958132	0.2331041878661301	0	0	9.501144164759726	31.147150196671483	EPHX1;LTA4H
Molecular Function	histone demethylase activity (H3-trimethyl-K4 specific) (GO:0034647)	2/5	0.03769406734958132	0.2331041878661301	0	0	9.501144164759726	31.147150196671483	KDM5B;JARID2
Molecular Function	isocitrate dehydrogenase activity (GO:0004448)	2/5	0.03769406734958132	0.2331041878661301	0	0	9.501144164759726	31.147150196671483	IDH1;IDH2
Molecular Function	L-leucine transmembrane transporter activity (GO:0015190)	2/5	0.03769406734958132	0.2331041878661301	0	0	9.501144164759726	31.147150196671483	SLC7A5;SLC3A2
Molecular Function	lipase binding (GO:0035473)	2/5	0.03769406734958132	0.2331041878661301	0	0	9.501144164759726	31.147150196671483	LRPAP1;APOB
Molecular Function	purine nucleotide transmembrane transporter activity (GO:0015216)	2/5	0.03769406734958132	0.2331041878661301	0	0	9.501144164759726	31.147150196671483	ABCC4;SLC25A5
Molecular Function	RNA strand annealing activity (GO:0033592)	2/5	0.03769406734958132	0.2331041878661301	0	0	9.501144164759726	31.147150196671483	FXR1;FMR1
Molecular Function	sequence-specific single stranded DNA binding (GO:0098847)	2/5	0.03769406734958132	0.2331041878661301	0	0	9.501144164759726	31.147150196671483	RAD50;HNRNPA2B1
Molecular Function	TAP1 binding (GO:0046978)	2/5	0.03769406734958132	0.2331041878661301	0	0	9.501144164759726	31.147150196671483	TAP1;TAPBP
Molecular Function	acylglycerol O-acyltransferase activity (GO:0016411)	4/20	0.038501023439651894	0.2331041878661301	0	0	3.5658899923605807	11.614354940588232	AGPAT5;LPCAT2;LPCAT1;GPAT3
Molecular Function	5'-3' RNA polymerase activity (GO:0034062)	5/29	0.038507753607141294	0.2331041878661301	0	0	2.972572629969419	9.681358914144896	POLR3A;POLR3B;POLR2C;POLR1C;POLR2G
Molecular Function	DNA-directed 5'-3' RNA polymerase activity (GO:0003899)	5/29	0.038507753607141294	0.2331041878661301	0	0	2.972572629969419	9.681358914144896	POLR3A;POLR3B;POLR2C;POLR1C;POLR2G
Molecular Function	pre-mRNA binding (GO:0036002)	5/29	0.038507753607141294	0.2331041878661301	0	0	2.972572629969419	9.681358914144896	HNRNPL;PTBP1;DDX5;CELF1;HNRNPU
Molecular Function	transcription regulatory region nucleic acid binding (GO:0001067)	21/212	0.039201840334778575	0.23550802564757128	0	0	1.573987324331772	5.098194659430056	JUND;XRCC5;NONO;ASH2L;BRCA1;CHD3;HMGB1;GABPB1;MACROH2A1;RELA;RUNX1;HNRNPL;YY1;REST;NCOR1;PSPC1;SP1;ZNF639;RBBP5;DHX36;TBL1X
Molecular Function	adenine nucleotide transmembrane transporter activity (GO:0000295)	3/12	0.039728286846280075	0.23687617645939923	0	0	4.752671755725191	15.330654453055848	SLC35B2;LRRC8A;SLC25A5
Molecular Function	cysteine-type endopeptidase activity (GO:0004197)	12/105	0.04242929510609367	0.2510927687994946	0	0	1.8441397436215319	5.827327111804209	PYCARD;PDIA3;USP8;USP7;USP48;USP16;CAPN2;CTSH;CAPN1;USP28;CTSC;CTSB
Molecular Function	O-acyltransferase activity (GO:0008374)	5/30	0.043801427479090084	0.2554279522884014	0	0	2.8535168195718654	8.92605420732447	SOAT1;MBOAT7;LPCAT2;LPCAT1;GPAT3
Molecular Function	phosphatidylinositol bisphosphate binding (GO:1902936)	11/94	0.04380605486913316	0.2554279522884014	0	0	1.8936945940443803	5.923444936950906	SVIL;MYO1B;HIP1;SNX14;SH3PXD2B;TWF2;TWF1;CAPG;PLCB1;SYT7;MARK1
Molecular Function	tau protein binding (GO:0048156)	6/40	0.04477089873680351	0.2591483408633955	0	0	2.518520185426887	7.823019674157006	PPP2CB;BAG2;ROCK2;TAOK2;PIN1;MARK1
Molecular Function	protein serine/threonine phosphatase activity (GO:0004722)	8/62	0.04897838989196549	0.2665293053194753	0	0	2.1152830991911453	6.380489386749192	CTDNEP1;PPP1CC;PPP2CB;PPM1B;PPP1R3D;PGAM5;PPM1D;CAMK2G
Molecular Function	aldehyde dehydrogenase (NAD+) activity (GO:0004029)	3/13	0.04919060558092767	0.2665293053194753	0	0	4.277175572519084	12.883077877399995	ALDH4A1;ALDH1A3;ALDH9A1
Molecular Function	microtubule minus-end binding (GO:0051011)	3/13	0.04919060558092767	0.2665293053194753	0	0	4.277175572519084	12.883077877399995	MACF1;NUMA1;HAUS7
Molecular Function	NAD+ binding (GO:0070403)	3/13	0.04919060558092767	0.2665293053194753	0	0	4.277175572519084	12.883077877399995	GLUD1;CRYL1;ZC3HAV1
Molecular Function	pseudouridine synthase activity (GO:0009982)	3/13	0.04919060558092767	0.2665293053194753	0	0	4.277175572519084	12.883077877399995	TRUB1;PUS1;PUS7
Molecular Function	translation initiation factor activity (GO:0003743)	6/41	0.049651645320135926	0.2665293053194753	0	0	2.4464313039676466	7.345957380803054	EIF4A2;EIF2B2;EIF3I;EIF3H;EIF2S2;EIF4E
Cellular Component	intracellular membrane-bounded organelle (GO:0043231)	477/5192	6.250675503012892E-18	2.5252729032172087E-15	0	0	1.6907873172761267	66.97858187128664	ATF2;TES;TFRC;EHMT2;RRP1;EHMT1;HNRNPU;THYN1;SMC5;GABPB1;BACH1;GPATCH8;ALKBH5;PPP4R2;ZMIZ1;ALKBH1;AP1S2;CYP1B1;PRKACA;CHID1;DAXX;MBNL1;PRKCI;TSPYL1;MAP1S;PRKCD;WDR74;ARMC8;SND1;UNC13D;WDR76;DDX39A;ZFYVE16;DDX39B;ADPRS;SRFBP1;PRR11;OPTN;SF1;LRPAP1;CRABP2;MEPCE;HSPA4L;ZNF22;IQGAP1;MTDH;HSPH1;PTPMT1;S100A13;LTA4H;RREB1;S100A11;LHPP;IRF2BP2;NR2F2;HNRNPL;SQLE;HNRNPK;CDK13;ITPA;SERPINA3;TCF25;SRP54;ASH2…
Cellular Component	intracellular non-membrane-bounded organelle (GO:0043232)	151/1158	1.3811306082783592E-16	2.7898838287222855E-14	0	0	2.2815164758907955	83.31746598029659	CCNT1;FMR1;RRP1;SMC3;MKI67;CCAR2;UXT;PYCARD;PPP1CC;GOLGA3;RPS14;NSDHL;OSBP;RCC1;CPNE3;RPP38;DDX18;TSPYL1;ANAPC7;RPS7;TPM4;MAP1S;TPM3;TPM1;WDR74;CASK;ACSL3;CDYL;FBXO11;FTSJ3;CTDNEP1;SELENOO;FRMD6;FANCD2;XRN2;FSCN1;UTRN;SF1;SRSF9;MACF1;DDX5;EPB41;HTRA2;TWF1;PDS5B;SPATA5;PDS5A;MACROH2A1;PPL;CNN2;FXR1;DSN1;RACGAP1;EPB41L1;EPB41L2;DHX37;S100A13;MDN1;N4BP1;MARK1;NOP14;CBX5;IQSEC1;SURF2;XRCC5;CBX3;EIF2A…
Cellular Component	cell-substrate junction (GO:0030055)	72/394	1.5984188631404364E-15	2.0648237536383767E-13	0	0	3.308992447485248	112.73658337466081	CYFIP1;TES;ITGB5;ITGB4;FHL2;PVR;ICAM1;PPP1CC;RPS14;ALCAM;MPRIP;BSG;ANXA6;CAPN2;CPNE3;CAPN1;B2M;TNS3;PDIA3;MAP2K1;RPS7;TPM4;DST;ITGA2;ACTN1;ANXA5;RRAS2;CASK;ACTN4;PALLD;CAT;ADAM9;LAP3;EZR;TLN1;CD46;MAPRE1;PLEC;CD151;AHNAK;SRC;SYNPO2;TWF1;IQGAP1;CORO1B;SLC9A3R2;CNN2;GNA13;LIMA1;RRAS;EPB41L2;CTNNA1;FLNB;CD59;MPZL1;SVIL;YES1;RDX;HMGA1;SRP68;PARVB;SORBS3;PTK2;AIF1L;MARCKS;HNRNPK;PTK7;CD9;EPPK1;P4HB;LA…
Cellular Component	focal adhesion (GO:0005925)	71/387	2.0443799540974026E-15	2.0648237536383767E-13	0	0	3.3233988666707432	112.40958593463533	CYFIP1;TES;ITGB5;ITGB4;FHL2;PVR;ICAM1;PPP1CC;RPS14;ALCAM;MPRIP;BSG;ANXA6;CAPN2;CPNE3;CAPN1;B2M;TNS3;PDIA3;MAP2K1;RPS7;TPM4;DST;ITGA2;ACTN1;ANXA5;RRAS2;CASK;ACTN4;PALLD;CAT;ADAM9;LAP3;EZR;TLN1;CD46;MAPRE1;PLEC;CD151;AHNAK;SRC;SYNPO2;TWF1;IQGAP1;CORO1B;SLC9A3R2;CNN2;GNA13;LIMA1;RRAS;EPB41L2;CTNNA1;FLNB;CD59;MPZL1;SVIL;YES1;RDX;HMGA1;SRP68;PARVB;SORBS3;PTK2;AIF1L;MARCKS;HNRNPK;PTK7;CD9;P4HB;LAMTOR3;…
Cellular Component	intracellular organelle lumen (GO:0070013)	117/848	9.510680925897637E-15	7.68463018812529E-13	0	0	2.402961993695355	77.58289820519269	CYFIP1;PRORP;CCAR2;GLS;ABHD10;LGALS1;FDXR;MLYCD;CAPN1;OSTF1;GYG1;B2M;RARS2;PDIA3;APLP2;PUS1;MCCC1;P3H1;CNPY3;ARMC8;TRNT1;PDIA6;PDIA5;PPA2;LACTB2;CSNK2B;ADPRS;SLC27A2;SDC4;FECH;ACAT1;CNN2;HSPH1;PITRM1;ESD;SERPINH1;LTA4H;APOB;DECR1;CRTAP;TOR1A;WFS1;IDH1;FUCA2;IDH2;TIMM44;MTHFS;HARS2;ACADSB;ACSF3;GLUD1;P4HA2;DNAJC10;CALU;PYROXD2;CDK13;NIT2;GPI;ETFA;HMGB1;PYGL;DHTKD1;AP4M1;CTSH;QSOX1;ME2;GUSB;SPTAN1;…
Cellular Component	cytoskeleton (GO:0005856)	87/600	2.0329538580678927E-12	1.3688555977657143E-10	0	0	2.513980710340288	67.68021032575027	LAD1;HIP1;IFIT5;SEPTIN10;UXT;MPRIP;CFL2;TNKS1BP1;SPTAN1;BCAS3;PRKCI;HSDL1;ANAPC7;TPM4;DST;TPM3;DDX58;TPM1;CKAP2;HAUS3;CASK;ACTN4;ANK3;GTF2F2;FRMD6;PALLD;SPECC1L;FSCN1;UTRN;EZR;DBN1;PLEC;NOTCH3;MACF1;STOML2;AHNAK;ROCK2;EPB41;SYNPO2;MVP;PIK3R4;TWF1;HTRA2;CAPG;IQGAP1;PPL;NDRG1;AURKA;CNN2;EIF1AD;LIMA1;EPB41L1;EPB41L2;MICAL1;FLNB;IGF2BP2;MAP4;GBP1;MDN1;MARK1;MPP2;SVIL;RBM39;CENPV;CDC42BPG;MX1;SEPTIN5;…
Cellular Component	nucleus (GO:0005634)	397/4484	6.492932307269628E-12	3.747349503052757E-10	0	0	1.5482577092346272	39.883593700553625	ATF2;TES;EHMT2;RRP1;EHMT1;HNRNPU;THYN1;SMC5;GABPB1;BACH1;GPATCH8;ALKBH5;PPP4R2;ZMIZ1;ALKBH1;PRKACA;CHID1;DAXX;MBNL1;PRKCI;TSPYL1;MAP1S;PRKCD;WDR74;ARMC8;SND1;WDR76;DDX39A;DDX39B;ADPRS;SRFBP1;PRR11;OPTN;SF1;CRABP2;MEPCE;HSPA4L;ZNF22;IQGAP1;MTDH;HSPH1;PTPMT1;S100A13;LTA4H;RREB1;S100A11;LHPP;IRF2BP2;NR2F2;HNRNPL;HNRNPK;CDK13;SERPINA3;TCF25;SRP54;ASH2L;MED12;NIPBL;MED13;PAXX;TNKS1BP1;JARID2;APPL1;ANX…
Cellular Component	mitochondrial matrix (GO:0005759)	59/348	1.519837688179663E-11	7.675180325307298E-10	0	0	2.9952097923323566	74.61017416307621	PRORP;ETFA;CCAR2;GLS;DHTKD1;ABHD10;FDXR;MLYCD;ME2;ACAD8;RARS2;PUS1;MCCC1;TRNT1;SARS2;PPA2;LACTB2;IVD;ADPRS;DLD;ACSS3;NDUFB8;FECH;POLDIP2;KARS1;IBA57;HSD17B10;MRPL11;ACAT1;TBRG4;RIDA;PDPR;MTHFD1L;PITRM1;PDSS2;IARS2;DECR1;NDUFA9;MDH2;TXNRD2;GSR;IDH2;MTHFS;TIMM44;DNAJC15;SOD2;ACADSB;HARS2;ATP5F1D;ACSF3;ALDH4A1;BCKDK;GSTZ1;GLUD1;GARS1;PC;TMLHE;PYROXD2;ABCE1
Cellular Component	secretory granule lumen (GO:0034774)	53/316	2.483077150761569E-10	1.1146257432307488E-8	0	0	2.9466835656949724	65.16989200965853	LGALS3BP;CYFIP1;GPI;PYGB;SERPINA3;GHDC;PYGL;HMGB1;PYCARD;NAPRT;CTSH;QSOX1;FAM3C;OSTF1;ACAA1;GUSB;B2M;SPTAN1;GYG1;CTSC;ACTN1;RNASET2;PRKCD;ACTN4;ARMC8;UNC13D;CSNK2B;CAT;CANT1;MVP;THBS1;CNN2;DSN1;S100A11;CTSA;VAT1;STK11IP;XRCC5;IDH1;FUCA2;CYRIB;CPPED1;GALNS;ERP44;SCCPDH;GLB1;TOLLIP;PCYOX1L;MAN2B1;S100P;NIT2;GLA;FRK
Cellular Component	azurophil granule (GO:0042582)	34/155	3.464833559224992E-10	1.3997927579268967E-8	0	0	4.078883942129376	88.85108894334208	PYGB;SERPINA3;RAB3D;LPCAT1;PRCP;PYCARD;DSN1;SYNGR1;NAPRT;CPNE1;CPNE3;GUSB;CTSC;CTSA;VAT1;MANBA;STK11IP;GAA;RNASET2;PRKCD;STX7;FUCA2;NDUFC2;UNC13D;CPPED1;BST2;VAMP8;GALNS;GLB1;TOLLIP;DNAJC5;MAN2B1;GLA;FRK
Cellular Component	actin cytoskeleton (GO:0015629)	52/316	7.367041994074698E-10	2.7057136050965253E-8	0	0	2.8776944704779757	60.51456122732028	LAD1;IFIT5;AMOT;MPRIP;POF1B;CFL2;SH3PXD2B;CAPN2;TNKS1BP1;PLS3;TPM4;TPM3;DDX58;ACTN1;TPM1;CASK;ACTN4;PALLD;SPECC1L;FSCN1;EZR;DBN1;MACF1;NOTCH3;STOML2;AHNAK;SYNPO2;TWF2;TWF1;CAPG;IQGAP1;CORO1B;LIMA1;MICAL1;FLNB;GBP1;SVIL;RDX;PARVB;AIF1L;MYO1D;ANLN;SMTN;MARCKS;MYO1B;MLPH;MYO1C;MYO5B;CROCC;MYO5C;CAPZA2;TAOK2
Cellular Component	endoplasmic reticulum membrane (GO:0005789)	89/712	2.9802869026456488E-9	1.003363257224035E-7	0	0	2.108309990662932	41.38875262968021	GPSM1;ANKLE2;TMEM41B;LPCAT1;ATP2A3;JPH1;UFL1;NSDHL;SPTLC2;CYP1B1;DNM1L;LBR;ABCD1;FADS1;SREBF1;ELOVL5;ACSL1;CCDC115;ELOVL2;ALG5;TAP1;ACSL3;HLA-A;PDIA6;LSS;PDIA5;TAPBP;CTDNEP1;POR;TMX3;STIM1;SOAT1;ILVBL;PIGA;NOS1AP;RFT1;SELENOT;SLC27A2;CERS1;CERS2;PTGES;NOTCH2;AGPAT5;NOTCH3;ABCB6;RETSAT;ATL3;RAB1B;GNAI3;HTRA2;FITM2;GDPD3;SRI;MTDH;NRAS;SGPL1;EBP;RNF139;OS9;GPAT3;CD59;KDSR;APOB;UBQLN4;FDFT1;UGT1A6;BC…
Cellular Component	nucleolus (GO:0005730)	86/733	1.0230300335978232E-7	3.179262565950158E-6	0	0	1.954277091056585	31.454728450160097	TOP2A;CCNT1;ITGB4;FMR1;RRP1;CHD7;SRP54;MCM10;CHD3;MKI67;TENT4B;H1-10;PYCARD;PPP1CC;PTBP1;GOLGA3;RPS14;OSBP;CPNE3;RRP12;BUD23;GET3;UTP14A;RPP38;DDX18;TSPYL1;RPS7;MAP1S;PARP2;DDX55;DDX56;WDR74;CASK;TFIP11;FBXO11;SENP3;FTSJ3;PPM1B;GPRC5A;SDHAF2;FANCD2;POLR1C;XRN2;EEF1E1;SRSF9;ZNF593;DDX5;DDX27;RPL11;MRPS31;TWF1;CAPG;SPTY2D1;PPM1D;MACROH2A1;RELA;SELENBP1;FXR1;DSN1;RBBP5;S100A13;DHX37;RPL13;MDN1;N4BP1…
Cellular Component	lysosome (GO:0005764)	62/477	1.9623909470319432E-7	5.268035954111554E-6	0	0	2.1820885460306454	33.700027232458986	SCARB1;SLC44A2;SPPL2A;TMEM97;TCIRG1;AP1S2;ANXA6;CTSH;VPS35;GUSB;AP5S1;GYG1;ABCD1;CTSC;CTSB;CHID1;MANBA;DTX3L;RNASET2;GAA;PRKCD;STX7;SLC39A14;UNC13D;ELAPOR1;VAMP8;RRAGA;DNAJC5;ATP6V1B2;TMEM106B;ATP6V0D1;HLA-DQB1;ATP6V1A;ABCB6;AHNAK;SDC4;IDUA;SRC;GNAI3;CLN3;APOB;SLC15A4;SPAG9;CTSA;STK11IP;FUCA2;MEAK7;SYT7;WDR11;GALNS;RAB14;GLB1;SNX14;VMA21;RAB12;LAMTOR2;TPP1;MAN2B1;OCIAD2;LAMTOR3;GLA;HLA-DRB1
Cellular Component	peroxisome (GO:0005777)	26/128	2.0689178933271875E-7	5.268035954111554E-6	0	0	3.680926916221034	56.65340360132701	IDI1;ABCD3;ECI2;CROT;RIDA;DHRS7B;PMVK;HACL1;MLYCD;ACAA1;DNM1L;ABCD1;NUDT12;IDH1;GDAP1;SYT7;GNPAT;GRHPR;ACOX1;PEX3;ZADH2;PEX6;CAT;NBR1;ACOX3;SLC27A2
Cellular Component	nuclear lumen (GO:0031981)	86/745	2.086350872915467E-7	5.268035954111554E-6	0	0	1.9174145707420174	29.49497305264158	TOP2A;CCNT1;ITGB4;FMR1;RRP1;CHD7;SRP54;HNRNPU;MCM10;CHD3;MKI67;TENT4B;H1-10;PYCARD;PPP1CC;PTBP1;GOLGA3;RPS14;OSBP;CPNE3;RRP12;BUD23;GET3;UTP14A;RPP38;DDX18;TSPYL1;RPS7;MAP1S;PARP2;DDX55;DDX56;WDR74;CASK;TFIP11;FBXO11;SENP3;FTSJ3;PPM1B;GPRC5A;SDHAF2;FANCD2;XRN2;EEF1E1;SRSF9;ZNF593;DDX5;DDX27;RPL11;MRPS31;TWF1;CAPG;SPTY2D1;PPM1D;MACROH2A1;RELA;SELENBP1;FXR1;DSN1;RBBP5;S100A13;DHX37;RPL13;MDN1;N4BP1…
Cellular Component	azurophil granule lumen (GO:0035578)	21/90	2.65926140334387E-7	6.31965651147602E-6	0	0	4.385718131646251	66.39997967093002	CTSA;VAT1;PYGB;SERPINA3;STK11IP;RNASET2;PRKCD;FUCA2;UNC13D;CPPED1;PYCARD;GALNS;DSN1;GLB1;NAPRT;TOLLIP;MAN2B1;GUSB;GLA;CTSC;FRK
Cellular Component	vacuolar lumen (GO:0005775)	29/161	6.173640500645432E-7	1.3856393123670858E-5	0	0	3.174826536391957	45.39305693142671	PYGB;SERPINA3;SDC4;IDUA;PYCARD;DSN1;NAPRT;APOB;GUSB;GYG1;CTSC;CHID1;CTSA;VAT1;MANBA;STK11IP;GAA;RNASET2;PRKCD;FUCA2;UNC13D;CPPED1;GALNS;GLB1;TOLLIP;MAN2B1;TPP1;GLA;FRK
Cellular Component	polymeric cytoskeletal fiber (GO:0099513)	39/256	7.51531849618665E-7	1.5979940381365297E-5	0	0	2.6055675726511804	36.74150503246761	MACF1;TWF2;TWF1;IQGAP1;PPL;NDRG1;CORO1B;AMOT;MTA1;POF1B;BAG2;KIF5C;TUBB3;DPYSL2;MICAL1;PLS3;FSD1;DNM1L;DYNC2H1;TPM4;DST;MAP1S;TPM3;ACTN1;TPM1;AIF1L;EML4;MYO1B;TUBB2A;KIFC1;PALLD;TBCE;PKP2;EPPK1;EZR;MAPRE1;HLA-DRB1;DBN1;PLEC
Cellular Component	bounding membrane of organelle (GO:0098588)	85/767	1.3550189790373729E-6	2.737138337655493E-5	0	0	1.8273818621223266	24.691026546896538	GPSM1;SLC35B2;SCARB1;GALNT14;TFRC;CHPF;SPPL2A;ATP2A3;TCIRG1;AP2A2;PYCARD;GOLGA3;GOLGA5;AP1G2;MAN1A2;OSBP;BSG;AP1S2;VPS35;ARFIP1;QSOX1;B2M;CTSC;RAB8A;APPL1;GABARAPL2;SREBF1;COG8;COG6;ATP6AP1;COG4;GOLPH3L;TAP1;COG1;CASK;HLA-A;ARFGAP1;SERPINB6;TAPBP;VAMP8;ACAP2;STIM1;SLC9A7;NOS1AP;PICK1;ATP6V0D1;CHMP6;OPTN;BLZF1;B4GALT4;HLA-DQB1;NOTCH2;NAPA;NOTCH3;CAMK2D;ABCB6;RAB1B;VPS4B;GNAI3;IQGAP1;CLN3;NRAS;ARL1…
Cellular Component	mitochondrial membrane (GO:0031966)	58/469	2.448435907309837E-6	4.7103243169198766E-5	0	0	2.0550556896501586	26.551445161429367	ATF2;SLC25A3;SLC44A1;TAMM41;MRPS10;COX7C;HK2;MRPL42;MRPL3;EFHD1;PMPCA;DNM1L;ABCD1;TOMM70;ACSL1;VPS13C;NDUFC2;NME4;ACSL3;MRPS7;GCAT;QTRT1;GNPAT;GPD2;UQCRC1;VDAC3;PGAM5;SLC25A12;SLC25A5;SLC25A13;DAP3;AGPAT5;NDUFB8;STOML2;NDUFB7;ABCB6;FECH;NDUFB5;SRC;MRPS31;MRPL15;MRPL10;FOXRED1;MRPL11;NDUFV3;BID;ATP5ME;NDUFA9;NDUFA5;UQCC1;MX1;RMDN3;TIMM44;COX6C;ATP5F1D;COQ7;DHODH;SPART
Cellular Component	microtubule cytoskeleton (GO:0015630)	45/331	2.7594948017589387E-6	5.067435908684596E-5	0	0	2.2833298405064966	29.227678998245985	MACF1;NUMA1;PIK3R4;TTK;IQGAP1;SPATA5;NDRG1;CCAR2;SEPTIN10;AURKA;MTA1;RACGAP1;BAG2;KIF5C;TUBB3;DPYSL2;CHAMP1;MAP4;FSD1;DNM1L;EMD;SPTAN1;MARK1;DYNC2H1;RBM39;PRKCI;CENPV;ANAPC7;DST;MAP1S;CBX3;MX1;SEPTIN5;CKAP2;HAUS3;GTF2F2;WDR11;EML4;DNAJA1;TPX2;CENPF;TUBB2A;KIFC1;TBCE;MAPRE1
Cellular Component	nuclear membrane (GO:0031965)	32/204	3.844549964363055E-6	6.753035589576845E-5	0	0	2.6890329139661966	33.52915882220738	AHCTF1;MINDY3;NUP107;ITPRIP;RETSAT;RIF1;ITGB4;TMEM97;SCRN1;CLMN;CPNE1;DHX37;RCC1;TNRC18;EMD;SLC16A3;LBR;RANBP2;LYPLA1;CENPV;TOR1A;NUP133;CBX3;ANXA4;MX1;RANGAP1;NUP93;CTDNEP1;TMX4;DPY19L3;NOS1AP;MYORG
Cellular Component	integral component of endoplasmic reticulum membrane (GO:0030176)	25/142	5.4998492768361645E-6	9.258079616007543E-5	0	0	3.0807055263577	37.309777282029984	SLC35B2;ANKLE2;SPPL2A;FITM2;CLN3;SGPL1;EMC3;EMC4;XXYLT1;EMC7;BCAP31;WFS1;ELOVL5;ELOVL2;TAP1;HLA-A;TAPBP;STIM1;SCD;ESYT1;ERGIC3;SLC27A2;HLA-DRB1;ERGIC1;HLA-DQB1
Cellular Component	lysosomal membrane (GO:0005765)	44/330	5.909840230819887E-6	9.550301813004938E-5	0	0	2.2308298478511244	26.85671907462647	ATP6V1A;SCARB1;ABCB6;AHNAK;SLC44A2;RAB3D;SPPL2A;LPCAT1;GNAI3;PRCP;TCIRG1;AP2A2;CLN3;SYNGR1;AP1S2;CPNE1;ANXA6;CPNE3;VPS35;LRRC8A;SLC15A4;ABCD1;CTSA;SPAG9;MANBA;STK11IP;GAA;STX7;MEAK7;NDUFC2;SLC39A14;WDR11;BST2;VAMP8;RRAGA;RAB14;DNAJC5;ATP6V1B2;TMEM106B;LAMTOR2;ATP6V0D1;LAMTOR3;HLA-DRB1;HLA-DQB1
Cellular Component	endosome membrane (GO:0010008)	43/325	9.134746367043084E-6	1.4193990508790024E-4	0	0	2.209792260010052	25.64115904958112	TFRC;ABCB6;VPS4B;TCIRG1;AP2A2;NDRG1;CLN3;ANXA6;VPS35;APOB;B2M;SNX8;SLC15A4;RAB8A;ATP9A;APPL1;PDIA3;USP8;RAB4A;MREG;ATP6AP1;HLA-A;SCAMP1;SLC39A14;SORL1;VAMP8;ACAP2;MYO1B;ZFYVE16;RABEP1;RAB14;SLC9A7;RAB12;LAMTOR2;ATP13A3;RAB17;VPS45;ATP6V0D1;CHMP6;LAMTOR3;RAB5A;OPTN;HLA-DRB1
Cellular Component	microbody lumen (GO:0031907)	13/49	1.1237088337104126E-5	1.6213513172107382E-4	0	0	5.180833333333333	59.042283210508046	ABCD3;IDH1;ECI2;CROT;GNPAT;GRHPR;ACOX1;CAT;HACL1;MLYCD;ACOX3;ACAA1;NUDT12
Cellular Component	peroxisomal matrix (GO:0005782)	13/49	1.1237088337104126E-5	1.6213513172107382E-4	0	0	5.180833333333333	59.042283210508046	ABCD3;IDH1;ECI2;CROT;GNPAT;GRHPR;ACOX1;CAT;HACL1;MLYCD;ACOX3;ACAA1;NUDT12
Cellular Component	Golgi membrane (GO:0000139)	56/472	1.2582242934082536E-5	1.7528366018514983E-4	0	0	1.9566886971421578	22.077756924744108	GPSM1;SLC35B2;GALNT14;CHPF;HID1;PYCARD;AP4M1;GOLGA3;GOLGA5;AP1G2;MAN1A2;OSBP;BSG;AP1S2;ARFIP1;QSOX1;B2M;RAB8A;GABARAPL2;SREBF1;COG8;COG6;COG4;GOLPH3L;COG1;HLA-A;SCAMP1;ARFGAP1;TAPBP;SLC9A7;PICK1;OPTN;BLZF1;B4GALT4;HLA-DQB1;NOTCH2;NOTCH3;RAB1B;ARL1;GNAI3;CLN3;NRAS;MAN2A2;B4GALNT1;CD59;ATP9A;CD55;B3GALNT1;ARFGEF2;M6PR;SORL1;MYO1B;MGAT4A;VPS45;HLA-DRB1;COPE
Cellular Component	actin filament (GO:0005884)	16/72	1.3464428611233153E-5	1.8132097196460646E-4	0	0	4.10419649741161	46.03044864340576	TPM4;TPM3;ACTN1;TPM1;TWF2;TWF1;IQGAP1;CORO1B;AMOT;AIF1L;MYO1B;POF1B;PALLD;PLS3;EZR;DBN1
Cellular Component	recycling endosome membrane (GO:0055038)	14/58	1.7006564770430654E-5	2.216339408791608E-4	0	0	4.5664847085170415	50.148729224812556	PDIA3;HLA-A;SCAMP1;NDRG1;VAMP8;RAB14;SLC9A7;RAB12;ATP13A3;RAB17;B2M;RAB8A;OPTN;ATP9A
Cellular Component	recycling endosome (GO:0055037)	24/145	2.4517524712665952E-5	3.05589323277532E-4	0	0	2.8568754047278624	30.328938983054844	PDIA3;ARFGEF2;RAB4A;TFRC;STX7;HLA-A;SCAMP1;NDRG1;SORL1;VAMP8;CLN3;RAB14;SLC9A7;VPS50;MYO5B;RAB12;RAB13;TPP1;ATP13A3;RAB17;B2M;OPTN;RAB8A;ATP9A
Cellular Component	tertiary granule (GO:0070820)	26/164	2.496150412910534E-5	3.05589323277532E-4	0	0	2.7154150197628457	28.778445626387835	CYFIP1;CANT1;PRCP;TCIRG1;AP2A2;CNN2;NRAS;CTSH;QSOX1;CD59;LTA4H;B2M;SPTAN1;PGM1;CD55;IDH1;GAA;STX7;ARMC8;SERPINB6;VAMP8;RAB14;LAMTOR2;CD47;NIT2;LAMTOR3
Cellular Component	trans-Golgi network (GO:0005802)	33/239	4.1379942215180685E-5	4.881938482920394E-4	0	0	2.3129285497572813	23.34372700759144	ARL1;PIK3C2A;AP4M1;CLN3;CCDC91;OSBP;AP1S2;ARFIP1;SNX9;RAB8A;ATP9A;CHID1;ARFGEF2;COG8;COG6;GPR108;COG4;GOLPH3L;M6PR;COG1;SCAMP1;SORL1;ELAPOR1;WDR11;BACE2;MYO1B;SLC9A7;RAB13;PICK1;TGFBI;OPTN;HLA-DRB1;HLA-DQB1
Cellular Component	organelle inner membrane (GO:0019866)	43/346	4.229402151044896E-5	4.881938482920394E-4	0	0	2.054291728385437	20.688494291972518	SLC25A3;NDUFB8;STOML2;NDUFB7;FECH;TAMM41;NDUFB5;SRC;MRPS31;MRPS10;MRPL15;COX7C;MRPL10;FOXRED1;MRPL11;MRPL42;MRPL3;EFHD1;PMPCA;NDUFV3;EMD;LBR;ATP5ME;NDUFA5;CBX3;UQCC1;NDUFC2;NME4;TIMM44;MRPS7;COX6C;ATP5F1D;COQ7;GCAT;DHODH;TMX4;DPY19L3;GPD2;UQCRC1;SLC25A12;SLC25A5;DAP3;SLC25A13
Cellular Component	specific granule (GO:0042581)	25/160	4.5453909840072105E-5	5.100938770941425E-4	0	0	2.66735679779158	26.67039840039503	CYFIP1;GHDC;CANT1;SLC44A2;MOSPD2;CNN2;QSOX1;CD59;ACAA1;B2M;SLC15A4;SPTAN1;ANXA3;ARMC8;SCAMP1;VAMP8;ERP44;TOLLIP;DNAJC5;LAMTOR2;CD47;SLC27A2;NIT2;LAMTOR3;FRK
Cellular Component	lytic vacuole (GO:0000323)	30/219	1.0491491575250587E-4	0.001145557458486821	0	0	2.2885350554875106	20.968384024778114	SCARB1;SRC;TMEM97;CLN3;CTSH;VPS35;AP5S1;CTSC;CTSB;CHID1;CTSA;MANBA;DTX3L;GAA;RNASET2;FUCA2;STX7;UNC13D;SYT7;ELAPOR1;RRAGA;RAB14;SNX14;VMA21;RAB12;TMEM106B;MAN2B1;TPP1;OCIAD2;GLA
Cellular Component	intrinsic component of endoplasmic reticulum membrane (GO:0031227)	20/121	1.1549236262018633E-4	0.0012083532561148332	0	0	2.846400649345677	25.806339725874327	SLC35B2;ANKLE2;WFS1;ELOVL5;ELOVL2;TAP1;FITM2;CLN3;SGPL1;STIM1;SCD;EMC3;EMC4;ESYT2;ESYT1;XXYLT1;ERGIC3;EMC7;SLC27A2;ERGIC1
Cellular Component	mitochondrial inner membrane (GO:0005743)	40/328	1.1664796284276855E-4	0.0012083532561148332	0	0	2.0073972244042944	18.179691900391333	SLC25A3;NDUFB8;STOML2;NDUFB7;FECH;TAMM41;NDUFB5;SRC;MRPS31;MRPS10;MRPL15;COX7C;MRPL10;FOXRED1;MRPL11;MRPL42;MRPL3;COX11;EFHD1;PMPCA;NDUFV3;ATP5ME;NDUFA5;UQCC1;NDUFC2;NME4;TIMM44;MRPS7;COX6C;ATP5F1D;COQ7;GCAT;DHODH;GPD2;UQCRC1;COQ8B;SLC25A12;SLC25A5;DAP3;SLC25A13
Cellular Component	chromosome (GO:0005694)	24/160	1.23355283049689E-4	0.001245888358801859	0	0	2.539725277232693	22.85864976453394	TOP2A;DDX18;DDX27;RIF1;FMR1;RRP1;HNRNPU;SMC5;CDYL;PDS5B;BRCA1;HMGB1;MKI67;SMC3;PDS5A;MACROH2A1;FTSJ3;SELENOO;STAG2;CENPH;FANCD2;CHAMP1;RCC1;PIN4
Cellular Component	specific granule lumen (GO:0035580)	13/62	1.6009836966980847E-4	0.001577554666990308	0	0	3.803673469387755	33.243049162277835	CYFIP1;GHDC;CANT1;ARMC8;CNN2;ERP44;TOLLIP;QSOX1;ACAA1;B2M;SPTAN1;NIT2;FRK
Cellular Component	tertiary granule lumen (GO:1904724)	12/55	1.9095603349033864E-4	0.0018368151792880192	0	0	3.9992134851545322	34.24713409606547	CNN2;CYFIP1;CANT1;IDH1;CTSH;QSOX1;ARMC8;LTA4H;B2M;SPTAN1;NIT2;PGM1
Cellular Component	trans-Golgi network membrane (GO:0032588)	17/99	2.2913167670973107E-4	0.00215277203234259	0	0	2.9761837548931043	24.944032096529252	COG8;COG6;COG4;GOLPH3L;ARL1;M6PR;COG1;SCAMP1;AP4M1;MYO1B;AP1S2;PICK1;ARFIP1;HLA-DRB1;RAB8A;ATP9A;HLA-DQB1
Cellular Component	phagocytic vesicle (GO:0045335)	17/100	2.594594550912955E-4	0.00237895511268484	0	0	2.9401680797263126	24.276703542556792	PDIA3;ITGB5;ANXA3;ZDHHC5;PIK3R4;TAP1;HLA-A;TCIRG1;SYT7;TAPBP;VAMP8;RAB14;ATP6V0D1;B2M;RAB5A;RAB8A;APPL1
Cellular Component	secretory granule membrane (GO:0030667)	34/274	2.6498262393766784E-4	0.00237895511268484	0	0	2.0432564503518376	16.827946085110682	SLC44A2;RAB3D;LPCAT1;MOSPD2;PRCP;IQGAP1;TCIRG1;SRI;AP2A2;SYNGR1;NRAS;CPNE1;CPNE3;CD59;SLC15A4;CD55;ABCC4;MANBA;GAA;APLP2;NDUFC2;SCAMP1;SERPINB6;BST2;VAMP8;TMX3;RAB14;CD109;DNAJC5;CD9;LAMTOR2;CD47;LAMTOR3;SLC27A2
Cellular Component	azurophil granule membrane (GO:0035577)	12/58	3.2342547157518294E-4	0.002780082776944126	0	0	3.7377936704207464	30.038935266831345	VAMP8;BST2;MANBA;SYNGR1;RAB3D;GAA;DNAJC5;LPCAT1;CPNE1;NDUFC2;CPNE3;PRCP
Cellular Component	filopodium (GO:0030175)	12/58	3.2342547157518294E-4	0.002780082776944126	0	0	3.7377936704207464	30.038935266831345	FXR1;MYO1B;FXR2;TUBB3;FMR1;PALM;RDX;FSCN1;TWF2;TWF1;EZR;UTRN
Cellular Component	spindle (GO:0005819)	26/192	3.531973204877716E-4	0.0029727441141054107	0	0	2.253985639527808	17.915768060939033	NUMA1;EPB41;HNRNPU;CAPG;TTK;SPATA5;CCAR2;AURKA;RACGAP1;CHAMP1;MAP4;TBL1X;EMD;ANAPC7;MAP1S;CBX3;RMDN3;HAUS3;KNSTRN;EML4;TPX2;CENPF;NCOR1;KIFC1;TACC3;MAPRE1
Cellular Component	lysosomal lumen (GO:0043202)	15/86	4.4135965331952354E-4	0.003638965304920153	0	0	3.0300136721717053	23.408826564102483	CHID1;CTSA;MANBA;SDC4;IDUA;GAA;GALNS;GLB1;MAN2B1;TPP1;GUSB;APOB;GYG1;GLA;CTSB
Cellular Component	preribosome, large subunit precursor (GO:0030687)	7/23	4.984863285945533E-4	0.003973038883154873	0	0	6.254642036753445	47.559887705581644	LAS1L;RRP1;PPAN;WDR74;MDN1;RRP15;FTSJ3
Cellular Component	bicellular tight junction (GO:0005923)	14/78	5.015469877249964E-4	0.003973038883154873	0	0	3.1360902617398	23.827428177036364	PATJ;DDX58;ANK3;CGN;AMOT;MTDH;CLDN3;POF1B;EPCAM;MARVELD3;RAB13;WNK3;AMOTL2;EPPK1
Cellular Component	hemidesmosome (GO:0030056)	4/7	5.510840370835023E-4	0.004281499057341056	0	0	19.031321619556913	142.8038672504297	DST;ITGB4;EPPK1;PLEC
Cellular Component	apical junction complex (GO:0043296)	16/98	6.192713882412379E-4	0.0047204837896124546	0	0	2.7989544351881452	20.675783910781025	PATJ;DDX58;ANK3;CGN;AMOT;MTDH;CLDN3;POF1B;EPCAM;WNK3;MARVELD3;RAB13;AMOTL2;EPPK1;PKN2;NECTIN2
Cellular Component	late endosome (GO:0005770)	25/189	6.463845994156446E-4	0.004835914410442971	0	0	2.192257801848205	16.10019532728253	SRC;SPPL2A;PIK3R4;VPS26B;CLN3;ANXA6;VPS35;AP5S1;CHID1;MAP2K1;MREG;KIDINS220;STX7;SLC39A14;SORL1;ELAPOR1;BST2;VAMP8;RAB14;SNX14;NBR1;LAMTOR2;ATP13A3;CHMP6;HLA-DRB1
Cellular Component	endocytic vesicle membrane (GO:0030666)	22/158	6.649808038845899E-4	0.0048845862685340784	0	0	2.3244748712808128	17.00528258126952	SCARB1;CAMK2D;TFRC;ANXA3;PIK3R4;M6PR;TAP1;HLA-A;TCIRG1;AP2A2;TAPBP;VAMP8;PICK1;CD9;ATP6V0D1;APOB;B2M;RAB5A;CAMK2G;GRIA3;HLA-DRB1;HLA-DQB1
Cellular Component	lytic vacuole membrane (GO:0098852)	32/267	7.252165204152632E-4	0.0052319191829958275	0	0	1.9614463434484362	14.179374660816116	ATP6V1A;SCARB1;ABCB6;AHNAK;SLC44A2;SPPL2A;GNAI3;TCIRG1;CLN3;AP1S2;ANXA6;VPS35;SLC15A4;ABCD1;SPAG9;STK11IP;GAA;STX7;MEAK7;SLC39A14;WDR11;VAMP8;RRAGA;RAB14;DNAJC5;ATP6V1B2;TMEM106B;LAMTOR2;ATP6V0D1;LAMTOR3;HLA-DRB1;HLA-DQB1
Cellular Component	vesicle membrane (GO:0012506)	13/73	8.494694033616388E-4	0.006020800683475475	0	0	3.1045	21.951604811527545	SLC12A2;RAB4A;MREG;TOR1A;ANXA4;AHNAK2;MYO5B;AP1S2;SH3BP5;SNX9;GBP1;SLC26A6;APPL1
Cellular Component	vesicle (GO:0031982)	28/226	9.072237458682261E-4	0.006319282643633851	0	0	2.0347128876311755	14.25341089462068	TFRC;AHNAK;CIB1;PIK3C2A;EPS8;MUC1;CD59;EPS8L2;SPTAN1;GBP1;APPL1;SLC12A2;RAB4A;ARRDC1;ANXA4;STX7;VAMP8;MYO1D;MYO1B;GPRC5A;TUBB2A;MYO1C;MYO5B;MYO5C;CD9;TAGLN2;EZR;SLC26A6
Cellular Component	organelle outer membrane (GO:0031968)	20/142	9.898374958052368E-4	0.006741939115320258	0	0	2.353783931129791	16.283406089989313	TOMM70;AGPAT5;ATF2;ITPRIP;ABCB6;RETSAT;SLC44A1;ACSL1;VPS13C;RMDN3;ACSL3;HK2;SPART;QTRT1;CLMN;VDAC3;PGAM5;DNM1L;BID;EMD
Cellular Component	ficolin-1-rich granule (GO:0101002)	24/184	0.0010012780864337018	0.006741939115320258	0	0	2.1559736229635376	14.890184414131516	GPI;CANT1;IDH1;GAA;MVP;PRCP;HMGB1;PYGL;TCIRG1;AP2A2;SERPINB6;GLB1;CSNK2B;CAT;CTSH;CAPN1;OSTF1;LTA4H;CDK13;GUSB;GYG1;PGM1;CD55;CTSB
Cellular Component	vacuolar proton-transporting V-type ATPase complex (GO:0016471)	6/19	0.0010213827352544445	0.006764567623652387	0	0	6.59431463716085	45.412393641580124	ATP6V1A;CCDC115;ATP6V1B2;TCIRG1;ATP6V0D1;ATP6V1F
Cellular Component	endoplasmic reticulum lumen (GO:0005788)	33/285	0.0010969080504768223	0.007122995035937166	0	0	1.8860212053571428	12.853724729659557	LRPAP1;THBS1;LGALS1;OS9;ESD;SERPINH1;QSOX1;APOB;UGGT2;B2M;COLGALT1;CTSC;PDIA3;CRTAP;TOR1A;GOLM1;WFS1;APLP2;RNASET2;FUCA2;P3H1;CNPY3;PDIA6;PDIA5;ERP44;RCN1;P4HA2;MGAT4A;DNAJC10;CALU;NUCB1;P4HB;SLC27A2
Cellular Component	ficolin-1-rich granule lumen (GO:1904813)	18/123	0.001110764077386241	0.007122995035937166	0	0	2.459834528405957	16.73353391566179	GPI;CANT1;IDH1;MVP;HMGB1;PYGL;GLB1;CSNK2B;CAT;CTSH;CAPN1;OSTF1;LTA4H;CDK13;GUSB;GYG1;PGM1;CTSB
Cellular Component	tight junction (GO:0070160)	14/85	0.0012131447344683986	0.0076579761363317666	0	0	2.8258356915937504	18.974184910280762	PATJ;DDX58;ANK3;CGN;AMOT;MTDH;CLDN3;POF1B;EPCAM;MARVELD3;RAB13;WNK3;AMOTL2;EPPK1
Cellular Component	cytoplasmic vesicle lumen (GO:0060205)	17/115	0.0013457372799833703	0.008364274786358178	0	0	2.4881346056941296	16.44859322547263	CYFIP1;GHDC;GPI;SERPINA3;XRCC5;IDH1;MVP;HMGB1;PYGL;PYCARD;CSNK2B;CAT;CTSH;S100P;OSTF1;GYG1;S100A11
Cellular Component	early endosome (GO:0005769)	31/266	0.0013756478569477593	0.008420632336468102	0	0	1.8986689680353173	12.510007987272676	ABCB6;VPS26B;AP4M1;CLN3;SNX27;VPS35;APOB;B2M;SNX8;ATP9A;APPL1;USP8;PTPN1;MAP2K1;RAB4A;DTX3L;PPP1R21;STX7;HLA-A;SLC39A14;SORL1;VAMP8;MYO1B;ZFYVE16;RABEP1;RAB14;PICK1;ATP13A3;RAB17;ATP6V0D1;RAB5A
Cellular Component	microbody membrane (GO:0031903)	10/52	0.0018042584515410604	0.010879409170486394	0	0	3.406972919636005	21.52391120221297	GNPAT;ABCD3;PEX3;PEX6;DHRS7B;CAT;NBR1;ABCD1;SLC27A2;GDAP1
Cellular Component	proton-transporting V-type ATPase complex (GO:0033176)	5/15	0.002084704452762994	0.012268377748964013	0	0	7.139525993883792	44.07320912648419	ATP6AP1;CCDC115;TCIRG1;ATP6V0D1;ATP6V1F
Cellular Component	peroxisomal membrane (GO:0005778)	10/53	0.0020953417442537547	0.012268377748964013	0	0	3.3275625122704313	20.524534070051025	GNPAT;ABCD3;PEX3;PEX6;DHRS7B;CAT;NBR1;ABCD1;SLC27A2;GDAP1
Cellular Component	phagocytic vesicle membrane (GO:0030670)	9/45	0.002274033357205477	0.012939570088887504	0	0	3.575728527607362	21.76259973281039	VAMP8;ANXA3;PIK3R4;TAP1;TCIRG1;HLA-A;ATP6V0D1;B2M;TAPBP
Cellular Component	vacuolar membrane (GO:0005774)	9/45	0.002274033357205477	0.012939570088887504	0	0	3.575728527607362	21.76259973281039	NAPA;GABARAPL2;ABCB6;CCDC115;ATG16L1;MAN2B1;TCIRG1;ATP6V0D1;ATP6V1F
Cellular Component	external side of apical plasma membrane (GO:0098591)	3/5	0.0025532015989526468	0.01432629786078985	0	0	21.39503816793893	127.73708945846846	ABCC4;SLC7A5;SLC38A1
Cellular Component	intermediate filament cytoskeleton (GO:0045111)	13/84	0.0031604990098607084	0.01749098082169488	0	0	2.6219718309859155	15.094758296235083	BCAS3;MACF1;HSDL1;DST;PPL;EIF1AD;MICAL1;PKP2;EPPK1;PKN2;MDN1;HLA-DRB1;PLEC
Cellular Component	Golgi stack (GO:0005795)	7/31	0.0033713029544105615	0.018405491805160365	0	0	4.167974732006126	23.726012670962888	CLN3;GOLGA5;RAB14;MGAT4A;LPCAT2;GOLPH3L;SORL1
Cellular Component	integral component of organelle membrane (GO:0031301)	25/214	0.003684780600772636	0.019848684836161933	0	0	1.8997091590259292	10.645104417509886	SLC35B2;ANKLE2;FITM2;CLN3;SGPL1;TMEM43;EMC3;EMC4;QSOX1;XXYLT1;EMC7;ABCD1;LBR;ELOVL5;WFS1;ELOVL2;TAP1;ABCB10;STIM1;PEX3;SCD;ESYT1;ERGIC3;SLC27A2;ERGIC1
Cellular Component	cytoplasmic vesicle membrane (GO:0030659)	39/380	0.0038045095076709146	0.020223971593408545	0	0	1.6469567299060386	9.176131748541547	SCARB1;CAMK2D;TFRC;VPS4B;SPPL2A;IQGAP1;TCIRG1;AP2A2;AP1S2;SH3BP5;VPS35;SNX9;APOB;CAMK2G;CD55;GRIA3;APPL1;SLC12A2;RAB4A;MREG;TOR1A;ATP6AP1;AHNAK2;SORL1;SERPINB6;VAMP8;ACAP2;MYO1B;MYO5B;PICK1;CD9;LAMTOR2;VPS45;ATP6V0D1;CHMP6;LAMTOR3;RAB5A;HLA-DRB1;HLA-DQB1
Cellular Component	cell cortex region (GO:0099738)	4/11	0.004199739285801892	0.02147714774005018	0	0	8.154534541089163	44.627588899882745	ANLN;NUMA1;EPB41;EPB41L2
Cellular Component	MLL3/4 complex (GO:0044666)	4/11	0.004199739285801892	0.02147714774005018	0	0	8.154534541089163	44.627588899882745	PAXIP1;RBBP5;WDR5;ASH2L
Cellular Component	Sin3 complex (GO:0016580)	4/11	0.004199739285801892	0.02147714774005018	0	0	8.154534541089163	44.627588899882745	MORF4L1;HDAC2;SIN3B;PHF12
Cellular Component	intermediate filament (GO:0005882)	9/50	0.004791199214113062	0.023930830234271	0	0	3.138822385156367	16.76437044797036	MACF1;DST;CSNK1A1;MICAL1;PKP2;EPPK1;PPL;HLA-DRB1;PLEC
Cellular Component	cyclin/CDK positive transcription elongation factor complex (GO:0008024)	3/6	0.004857247720817381	0.023930830234271	0	0	14.262595419847328	75.98088659554509	CCNT2;CCNT1;CDK13
Cellular Component	sex chromosome (GO:0000803)	3/6	0.004857247720817381	0.023930830234271	0	0	14.262595419847328	75.98088659554509	HNRNPU;SMC5;MACROH2A1
Cellular Component	mitochondrial respiratory chain complex I (GO:0005747)	8/42	0.00537987711010507	0.025874647053362478	0	0	3.3631733153031327	17.572882407366876	NDUFA9;NDUFB8;NDUFB7;NDUFA5;NDUFB5;NDUFC2;NDUFV3;FOXRED1
Cellular Component	respiratory chain complex I (GO:0045271)	8/42	0.00537987711010507	0.025874647053362478	0	0	3.3631733153031327	17.572882407366876	NDUFA9;NDUFB8;NDUFB7;NDUFA5;NDUFB5;NDUFC2;NDUFV3;FOXRED1
Cellular Component	platelet alpha granule (GO:0031091)	13/90	0.005776097590547365	0.027453452077425125	0	0	2.416883116883117	12.456680795943669	SERPINA3;ACTN1;APLP2;STXBP1;ACTN4;CYRIB;THBS1;TMX3;SCCPDH;CD109;PCYOX1L;CD9;QSOX1
Cellular Component	Set1C/COMPASS complex (GO:0048188)	4/12	0.005975118837368571	0.028069162910429102	0	0	7.134835752482811	36.53143849815916	RBBP5;CXXC1;WDR5;ASH2L
Cellular Component	endocytic vesicle (GO:0030139)	22/189	0.0064485100532433405	0.0299448053047162	0	0	1.8898222145948227	9.532085936630155	PDIA3;SCARB1;CAMK2D;ITGB5;STX7;ZDHHC5;AP2A2;AMOT;HSPH1;RABEP1;RAB14;RAB13;PICK1;CD9;RAB17;APOB;RAB5A;CAMK2G;GRIA3;HLA-DRB1;RAB8A;HLA-DQB1
Cellular Component	ribosome (GO:0005840)	10/62	0.00677603791018215	0.031108174042199867	0	0	2.750309935651455	13.73604542997158	RPS7;FMR1;RPL11;EIF2AK2;EIF3H;SRP68;MRPS7;NCK1;SF1;RPS23
Cellular Component	nuclear chromosome (GO:0000228)	12/83	0.007774055966771413	0.03528897315253541	0	0	2.418421366013143	11.746183691340283	TOP2A;YY1;SMCHD1;RAD50;ACTL6A;GINS4;EP400;HNRNPU;RCC1;MCM5;BRD8;MACROH2A1
Cellular Component	condensed chromosome (GO:0000793)	9/54	0.008045484616473926	0.03611528650061629	0	0	2.85920245398773	13.788916308999895	RAD50;RIF1;FANCD2;CBX3;CHAMP1;RCC1;SMC5;HMGB1;MKI67
Cellular Component	sarcoplasmic reticulum (GO:0016529)	8/45	0.00825853387871342	0.03632459966514181	0	0	3.0899865382624006	14.821145780182901	STIM1;NOS1AP;ATP2A3;SRI;ANK3;JPH1;THBS1;CHERP
Cellular Component	mitochondrial outer membrane (GO:0005741)	16/126	0.008376716971131666	0.03632459966514181	0	0	2.083353192682414	9.96321832919231	TOMM70;AGPAT5;ATF2;ABCB6;SLC44A1;ACSL1;VPS13C;RMDN3;ACSL3;HK2;SPART;QTRT1;VDAC3;PGAM5;DNM1L;BID
Cellular Component	microtubule (GO:0005874)	21/182	0.008438744068162213	0.03632459966514181	0	0	1.870305559294656	8.930562766297802	DYNC2H1;MACF1;NUMA1;MAP1S;RMDN3;IQGAP1;NDRG1;AURKA;EML4;TPX2;TUBB2A;MTA1;BAG2;KIF5C;TUBB3;KIFC1;DPYSL2;TBCE;FSD1;DNM1L;MAPRE1
Cellular Component	integral component of lumenal side of endoplasmic reticulum membrane (GO:0071556)	6/28	0.008541675663832852	0.03632459966514181	0	0	3.894762467830563	18.549967191631165	BCAP31;SPPL2A;HLA-A;HLA-DRB1;TAPBP;HLA-DQB1
Cellular Component	lumenal side of endoplasmic reticulum membrane (GO:0098553)	6/28	0.008541675663832852	0.03632459966514181	0	0	3.894762467830563	18.549967191631165	BCAP31;SPPL2A;HLA-A;HLA-DRB1;TAPBP;HLA-DQB1
Cellular Component	cytoplasmic stress granule (GO:0010494)	10/65	0.009451665529398603	0.039775759102885784	0	0	2.5998744156840856	12.119481777558534	ATXN2L;DDX6;MBNL1;TIA1;HNRNPK;STAU1;CELF1;CAPRIN1;DHX36;EIF4E
Cellular Component	basolateral plasma membrane (GO:0016323)	18/151	0.01022254583131394	0.042576376452070436	0	0	1.9390483931837315	8.886968301440271	ABCC4;SLC38A1;SLC16A1;TFRC;EPB41;ATP1B3;SLC3A2;ANK3;SLC39A14;MYO1D;SLC7A5;DLG3;EPCAM;RAB17;EZR;STX2;SLC16A3;SLC26A6
Cellular Component	early endosome membrane (GO:0031901)	13/97	0.01075054122971549	0.04431855772250059	0	0	2.214642857142857	10.038531324027554	RAB4A;ABCB6;HLA-A;SLC39A14;CLN3;ZFYVE16;RABEP1;RAB14;ATP13A3;B2M;SNX8;RAB5A;ATP9A
Cellular Component	pericentric heterochromatin (GO:0005721)	4/14	0.010874725715616493	0.04437766857685922	0	0	5.707257448433919	25.8043025687605	CBX5;CBX3;LRWD1;MACROH2A1
Cellular Component	lipid droplet (GO:0005811)	11/77	0.011531405577805225	0.04658687853433311	0	0	2.383640552995392	10.637427516306046	CTDNEP1;BCAP31;NSDHL;SCCPDH;LPCAT2;LPCAT1;PLIN3;PLIN2;ACSL3;LDAH;LSS
Cellular Component	mitotic spindle (GO:0072686)	15/120	0.012019221013413992	0.04807688405365597	0	0	2.0451243671582655	9.042002344270497	NUMA1;EPB41;HNRNPU;HAUS3;CAPG;KNSTRN;EML4;TPX2;NCOR1;RACGAP1;KIFC1;HAUS7;TACC3;MAP4;TBL1X
Cellular Component	extrinsic component of endoplasmic reticulum membrane (GO:0042406)	3/8	0.012312118710993568	0.04876564665922943	0	0	8.556641221374045	37.62501669474538	TOR1A;CCDC115;PML
Cellular Component	clathrin-coated vesicle membrane (GO:0030665)	12/90	0.014474980735518023	0.05677565259368234	0	0	2.200555785490451	9.320087827042348	EPN3;VAMP8;TFRC;DNAJC5;M6PR;CD9;APOB;AP2A2;RAB5A;HLA-DRB1;EPN2;HLA-DQB1
Cellular Component	insulin-responsive compartment (GO:0032593)	3/9	0.017576620319539105	0.06762813913422665	0	0	7.1301526717557255	28.814270666301088	RAB4A;RAB12;RAB13
Cellular Component	pseudopodium (GO:0031143)	3/9	0.017576620319539105	0.06762813913422665	0	0	7.1301526717557255	28.814270666301088	ACTN1;CAPN2;ACTN4
Cellular Component	nuclear outer membrane (GO:0005640)	4/16	0.01780488180715906	0.06786011556690812	0	0	4.7555385790679905	19.15665331386166	ITPRIP;RETSAT;CLMN;EMD
Cellular Component	actin-based cell projection (GO:0098858)	11/83	0.019536545309181332	0.07376415238232951	0	0	2.184299795186892	8.596242927031556	MYO1D;MYO1B;MYO1C;TUBB3;RDX;STARD10;FSCN1;TWF2;TWF1;EZR;UTRN
Cellular Component	endolysosome (GO:0036019)	5/25	0.02136563497565437	0.07992330120522562	0	0	3.5678516819571864	13.721855849213751	ABCB6;PRKCD;AP2A2;SLC15A4;CTSB
Cellular Component	platelet alpha granule membrane (GO:0031092)	4/17	0.02209929128528558	0.08190929980968233	0	0	4.389492860081095	16.73366743271844	TMX3;APLP2;CD109;CD9
Cellular Component	organelle envelope lumen (GO:0031970)	9/64	0.02328972853746478	0.08553682117396155	0	0	2.3380925822643612	8.790626870931492	NLN;CHCHD2;STOML2;NDUFB7;HTRA2;NME4;THOP1;SORL1;COA6
Cellular Component	RNA polymerase III complex (GO:0005666)	4/18	0.026972345507234746	0.09816961788218773	0	0	4.075739386663757	14.725414813751966	POLR3A;POLR3B;POLR3GL;POLR1C
Cellular Component	integral component of mitochondrial membrane (GO:0032592)	9/66	0.027883926516967368	0.10058130636477515	0	0	2.2558120762027767	8.075141467483254	FUNDC2;MCUR1;SLC25A3;ABCB10;ABCB6;SFXN3;COX11;GDAP1;SFXN5
Cellular Component	microvillus (GO:0005902)	8/57	0.03179547138577823	0.11367584460048144	0	0	2.3317538509656734	8.04089321676937	MYO1D;SLC7A5;MYO1B;MYO1C;RDX;STARD10;FSCN1;EZR
Cellular Component	H4/H2A histone acetyltransferase complex (GO:0043189)	4/19	0.03243693874547997	0.11495195836117462	0	0	3.8038197097020627	13.041233911303092	MORF4L1;ACTL6A;EP400;BRD8
Cellular Component	COPII-coated ER to Golgi transport vesicle (GO:0030134)	10/79	0.03351253382886968	0.11610479519871426	0	0	2.0708065000500517	7.032118777294287	TMED1;CD59;HLA-A;ERGIC3;SEC24D;B2M;CTSC;ERGIC1;HLA-DRB1;HLA-DQB1
Cellular Component	nuclear inner membrane (GO:0005637)	5/28	0.03362440851051873	0.11610479519871426	0	0	3.101981119531977	10.523480353157243	TMX4;DPY19L3;CBX3;EMD;LBR
Cellular Component	sarcoplasmic reticulum membrane (GO:0033017)	5/28	0.03362440851051873	0.11610479519871426	0	0	3.101981119531977	10.523480353157243	STIM1;NOS1AP;ATP2A3;JPH1;CHERP
Cellular Component	mitochondrial intermembrane space (GO:0005758)	8/58	0.03484159799867296	0.11928818297850742	0	0	2.2849961685823756	7.670602490145863	NLN;CHCHD2;STOML2;NDUFB7;HTRA2;NME4;THOP1;COA6
Cellular Component	specific granule membrane (GO:0035579)	11/91	0.03578755473908393	0.1206565413253791	0	0	1.9650249615975421	6.543837856226461	VAMP8;SLC44A2;DNAJC5;MOSPD2;CD59;LAMTOR2;CD47;SCAMP1;SLC27A2;SLC15A4;LAMTOR3
Cellular Component	clathrin-coated endocytic vesicle membrane (GO:0030669)	9/69	0.03591346524714055	0.1206565413253791	0	0	2.142676380368098	7.127919333355615	VAMP8;TFRC;M6PR;CD9;APOB;AP2A2;RAB5A;HLA-DRB1;HLA-DQB1
Cellular Component	clathrin-coated vesicle (GO:0030136)	10/80	0.036137231436561564	0.1206565413253791	0	0	2.0411139129481417	6.777379142647122	EPN3;HIP1;RAB14;RAB13;SNX9;PIK3C2A;SCAMP1;AP2A2;RAB8A;UNC13D
Cellular Component	apicolateral plasma membrane (GO:0016327)	2/5	0.03769406734958132	0.1215188552314013	0	0	9.501144164759726	31.147150196671483	NEDD4;MPDZ
Cellular Component	Barr body (GO:0001740)	2/5	0.03769406734958132	0.1215188552314013	0	0	9.501144164759726	31.147150196671483	SMCHD1;MACROH2A1
Cellular Component	bleb (GO:0032059)	2/5	0.03769406734958132	0.1215188552314013	0	0	9.501144164759726	31.147150196671483	ANLN;TPM1
Cellular Component	NatA complex (GO:0031415)	2/5	0.03769406734958132	0.1215188552314013	0	0	9.501144164759726	31.147150196671483	NAA16;NAA15
Cellular Component	cell projection membrane (GO:0031253)	11/92	0.03833582824717994	0.1215188552314013	0	0	1.9406610911987257	6.32921455522859	GNA13;SLC12A2;SLC7A5;LIMA1;SLC22A5;ARL13B;PALM;FSCN1;CASK;UTRN;SLC26A6
Cellular Component	MHC protein complex (GO:0042611)	4/20	0.038501023439651894	0.1215188552314013	0	0	3.5658899923605807	11.614354940588232	HLA-A;B2M;HLA-DRB1;HLA-DQB1
Cellular Component	NuA4 histone acetyltransferase complex (GO:0035267)	4/20	0.038501023439651894	0.1215188552314013	0	0	3.5658899923605807	11.614354940588232	MORF4L1;ACTL6A;EP400;BRD8
Cellular Component	mitochondrial envelope (GO:0005740)	14/127	0.03916177787126325	0.12264618806194072	0	0	1.771519276230184	5.739818227153046	NDUFA9;STOML2;NDUFB7;ABCB6;MX1;HTRA2;NME4;GNPAT;NLN;CHCHD2;DNM1L;ABCD1;THOP1;COA6
Cellular Component	early phagosome (GO:0032009)	3/12	0.039728286846280075	0.12346329142997808	0	0	4.752671755725191	15.330654453055848	RAB5A;SYT7;APPL1
Cellular Component	coated vesicle (GO:0030135)	10/84	0.048055982191201954	0.147207441886628	0	0	1.9303685880815582	5.859418906475973	EPN3;HIP1;CCDC115;TMED1;SNX9;PIK3C2A;SCAMP1;ERGIC3;CTSC;ERGIC1
Cellular Component	tertiary granule membrane (GO:0070821)	9/73	0.04889880787889329	0.147207441886628	0	0	2.008327741564417	6.061137665981473	VAMP8;NRAS;RAB14;GAA;CD59;LAMTOR2;CD47;LAMTOR3;SERPINB6
Cellular Component	cytoplasmic side of endoplasmic reticulum membrane (GO:0098554)	3/13	0.04919060558092767	0.147207441886628	0	0	4.277175572519084	12.883077877399995	DNAJA1;PTPN1;SPPL2A
Cellular Component	integral component of peroxisomal membrane (GO:0005779)	3/13	0.04919060558092767	0.147207441886628	0	0	4.277175572519084	12.883077877399995	PEX3;ABCD1;SLC27A2
Cellular Component	mitotic spindle microtubule (GO:1990498)	3/13	0.04919060558092767	0.147207441886628	0	0	4.277175572519084	12.883077877399995	HAUS7;HAUS3;HNRNPU

## Sheet: Doxorubicin-unique DEPs
Category	Term	Overlap	P-value	Adjusted P-value	Old P-value	Old Adjusted P-value	Odds Ratio	Combined Score	Genes
Biological Process	mitotic cell cycle phase transition (GO:0044772)	26/209	2.6644635593482687E-7	8.816709917883421E-4	0	0	3.51440732766278	53.20142463095448	CDKN1A;PKMYT1;PPP6C;CEP192;PCNT;CEP76;CEP290;CLASP1;CLASP2;ACVR1;DYNC1H1;UBE2C;NDE1;FBXL17;CDC7;HAUS6;HAUS5;CKAP5;CDK7;CDC34;NASP;CCNE1;CDK4;BCAT1;TAF2;PAFAH1B1
Biological Process	regulation of focal adhesion assembly (GO:0051893)	12/54	1.0553852868932435E-6	0.0017338449039940864	0	0	6.992519613209268	96.22829047231971	CAMSAP3;LIMCH1;RCC2;PTPRJ;PHLDB2;PPM1F;CLASP1;CORO1C;SLC9A1;CLASP2;MAP4K4;S100A10
Biological Process	response to endoplasmic reticulum stress (GO:0034976)	17/110	1.5719355430590086E-6	0.0017338449039940864	0	0	4.490477375127844	60.00716013773273	MBTPS1;CCDC47;DNAJB12;SYVN1;TNFRSF10B;EIF2S1;RNF5;RCN3;ERLEC1;TMX1;TMEM33;CASP4;FLOT1;UBQLN1;TRIB3;QRICH1;ATF3
Biological Process	protein-containing complex assembly (GO:0065003)	28/267	3.0501184861164024E-6	0.002523210517639794	0	0	2.8969467522761616	36.79218009452677	CDC123;GPAA1;WASL;SLC9A1;ADD2;CAND2;PPP6C;PARD6B;WDCP;PPP6R1;BCL9L;GSDMD;NSF;CARD10;TRAPPC2L;TRAPPC1;BAD;DNAJB12;RANBP9;ADAM10;PYGO2;TRAPPC6A;EPRS1;TBC1D20;ZW10;GORASP1;GEMIN5;MCU
Biological Process	rescue of stalled ribosome (GO:0072344)	4/5	1.1999785216604802E-5	0.0060729638443652	0	0	97.11251580278129	1100.3451892830344	MTRES1;LTN1;RACK1;ZNF598
Biological Process	establishment of mitotic spindle localization (GO:0040001)	8/29	1.2279125319955346E-5	0.0060729638443652	0	0	9.286137835057785	105.00402379886673	GJA1;NDE1;ZW10;CLASP1;NDC80;KPNB1;CLASP2;PAFAH1B1
Biological Process	microtubule cytoskeleton organization involved in mitosis (GO:1902850)	17/128	1.2847007225916108E-5	0.0060729638443652	0	0	3.7587484656893397	42.33252749633989	NEK9;DYNC1H1;SETD2;RCC2;NDE1;KIF11;CKAP5;NDC80;MECP2;SGO2;ZW10;NUF2;PCNT;KPNB1;CLASP1;PAFAH1B1;CLASP2
Biological Process	regulation of exocytosis (GO:0017157)	10/52	3.233920163346569E-5	0.012087848755013637	0	0	5.81225356384592	60.0942286862263	RAB3B;NSF;RAB21;RAB10;SEPTIN2;STXBP6;CLASP1;RAB8B;CLASP2;SNCA
Biological Process	tail-anchored membrane protein insertion into ER membrane (GO:0071816)	6/17	3.287719516322838E-5	0.012087848755013637	0	0	13.26927065330107	136.97511545681053	CAMLG;MMGT1;EMC2;EMC8;EMC9;GET4
Biological Process	G2/M transition of mitotic cell cycle (GO:0000086)	16/130	5.9095404163362794E-5	0.017891192385236968	0	0	3.4395874152647345	33.489052384623406	DYNC1H1;CDKN1A;NDE1;FBXL17;HAUS6;HAUS5;PKMYT1;CKAP5;CDK7;CEP192;PCNT;CEP76;CEP290;CLASP1;TAF2;PAFAH1B1
Biological Process	cellular protein metabolic process (GO:0044267)	34/417	6.471358959846815E-5	0.017891192385236968	0	0	2.1956406130452235	21.178137906008743	ITIH2;MRPS36;PRKCSH;RPLP0;DENND3;IDE;MSLN;FSTL1;RNF5;LOXL2;APH1A;CDH2;IGF2BP3;CCN1;RPS12;SLC35A1;MBTPS1;MMP1;PABPC4;MRPS21;ADAM10;RPSA;RABGGTB;RABGGTA;CKAP4;MRPL52;DNAJC3;MSRA;CDC34;AGO2;RPL37A;MSRB2;MFGE8;UBA52
Biological Process	cell cycle G2/M phase transition (GO:0044839)	16/131	6.488193068082309E-5	0.017891192385236968	0	0	3.4094993581514763	32.877602482899874	DYNC1H1;CDKN1A;NDE1;FBXL17;HAUS6;HAUS5;PKMYT1;CKAP5;CDK7;CEP192;PCNT;CEP76;CEP290;CLASP1;TAF2;PAFAH1B1
Biological Process	regulation of cell cycle process (GO:0010564)	14/106	7.806330607805544E-5	0.019870113831714265	0	0	3.724071702944942	35.222234579491584	PRMT5;DYNC1H1;SETD2;YTHDF2;DCUN1D3;HMGA2;PDXP;TXLNG;KLHL13;KIF11;PKMYT1;TTL;CEP85;ENTR1
Biological Process	regulation of G2/M transition of mitotic cell cycle (GO:0010389)	17/149	9.202021788136928E-5	0.02174963578353221	0	0	3.157289475734206	29.342276832362213	DYNC1H1;RCC2;NDE1;CDC7;HAUS6;HAUS5;CKAP5;MECP2;PSMC6;PSMA1;CDK4;CEP192;PCNT;CEP76;CEP290;CLASP1;PAFAH1B1
Biological Process	cellular protein modification process (GO:0006464)	65/1025	1.356035364997975E-4	0.02649849712012529	0	0	1.6922445776255708	15.070749626616422	PIGS;GPAA1;PRKCSH;NRK;PRKAG2;PTPRM;PTPRJ;MSLN;LOXL2;RPS6KA4;PPP6C;CDH2;PPP2R1B;NEK3;CCN1;TGM2;PDK1;ACVR1;CHUK;DUSP1;FBXW9;UBE2E2;ADAM10;RABGGTB;RABGGTA;CKAP4;DNAJC3;CDC34;PSMA1;CCNE1;MFGE8;PHPT1;UBA52;MTMR2;ITIH2;DCUN1D3;STK39;COPS7B;PDXP;GLRX;KLHL13;FSTL1;PPM1F;FBXL20;MAP3K20;CHML;MAP4K5;ATG7;MAP4K4;SRPK2;MBTPS1;SLC35A1;BRAF;PARP16;ACVR2A;MSRA;CDK7;PSMC6;KBTBD6;UBLCP1;CDK4;STK26;COQ8A;CAMK1;ENGA…
Biological Process	positive regulation of protein kinase activity (GO:0045860)	17/154	1.3845801217466733E-4	0.02649849712012529	0	0	3.0412624547313905	27.021444894942846	CDKN1A;NRK;PIH1D1;NAB2;AGAP2;HMGA2;PRKAG2;PARP16;CCDC88A;RASSF2;ALS2;TRAF4;TRAF6;CAMK1;CCN1;MAP4K4;SNCA
Biological Process	ribonucleoside monophosphate biosynthetic process (GO:0009156)	5/14	1.45385788353599E-4	0.02649849712012529	0	0	13.49929676511955	119.28140261380601	IMPDH2;PPAT;RFK;ADSS2;PFAS
Biological Process	ERAD pathway (GO:0036503)	12/87	1.6435758433466736E-4	0.02649849712012529	0	0	3.909067688378033	34.061528830089735	POMT2;RCN3;ERLEC1;PSMC6;CCDC47;FAF2;DNAJB12;UBQLN1;SYVN1;DERL2;RNF5;GET4
Biological Process	organelle organization (GO:0006996)	33/420	1.6570513901765206E-4	0.02649849712012529	0	0	2.105821074691245	18.33180550717276	CNTNAP1;SH3KBP1;FAF2;SNX11;WASL;SYNE3;ARHGAP4;SYNE1;RAB43;VPS51;ZMYM4;KIF3A;TMED7;PDZD8;GABPA;CLASP1;TMED4;CLASP2;PEX16;VPS18;YTHDF2;GBF1;RANBP9;LIG4;ARHGAP10;DIAPH3;FMNL2;TBC1D20;BIN1;DOP1B;ZW10;GORASP1;CYCS
Biological Process	chromatin organization (GO:0006325)	16/142	1.6979235535574176E-4	0.02649849712012529	0	0	3.110051551643336	26.998153209838836	KDM5A;SETD5;SETD2;PBRM1;SMARCD2;PIH1D1;SETD7;HMGA2;HCFC2;HDAC8;LOXL2;RUVBL2;SMARCAD1;HMGN2;HMGN1;KDM6A
Biological Process	mitotic spindle organization (GO:0007052)	17/157	1.7522655787332502E-4	0.02649849712012529	0	0	2.9756243114212264	25.737456583060812	NEK9;DYNC1H1;RCC2;NDE1;KIF11;CKAP5;NDC80;MECP2;SGO2;ZW10;NUF2;CEP192;PCNT;KPNB1;CLASP1;PAFAH1B1;CLASP2
Biological Process	cell cycle G1/S phase transition (GO:0044843)	10/63	1.7617616701201463E-4	0.02649849712012529	0	0	4.60329287345271	39.790983811321354	ACVR1;PPP6C;CDKN1A;CDK7;CDC34;NASP;CCNE1;CDK4;CDC7;BCAT1
Biological Process	cellular component assembly (GO:0022607)	23/261	3.2023835765677196E-4	0.046072553282011236	0	0	2.3742815779161406	19.104526064187894	CARD10;TTC26;YTHDF2;GPAA1;RANBP9;PARVA;WASL;MYO9A;ADD1;ADD2;PARD6B;ZFYVE27;ESPNL;EPRS1;STAG3;CALD1;ZW10;DPYSL3;RAC2;GEMIN5;FLNC;NEFH;CEP290
Biological Process	regulation of microtubule depolymerization (GO:0031114)	6/25	3.5831144935094815E-4	0.04940219107926198	0	0	7.6790074044426655	60.92607392233806	CAMSAP3;MAP1B;MAP1A;KATNB1;CLASP1;CLASP2
Biological Process	regulation of protein kinase activity (GO:0045859)	13/110	4.2499391978870866E-4	0.05262877544684923	0	0	3.274764679515912	25.423425007387525	CDKN1A;GSTP1;AGAP2;PRKAG2;PPM1F;RASSF2;ALS2;TRAF4;TRIB3;CEP85;CCN1;RTRAF;SNCA
Biological Process	production of siRNA involved in RNA interference (GO:0030422)	4/10	4.29427904824699E-4	0.05262877544684923	0	0	16.181205225453013	125.45380140947925	TSNAX;AGO2;DROSHA;TSN
Biological Process	protein insertion into ER membrane by stop-transfer membrane-anchor sequence (GO:0045050)	4/10	4.29427904824699E-4	0.05262877544684923	0	0	16.181205225453013	125.45380140947925	MMGT1;EMC2;EMC8;EMC9
Biological Process	neuron projection morphogenesis (GO:0048812)	15/140	4.6316960634602155E-4	0.0541568128093975	0	0	2.9353846153846153	22.536172483168194	CNTNAP1;NRK;DOCK7;WASL;ZDHHC17;RAB10;PARD6B;ALS2;MAP1B;MAP1A;EPB41L3;DIP2A;SRGAP2;NEFH;MAP4K4
Biological Process	regulation of mitotic cell cycle phase transition (GO:1901990)	18/188	5.249087520059872E-4	0.0541568128093975	0	0	2.5939132409720647	19.589974956372664	DYNC1H1;UBE2C;NDE1;XPC;HAUS6;HAUS5;CKAP5;PSMC6;PSMA1;ZW10;CEP192;RIOK2;PCNT;UBA52;CEP76;CEP290;CLASP1;PAFAH1B1
Biological Process	G1/S transition of mitotic cell cycle (GO:0000082)	11/85	5.333542650219112E-4	0.0541568128093975	0	0	3.627292471042471	27.33645381556097	ACVR1;PPP6C;CDT1;CDKN1A;CDK7;CDC34;NASP;CCNE1;CDK4;CDC7;BCAT1
Biological Process	regulation of cell cycle G2/M phase transition (GO:1902749)	11/85	5.333542650219112E-4	0.0541568128093975	0	0	3.627292471042471	27.33645381556097	DYNC1H1;NDE1;HAUS6;CEP192;HAUS5;PCNT;CEP290;CKAP5;CEP76;CLASP1;PAFAH1B1
Biological Process	protein insertion into ER membrane (GO:0045048)	7/37	5.539249730262865E-4	0.0541568128093975	0	0	5.677876480541455	42.575450659259545	CAMLG;MMGT1;CCDC47;EMC2;EMC8;EMC9;GET4
Biological Process	positive regulation of basement membrane assembly involved in embryonic body morphogenesis (GO:1904261)	3/5	5.891946996489302E-4	0.0541568128093975	0	0	36.36931818181818	270.4696677109807	PHLDB2;CLASP1;CLASP2
Biological Process	regulation of basement membrane assembly involved in embryonic body morphogenesis (GO:1904259)	3/5	5.891946996489302E-4	0.0541568128093975	0	0	36.36931818181818	270.4696677109807	PHLDB2;CLASP1;CLASP2
Biological Process	sulfide oxidation (GO:0019418)	3/5	5.891946996489302E-4	0.0541568128093975	0	0	36.36931818181818	270.4696677109807	TSTD1;SQOR;SUOX
Biological Process	sulfide oxidation, using sulfide:quinone oxidoreductase (GO:0070221)	3/5	5.891946996489302E-4	0.0541568128093975	0	0	36.36931818181818	270.4696677109807	TSTD1;SQOR;SUOX
Biological Process	negative regulation of cell migration (GO:0030336)	15/144	6.244251413807512E-4	0.055843859265646105	0	0	2.8437686344663087	20.983256203359133	LIMCH1;SERPINE1;STC1;PTPRJ;FGF2;CORO1C;ARHGAP4;GJA1;STK26;DPYSL3;SRGAP2;PHLDB2;CLASP1;ENG;CLASP2
Biological Process	mitotic nuclear division (GO:0140014)	10/74	6.688809987485076E-4	0.056751980124584905	0	0	3.8099124203821657	27.85009553853735	SGO2;UBE2C;ZW10;NDE1;CEP192;KIF11;KPNB1;CLASP1;NDC80;CLASP2
Biological Process	regulation of stress fiber assembly (GO:0051492)	10/74	6.688809987485076E-4	0.056751980124584905	0	0	3.8099124203821657	27.85009553853735	CCDC88A;LIMCH1;ARHGEF18;CCN2;PHLDB2;PPM1F;CLASP1;SLC9A1;CLASP2;S100A10
Biological Process	regulation of microtubule polymerization or depolymerization (GO:0031110)	6/28	6.885307379275205E-4	0.05695870529505413	0	0	6.630833045281714	48.278767813134515	CAMSAP3;MAP1B;MAP1A;MAPRE2;CLASP1;CLASP2
Biological Process	negative regulation of wound healing (GO:0061045)	6/29	8.392614226326859E-4	0.06773453774369652	0	0	6.342205323193916	44.92176617440805	SERPINE2;SERPINE1;FGF2;PHLDB2;CLASP1;CLASP2
Biological Process	purine nucleoside monophosphate biosynthetic process (GO:0009127)	4/12	9.497188721149685E-4	0.07482427971020074	0	0	12.1346396965866	84.44913853251639	IMPDH2;PPAT;ADSS2;PFAS
Biological Process	cytoskeleton organization (GO:0007010)	13/120	9.771263510111013E-4	0.07519328129059846	0	0	2.9671582570451993	20.56506110782558	CNTNAP1;SH3KBP1;RANBP9;SYNE3;ARHGAP4;ARHGAP10;DIAPH3;FMNL2;BIN1;ZMYM4;EPB41L3;RAC2;PDZD8
Biological Process	establishment of spindle orientation (GO:0051294)	6/30	0.001014198949754575	0.07551968515727771	0	0	6.077629911280101	41.89709105930427	GJA1;NDE1;ZW10;CLASP1;NDC80;PAFAH1B1
Biological Process	chromosome organization (GO:0051276)	12/106	0.0010270129441152906	0.07551968515727771	0	0	3.115839243498818	21.440403737567546	CDT1;SETD7;NUF2;LIG4;COPS7B;HMGA2;XPC;HMGN2;HDAC8;UBA52;NDC80;HMGN1
Biological Process	membrane raft assembly (GO:0001765)	3/6	0.001143531464403488	0.07916501523901784	0	0	24.244949494949495	164.22641493048832	FLOT1;FLOT2;S100A10
Biological Process	protein geranylgeranylation (GO:0018344)	3/6	0.001143531464403488	0.07916501523901784	0	0	24.244949494949495	164.22641493048832	CHML;RABGGTB;RABGGTA
Biological Process	regulation of cell-substrate junction assembly (GO:0090109)	5/21	0.0011722833927808626	0.07916501523901784	0	0	7.590585443037975	51.22735680989899	CAMSAP3;LIMCH1;CLASP1;CORO1C;SLC9A1
Biological Process	stress granule assembly (GO:0034063)	5/21	0.0011722833927808626	0.07916501523901784	0	0	7.590585443037975	51.22735680989899	DYNC1H1;ATXN2;YTHDF2;CSDE1;EIF2S1
Biological Process	ciliary basal body-plasma membrane docking (GO:0097711)	11/95	0.0013644544547982854	0.0870410288049169	0	0	3.1938016277939747	21.069511245408847	DYNC1H1;NDE1;HAUS6;CEP192;HAUS5;PCNT;CEP290;CKAP5;CEP76;CLASP1;PAFAH1B1
Biological Process	regulation of translational initiation (GO:0006446)	9/68	0.0014277563460863526	0.0870410288049169	0	0	3.7157458920947084	24.34427049633183	DNAJC3;EIF5B;CDC123;YTHDF2;CSDE1;DDX1;AGO2;NCK2;ATF3
Biological Process	GPI anchor biosynthetic process (GO:0006506)	6/32	0.0014467381638774341	0.0870410288049169	0	0	5.609534951740275	36.67762901893212	PIGS;DPM3;PGAP2;PIGO;GPAA1;PIGX
Biological Process	negative regulation of cell-matrix adhesion (GO:0001953)	6/32	0.0014467381638774341	0.0870410288049169	0	0	5.609534951740275	36.67762901893212	RCC2;SERPINE1;PHLDB2;CORO1C;CLASP2;MAP4K4
Biological Process	negative regulation of microtubule polymerization or depolymerization (GO:0031111)	6/32	0.0014467381638774341	0.0870410288049169	0	0	5.609534951740275	36.67762901893212	CAMSAP3;TBCD;KATNB1;CLASP1;CLASP2;SNCA
Biological Process	regulation of cell morphogenesis (GO:0022604)	6/32	0.0014467381638774341	0.0870410288049169	0	0	5.609534951740275	36.67762901893212	SPARC;FMNL2;ZMYM4;PDZD8;MYO9A;BCL9L
Biological Process	actin filament bundle assembly (GO:0051017)	6/33	0.0017095935575653324	0.09399968906612605	0	0	5.4014927475003525	34.41560900084412	ESPNL;CALD1;DPYSL3;PDXP;ADD1;ADD2
Biological Process	actin filament bundle organization (GO:0061572)	6/33	0.0017095935575653324	0.09399968906612605	0	0	5.4014927475003525	34.41560900084412	ESPNL;CALD1;DPYSL3;RFLNB;ADD1;ADD2
Biological Process	regulation of peptidyl-serine phosphorylation (GO:0033135)	11/98	0.0017589213386406371	0.09399968906612605	0	0	3.0831867229650483	19.556821521006615	BCAR3;RASSF2;DOCK7;NCK2;RACK1;TERF2IP;BRAF;CAMK1;RAF1;PPM1F;SNCA
Biological Process	organelle assembly (GO:0070925)	30/425	0.001800166509549973	0.09399968906612605	0	0	1.8674609084139986	11.802121587145567	TTC26;EDC3;RAB43;ATXN2;KIF3A;RB1CC1;UBQLN1;MVB12A;SYNPO;PCNT;ATG7;CEP290;RAB8B;BBS2;DYNC1H1;YTHDF2;EXOC7;SEPTIN2;GBF1;VPS37C;SEPTIN6;HAUS6;PARVA;HAUS5;ATG13;EIF2S1;SEPTIN7;TRAPPC6A;CSDE1;MAPRE2
Biological Process	negative regulation of DNA-templated transcription, elongation (GO:0032785)	4/14	0.0018022749899559653	0.09399968906612605	0	0	9.706700379266751	61.33378135287126	NELFA;NELFCD;SUPT5H;NELFE
Biological Process	nuclear migration (GO:0007097)	4/14	0.0018022749899559653	0.09399968906612605	0	0	9.706700379266751	61.33378135287126	DYNC1H1;DOCK7;SYNE3;PAFAH1B1
Biological Process	regulation of gastrulation (GO:0010470)	4/14	0.0018022749899559653	0.09399968906612605	0	0	9.706700379266751	61.33378135287126	RACK1;PHLDB2;CLASP1;CLASP2
Biological Process	regulation of cell migration (GO:0030334)	29/408	0.0019209615108686988	0.09399968906612605	0	0	1.8805638033301872	11.762793881044638	SEMA7A;SERPINE2;SEMA3D;SERPINE1;MAZ;STC1;NEXN;PTPRJ;LAMC2;FGF2;PPM1F;ARHGAP4;CORO1C;PARD6B;DPYSL3;RACK1;SRGAP2;CCN1;MAP4K4;ACVR1;LIMCH1;RCC2;ADAM10;ELP5;CAMSAP3;MMP14;STK26;ITGA6;ENG
Biological Process	leucine metabolic process (GO:0006551)	3/7	0.0019421015538067814	0.09399968906612605	0	0	18.182765151515152	113.53290590181903	HMGCL;BCAT1;BCAT2
Biological Process	lysosomal microautophagy (GO:0016237)	3/7	0.0019421015538067814	0.09399968906612605	0	0	18.182765151515152	113.53290590181903	RB1CC1;ATG13;ATG7
Biological Process	negative regulation of protein kinase activity by regulation of protein phosphorylation (GO:0044387)	3/7	0.0019421015538067814	0.09399968906612605	0	0	18.182765151515152	113.53290590181903	ADAR;PPM1F;CORO1C
Biological Process	piecemeal microautophagy of the nucleus (GO:0034727)	3/7	0.0019421015538067814	0.09399968906612605	0	0	18.182765151515152	113.53290590181903	RB1CC1;ATG13;ATG7
Biological Process	positive regulation of protein phosphorylation (GO:0001934)	27/371	0.0019423667628711632	0.09399968906612605	0	0	1.9275640443313953	12.035417035334977	BCAR3;CDKN1A;DOCK7;AGAP2;PRKAG2;PTPRJ;FGF2;RPS6KA4;RASSF2;RB1CC1;RACK1;FLOT1;CCN1;SNCA;ACVR1;LIMCH1;GDF15;BRAF;ACVR2A;ALS2;TRAF4;TERF2IP;CSPG4;CAMK1;WDFY2;RAF1;ENG
Biological Process	retrograde vesicle-mediated transport, Golgi to endoplasmic reticulum (GO:0006890)	10/85	0.0019712585067266837	0.09399968906612605	0	0	3.2492569002123144	20.239891258639993	NSF;NBAS;RER1;KIF3A;ZW10;GBF1;KIF11;TMED7;RAB6A;RAB6B
Biological Process	regulation of apoptotic process (GO:0042981)	46/742	0.0019885095903985563	0.09399968906612605	0	0	1.6332389546214876	10.159350384486238	RARG;GSTP1;DCUN1D3;FMN2;FSTL1;APH1A;ABR;BAG4;HMGN5;RASSF2;RACK1;MAP3K20;ATG7;CTNNBL1;MAP4K4;TGM2;SNCA;DFFA;APAF1;MGMT;BAD;LANCL1;TNFRSF10B;ADAM10;HMGA2;ARHGEF18;BRAF;PNMA3;PA2G4;RABGGTB;RABGGTA;HYPK;DNAJC3;ARHGAP10;PAX8;BIN1;AXL;STK26;TRAF6;NAA35;ITGA6;QRICH1;IL6ST;RAF1;UBA52;CRYAB
Biological Process	protein stabilization (GO:0050821)	16/179	0.002144880197857198	0.09919962329700314	0	0	2.3994266678217313	14.743688854002515	CDKN1A;FKBPL;CAMLG;SYVN1;PARVA;HYPK;RAB21;BAG4;CDK7;RASSF2;LAMP2;RABL3;FLOT1;FLOT2;CCT8;CRYAB
Biological Process	establishment of mitotic spindle orientation (GO:0000132)	5/24	0.002218426148074413	0.09919962329700314	0	0	6.391072618254497	39.05557172324063	GJA1;NDE1;ZW10;NDC80;PAFAH1B1
Biological Process	positive regulation of cell-substrate junction organization (GO:0150117)	5/24	0.002218426148074413	0.09919962329700314	0	0	6.391072618254497	39.05557172324063	PTPRJ;MAPRE2;PPM1F;MAP4K4;S100A10
Biological Process	purine nucleotide metabolic process (GO:0006163)	5/24	0.002218426148074413	0.09919962329700314	0	0	6.391072618254497	39.05557172324063	PRPS2;GPX1;GDA;PPAT;DNPH1
Biological Process	endoplasmic reticulum tubular network organization (GO:0071786)	4/15	0.0023809371995635663	0.10231845705656936	0	0	8.823813354786806	53.298136450114306	RAB10;ZFYVE27;REEP4;TMEM33
Biological Process	establishment of spindle localization (GO:0051293)	4/15	0.0023809371995635663	0.10231845705656936	0	0	8.823813354786806	53.298136450114306	DYNC1H1;CLASP1;KPNB1;CLASP2
Biological Process	tRNA splicing, via endonucleolytic cleavage and ligation (GO:0006388)	4/15	0.0023809371995635663	0.10231845705656936	0	0	8.823813354786806	53.298136450114306	TSEN34;DDX1;RTCB;RTRAF
Biological Process	positive regulation of programmed cell death (GO:0043068)	22/286	0.0025054280314006304	0.10628796610134213	0	0	2.041936179387667	12.229759554834018	RARG;APAF1;BAD;DCUN1D3;HMGA2;TNFRSF10B;ARHGEF18;PNMA3;APH1A;ABR;RASSF2;BIN1;TRAF6;RACK1;MAP3K20;ITGA6;QRICH1;UBA52;ATG7;CTNNBL1;TGM2;SNCA
Biological Process	endomembrane system organization (GO:0010256)	17/199	0.0025619075674698072	0.10730825494629864	0	0	2.2838992626910364	13.628034104876368	VPS18;GBF1;DYSF;SYNE1;RAB43;TBC1D20;HOOK2;ALS2;VPS51;REEP4;DOP1B;ZW10;GORASP1;TMED7;CLASP1;TMED4;CLASP2
Biological Process	axonal transport (GO:0098930)	6/36	0.0027176810531804505	0.11102230376511249	0	0	4.860583016476553	28.71620934467008	RAB21;DYNC1H1;KIF3A;AP3S2;KIF1B;PAFAH1B1
Biological Process	endoderm formation (GO:0001706)	6/36	0.0027176810531804505	0.11102230376511249	0	0	4.860583016476553	28.71620934467008	SETD2;MMP14;LAMB3;DUSP1;COL6A1;HMGA2
Biological Process	negative regulation of protein phosphorylation (GO:0001933)	14/152	0.0030103593845539705	0.1130809104800189	0	0	2.4767392232180963	14.379194531905648	GSTP1;PRKAG2;PPM1F;CORO1C;DNAJC3;RASSF2;NCK2;RACK1;TERF2IP;TRIB3;CEP85;ENG;RTRAF;SNCA
Biological Process	methionine metabolic process (GO:0006555)	3/8	0.0030158138726409877	0.1130809104800189	0	0	14.545454545454545	84.42015336808865	MSRA;MTRR;ADI1
Biological Process	regulation of wound healing, spreading of epidermal cells (GO:1903689)	3/8	0.0030158138726409877	0.1130809104800189	0	0	14.545454545454545	84.42015336808865	PHLDB2;CLASP1;CLASP2
Biological Process	negative regulation of protein kinase activity (GO:0006469)	10/90	0.003019294253500134	0.1130809104800189	0	0	3.0453821656050954	17.6715370495083	CDKN1A;GSTP1;PRKAG2;ADAR;TRIB3;CEP85;PPM1F;CORO1C;RTRAF;SNCA
Biological Process	protein localization to plasma membrane (GO:0072659)	13/136	0.0030290136305368004	0.1130809104800189	0	0	2.579023974382966	14.95709659871687	RAB3B;FAM126A;RAB10;CCDC88A;ZFYVE27;RAB40C;GORASP1;EPB41L3;FLOT1;FLOT2;S100A10;RAB8B;CLASP2
Biological Process	negative regulation of cell-substrate junction organization (GO:0150118)	4/16	0.0030756367310975224	0.1130809104800189	0	0	8.088074167720185	46.78338907445277	RCC2;PHLDB2;CORO1C;CLASP2
Biological Process	negative regulation of focal adhesion assembly (GO:0051895)	4/16	0.0030756367310975224	0.1130809104800189	0	0	8.088074167720185	46.78338907445277	RCC2;PHLDB2;CORO1C;CLASP2
Biological Process	purine ribonucleoside monophosphate biosynthetic process (GO:0009168)	4/16	0.0030756367310975224	0.1130809104800189	0	0	8.088074167720185	46.78338907445277	IMPDH2;PPAT;ADSS2;PFAS
Biological Process	RNA splicing, via endonucleolytic cleavage and ligation (GO:0000394)	4/16	0.0030756367310975224	0.1130809104800189	0	0	8.088074167720185	46.78338907445277	TSEN34;DDX1;RTCB;RTRAF
Biological Process	positive regulation of apoptotic process (GO:0043065)	23/310	0.003191412471827429	0.11604817438765894	0	0	1.9638298640573377	11.28670303676054	SRPK2;RARG;APAF1;BAD;DCUN1D3;HMGA2;TNFRSF10B;ARHGEF18;PNMA3;APH1A;ABR;RASSF2;BIN1;TRAF6;RACK1;MAP3K20;ITGA6;QRICH1;UBA52;ATG7;CTNNBL1;TGM2;SNCA
Biological Process	COPII vesicle coating (GO:0048208)	8/63	0.0033725769589285546	0.11747218060099565	0	0	3.5393323322167034	20.1461562359011	NSF;PPP6C;TRAPPC6A;TRAPPC2L;TRAPPC1;TBC1D20;PPP6R1;GORASP1
Biological Process	positive regulation of viral process (GO:0048524)	8/63	0.0033725769589285546	0.11747218060099565	0	0	3.5393323322167034	20.1461562359011	SRPK2;TBC1D20;AXL;ADAR;NELFA;NELFCD;SUPT5H;NELFE
Biological Process	vesicle coating (GO:0006901)	8/63	0.0033725769589285546	0.11747218060099565	0	0	3.5393323322167034	20.1461562359011	NSF;PPP6C;TRAPPC6A;TRAPPC2L;TRAPPC1;TBC1D20;PPP6R1;GORASP1
Biological Process	vesicle targeting, rough ER to cis-Golgi (GO:0048207)	8/63	0.0033725769589285546	0.11747218060099565	0	0	3.5393323322167034	20.1461562359011	NSF;PPP6C;TRAPPC6A;TRAPPC2L;TRAPPC1;TBC1D20;PPP6R1;GORASP1
Biological Process	spliceosomal snRNP assembly (GO:0000387)	6/38	0.0036015651528895727	0.12414144886366246	0	0	4.5563212927756656	25.63562581106648	PRMT5;TGS1;GEMIN4;CD2BP2;GEMIN5;AAR2
Biological Process	tRNA processing (GO:0008033)	8/64	0.003723143712901194	0.1270090984122686	0	0	3.4759484479941913	19.44162926692646	TSEN34;DTWD1;RPP30;DDX1;RTCB;RPP21;ELP5;RTRAF
Biological Process	RNA interference (GO:0016246)	4/17	0.0038968095151162767	0.13157696617877304	0	0	7.46552562481766	41.41572855778749	TSNAX;AGO2;DROSHA;TSN
Biological Process	positive regulation of epithelial cell migration (GO:0010634)	10/94	0.004143136184208124	0.13848118821762304	0	0	2.899757355171368	15.908945289111836	EPB41L4B;SPARC;CAPN7;ETS1;FGF2;MAPRE2;PPM1F;CLASP1;CLASP2;MAP4K4
Biological Process	inositol metabolic process (GO:0006020)	3/9	0.004390717995967227	0.1410571441617044	0	0	12.120580808080808	65.79369443212528	ISYNA1;IMPA2;ITPK1
Biological Process	negative regulation of retrograde protein transport, ER to cytosol (GO:1904153)	3/9	0.004390717995967227	0.1410571441617044	0	0	12.120580808080808	65.79369443212528	ERLEC1;DERL2;SVIP
Biological Process	positive regulation of extracellular matrix assembly (GO:1901203)	3/9	0.004390717995967227	0.1410571441617044	0	0	12.120580808080808	65.79369443212528	PHLDB2;CLASP1;CLASP2
Biological Process	regulation of sterol biosynthetic process (GO:0106118)	3/9	0.004390717995967227	0.1410571441617044	0	0	12.120580808080808	65.79369443212528	SEC14L2;MBTPS1;KPNB1
Biological Process	response to organonitrogen compound (GO:0010243)	6/40	0.004682672672570657	0.14899003724554138	0	0	4.287855065980765	22.999566822587333	RCN3;ERLEC1;CCDC47;DNAJB12;SYVN1;RNF5
Biological Process	positive regulation of developmental process (GO:0051094)	15/177	0.004797721436409368	0.1511967641245581	0	0	2.260565052231719	12.070545195326478	ACVR1;SMURF2;NCOA3;PA2G4;MFF;CORO1C;GJA1;AGO2;CCN2;CAMK1;PHLDB2;MCU;TAPT1;CLASP1;CLASP2
Biological Process	tRNA metabolic process (GO:0006399)	4/18	0.004854478435392444	0.15154216172371318	0	0	6.931912588044067	36.932215515795	SLFN13;RPP30;RPP21;DTD2
Biological Process	cytoplasmic microtubule organization (GO:0031122)	7/54	0.0053196957907206445	0.1645128352476132	0	0	3.6209633869748354	18.960592378183318	CAMSAP3;CLIP2;DYNC1H1;CCDC88A;HOOK2;KPNB1;CLASP1
Biological Process	Golgi organization (GO:0007030)	12/130	0.005688473765524393	0.1742885156492613	0	0	2.4789921423469057	12.814687046673033	RAB43;PRMT5;TBC1D20;VPS51;ZW10;GORASP1;GBF1;TMED7;CLASP1;SYNE1;TMED4;CLASP2
Biological Process	endoplasmic reticulum mannose trimming (GO:1904380)	4/19	0.00595819016186421	0.1743261227696981	0	0	6.46944795617362	33.14290753346725	SYVN1;DERL2;RNF5;UBA52
Biological Process	positive regulation of cilium assembly (GO:0045724)	4/19	0.00595819016186421	0.1743261227696981	0	0	6.46944795617362	33.14290753346725	CCDC88A;ENTR1;SEPTIN7;TAPT1
Biological Process	positive regulation of focal adhesion assembly (GO:0051894)	4/19	0.00595819016186421	0.1743261227696981	0	0	6.46944795617362	33.14290753346725	PTPRJ;PPM1F;MAP4K4;S100A10
Biological Process	negative regulation of protein exit from endoplasmic reticulum (GO:0070862)	3/10	0.006088420442880911	0.1743261227696981	0	0	10.38852813852814	52.99569046787742	ERLEC1;DERL2;SVIP
Biological Process	nucleic acid transport (GO:0050657)	3/10	0.006088420442880911	0.1743261227696981	0	0	10.38852813852814	52.99569046787742	ATXN2;CKAP5;RTRAF
Biological Process	positive regulation of keratinocyte migration (GO:0051549)	3/10	0.006088420442880911	0.1743261227696981	0	0	10.38852813852814	52.99569046787742	EPB41L4B;MAPRE2;MAP4K4
Biological Process	protein prenylation (GO:0018342)	3/10	0.006088420442880911	0.1743261227696981	0	0	10.38852813852814	52.99569046787742	CHML;RABGGTB;RABGGTA
Biological Process	microtubule polymerization (GO:0046785)	5/30	0.006111160544359317	0.1743261227696981	0	0	4.855696202531646	24.75258430469831	NDE1;RANBP9;CKAP5;CLASP1;CLASP2
Biological Process	COPII-coated vesicle budding (GO:0090114)	8/70	0.006453595842974793	0.18252092858464605	0	0	3.1385826126163052	15.82824186707797	NSF;PPP6C;TRAPPC6A;TRAPPC2L;TRAPPC1;TBC1D20;PPP6R1;GORASP1
Biological Process	response to cytokine (GO:0034097)	13/150	0.006929805049455655	0.1910474441131588	0	0	2.3137752720891593	11.503913874768719	CD274;SETD2;MME;ADAM10;ADAR;OSMR;SIGIRR;MAPKAPK3;TRAF6;DPYSL3;IL6ST;TRIM56;SNCA
Biological Process	positive regulation of ubiquitin-protein transferase activity (GO:0051443)	5/31	0.0070525727537424044	0.1910474441131588	0	0	4.668695228821811	23.130409962102522	DCUN1D5;UBE2C;DCUN1D3;GORASP1;TRIB3
Biological Process	steroid hormone biosynthetic process (GO:0120178)	5/31	0.0070525727537424044	0.1910474441131588	0	0	4.668695228821811	23.130409962102522	STARD3;AKR1B1;DHCR7;HSD17B11;HSD17B8
Biological Process	protein K48-linked ubiquitination (GO:0070936)	7/57	0.007170588902706651	0.1910474441131588	0	0	3.4031725888324873	16.804074983821305	CDC34;KBTBD6;UBE2R2;UBE2C;SYVN1;UBE2E2;RNF5
Biological Process	microtubule nucleation (GO:0007020)	4/20	0.007216962984026851	0.1910474441131588	0	0	6.0647914032869785	29.90743353455538	NDE1;RANBP9;CLASP1;CLASP2
Biological Process	positive regulation of G2/M transition of mitotic cell cycle (GO:0010971)	4/20	0.007216962984026851	0.1910474441131588	0	0	6.0647914032869785	29.90743353455538	MECP2;CDK4;RCC2;CDC7
Biological Process	production of small RNA involved in gene silencing by RNA (GO:0070918)	4/20	0.007216962984026851	0.1910474441131588	0	0	6.0647914032869785	29.90743353455538	TSNAX;AGO2;DROSHA;TSN
Biological Process	purine ribonucleoside monophosphate metabolic process (GO:0009167)	4/20	0.007216962984026851	0.1910474441131588	0	0	6.0647914032869785	29.90743353455538	IMPDH2;PPAT;ADSS2;PFAS
Biological Process	intrinsic apoptotic signaling pathway (GO:0097193)	10/102	0.007364106905463576	0.19339547420776965	0	0	2.6464968152866244	12.997309748970611	CDKN1A;APAF1;IFI16;BAD;CASP4;TNFRSF10B;TRIB3;QRICH1;PPM1F;PDK1
Biological Process	cilium assembly (GO:0060271)	22/314	0.007503465044594626	0.19550366797294189	0	0	1.8434049867975686	9.018656785483468	BBS2;DYNC1H1;TTC26;EXOC7;SEPTIN2;NDE1;GBF1;SEPTIN6;PARVA;HAUS6;HAUS5;CKAP5;SEPTIN7;KIF3A;CEP192;DYNLRB1;PCNT;CEP76;CEP290;CLASP1;RAB8B;PAFAH1B1
Biological Process	negative regulation of supramolecular fiber organization (GO:1902904)	8/72	0.007637042332217102	0.19742947716645617	0	0	3.040184243964422	14.820122577669844	CAMSAP3;TBCD;KATNB1;CRYAB;PFDN6;CLASP1;CLASP2;SNCA
Biological Process	endodermal cell differentiation (GO:0035987)	5/32	0.00809069292010604	0.20218419146026703	0	0	4.495546179090483	21.655229813169413	SETD2;MMP14;LAMB3;COL6A1;HMGA2
Biological Process	nucleus localization (GO:0051647)	3/11	0.008126472488430195	0.20218419146026703	0	0	9.089488636363637	43.74433058784861	DYNC1H1;SYNE3;PAFAH1B1
Biological Process	pyrimidine nucleoside salvage (GO:0043097)	3/11	0.008126472488430195	0.20218419146026703	0	0	9.089488636363637	43.74433058784861	CDA;UCK2;DCK
Biological Process	pyrimidine-containing compound salvage (GO:0008655)	3/11	0.008126472488430195	0.20218419146026703	0	0	9.089488636363637	43.74433058784861	CDA;UCK2;DCK
Biological Process	regulation of gene expression by genetic imprinting (GO:0006349)	3/11	0.008126472488430195	0.20218419146026703	0	0	9.089488636363637	43.74433058784861	MECP2;DNMT3A;PCGF3
Biological Process	translational elongation (GO:0006414)	10/104	0.008411218521102073	0.2075218028464586	0	0	2.5899173329719476	12.375114319517897	EEF1G;MRPL52;MRPS26;MRPL40;MTRES1;MRPS36;LTN1;RACK1;MRPS21;ZNF598
Biological Process	neuron projection development (GO:0031175)	14/171	0.00846643801277483	0.2075218028464586	0	0	2.1748370943670126	10.37755141785912	CNTNAP1;NRK;DOCK7;PTPRM;WASL;ZFYVE27;ALS2;EPB41L3;MICALL1;DIP2A;STX3;SRGAP2;NEFH;MAP4K4
Biological Process	negative regulation of microtubule depolymerization (GO:0007026)	4/21	0.008639244560614101	0.2086661332195041	0	0	5.7077415036811185	27.119992061383353	CAMSAP3;KATNB1;CLASP1;CLASP2
Biological Process	negative regulation of peptidyl-serine phosphorylation (GO:0033137)	4/21	0.008639244560614101	0.2086661332195041	0	0	5.7077415036811185	27.119992061383353	RASSF2;NCK2;RACK1;PPM1F
Biological Process	regulation of histone acetylation (GO:0035065)	5/33	0.009230177712374539	0.2202941872942068	0	0	4.3347649186256785	20.309574273399456	RPS6KA4;SETD5;RUVBL2;CAMK1;SNCA
Biological Process	regulation of cellular protein localization (GO:1903827)	6/46	0.009351200520355391	0.2202941872942068	0	0	3.643536121673004	17.023513633948046	SETD2;GBF1;MAP1A;SUMO4;PPM1F;RAB11FIP5
Biological Process	regulation of anatomical structure morphogenesis (GO:0022603)	11/123	0.00995312512229278	0.2202941872942068	0	0	2.3918435677842567	11.02608478522863	SPARC;FMNL2;CDH2;ZMYM4;ETS1;FGF2;PHLDB2;PDZD8;CLASP1;BCL9L;CLASP2
Biological Process	membrane protein intracellular domain proteolysis (GO:0031293)	4/22	0.010232878612475436	0.2202941872942068	0	0	5.390363815142576	24.69945204808548	APH1A;MBTPS1;TRAF6;ADAM10
Biological Process	regulation of chromosome organization (GO:0033044)	4/22	0.010232878612475436	0.2202941872942068	0	0	5.390363815142576	24.69945204808548	CDT1;LIG4;TERF2IP;HDAC8
Biological Process	neutrophil degranulation (GO:0043312)	30/481	0.01034937075026279	0.2202941872942068	0	0	1.6307117081866005	7.45370527667403	CDA;GSTP1;STXBP2;FAF2;PTPRJ;PRDX4;ACTR1B;ANPEP;LAMP2;CCT8;RAB6A;ATG7;CEP290;GSDMD;ARSA;DYNC1H1;TRAPPC1;DGAT1;APAF1;MME;ADAM10;PA2G4;ATP11A;SVIP;CKAP4;DNAJC3;RAB10;IMPDH2;PLEKHO2;KPNB1
Biological Process	cell morphogenesis involved in neuron differentiation (GO:0048667)	8/76	0.010484235299208043	0.2202941872942068	0	0	2.860751924658046	13.038971277634278	RAB10;PARD6B;MAP1B;DOCK7;MAP1A;TBCD;NEFH;ZDHHC17
Biological Process	attachment of mitotic spindle microtubules to kinetochore (GO:0051315)	3/12	0.010518731215619423	0.2202941872942068	0	0	8.07912457912458	36.79716211158441	CDT1;NUF2;NDC80
Biological Process	brain morphogenesis (GO:0048854)	3/12	0.010518731215619423	0.2202941872942068	0	0	8.07912457912458	36.79716211158441	BBS2;VPS51;PAFAH1B1
Biological Process	exit from mitosis (GO:0010458)	3/12	0.010518731215619423	0.2202941872942068	0	0	8.07912457912458	36.79716211158441	UBE2C;CLASP1;CLASP2
Biological Process	hemidesmosome assembly (GO:0031581)	3/12	0.010518731215619423	0.2202941872942068	0	0	8.07912457912458	36.79716211158441	LAMB3;ITGA6;LAMC2
Biological Process	maintenance of protein localization in endoplasmic reticulum (GO:0035437)	3/12	0.010518731215619423	0.2202941872942068	0	0	8.07912457912458	36.79716211158441	RER1;GPAA1;TAPT1
Biological Process	microtubule anchoring (GO:0034453)	3/12	0.010518731215619423	0.2202941872942068	0	0	8.07912457912458	36.79716211158441	CAMSAP3;CLASP1;CLASP2
Biological Process	negative regulation of receptor internalization (GO:0002091)	3/12	0.010518731215619423	0.2202941872942068	0	0	8.07912457912458	36.79716211158441	ATXN2;MTMR2;ANKRD13A
Biological Process	negative regulation of transcription elongation from RNA polymerase II promoter (GO:0034244)	3/12	0.010518731215619423	0.2202941872942068	0	0	8.07912457912458	36.79716211158441	NELFA;NELFCD;NELFE
Biological Process	nucleoside salvage (GO:0043174)	3/12	0.010518731215619423	0.2202941872942068	0	0	8.07912457912458	36.79716211158441	CDA;UCK2;DCK
Biological Process	P-body assembly (GO:0033962)	3/12	0.010518731215619423	0.2202941872942068	0	0	8.07912457912458	36.79716211158441	DYNC1H1;ATXN2;EDC3
Biological Process	pyrimidine nucleobase metabolic process (GO:0006206)	3/12	0.010518731215619423	0.2202941872942068	0	0	8.07912457912458	36.79716211158441	CDA;DPYSL5;DPYSL3
Biological Process	regulation of alcohol biosynthetic process (GO:1902930)	3/12	0.010518731215619423	0.2202941872942068	0	0	8.07912457912458	36.79716211158441	SEC14L2;MBTPS1;KPNB1
Biological Process	regulation of keratinocyte migration (GO:0051547)	3/12	0.010518731215619423	0.2202941872942068	0	0	8.07912457912458	36.79716211158441	EPB41L4B;MAPRE2;MAP4K4
Biological Process	regulation of oxidative stress-induced cell death (GO:1903201)	3/12	0.010518731215619423	0.2202941872942068	0	0	8.07912457912458	36.79716211158441	STK26;LANCL1;UBQLN1
Biological Process	negative regulation of kinase activity (GO:0033673)	7/62	0.0112566973793082	0.234266739799565	0	0	3.092985694508537	13.877583485269543	GSTP1;PRKAG2;TRIB3;CEP85;PPM1F;RTRAF;SNCA
Biological Process	inositol phosphate metabolic process (GO:0043647)	6/48	0.011461933924302012	0.2368434373916918	0	0	3.4696722795582113	15.505007189732039	ISYNA1;INPP1;IMPA2;ITPK1;PLCD3;FGF2
Biological Process	neutrophil activation involved in immune response (GO:0002283)	30/485	0.01152366074948999	0.2368434373916918	0	0	1.6160310277957337	7.212916775695596	CDA;GSTP1;STXBP2;FAF2;PTPRJ;PRDX4;ACTR1B;ANPEP;LAMP2;CCT8;RAB6A;ATG7;CEP290;GSDMD;ARSA;DYNC1H1;TRAPPC1;DGAT1;APAF1;MME;ADAM10;PA2G4;ATP11A;SVIP;CKAP4;DNAJC3;RAB10;IMPDH2;PLEKHO2;KPNB1
Biological Process	regulation of translation (GO:0006417)	14/178	0.011803209463411141	0.24075641548089605	0	0	2.0812435589144624	9.23943893111574	EIF5B;DDX1;LTN1;MTRF1;ATXN2;MTRES1;EPRS1;CSDE1;RACK1;IGF2BP1;GEMIN5;ETF1;IGF2BP3;ZNF598
Biological Process	positive regulation of cell cycle G2/M phase transition (GO:1902751)	4/23	0.012005079647732803	0.24075641548089605	0	0	5.106394304344933	22.582647949444606	MECP2;CDK4;RCC2;CDC7
Biological Process	regulation of supramolecular fiber organization (GO:1902903)	4/23	0.012005079647732803	0.24075641548089605	0	0	5.106394304344933	22.582647949444606	CAMSAP3;GPX1;MAP1B;MAP1A
Biological Process	vesicle transport along microtubule (GO:0047496)	4/23	0.012005079647732803	0.24075641548089605	0	0	5.106394304344933	22.582647949444606	DYNC1H1;KIF3A;NDE1;PAFAH1B1
Biological Process	neutrophil mediated immunity (GO:0002446)	30/488	0.012473773009317884	0.24864888486646308	0	0	1.605188800410994	7.037351557007158	CDA;GSTP1;STXBP2;FAF2;PTPRJ;PRDX4;ACTR1B;ANPEP;LAMP2;CCT8;RAB6A;ATG7;CEP290;GSDMD;ARSA;DYNC1H1;TRAPPC1;DGAT1;APAF1;MME;ADAM10;PA2G4;ATP11A;SVIP;CKAP4;DNAJC3;RAB10;IMPDH2;PLEKHO2;KPNB1
Biological Process	protein modification by small protein conjugation (GO:0032446)	26/409	0.012989471513731907	0.2500737942594569	0	0	1.6615522515762562	7.217145166122267	DCUN1D5;DCUN1D3;MYCBP2;SUMO4;UBR2;UBR1;KLHL13;CAND2;SUMO2;RACK1;TRIM47;TRIM26;ATG7;VPS18;PIAS3;SMURF2;RNF25;UBE2C;SYVN1;FBXL17;CDC34;UBE2R2;MKRN1;TRIM58;UBA52;ZNF598
Biological Process	regulation of protein serine/threonine kinase activity (GO:0071900)	10/111	0.012994836020252198	0.2500737942594569	0	0	2.4095352210380274	10.465101153963912	CDK7;CDKN1A;CCNE1;PIH1D1;HMGA2;TRIB3;PARP16;CAMK1;PKMYT1;SNCA
Biological Process	kinetochore organization (GO:0051383)	3/13	0.013275695462517395	0.2500737942594569	0	0	7.270833333333333	31.423235274861014	CDT1;NUF2;NDC80
Biological Process	positive regulation of protein acetylation (GO:1901985)	3/13	0.013275695462517395	0.2500737942594569	0	0	7.270833333333333	31.423235274861014	TERF2IP;DIP2A;CAMK1
Biological Process	purine nucleotide catabolic process (GO:0006195)	3/13	0.013275695462517395	0.2500737942594569	0	0	7.270833333333333	31.423235274861014	GPX1;GDA;DNPH1
Biological Process	purine-containing compound catabolic process (GO:0072523)	3/13	0.013275695462517395	0.2500737942594569	0	0	7.270833333333333	31.423235274861014	GPX1;GDA;DNPH1
Biological Process	regulation of retrograde protein transport, ER to cytosol (GO:1904152)	3/13	0.013275695462517395	0.2500737942594569	0	0	7.270833333333333	31.423235274861014	ERLEC1;DERL2;SVIP
Biological Process	tRNA 5'-leader removal (GO:0001682)	3/13	0.013275695462517395	0.2500737942594569	0	0	7.270833333333333	31.423235274861014	RPP30;RPP21;RPP25
Biological Process	establishment of protein localization to plasma membrane (GO:0061951)	5/36	0.013300993590107106	0.2500737942594569	0	0	3.9146590445079625	16.911000356872798	BBS2;NSF;RAB10;SYS1;GORASP1
Biological Process	regulation of microtubule-based process (GO:0032886)	5/36	0.013300993590107106	0.2500737942594569	0	0	3.9146590445079625	16.911000356872798	CAMSAP3;MEMO1;PHLDB2;CLASP1;CLASP2
Biological Process	cellular response to catecholamine stimulus (GO:0071870)	4/24	0.013962414878974093	0.2510460095378816	0	0	4.850821744627054	20.719733112059373	GABPA;SLC9A1;SNCA;TGM2
Biological Process	negative regulation of protein depolymerization (GO:1901880)	4/24	0.013962414878974093	0.2510460095378816	0	0	4.850821744627054	20.719733112059373	CAMSAP3;KATNB1;CLASP1;CLASP2
Biological Process	negative regulation of stress fiber assembly (GO:0051497)	4/24	0.013962414878974093	0.2510460095378816	0	0	4.850821744627054	20.719733112059373	ARHGEF18;PHLDB2;CLASP1;CLASP2
Biological Process	protein alpha-1,2-demannosylation (GO:0036508)	4/24	0.013962414878974093	0.2510460095378816	0	0	4.850821744627054	20.719733112059373	SYVN1;DERL2;RNF5;UBA52
Biological Process	response to gamma radiation (GO:0010332)	4/24	0.013962414878974093	0.2510460095378816	0	0	4.850821744627054	20.719733112059373	DCUN1D3;MAP3K20;LIG4;CRYAB
Biological Process	protein polyubiquitination (GO:0000209)	21/314	0.014414469594373777	0.2510460095378816	0	0	1.7512500992142233	7.42446462598834	MAGEL2;ANKIB1;SMURF2;UBE3D;UBE2C;FBXW9;SYVN1;FBXL17;UBE2E2;UBR2;RNF5;FBXL20;CDC34;KBTBD6;PSMC6;PSMA1;UBE2R2;TRAF6;MKRN1;UBA52;TRIM56
Biological Process	L-methionine salvage from methylthioadenosine (GO:0019509)	2/5	0.014566586228852603	0.2510460095378816	0	0	16.14291719209752	68.26880017831047	MTAP;ADI1
Biological Process	negative regulation of plasminogen activation (GO:0010757)	2/5	0.014566586228852603	0.2510460095378816	0	0	16.14291719209752	68.26880017831047	SERPINE2;SERPINE1
Biological Process	positive regulation of epithelial to mesenchymal transition involved in endocardial cushion formation (GO:1905007)	2/5	0.014566586228852603	0.2510460095378816	0	0	16.14291719209752	68.26880017831047	ACVR1;ENG
Biological Process	positive regulation of protein localization to cilium (GO:1903566)	2/5	0.014566586228852603	0.2510460095378816	0	0	16.14291719209752	68.26880017831047	CCDC88A;ENTR1
Biological Process	positive regulation of protein neddylation (GO:2000436)	2/5	0.014566586228852603	0.2510460095378816	0	0	16.14291719209752	68.26880017831047	DCUN1D5;DCUN1D3
Biological Process	protein localization to axon (GO:0099612)	2/5	0.014566586228852603	0.2510460095378816	0	0	16.14291719209752	68.26880017831047	CNTNAP1;EPB41L3
Biological Process	protein localization to membrane raft (GO:1903044)	2/5	0.014566586228852603	0.2510460095378816	0	0	16.14291719209752	68.26880017831047	FLOT1;FLOT2
Biological Process	regulation of cell proliferation involved in heart morphogenesis (GO:2000136)	2/5	0.014566586228852603	0.2510460095378816	0	0	16.14291719209752	68.26880017831047	RBPJ;ENG
Biological Process	regulation of metaphase plate congression (GO:0090235)	2/5	0.014566586228852603	0.2510460095378816	0	0	16.14291719209752	68.26880017831047	DYNC1H1;TTL
Biological Process	regulation of phosphatidylinositol dephosphorylation (GO:0060304)	2/5	0.014566586228852603	0.2510460095378816	0	0	16.14291719209752	68.26880017831047	MTMR1;MTMR2
Biological Process	anterograde axonal transport (GO:0008089)	5/37	0.014889202945819307	0.25396068323564996	0	0	3.7921281645569622	15.953934312045433	RAB21;KIF3A;MAP1A;AP3S2;KIF1B
Biological Process	regulation of microtubule cytoskeleton organization (GO:0070507)	5/37	0.014889202945819307	0.25396068323564996	0	0	3.7921281645569622	15.953934312045433	CAMSAP3;MAPRE2;PHLDB2;CLASP1;CLASP2
Biological Process	protein maturation (GO:0051604)	9/97	0.015041902058686963	0.2544619541155208	0	0	2.4874653018736987	10.43968168559514	APH1A;NAA50;MMP14;MME;DNAJB11;NDUFAB1;ADAM10;TASP1;NAA35
Biological Process	mitotic metaphase plate congression (GO:0007080)	6/51	0.015226191270738326	0.2544619541155208	0	0	3.237853823405154	13.54957065873415	CDT1;ZW10;NUF2;KPNB1;NDC80;EML3
Biological Process	negative regulation of transport (GO:0051051)	6/51	0.015226191270738326	0.2544619541155208	0	0	3.237853823405154	13.54957065873415	MTMR2;DYSF;RACK1;CRYAB;PPM1F;SNCA
Biological Process	positive regulation of actin filament bundle assembly (GO:0032233)	6/51	0.015226191270738326	0.2544619541155208	0	0	3.237853823405154	13.54957065873415	CCDC88A;LIMCH1;CCN2;SYNPO;PPM1F;S100A10
Biological Process	negative regulation of cell motility (GO:2000146)	10/114	0.01545039193427478	0.2556267345525763	0	0	2.339661930426262	9.756673133829628	LIMCH1;STK26;SERPINE1;DPYSL3;STC1;PTPRJ;SPINT2;SRGAP2;ARHGAP4;ENG
Biological Process	positive regulation of cellular component organization (GO:0051130)	10/114	0.01545039193427478	0.2556267345525763	0	0	2.339661930426262	9.756673133829628	CDT1;GPX1;MMP1;PIH1D1;FLOT1;RACK1;CDC42EP2;CAMK1;ADD1;SNCA
Biological Process	positive regulation of hydrolase activity (GO:0051345)	12/149	0.01592922504543836	0.2572679777775395	0	0	2.133064854434097	8.830034852772382	BCAR3;RCN3;TBC1D20;ALS2;MTCL1;RACK1;ITGA6;SRGAP2;MAPRE2;TGM2;S100A10;MAP4K4
Biological Process	negative regulation of cell junction assembly (GO:1901889)	4/25	0.01611079255238875	0.2572679777775395	0	0	4.619589428691831	19.070893449045133	RCC2;PHLDB2;CORO1C;CLASP2
Biological Process	protein quality control for misfolded or incompletely synthesized proteins (GO:0006515)	4/25	0.01611079255238875	0.2572679777775395	0	0	4.619589428691831	19.070893449045133	POMT2;ZER1;FBXL17;RNF5
Biological Process	heterochromatin organization (GO:0070828)	3/14	0.016404818165929536	0.2572679777775395	0	0	6.609504132231405	27.166252994268213	SETD7;HMGA2;LOXL2
Biological Process	ncRNA transcription (GO:0098781)	3/14	0.016404818165929536	0.2572679777775395	0	0	6.609504132231405	27.166252994268213	CAVIN1;MARS1;RPAP2
Biological Process	negative regulation of coagulation (GO:0050819)	3/14	0.016404818165929536	0.2572679777775395	0	0	6.609504132231405	27.166252994268213	PROCR;SERPINE2;SERPINE1
Biological Process	polarized epithelial cell differentiation (GO:0030859)	3/14	0.016404818165929536	0.2572679777775395	0	0	6.609504132231405	27.166252994268213	CAMSAP3;RAB10;MYO9A
Biological Process	pre-miRNA processing (GO:0031054)	3/14	0.016404818165929536	0.2572679777775395	0	0	6.609504132231405	27.166252994268213	AGO2;DROSHA;ADAR
Biological Process	pyrimidine nucleoside biosynthetic process (GO:0046134)	3/14	0.016404818165929536	0.2572679777775395	0	0	6.609504132231405	27.166252994268213	CDA;UCK2;DCK
Biological Process	regulation of histone methylation (GO:0031060)	3/14	0.016404818165929536	0.2572679777775395	0	0	6.609504132231405	27.166252994268213	NNMT;PIH1D1;AASS
Biological Process	regulation of trophoblast cell migration (GO:1901163)	3/14	0.016404818165929536	0.2572679777775395	0	0	6.609504132231405	27.166252994268213	GJA1;SMURF2;AGO2
Biological Process	positive regulation of cell development (GO:0010720)	5/38	0.016599454329981195	0.2586776796993039	0	0	3.677023398542386	15.069859217398182	MME;BAD;LIG4;NAP1L1;TGM2
Biological Process	plasma membrane bounded cell projection morphogenesis (GO:0120039)	6/52	0.016651056444832796	0.2586776796993039	0	0	3.167300380228137	12.970987014520531	CNTNAP1;ALS2;NRK;EPB41L3;SRGAP2;MAP4K4
Biological Process	regulation of cell motility (GO:2000145)	11/133	0.017127582333841106	0.263331323844657	0	0	2.1946407661425225	8.925746895512932	CAMSAP3;PARD6B;SERPINE2;CAVIN1;RCC2;NEXN;MEMO1;SPINT2;PHPT1;RAF1;FGF2
Biological Process	proteasomal protein catabolic process (GO:0010498)	15/205	0.017218011693825426	0.263331323844657	0	0	1.9245951417004048	7.817319106160494	SMURF2;UBE3D;CCDC47;SYVN1;DNAJB12;FBXL17;AGAP3;RNF5;RCN3;ERLEC1;UCHL1;CDC34;KBTBD6;PSMC6;PSMA1
Biological Process	peptide metabolic process (GO:0006518)	8/83	0.017251960684272764	0.263331323844657	0	0	2.5927996611605253	10.526324497799461	GSTM3;GPX1;MME;ANPEP;GSTP1;ERAP1;IDE;OPLAH
Biological Process	cytosolic transport (GO:0016482)	10/116	0.017268932388724862	0.263331323844657	0	0	2.295277009974763	9.31617638725662	MAGEL2;TMEM87B;SYS1;HOOK2;VPS51;DOP1B;GBF1;WASHC2C;RAB6A;RAB6B
Biological Process	proteasome-mediated ubiquitin-dependent protein catabolic process (GO:0043161)	21/321	0.017998466082624294	0.2731969003091917	0	0	1.7097545219638244	6.868885349079838	SMURF2;UBE3D;UBE2C;FAF2;SYVN1;LTN1;DNAJB12;FBXL17;DERL2;UBR2;AGAP3;UBR1;RNF5;FBXL20;UCHL1;CDC34;KBTBD6;PSMC6;PSMA1;UBQLN1;UBA52
Biological Process	IRE1-mediated unfolded protein response (GO:0036498)	6/53	0.018165150504261922	0.2744679589890534	0	0	3.099749211228865	12.424570792455032	DNAJC3;DNAJB11;SYVN1;SRPRA;PARP16;ADD1
Biological Process	spindle assembly (GO:0051225)	8/84	0.01842706356901213	0.27508605383034024	0	0	2.5585501237209924	10.218682501684127	HAUS6;CEP192;KIF11;HAUS5;MAPRE2;KPNB1;CLASP1;CLASP2
Biological Process	membrane protein proteolysis (GO:0033619)	5/39	0.018435266055392634	0.27508605383034024	0	0	3.5686895011169026	14.251525176750791	APH1A;MBTPS1;TRAF6;ERAP1;ADAM10
Biological Process	positive regulation of viral transcription (GO:0050434)	4/26	0.01845545601400288	0.27508605383034024	0	0	4.409378232387082	17.6039806367799	NELFA;NELFCD;SUPT5H;NELFE
Biological Process	cellular response to chemical stress (GO:0062197)	9/101	0.019139555587286746	0.2840035400822056	0	0	2.37881679389313	9.410594746105762	MSRA;GPX1;GSTP1;ADNP2;CYCS;SUMO4;ATG7;EIF2S1;SNCA
Biological Process	endoplasmic reticulum to cytosol transport (GO:1903513)	3/15	0.01991079658050001	0.2850580808481009	0	0	6.0583964646464645	23.727668269769755	FAF2;SYVN1;DERL2
Biological Process	membrane raft organization (GO:0031579)	3/15	0.01991079658050001	0.2850580808481009	0	0	6.0583964646464645	23.727668269769755	FLOT1;FLOT2;S100A10
Biological Process	protein localization to cell-cell junction (GO:0150105)	3/15	0.01991079658050001	0.2850580808481009	0	0	6.0583964646464645	23.727668269769755	ARHGEF18;LSR;TJP3
Biological Process	tRNA 5'-end processing (GO:0099116)	3/15	0.01991079658050001	0.2850580808481009	0	0	6.0583964646464645	23.727668269769755	RPP30;RPP21;RPP25
Biological Process	regulation of cell death (GO:0010941)	9/102	0.020279116594189968	0.2850580808481009	0	0	2.3531149963063287	9.172827370290229	SLFN11;ADNP2;PARP16;CCN2;CCN1;SRGAP2;FGF2;CRYAB;SNCA
Biological Process	post-translational protein modification (GO:0043687)	22/345	0.02043513717151603	0.2850580808481009	0	0	1.6637522578991426	6.47282724331322	MBTPS1;ITIH2;PRKCSH;DCUN1D3;FBXW9;COPS7B;ADAM10;KLHL13;MSLN;RABGGTB;FSTL1;RABGGTA;CKAP4;DNAJC3;FBXL20;KBTBD6;PSMC6;PSMA1;CDH2;CHML;CCN1;MFGE8
Biological Process	negative regulation of actin filament bundle assembly (GO:0032232)	4/27	0.021000982802567986	0.2850580808481009	0	0	4.217446270543616	16.29277956622548	ARHGEF18;PHLDB2;CLASP1;CLASP2
Biological Process	positive regulation of BMP signaling pathway (GO:0030513)	4/27	0.021000982802567986	0.2850580808481009	0	0	4.217446270543616	16.29277956622548	RBPJ;CCN1;ACVR2A;ENG
Biological Process	activation of cysteine-type endopeptidase activity involved in apoptotic process by cytochrome c (GO:0008635)	2/6	0.021278134170287375	0.2850580808481009	0	0	12.10655737704918	46.61115750507693	APAF1;CYCS
Biological Process	aromatic amino acid transport (GO:0015801)	2/6	0.021278134170287375	0.2850580808481009	0	0	12.10655737704918	46.61115750507693	SLC25A29;SLC38A5
Biological Process	attachment of GPI anchor to protein (GO:0016255)	2/6	0.021278134170287375	0.2850580808481009	0	0	12.10655737704918	46.61115750507693	PIGS;GPAA1
Biological Process	histone H3-K36 methylation (GO:0010452)	2/6	0.021278134170287375	0.2850580808481009	0	0	12.10655737704918	46.61115750507693	SETD5;SETD2
Biological Process	histone-serine phosphorylation (GO:0035404)	2/6	0.021278134170287375	0.2850580808481009	0	0	12.10655737704918	46.61115750507693	RPS6KA4;HMGA2
Biological Process	negative regulation of amyloid precursor protein biosynthetic process (GO:0042985)	2/6	0.021278134170287375	0.2850580808481009	0	0	12.10655737704918	46.61115750507693	AGO2;ITM2C
Biological Process	positive regulation of focal adhesion disassembly (GO:0120183)	2/6	0.021278134170287375	0.2850580808481009	0	0	12.10655737704918	46.61115750507693	MAPRE2;MAP4K4
Biological Process	pronephros development (GO:0048793)	2/6	0.021278134170287375	0.2850580808481009	0	0	12.10655737704918	46.61115750507693	PAX8;CEP290
Biological Process	protein repair (GO:0030091)	2/6	0.021278134170287375	0.2850580808481009	0	0	12.10655737704918	46.61115750507693	MSRA;MSRB2
Biological Process	regulation of focal adhesion disassembly (GO:0120182)	2/6	0.021278134170287375	0.2850580808481009	0	0	12.10655737704918	46.61115750507693	MAPRE2;MAP4K4
Biological Process	regulation of microtubule motor activity (GO:2000574)	2/6	0.021278134170287375	0.2850580808481009	0	0	12.10655737704918	46.61115750507693	MTCL1;PAFAH1B1
Biological Process	regulation of protein depolymerization (GO:1901879)	2/6	0.021278134170287375	0.2850580808481009	0	0	12.10655737704918	46.61115750507693	MAP1B;MAP1A
Biological Process	regulation of protein lipidation (GO:1903059)	2/6	0.021278134170287375	0.2850580808481009	0	0	12.10655737704918	46.61115750507693	RABL3;SVIP
Biological Process	regulation of protein localization to cilium (GO:1903564)	2/6	0.021278134170287375	0.2850580808481009	0	0	12.10655737704918	46.61115750507693	CCDC88A;ENTR1
Biological Process	T-tubule organization (GO:0033292)	2/6	0.021278134170287375	0.2850580808481009	0	0	12.10655737704918	46.61115750507693	BIN1;DYSF
Biological Process	valine metabolic process (GO:0006573)	2/6	0.021278134170287375	0.2850580808481009	0	0	12.10655737704918	46.61115750507693	BCAT1;BCAT2
Biological Process	chromatin remodeling (GO:0006338)	9/103	0.02146681640327944	0.2864261914453696	0	0	2.327960045476693	8.942269445957313	KDM5A;PBRM1;SMARCD2;RUVBL2;PIH1D1;SMARCAD1;HMGA2;HCFC2;KDM6A
Biological Process	positive regulation of cell migration (GO:0030335)	18/269	0.02221018322756894	0.29515460361456075	0	0	1.7493577812302912	6.660162626710506	ACVR1;SEMA7A;SMURF2;SEMA3D;MAZ;ADAM10;LAMC2;ELP5;PPM1F;MMP14;CAPN7;AGO2;RACK1;ITGA6;CCN1;CLASP1;MAP4K4;CLASP2
Biological Process	positive regulation of cellular protein localization (GO:1903829)	7/71	0.022466646696968812	0.29540023073635713	0	0	2.6567853743654823	10.084422516785716	CARD10;CDT1;CCDC88A;MAP1A;ENTR1;STX3;NDC80
Biological Process	endosome organization (GO:0007032)	5/41	0.022496481760520395	0.29540023073635713	0	0	3.3700773558368495	12.787409212129837	VPS18;ALS2;HOOK2;TMEM9;CORO1C
Biological Process	protein methylation (GO:0006479)	5/41	0.022496481760520395	0.29540023073635713	0	0	3.3700773558368495	12.787409212129837	PRMT5;CARM1;PRMT3;ETF1;RAB6A
Biological Process	protein transport (GO:0015031)	23/369	0.022871202317468833	0.29805163604869067	0	0	1.6238768756177184	6.134806612895886	BBS2;RAB3B;NSF;SYS1;STXBP2;ZDHHC17;RAB43;RCN3;RAB21;RAB10;KIF3A;LAMP2;RABL3;ATP6V0A2;STX3;TMED7;RAB6A;RAB6B;CEP290;MON1A;WLS;RAB8B;TMED4
Biological Process	cellular protein localization (GO:0034613)	21/329	0.022908416225995692	0.29805163604869067	0	0	1.6646405919661733	6.286100558816966	BBS2;NSF;CNTNAP1;SEPTIN2;STXBP2;SEPTIN6;ATG13;MESD;SEPTIN7;RAB43;RAB21;GJA1;EPB41L3;RABL3;ESAM;STX3;TMED7;RAB6A;RAB6B;WLS;TMED4
Biological Process	protein dephosphorylation (GO:0006470)	11/139	0.022968621091694202	0.29805163604869067	0	0	2.0911092952806123	7.891065022220831	PPP6C;MTMR2;PPP2R1B;UBLCP1;DUSP1;PTPRM;PDXP;PTPRJ;PHPT1;RPAP2;PPM1F
Biological Process	activation of NF-kappaB-inducing kinase activity (GO:0007250)	3/16	0.02379584172023377	0.30168751054503273	0	0	5.592074592074592	20.90454170271616	CARD10;TRAF6;TNFRSF10B
Biological Process	autophagy of nucleus (GO:0044804)	3/16	0.02379584172023377	0.30168751054503273	0	0	5.592074592074592	20.90454170271616	RB1CC1;ATG13;ATG7
Biological Process	Golgi to endosome transport (GO:0006895)	3/16	0.02379584172023377	0.30168751054503273	0	0	5.592074592074592	20.90454170271616	SYS1;DOP1B;GBF1
Biological Process	N-terminal protein amino acid acetylation (GO:0006474)	3/16	0.02379584172023377	0.30168751054503273	0	0	5.592074592074592	20.90454170271616	NAA50;NAA30;NAA35
Biological Process	nucleotide catabolic process (GO:0009166)	3/16	0.02379584172023377	0.30168751054503273	0	0	5.592074592074592	20.90454170271616	GPX1;GDA;DNPH1
Biological Process	retrograde axonal transport (GO:0008090)	3/16	0.02379584172023377	0.30168751054503273	0	0	5.592074592074592	20.90454170271616	DYNC1H1;MAP1A;PAFAH1B1
Biological Process	protein localization to cell periphery (GO:1990778)	11/140	0.024068218504987773	0.30260252252748665	0	0	2.0747903812687865	7.7324595939507335	RAB3B;RAB10;ZFYVE27;RAB40C;EPB41L3;FLOT1;FLOT2;FAM126A;S100A10;RAB8B;CLASP2
Biological Process	transcription initiation from RNA polymerase II promoter (GO:0006367)	11/140	0.024068218504987773	0.30260252252748665	0	0	2.0747903812687865	7.7324595939507335	MED23;CDK7;RARG;RXRA;MAZ;NR0B1;CCN2;NRBF2;NR3C1;RBPJ;TAF2
Biological Process	protein localization to membrane (GO:0072657)	14/195	0.02414235900491281	0.30260252252748665	0	0	1.8840840118561697	7.015928202640487	RAB3B;BRAF;FAM126A;SYNE3;SAV1;RAB10;ZFYVE27;RAB40C;EPB41L3;FLOT1;FLOT2;S100A10;RAB8B;CLASP2
Biological Process	translation (GO:0006412)	15/214	0.02429081530100568	0.30331436917368976	0	0	1.8366834170854272	6.8281589094826	MRPS36;PABPC4;RPLP0;MARS1;MRPS21;RPSA;MRPL52;EEF1G;EPRS1;AGO2;RPL37A;ETF1;IGF2BP3;UBA52;RPS12
Biological Process	dicarboxylic acid metabolic process (GO:0043648)	6/57	0.025159469134575094	0.3107837551019741	0	0	2.856035189741296	10.517409411454874	PHYH;MTRR;MRPS36;DGLUCY;ME3;ALDH1L2
Biological Process	positive regulation of inflammatory response (GO:0050729)	8/89	0.025170760461568166	0.3107837551019741	0	0	2.399987450389822	8.836927208893533	NLRP10;SERPINE1;IL18;LPL;OSMR;IL6ST;ETS1;SNCA
Biological Process	protein import (GO:0017038)	8/89	0.025170760461568166	0.3107837551019741	0	0	2.399987450389822	8.836927208893533	PEX16;IPO11;LAMP2;HEATR3;TNPO3;KPNB1;TOMM22;RAB8B
Biological Process	ubiquitin-dependent ERAD pathway (GO:0030433)	7/73	0.025737013484043496	0.3165939688427507	0	0	2.5760075373019538	9.427737068068907	PSMC6;FAF2;DNAJB12;UBQLN1;SYVN1;DERL2;RNF5
Biological Process	protein localization to organelle (GO:0033365)	11/142	0.026381583617120428	0.31684021033225596	0	0	2.042899984421249	7.426123470907467	BBS2;TTC26;SYS1;DDX1;CCDC47;LAMP2;MICALL1;GBF1;WASHC2C;RAB6A;GET4
Biological Process	positive regulation of binding (GO:0051099)	8/90	0.02670181668798729	0.31684021033225596	0	0	2.37059534508941	8.588723059440381	CDT1;FLOT1;SUMO4;TRIB3;IDE;CLIC2;ADD1;ADD2
Biological Process	protein complex oligomerization (GO:0051259)	8/90	0.02670181668798729	0.31684021033225596	0	0	2.37059534508941	8.588723059440381	GSDMD;TMEM120B;WDCP;ALS2;LRRC8C;MCU;SLC9A1;SNCA
Biological Process	aggrephagy (GO:0035973)	4/29	0.02670963295607167	0.31684021033225596	0	0	3.879646017699115	14.05491387318094	DYNC1H1;UBQLN1;PCNT;UBA52
Biological Process	intrinsic apoptotic signaling pathway in response to endoplasmic reticulum stress (GO:0070059)	4/29	0.02670963295607167	0.31684021033225596	0	0	3.879646017699115	14.05491387318094	CASP4;TNFRSF10B;QRICH1;TRIB3
Biological Process	regulation of cell growth (GO:0001558)	15/217	0.027074509046863	0.31684021033225596	0	0	1.8091203351104341	6.529409487367241	CDA;CDKN1A;DCUN1D5;DCUN1D3;DERL2;ADAM10;PTPRJ;ING1;DNPH1;GJA1;MMP14;GNG4;RACK1;ADNP2;EBAG9
Biological Process	regulation of cell-substrate adhesion (GO:0010810)	5/43	0.02709624671732227	0.31684021033225596	0	0	3.192371752165223	11.519226721451492	RAC2;TBCD;WASHC2C;PPM1F;CORO1C
Biological Process	positive regulation of mitotic cell cycle phase transition (GO:1901992)	6/58	0.02715299404919159	0.31684021033225596	0	0	2.800965194501316	10.101031039762677	MECP2;UBE2C;CDK4;RCC2;UBE2E2;CDC7
Biological Process	cellular response to oxidative stress (GO:0034599)	10/125	0.027447017992747347	0.31684021033225596	0	0	2.1146496815286624	7.603218174240809	MSRA;GPX1;CHUK;GSTP1;ADNP2;CYCS;SUMO4;AGAP3;EIF2S1;SNCA
Biological Process	acyl-CoA biosynthetic process (GO:0071616)	3/17	0.02805992831456176	0.31684021033225596	0	0	5.19237012987013	18.554481671688897	FASN;DIP2A;HSD17B8
Biological Process	amyloid-beta metabolic process (GO:0050435)	3/17	0.02805992831456176	0.31684021033225596	0	0	5.19237012987013	18.554481671688897	APH1A;MME;IDE
Biological Process	positive regulation of stem cell proliferation (GO:2000648)	3/17	0.02805992831456176	0.31684021033225596	0	0	5.19237012987013	18.554481671688897	GJA1;CCNE1;HMGA2
Biological Process	regulation of cholesterol biosynthetic process (GO:0045540)	3/17	0.02805992831456176	0.31684021033225596	0	0	5.19237012987013	18.554481671688897	SEC14L2;MBTPS1;KPNB1
Biological Process	retrograde protein transport, ER to cytosol (GO:0030970)	3/17	0.02805992831456176	0.31684021033225596	0	0	5.19237012987013	18.554481671688897	FAF2;SYVN1;DERL2
Biological Process	positive regulation of supramolecular fiber organization (GO:1902905)	8/91	0.028296374961403054	0.31684021033225596	0	0	2.341911483290213	8.348964966483027	GPX1;BIN1;NCK2;CDC42EP2;KATNB1;PDXP;SYNPO;CLASP1
Biological Process	phosphatidylinositol biosynthetic process (GO:0006661)	10/126	0.028795698055242187	0.31684021033225596	0	0	2.096310125192181	7.436721540860883	MTMR1;DPM3;MTMR2;PGAP2;PIGO;PLEKHA1;CDIPT;FGF2;FAM126A;PIK3C2B
Biological Process	cellular amino acid biosynthetic process (GO:0008652)	2/7	0.029012566857260065	0.31684021033225596	0	0	9.684741488020176	34.284238636434544	BCAT1;BCAT2
Biological Process	DNA ligation (GO:0006266)	2/7	0.029012566857260065	0.31684021033225596	0	0	9.684741488020176	34.284238636434544	MGMT;LIG4
Biological Process	dorsal aorta development (GO:0035907)	2/7	0.029012566857260065	0.31684021033225596	0	0	9.684741488020176	34.284238636434544	RBPJ;ENG
Biological Process	dorsal aorta morphogenesis (GO:0035912)	2/7	0.029012566857260065	0.31684021033225596	0	0	9.684741488020176	34.284238636434544	RBPJ;ENG
Biological Process	flavin-containing compound metabolic process (GO:0042726)	2/7	0.029012566857260065	0.31684021033225596	0	0	9.684741488020176	34.284238636434544	FLAD1;RFK
Biological Process	L-methionine salvage (GO:0071267)	2/7	0.029012566857260065	0.31684021033225596	0	0	9.684741488020176	34.284238636434544	MTAP;ADI1
Biological Process	membrane biogenesis (GO:0044091)	2/7	0.029012566857260065	0.31684021033225596	0	0	9.684741488020176	34.284238636434544	PEX16;SERINC1
Biological Process	miRNA loading onto RISC involved in gene silencing by miRNA (GO:0035280)	2/7	0.029012566857260065	0.31684021033225596	0	0	9.684741488020176	34.284238636434544	AGO2;ADAR
Biological Process	Notch receptor processing, ligand-dependent (GO:0035333)	2/7	0.029012566857260065	0.31684021033225596	0	0	9.684741488020176	34.284238636434544	APH1A;ADAM10
Biological Process	nucleobase catabolic process (GO:0046113)	2/7	0.029012566857260065	0.31684021033225596	0	0	9.684741488020176	34.284238636434544	DPYSL5;DPYSL3
Biological Process	positive regulation of cardiac epithelial to mesenchymal transition (GO:0062043)	2/7	0.029012566857260065	0.31684021033225596	0	0	9.684741488020176	34.284238636434544	ACVR1;ENG
Biological Process	positive regulation of microtubule nucleation (GO:0090063)	2/7	0.029012566857260065	0.31684021033225596	0	0	9.684741488020176	34.284238636434544	MECP2;CKAP5
Biological Process	positive regulation of miRNA mediated inhibition of translation (GO:1905618)	2/7	0.029012566857260065	0.31684021033225596	0	0	9.684741488020176	34.284238636434544	AGO2;TNRC6B
Biological Process	positive regulation of trophoblast cell migration (GO:1901165)	2/7	0.029012566857260065	0.31684021033225596	0	0	9.684741488020176	34.284238636434544	SMURF2;AGO2
Biological Process	regulation of miRNA mediated inhibition of translation (GO:1905616)	2/7	0.029012566857260065	0.31684021033225596	0	0	9.684741488020176	34.284238636434544	AGO2;TNRC6B
Biological Process	regulation of vesicle size (GO:0097494)	2/7	0.029012566857260065	0.31684021033225596	0	0	9.684741488020176	34.284238636434544	RAB3B;ALS2
Biological Process	riboflavin metabolic process (GO:0006771)	2/7	0.029012566857260065	0.31684021033225596	0	0	9.684741488020176	34.284238636434544	FLAD1;RFK
Biological Process	ribose phosphate biosynthetic process (GO:0046390)	2/7	0.029012566857260065	0.31684021033225596	0	0	9.684741488020176	34.284238636434544	PRPS2;TKT
Biological Process	regulation of secretion by cell (GO:1903530)	6/59	0.029248273612493995	0.3173197947007955	0	0	2.7479733122892602	9.705662375603232	RAB3B;NSF;RAB21;RAB10;SEPTIN2;RAB8B
Biological Process	selective autophagy (GO:0061912)	6/59	0.029248273612493995	0.3173197947007955	0	0	2.7479733122892602	9.705662375603232	DYNC1H1;RB1CC1;UBQLN1;PCNT;ATG13;UBA52
Biological Process	mitotic spindle assembly (GO:0090307)	5/44	0.029604306283752053	0.3180540567952453	0	0	3.110353781239857	10.947933487795735	CEP192;KIF11;CLASP1;KPNB1;CLASP2
Biological Process	positive regulation of stress fiber assembly (GO:0051496)	5/44	0.029604306283752053	0.3180540567952453	0	0	3.110353781239857	10.947933487795735	CCDC88A;LIMCH1;CCN2;PPM1F;S100A10
Biological Process	protein K63-linked ubiquitination (GO:0070534)	5/44	0.029604306283752053	0.3180540567952453	0	0	3.110353781239857	10.947933487795735	MAGEL2;TRAF6;UBE2E2;RNF5;TRIM56
Biological Process	Golgi to plasma membrane protein transport (GO:0043001)	4/30	0.029878633722372146	0.318722964793269	0	0	3.730234367402509	13.0954042097244	BBS2;NSF;RAB10;SYS1
Biological Process	maintenance of blood-brain barrier (GO:0035633)	4/30	0.029878633722372146	0.318722964793269	0	0	3.730234367402509	13.0954042097244	GJA1;LSR;ESAM;TJP3
Biological Process	regulation of lipid metabolic process (GO:0019216)	8/92	0.029955527969388534	0.318722964793269	0	0	2.3139105705814726	8.117294073294975	LACTB;RXRA;OPA3;TGS1;CARM1;FASN;PRKAG2;DHCR7
Biological Process	positive regulation of cell motility (GO:2000147)	15/221	0.031145562724958612	0.3303226508233591	0	0	1.7736183719193428	6.152830216077597	ACVR1;SEMA7A;CAVIN1;SEMA3D;MAZ;ADAM10;LAMC2;ELP5;PPM1F;MMP14;RACK1;ITGA6;CCN1;PHPT1;MAP4K4
Biological Process	cytoplasmic translation (GO:0002181)	8/93	0.0316803265134616	0.3349207681566915	0	0	2.286568502877644	7.893370306626763	EIF4A1;EIF3M;RPLP0;RPL37A;RPSA;ETF1;UBA52;RPS12
Biological Process	neural crest cell development (GO:0014032)	5/45	0.0322539569283493	0.33989918304429245	0	0	3.0324367088607596	10.413735017224353	SEMA7A;CDH2;SEMA3D;TAPT1;CORO1C
Biological Process	DNA-dependent DNA replication (GO:0006261)	10/129	0.033122845988902735	0.34718693351019314	0	0	2.0431408232082644	6.9620677836844225	SRPK2;CDT1;GINS2;CDC34;PSMC6;PSMA1;PRIM1;MCMBP;CDC7;UBA52
Biological Process	negative regulation of proteasomal ubiquitin-dependent protein catabolic process (GO:0032435)	4/31	0.033260277401852896	0.34718693351019314	0	0	3.5918902467575036	12.224608608484042	CAMLG;MAP1A;SVIP;UCHL5
Biological Process	positive regulation of locomotion (GO:0040017)	4/31	0.033260277401852896	0.34718693351019314	0	0	3.5918902467575036	12.224608608484042	CAVIN1;STX3;PHPT1;PPM1F
Biological Process	protein lipidation (GO:0006497)	6/61	0.03375066300379285	0.3500970027572117	0	0	2.6477704804701	8.97264602990525	DPM3;PGAP2;PIGO;ZDHHC13;ZDHHC17;ATG7
Biological Process	regulation of DNA-templated transcription, initiation (GO:2000142)	6/61	0.03375066300379285	0.3500970027572117	0	0	2.6477704804701	8.97264602990525	MECP2;MED23;FOSL1;CDKN1A;CDK4;TNRC6B
Biological Process	protein-containing complex subunit organization (GO:0043933)	9/112	0.03448160856903642	0.3505617479272878	0	0	2.1235455421329577	7.150676873416517	CARD10;PARD6B;EPRS1;GPAA1;ZW10;GEMIN5;RANBP9;WASL;ADD2
Biological Process	regulation of macroautophagy (GO:0016241)	9/112	0.03448160856903642	0.3505617479272878	0	0	2.1235455421329577	7.150676873416517	UCHL1;RHEB;EXOC7;RB1CC1;ATP6V0A2;UBQLN1;PRKAG2;SUPT5H;ATG13
Biological Process	establishment of protein localization to extracellular region (GO:0035592)	5/46	0.035046979569117995	0.3505617479272878	0	0	2.958320469280642	9.91352668060582	RAB3B;RAB10;RCN3;MON1A;RAB8B
Biological Process	vesicle organization (GO:0016050)	5/46	0.035046979569117995	0.3505617479272878	0	0	2.958320469280642	9.91352668060582	VPS18;ALS2;HOOK2;SNX11;WASL
Biological Process	protein modification process (GO:0036211)	7/78	0.03529682232629737	0.3505617479272878	0	0	2.393972974905269	8.005355466703733	SLC35A1;MSRA;CDC34;RABGGTB;RABGGTA;UBA52;LOXL2
Biological Process	regulation of neurogenesis (GO:0050767)	6/62	0.03616073350189816	0.3505617479272878	0	0	2.600353068984248	8.632603904659875	YTHDF2;MME;DOCK7;LIG4;NAP1L1;TGM2
Biological Process	DNA-templated transcription, initiation (GO:0006352)	12/168	0.036257947615627846	0.3505617479272878	0	0	1.8714019058846645	6.207621043609074	MED23;CDK7;RARG;RXRA;CAVIN1;MAZ;NR0B1;CCN2;NRBF2;NR3C1;RBPJ;TAF2
Biological Process	axon development (GO:0061564)	7/79	0.03745618540848548	0.3505617479272878	0	0	2.3605999717992106	7.7535875244022545	RAB10;PARD6B;MAP1B;DOCK7;MAP1A;NEFH;ZDHHC17
Biological Process	antigen processing and presentation of endogenous peptide antigen via MHC class I (GO:0019885)	2/8	0.037678169760358454	0.3505617479272878	0	0	8.07019756200084	26.45955017927448	ERAP1;IDE
Biological Process	box C/D snoRNP assembly (GO:0000492)	2/8	0.037678169760358454	0.3505617479272878	0	0	8.07019756200084	26.45955017927448	PIH1D1;RUVBL2
Biological Process	cellular response to epinephrine stimulus (GO:0071872)	2/8	0.037678169760358454	0.3505617479272878	0	0	8.07019756200084	26.45955017927448	SLC9A1;SNCA
Biological Process	cellular response to UV-B (GO:0071493)	2/8	0.037678169760358454	0.3505617479272878	0	0	8.07019756200084	26.45955017927448	CDKN1A;MME
Biological Process	establishment of protein localization to chromatin (GO:0071169)	2/8	0.037678169760358454	0.3505617479272878	0	0	8.07019756200084	26.45955017927448	PIH1D1;RUVBL2
Biological Process	natural killer cell differentiation (GO:0001779)	2/8	0.037678169760358454	0.3505617479272878	0	0	8.07019756200084	26.45955017927448	AXL;RABL3
Biological Process	negative regulation of mRNA polyadenylation (GO:1900364)	2/8	0.037678169760358454	0.3505617479272878	0	0	8.07019756200084	26.45955017927448	SUPT5H;NELFE
Biological Process	positive regulation of astrocyte differentiation (GO:0048711)	2/8	0.037678169760358454	0.3505617479272878	0	0	8.07019756200084	26.45955017927448	SERPINE2;BIN1
Biological Process	positive regulation of early endosome to late endosome transport (GO:2000643)	2/8	0.037678169760358454	0.3505617479272878	0	0	8.07019756200084	26.45955017927448	RAB21;MTMR2
Biological Process	positive regulation of extracellular matrix disassembly (GO:0090091)	2/8	0.037678169760358454	0.3505617479272878	0	0	8.07019756200084	26.45955017927448	CLASP1;CLASP2
Biological Process	positive regulation of myotube differentiation (GO:0010831)	2/8	0.037678169760358454	0.3505617479272878	0	0	8.07019756200084	26.45955017927448	MMP14;ATP11A
Biological Process	protein retention in ER lumen (GO:0006621)	2/8	0.037678169760358454	0.3505617479272878	0	0	8.07019756200084	26.45955017927448	RER1;GPAA1
Biological Process	pyrimidine nucleobase catabolic process (GO:0006208)	2/8	0.037678169760358454	0.3505617479272878	0	0	8.07019756200084	26.45955017927448	DPYSL5;DPYSL3
Biological Process	regulation of dopamine uptake involved in synaptic transmission (GO:0051584)	2/8	0.037678169760358454	0.3505617479272878	0	0	8.07019756200084	26.45955017927448	RAB3B;SNCA
Biological Process	regulation of epithelial to mesenchymal transition involved in endocardial cushion formation (GO:1905005)	2/8	0.037678169760358454	0.3505617479272878	0	0	8.07019756200084	26.45955017927448	ACVR1;ENG
Biological Process	regulation of metaphase/anaphase transition of cell cycle (GO:1902099)	2/8	0.037678169760358454	0.3505617479272878	0	0	8.07019756200084	26.45955017927448	UBE2C;RIOK2
Biological Process	regulation of protein localization to chromatin (GO:1905634)	2/8	0.037678169760358454	0.3505617479272878	0	0	8.07019756200084	26.45955017927448	SETD2;HDAC8
Biological Process	regulation of toll-like receptor 3 signaling pathway (GO:0034139)	2/8	0.037678169760358454	0.3505617479272878	0	0	8.07019756200084	26.45955017927448	FLOT1;FLOT2
Biological Process	regulation of translational termination (GO:0006449)	2/8	0.037678169760358454	0.3505617479272878	0	0	8.07019756200084	26.45955017927448	MTRF1;ETF1
Biological Process	response to epinephrine (GO:0071871)	2/8	0.037678169760358454	0.3505617479272878	0	0	8.07019756200084	26.45955017927448	SLC9A1;SNCA
Biological Process	ventricular trabecula myocardium morphogenesis (GO:0003222)	2/8	0.037678169760358454	0.3505617479272878	0	0	8.07019756200084	26.45955017927448	RBPJ;ENG
Biological Process	actin filament capping (GO:0051693)	3/19	0.037715316489004065	0.3505617479272878	0	0	4.542850378787879	14.890050688472313	ADD3;ADD1;ADD2
Biological Process	barbed-end actin filament capping (GO:0051016)	3/19	0.037715316489004065	0.3505617479272878	0	0	4.542850378787879	14.890050688472313	ADD3;ADD1;ADD2
Biological Process	neural crest cell differentiation (GO:0014033)	3/19	0.037715316489004065	0.3505617479272878	0	0	4.542850378787879	14.890050688472313	CDH2;FBXL17;TAPT1
Biological Process	pore complex assembly (GO:0046931)	3/19	0.037715316489004065	0.3505617479272878	0	0	4.542850378787879	14.890050688472313	GSDMD;BAD;ADAM10
Biological Process	pyroptosis (GO:0070269)	3/19	0.037715316489004065	0.3505617479272878	0	0	4.542850378787879	14.890050688472313	GSDMD;CASP4;GSDME
Biological Process	regulation of cell-cell adhesion mediated by cadherin (GO:2000047)	3/19	0.037715316489004065	0.3505617479272878	0	0	4.542850378787879	14.890050688472313	FLOT1;DENND6A;PPM1F
Biological Process	regulation of glucose transmembrane transport (GO:0010827)	3/19	0.037715316489004065	0.3505617479272878	0	0	4.542850378787879	14.890050688472313	PRKAG2;BRAF;TRIB3
Biological Process	regulation of stem cell population maintenance (GO:2000036)	3/19	0.037715316489004065	0.3505617479272878	0	0	4.542850378787879	14.890050688472313	NCOA3;HMGA2;LOXL2
Biological Process	polyol metabolic process (GO:0019751)	5/47	0.03798489491341464	0.35207847974366685	0	0	2.8877335744424353	9.44452526865847	ISYNA1;INPP1;IMPA2;ITPK1;PLCD3
Biological Process	negative regulation of extrinsic apoptotic signaling pathway (GO:2001237)	7/80	0.03970059389858852	0.36695325477773577	0	0	2.3281412975453724	7.511489779552442	ACVR1;IL1A;GPX1;GSTP1;SERPINE1;TNFRSF10B;ITGA6
Biological Process	lytic vacuole organization (GO:0080171)	4/33	0.04066639194523822	0.37379191929664796	0	0	3.343824926980252	10.708108717259925	MBTPS1;VPS18;HOOK2;ACP2
Biological Process	regulation of protein localization to cell surface (GO:2000008)	4/33	0.04066639194523822	0.37379191929664796	0	0	3.343824926980252	10.708108717259925	GBF1;MAP1A;STX3;RAB11FIP5
Biological Process	cellular response to ionizing radiation (GO:0071479)	5/48	0.041068963713755666	0.3743724543493595	0	0	2.8204297909920517	9.004229394398365	CDKN1A;IFI16;MAP3K20;LIG4;CRYAB
Biological Process	Golgi to plasma membrane transport (GO:0006893)	5/48	0.041068963713755666	0.3743724543493595	0	0	2.8204297909920517	9.004229394398365	BBS2;NSF;RAB10;SYS1;STXBP6
Biological Process	positive regulation of endocytosis (GO:0045807)	5/48	0.041068963713755666	0.3743724543493595	0	0	2.8204297909920517	9.004229394398365	RAB21;AXL;SERPINE1;FLOT1;SNCA
Biological Process	plasma membrane organization (GO:0007009)	6/64	0.0413050355492541	0.3744612674862516	0	0	2.5104234954765965	8.000144442436138	NSF;BIN1;CAVIN2;EPB41L3;MICALL1;DYSF
Biological Process	protein secretion (GO:0009306)	6/64	0.0413050355492541	0.3744612674862516	0	0	2.5104234954765965	8.000144442436138	RAB3B;RCN3;RAB10;MON1A;RAB8B;WLS
Biological Process	supramolecular fiber organization (GO:0097435)	21/351	0.041731433568074794	0.3772731565790498	0	0	1.551855766972046	4.929470823864533	DYNC1H1;LAMB3;TPM2;ADAM10;KATNB1;LAMC2;CKAP5;LOXL2;CORO1C;APH1A;CAMSAP3;CCDC88A;CLIP2;HOOK2;COL6A1;RAC2;CDC42EP2;ITGA6;MFGE8;UBA52;SNCA
Biological Process	activation of cysteine-type endopeptidase activity involved in apoptotic process (GO:0006919)	7/81	0.04203099817922407	0.3772731565790498	0	0	2.2965598847578543	7.278597204436104	APAF1;BAD;CASP4;RACK1;TNFRSF10B;CYCS;SNCA
Biological Process	dephosphorylation (GO:0016311)	11/153	0.04203343109705174	0.3772731565790498	0	0	1.8835602903133084	5.969548790265252	PPP6C;MTMR2;PPP2R1B;UBLCP1;DUSP1;PTPRM;PDXP;PTPRJ;ACP2;PHPT1;PPM1F
Biological Process	positive regulation of transcription, DNA-templated (GO:0045893)	59/1183	0.042526118667782754	0.3772731565790498	0	0	1.2895266807210275	4.071856946663947	KDM5A;RARG;SERPINE1;WASL;GPATCH3;RBPJ;NR3C1;ETS1;ING1;FGF2;RPS6KA4;HMGN5;RUVBL2;NFATC2IP;NCK2;CCN1;CEP290;GABPA;HMGN1;ACVR1;CHUK;NCOA3;IL18;VEZF1;PAX8;KAT6B;TRAF6;ITGA6;RBM23;UBA52;ATF3;TRIM56;ENG;SMARCD2;TMF1;MAZ;XPC;HDAC8;PRDM10;SLC9A1;SEC14L2;CAND2;RAI1;RXRA;IFI16;TASP1;BCL9L;RTRAF;CNBP;HMGA2;SUPT5H;ACVR2A;H1-2;FOSL1;CDK7;AGO2;MAFF;QRICH1;CAMK1
Biological Process	cellular response to misfolded protein (GO:0071218)	3/20	0.04309738688029036	0.3772731565790498	0	0	4.275401069518717	13.443113282855514	POMT2;DNAJB12;RNF5
Biological Process	establishment of epithelial cell polarity (GO:0090162)	3/20	0.04309738688029036	0.3772731565790498	0	0	4.275401069518717	13.443113282855514	CAMSAP3;MYO9A;CLASP1
Biological Process	granulocyte differentiation (GO:0030851)	3/20	0.04309738688029036	0.3772731565790498	0	0	4.275401069518717	13.443113282855514	CDKN1A;RXRA;CDK4
Biological Process	hepaticobiliary system development (GO:0061008)	3/20	0.04309738688029036	0.3772731565790498	0	0	4.275401069518717	13.443113282855514	PRKCSH;LSR;GFER
Biological Process	positive regulation of epithelial cell differentiation (GO:0030858)	3/20	0.04309738688029036	0.3772731565790498	0	0	4.275401069518717	13.443113282855514	BAD;VEZF1;FGF2
Biological Process	positive regulation of peptidyl-lysine acetylation (GO:2000758)	3/20	0.04309738688029036	0.3772731565790498	0	0	4.275401069518717	13.443113282855514	RPS6KA4;RUVBL2;DIP2A
Biological Process	regulation of acute inflammatory response (GO:0002673)	3/20	0.04309738688029036	0.3772731565790498	0	0	4.275401069518717	13.443113282855514	GSTP1;OSMR;IL6ST
Biological Process	regulation of nuclear division (GO:0051783)	3/20	0.04309738688029036	0.3772731565790498	0	0	4.275401069518717	13.443113282855514	PRMT5;PDXP;PKMYT1
Biological Process	regulation of protein modification by small protein conjugation or removal (GO:1903320)	3/20	0.04309738688029036	0.3772731565790498	0	0	4.275401069518717	13.443113282855514	DCUN1D5;DCUN1D3;UBQLN1
Biological Process	regulation of cell-matrix adhesion (GO:0001952)	6/65	0.04404142645164136	0.38365609171516846	0	0	2.467745053811948	7.705841356634658	CAMSAP3;LIMCH1;CLASP1;CORO1C;SLC9A1;MAP4K4
Biological Process	regulation of cellular localization (GO:0060341)	5/49	0.044300187919907294	0.38365609171516846	0	0	2.7561852704257768	8.590385532668412	DYNC1H1;PARD6B;STXBP2;TTL;PPM1F
Biological Process	cell-substrate junction assembly (GO:0007044)	4/34	0.044691845052285774	0.38365609171516846	0	0	3.232195533080489	10.045548105431466	LAMB3;RCC2;LAMC2;ITGA6
Biological Process	positive regulation of pri-miRNA transcription by RNA polymerase II (GO:1902895)	4/34	0.044691845052285774	0.38365609171516846	0	0	3.232195533080489	10.045548105431466	FOSL1;NR3C1;ETS1;FGF2
Biological Process	ribonucleoprotein complex assembly (GO:0022618)	10/136	0.04494490734428634	0.38365609171516846	0	0	1.9289252856131838	5.984139287960056	RRP7A;SRPK2;PRMT5;PRPF18;DDX1;TGS1;RPLP0;GEMIN4;GEMIN5;RPSA
Biological Process	cell-cell junction assembly (GO:0007043)	6/66	0.0468885225176815	0.38365609171516846	0	0	2.426489226869455	7.425014221042778	CNTNAP1;GJA1;PARD6B;CDH2;EPB41L3;TBCD
Biological Process	long-chain fatty acid metabolic process (GO:0001676)	7/83	0.046953193855322484	0.38365609171516846	0	0	2.2358903286134115	6.838703212002601	GPX1;CPT2;SCP2;GSTP1;ACAD9;DAGLB;SLC27A3
Biological Process	positive regulation of plasma membrane bounded cell projection assembly (GO:0120034)	7/83	0.046953193855322484	0.38365609171516846	0	0	2.2358903286134115	6.838703212002601	CCDC88A;DPYSL3;RAC2;CDC42EP2;WASL;ENTR1;TAPT1
Biological Process	protein ubiquitination (GO:0016567)	29/525	0.047154204238097235	0.38365609171516846	0	0	1.4280326160195402	4.361685868351784	UBE3D;MYCBP2;UBR2;UBR1;KLHL13;FBXL20;CAND2;RACK1;TRIM47;TRIM26;VPS18;PHC1;ANKIB1;SMURF2;RNF25;UBE2C;FBXW9;SYVN1;FBXL17;UBE2E2;PSMC6;CDC34;PSMA1;UBE2R2;TRAF6;MKRN1;TRIM58;UBA52;ZNF598
Biological Process	positive regulation of GTPase activity (GO:0043547)	14/214	0.047166565189227405	0.38365609171516846	0	0	1.703393085787452	5.202281724976287	BCAR3;DOCK7;ARHGAP29;CORO1C;ABR;TBC1D20;ALS2;RACK1;ITGA6;SRGAP2;MAPRE2;S100A10;MAP4K4;TGM2
Biological Process	positive regulation of protein modification process (GO:0031401)	14/214	0.047166565189227405	0.38365609171516846	0	0	1.703393085787452	5.202281724976287	NNMT;LIMCH1;SVIP;FGF2;ACVR2A;RB1CC1;RACK1;FLOT1;TERF2IP;CAMK1;WDFY2;CCN1;ATG7;ENG
Biological Process	actin-mediated cell contraction (GO:0070252)	2/9	0.047188887678474935	0.38365609171516846	0	0	6.916951900558458	21.121582498137897	EPDR1;PARVA
Biological Process	astral microtubule organization (GO:0030953)	2/9	0.047188887678474935	0.38365609171516846	0	0	6.916951900558458	21.121582498137897	CLASP1;KPNB1
Biological Process	epithelial to mesenchymal transition involved in endocardial cushion formation (GO:0003198)	2/9	0.047188887678474935	0.38365609171516846	0	0	6.916951900558458	21.121582498137897	RBPJ;ENG
Biological Process	estrogen biosynthetic process (GO:0006703)	2/9	0.047188887678474935	0.38365609171516846	0	0	6.916951900558458	21.121582498137897	HSD17B11;HSD17B8
Biological Process	histone arginine methylation (GO:0034969)	2/9	0.047188887678474935	0.38365609171516846	0	0	6.916951900558458	21.121582498137897	PRMT5;CARM1
Biological Process	negative regulation of exocytosis (GO:0045920)	2/9	0.047188887678474935	0.38365609171516846	0	0	6.916951900558458	21.121582498137897	STXBP6;SNCA
Biological Process	negative regulation of glycoprotein biosynthetic process (GO:0010561)	2/9	0.047188887678474935	0.38365609171516846	0	0	6.916951900558458	21.121582498137897	AGO2;ITM2C
Biological Process	negative regulation of mRNA 3'-end processing (GO:0031441)	2/9	0.047188887678474935	0.38365609171516846	0	0	6.916951900558458	21.121582498137897	SUPT5H;NELFE
Biological Process	Notch receptor processing (GO:0007220)	2/9	0.047188887678474935	0.38365609171516846	0	0	6.916951900558458	21.121582498137897	APH1A;ADAM10
Biological Process	positive regulation of cell-cell adhesion mediated by cadherin (GO:2000049)	2/9	0.047188887678474935	0.38365609171516846	0	0	6.916951900558458	21.121582498137897	FLOT1;DENND6A
Biological Process	positive regulation of membrane potential (GO:0045838)	2/9	0.047188887678474935	0.38365609171516846	0	0	6.916951900558458	21.121582498137897	BAD;GLRX
Biological Process	positive regulation of mitochondrial calcium ion concentration (GO:0051561)	2/9	0.047188887678474935	0.38365609171516846	0	0	6.916951900558458	21.121582498137897	MCU;TGM2
Biological Process	positive regulation of sequestering of triglyceride (GO:0010890)	2/9	0.047188887678474935	0.38365609171516846	0	0	6.916951900558458	21.121582498137897	LPL;OSBPL11
Biological Process	regulation of ER-associated ubiquitin-dependent protein catabolic process (GO:1903069)	2/9	0.047188887678474935	0.38365609171516846	0	0	6.916951900558458	21.121582498137897	UBQLN1;SVIP
Biological Process	regulation of mitotic centrosome separation (GO:0046602)	2/9	0.047188887678474935	0.38365609171516846	0	0	6.916951900558458	21.121582498137897	CEP85;KIF11
Biological Process	response to type I interferon (GO:0034340)	2/9	0.047188887678474935	0.38365609171516846	0	0	6.916951900558458	21.121582498137897	SETD2;TRIM56
Biological Process	response to UV-C (GO:0010225)	2/9	0.047188887678474935	0.38365609171516846	0	0	6.916951900558458	21.121582498137897	DCUN1D3;MAP3K4
Biological Process	small RNA loading onto RISC (GO:0070922)	2/9	0.047188887678474935	0.38365609171516846	0	0	6.916951900558458	21.121582498137897	AGO2;ADAR
Biological Process	regulation of cholesterol metabolic process (GO:0090181)	3/21	0.04884041844989822	0.3958821893385849	0	0	4.03766835016835	12.190516420183311	SEC14L2;MBTPS1;KPNB1
Biological Process	negative regulation of cell cycle G1/S phase transition (GO:1902807)	4/35	0.04893194785115782	0.3958821893385849	0	0	3.1277680355613557	9.437491954560883	CDKN1A;SLFN11;CDK4;DCUN1D3
Biological Process	phosphorylation (GO:0016310)	23/400	0.0497769318290295	0.40017308441920824	0	0	1.4878987369607344	4.463999174671348	ACVR1;SRPK2;CHUK;DGKA;NRK;STK39;PRKAG2;ADAM10;BRAF;ACVR2A;RPS6KA4;CDK7;CDK4;CCNE1;STK26;MAP3K20;COQ8A;NEK3;CAMK1;MAP4K5;XYLB;PDK1;MAP4K4
Biological Process	transcription elongation from RNA polymerase II promoter (GO:0006368)	6/67	0.049847060844134566	0.40017308441920824	0	0	2.38658604999065	7.156884090141096	SETD2;CDK7;NELFA;NELFCD;SUPT5H;NELFE
Biological Process	macroautophagy (GO:0016236)	9/120	0.049907715929263505	0.40017308441920824	0	0	1.9696719620383742	5.90424861094302	RB1CC1;LAMP2;VPS37C;MVB12A;UBQLN1;PRKAG2;ATG13;ATG7;TOMM22
Biological Process	negative regulation of apoptotic process (GO:0043066)	27/485	0.049946051334280143	0.40017308441920824	0	0	1.4390266784934498	4.312492172901345	GSTP1;MAZ;AGAP2;FMN2;FSTL1;BAG4;HMGN5;MAP4K4;SNCA;DFFA;GPX1;MGMT;ADAM10;LIG4;HMGA2;BRAF;PA2G4;HYPK;DNAJC3;ARHGAP10;AXL;TRAF6;NAA35;IL6ST;RAF1;UBA52;CRYAB
Molecular Function	microtubule binding (GO:0008017)	25/232	6.324081963188662E-6	0.0032907618076991768	0	0	2.9797979797979797	35.67159570730586	MTCL1;KATNB1;KIF3A;KIF1B;NEFH;CEP290;CLASP1;MAP4K4;CLASP2;GAS2L3;RCC2;NDE1;MACO1;HAUS6;CKAP5;EML3;CAMSAP3;CCDC88A;CLIP2;HOOK2;REEP4;MAP1B;MAP1A;MAPRE2;PAFAH1B1
Molecular Function	RNA binding (GO:0003723)	88/1406	1.4059059604838962E-5	0.0032907618076991768	0	0	1.689216656328542	18.872339907161862	EIF4A1;MTCL1;RTCA;RPP30;CCDC47;RPLP0;RTCB;ADAR;CASC3;ELAVL2;EDC3;SYNE1;MECP2;MRPL40;HMGN5;PEG10;SUMO2;RACK1;NELFCD;HMGN2;NELFE;AGFG1;RPS12;TNS1;EIF5B;MRPS26;EIF1AX;PABPC4;MRPS21;RPSA;TSN;UCHL5;CKAP4;SLFN13;SLFN11;PSMA1;XRN1;CSDE1;RPL37A;RPP21;GEMIN5;ETF1;SUCLG1;HNRNPH2;RPP25;ZNF598;KPNB1;TRIM56;SF3B5;KHDRBS3;NUFIP2;DDX1;MAZ;ADD1;RRP7A;ATXN2;BAG4;IFI16;PPP1R8;IGF2BP1;MAP3K20;DROSHA;IGF2BP3;RTRAF;T…
Molecular Function	tubulin binding (GO:0015631)	29/307	1.5695207349916582E-5	0.0032907618076991768	0	0	2.577544752709582	28.513199977422577	SETD2;GPAA1;MTCL1;KATNB1;GJA1;KIF3A;KIF1B;NEFH;CLASP1;RAB11FIP5;MAP4K4;CLASP2;SNCA;GAS2L3;RCC2;NDE1;TBCD;MACO1;HAUS6;CKAP5;EML3;CCDC88A;CLIP2;HOOK2;REEP4;MAP1B;MAP1A;MAPRE2;PAFAH1B1
Molecular Function	endoribonuclease activity, producing 5'-phosphomonoesters (GO:0016891)	7/28	8.696772150708846E-5	0.01367567420698966	0	0	8.115059221658207	75.87558887885532	FEN1;RPP30;AGO2;RPP21;DROSHA;RPP25;EDC3
Molecular Function	small GTPase binding (GO:0031267)	18/175	2.1888403903714515E-4	0.02753561211087286	0	0	2.8106140717605688	23.68495616546155	RCC2;MYCBP2;DOCK7;RANBP9;BRAF;RABGGTB;RABGGTA;RUSC2;TBC1D20;ALS2;KIF3A;PPP6R1;MICALL1;CDC42EP2;CHML;RAF1;SRGAP2;TNPO3
Molecular Function	GTPase binding (GO:0051020)	19/201	4.3659471145150746E-4	0.04354674785758087	0	0	2.559172142290699	19.799048655499035	RCC2;MYCBP2;DOCK7;RANBP9;BRAF;RABGGTB;RABGGTA;RUSC2;EPRS1;TBC1D20;ALS2;KIF3A;PPP6R1;MICALL1;CDC42EP2;CHML;RAF1;SRGAP2;TNPO3
Molecular Function	kinase activity (GO:0016301)	13/112	5.064685905375938E-4	0.04354674785758087	0	0	3.20827197809295	24.34452256554715	SCYL3;DGKA;DCAKD;STK39;CDC7;PKMYT1;PGM2L1;PIK3C2B;FCSK;RFK;TRIB3;COQ8A;MAP4K4
Molecular Function	ribosome binding (GO:0043022)	8/48	5.538537088404563E-4	0.04354674785758087	0	0	4.870393900889454	36.52118426085865	CCDC47;RACK1;GEMIN5;RPSA;ETF1;MTIF3;EIF2S1;ZNF598
Molecular Function	actin binding (GO:0003779)	17/177	7.156257536008256E-4	0.05001428877943548	0	0	2.600939910025707	18.836925527603935	GAS2L3;TPM2;FHL3;PARVA;FMN2;ADD1;SYNE1;ADD2;CCDC88A;PDLIM3;CALD1;MAP1B;MAP1A;MSRB2;SYNPO;PDLIM4;SNCA
Molecular Function	microtubule plus-end binding (GO:0051010)	5/20	9.23114151132874E-4	0.05806388010625777	0	0	8.09704641350211	56.58019807564083	CLIP2;MAPRE2;CLASP1;CLASP2;PAFAH1B1
Molecular Function	translation initiation factor activity (GO:0003743)	7/41	0.001053921271193452	0.060265134507334665	0	0	5.008845924156464	34.33682854581352	EIF4A1;EIF5B;EIF3M;AGO2;MTIF3;EIF3F;EIF2S1
Molecular Function	tRNA-specific ribonuclease activity (GO:0004549)	4/14	0.0018022749899559653	0.08720238220633093	0	0	9.706700379266751	61.33378135287126	TSEN34;RPP30;RPP21;RPP25
Molecular Function	phosphatidylglycerol binding (GO:1901611)	4/14	0.0018022749899559653	0.08720238220633093	0	0	9.706700379266751	61.33378135287126	GSDMD;MME;PLTP;GSDME
Molecular Function	protein kinase binding (GO:0019901)	34/506	0.002100948510836488	0.09360059365784269	0	0	1.7732076438228024	10.932474764320089	CDKN1A;PRKCSH;GSTP1;AGAP2;PRKAG2;PTPRJ;KIF11;NR3C1;ADD2;PARD6B;SV2A;RB1CC1;RACK1;RAC2;CEP192;NEFH;ACVR1;NSF;NEK9;SLC12A4;DUSP1;CAVIN2;BAD;PIH1D1;RCC2;CAVIN3;ADAM10;ATG13;DNAJC3;CCDC88A;MAPKAPK3;TRAF6;CSPG4;TRIB3
Molecular Function	ubiquitin-like protein conjugating enzyme binding (GO:0044390)	6/35	0.002342215301674281	0.09360059365784269	0	0	5.028451553690835	30.45561176947258	ANKIB1;DCUN1D5;UBE3D;DCUN1D3;TRAF6;RNF5
Molecular Function	myosin V binding (GO:0031489)	4/15	0.0023809371995635663	0.09360059365784269	0	0	8.823813354786806	53.298136450114306	RAB3B;RAB10;RAB6A;RAB6B
Molecular Function	arginine N-methyltransferase activity (GO:0016273)	3/8	0.0030158138726409877	0.11158511328771654	0	0	14.545454545454545	84.42015336808865	PRMT5;CARM1;PRMT3
Molecular Function	metalloaminopeptidase activity (GO:0070006)	4/17	0.0038968095151162767	0.12900490447411253	0	0	7.46552562481766	41.41572855778749	MMP14;ANPEP;ERAP1;RNPEP
Molecular Function	peptidase activator activity involved in apoptotic process (GO:0016505)	4/17	0.0038968095151162767	0.12900490447411253	0	0	7.46552562481766	41.41572855778749	APAF1;BAD;RACK1;EBAG9
Molecular Function	ubiquitin conjugating enzyme binding (GO:0031624)	5/29	0.005261664941389112	0.15318465834288372	0	0	5.0582805907173	26.542355064397082	ANKIB1;DCUN1D5;UBE3D;DCUN1D3;TRAF6
Molecular Function	GTPase activity (GO:0003924)	17/216	0.005873418108814977	0.15318465834288372	0	0	2.086925630724316	10.721201678563627	RAB3B;SEPTIN2;AGAP2;SEPTIN6;AGAP3;SEPTIN7;RAB43;RAB21;GNGT2;NLRP10;RHEB;RABL3;RAC2;SRPRA;RAB6A;RAB6B;RAB8B
Molecular Function	phosphatidic acid binding (GO:0070300)	4/19	0.00595819016186421	0.15318465834288372	0	0	6.46944795617362	33.14290753346725	GSDMD;GRAMD1B;MICALL1;PLTP
Molecular Function	ribonuclease P RNA binding (GO:0033204)	3/10	0.006088420442880911	0.15318465834288372	0	0	10.38852813852814	52.99569046787742	RPP30;RPP21;RPP25
Molecular Function	cardiolipin binding (GO:1901612)	3/10	0.006088420442880911	0.15318465834288372	0	0	10.38852813852814	52.99569046787742	GSDMD;MME;GSDME
Molecular Function	hydrolase activity, acting on carbon-nitrogen (but not peptide) bonds, in cyclic amides (GO:0016812)	3/10	0.006088420442880911	0.15318465834288372	0	0	10.38852813852814	52.99569046787742	DPYSL5;DPYSL3;OPLAH
Molecular Function	nucleoside-triphosphatase activity (GO:0017111)	20/278	0.007951242214095506	0.17653015044362197	0	0	1.8951737934483621	9.162079563648257	RAB3B;SEPTIN2;AGAP2;SEPTIN6;MYL6B;AGAP3;SEPTIN7;RAB43;RAB21;GNGT2;SLFN11;NLRP10;RHEB;RUVBL2;RABL3;RAC2;SRPRA;RAB6A;RAB6B;RAB8B
Molecular Function	protein-arginine N-methyltransferase activity (GO:0016274)	3/11	0.008126472488430195	0.17653015044362197	0	0	9.089488636363637	43.74433058784861	PRMT5;CARM1;PRMT3
Molecular Function	ribonuclease P activity (GO:0004526)	3/11	0.008126472488430195	0.17653015044362197	0	0	9.089488636363637	43.74433058784861	RPP30;RPP21;RPP25
Molecular Function	protein kinase C binding (GO:0005080)	6/45	0.008407129526948073	0.17653015044362197	0	0	3.737155113580969	17.858650384750927	CCDC88A;PARD6B;PRKCSH;CAVIN2;CAVIN3;RACK1
Molecular Function	protein homodimerization activity (GO:0042803)	38/636	0.00841956202433809	0.17653015044362197	0	0	1.5619347627273652	7.461670793983259	PRPS2;CDA;MTMR1;MTCL1;LPL;IDE;MFF;ADD1;SYNE1;SRM;ADD2;IMPA2;RACK1;DROSHA;SRGAP2;ATG7;PDLIM4;S100A10;ACVR1;STARD3;GSTM3;CHUK;MME;GDF15;TPM2;ADAM10;NR0B1;COQ9;DCK;CCDC88A;EPRS1;ALS2;STK26;RABL3;TKT;CRYAB;ATF3;PRTFDC1
Molecular Function	cadherin binding (GO:0045296)	22/322	0.00991012150875991	0.2010795622261285	0	0	1.7934885726606296	8.27551258571328	ACVR1;SEPTIN2;PTPRM;PARVA;PTPRJ;CKAP5;SEPTIN7;ADD1;CNN3;EEF1G;RAB10;DIAPH3;FMNL2;CDH2;CALD1;FASN;MICALL1;RACK1;ITGA6;STXBP6;CCT8;PHLDB2
Molecular Function	kinase binding (GO:0019900)	29/461	0.01037566889187563	0.20394674165593035	0	0	1.6452017454791605	7.515761550161394	LRRC14;BCAR3;CDKN1A;AGAP2;PRKAG2;PTPRJ;KIF11;NR3C1;ADD2;WDCP;SV2A;RB1CC1;UBQLN1;RAC2;CEP192;NEFH;NSF;NEK9;SLC12A4;BAD;PIH1D1;RCC2;ADAM10;PARP16;ATG13;DNAJC3;TRAF6;CSPG4;TRIB3
Molecular Function	protein serine/threonine phosphatase activity (GO:0004722)	7/62	0.0112566973793082	0.21455947429045027	0	0	3.092985694508537	13.877583485269543	PPP6C;UBLCP1;DUSP1;LRRC40;CTDSPL2;RPAP2;PPM1F
Molecular Function	magnesium ion binding (GO:0000287)	12/146	0.013747172609997593	0.23493289071662274	0	0	2.181163149768399	9.35047651999641	SRPK2;HMGCL;FEN1;RHEB;STK26;XYLT2;MAP3K20;PDXP;TKT;PRTFDC1;AASDHPPT;SNCA
Molecular Function	aminoacyl-tRNA editing activity (GO:0002161)	2/5	0.014566586228852603	0.23493289071662274	0	0	16.14291719209752	68.26880017831047	AARSD1;DTD2
Molecular Function	cytoskeleton-nuclear membrane anchor activity (GO:0140444)	2/5	0.014566586228852603	0.23493289071662274	0	0	16.14291719209752	68.26880017831047	SYNE3;SYNE1
Molecular Function	oxidoreductase activity, acting on a sulfur group of donors, disulfide as acceptor (GO:0016671)	2/5	0.014566586228852603	0.23493289071662274	0	0	16.14291719209752	68.26880017831047	MSRA;MSRB2
Molecular Function	phosphatidylinositol-3,5-bisphosphate 3-phosphatase activity (GO:0052629)	2/5	0.014566586228852603	0.23493289071662274	0	0	16.14291719209752	68.26880017831047	MTMR1;MTMR2
Molecular Function	protein geranylgeranyltransferase activity (GO:0004661)	2/5	0.014566586228852603	0.23493289071662274	0	0	16.14291719209752	68.26880017831047	RABGGTB;RABGGTA
Molecular Function	FAD binding (GO:0071949)	4/25	0.01611079255238875	0.2533422128863131	0	0	4.619589428691831	19.070893449045133	CYB5R1;MTRR;SQOR;AGPS
Molecular Function	cysteine-type endopeptidase activator activity involved in apoptotic process (GO:0008656)	3/15	0.01991079658050001	0.2676789278622152	0	0	6.0583964646464645	23.727668269769755	APAF1;BAD;RACK1
Molecular Function	oxidoreductase activity, acting on the CH-NH group of donors, NAD or NADP as acceptor (GO:0016646)	3/15	0.01991079658050001	0.2676789278622152	0	0	6.0583964646464645	23.727668269769755	PYCR3;ALDH1L2;AASS
Molecular Function	aminopeptidase activity (GO:0004177)	4/27	0.021000982802567986	0.2676789278622152	0	0	4.217446270543616	16.29277956622548	MMP14;ANPEP;RNPEP;ERAP1
Molecular Function	glutathione transferase activity (GO:0004364)	4/27	0.021000982802567986	0.2676789278622152	0	0	4.217446270543616	16.29277956622548	GSTM3;GSTP1;LANCL1;CLIC2
Molecular Function	acetyl-CoA C-acyltransferase activity (GO:0003988)	2/6	0.021278134170287375	0.2676789278622152	0	0	12.10655737704918	46.61115750507693	HADHA;SCP2
Molecular Function	U4 snRNA binding (GO:0030621)	2/6	0.021278134170287375	0.2676789278622152	0	0	12.10655737704918	46.61115750507693	PRPF4;GEMIN5
Molecular Function	dihydropyrimidinase activity (GO:0004157)	2/6	0.021278134170287375	0.2676789278622152	0	0	12.10655737704918	46.61115750507693	DPYSL5;DPYSL3
Molecular Function	DNA-methyltransferase activity (GO:0009008)	2/6	0.021278134170287375	0.2676789278622152	0	0	12.10655737704918	46.61115750507693	MGMT;DNMT3A
Molecular Function	leukemia inhibitory factor receptor activity (GO:0004923)	2/6	0.021278134170287375	0.2676789278622152	0	0	12.10655737704918	46.61115750507693	IL6ST;OSMR
Molecular Function	oncostatin-M receptor activity (GO:0004924)	2/6	0.021278134170287375	0.2676789278622152	0	0	12.10655737704918	46.61115750507693	IL6ST;OSMR
Molecular Function	ubiquitin-like protein ligase activity (GO:0061659)	18/270	0.022949866046475264	0.28142791087714736	0	0	1.7423239566096709	6.576302774064902	VPS18;PIAS3;ANKIB1;SMURF2;UBE3D;RNF25;MYCBP2;SYVN1;LTN1;UBR2;UBR1;RNF5;TRAF6;MKRN1;TRIM58;TRIM26;ZNF598;TRIM56
Molecular Function	myosin binding (GO:0017022)	6/56	0.02326590042227609	0.28142791087714736	0	0	2.9133079847908747	10.956271048808016	RAB3B;RAB10;KIRREL1;CALD1;RAB6A;RAB6B
Molecular Function	nuclear import signal receptor activity (GO:0061608)	3/16	0.02379584172023377	0.2824072536231517	0	0	5.592074592074592	20.90454170271616	KPNA5;KPNB1;TNPO3
Molecular Function	ubiquitin-protein transferase activity (GO:0004842)	24/392	0.024635086783906406	0.2827954022874226	0	0	1.593385214007782	5.901235283670462	VPS18;MAGEL2;ANKIB1;SMURF2;RNF25;UBE3D;UBE2C;MYCBP2;SYVN1;LTN1;UBE2E2;UBR2;UBR1;KLHL13;RNF5;CDC34;UBE2R2;TRAF6;MKRN1;TRIM58;TRIM47;TRIM26;ZNF598;TRIM56
Molecular Function	cell-cell adhesion mediator activity (GO:0098632)	5/42	0.024727737878868433	0.2827954022874226	0	0	3.278823126924393	12.131087102050332	RAB10;NEXN;ESAM;STXBP6;CNN3
Molecular Function	protein kinase inhibitor activity (GO:0004860)	5/43	0.02709624671732227	0.2837112385913867	0	0	3.192371752165223	11.519226721451492	DNAJC3;CDKN1A;RACK1;PARVA;SNCA
Molecular Function	3-hydroxyacyl-CoA dehydrogenase activity (GO:0003857)	2/7	0.029012566857260065	0.2837112385913867	0	0	9.684741488020176	34.284238636434544	HADHA;HSD17B8
Molecular Function	RNA polymerase II CTD heptapeptide repeat phosphatase activity (GO:0008420)	2/7	0.029012566857260065	0.2837112385913867	0	0	9.684741488020176	34.284238636434544	CTDSPL2;RPAP2
Molecular Function	S-methyltransferase activity (GO:0008172)	2/7	0.029012566857260065	0.2837112385913867	0	0	9.684741488020176	34.284238636434544	MGMT;DNMT3A
Molecular Function	signal recognition particle binding (GO:0005047)	2/7	0.029012566857260065	0.2837112385913867	0	0	9.684741488020176	34.284238636434544	SRPRA;DERL2
Molecular Function	histone-arginine N-methyltransferase activity (GO:0008469)	2/7	0.029012566857260065	0.2837112385913867	0	0	9.684741488020176	34.284238636434544	PRMT5;CARM1
Molecular Function	interleukin-6 receptor binding (GO:0005138)	2/7	0.029012566857260065	0.2837112385913867	0	0	9.684741488020176	34.284238636434544	ERAP1;IL6ST
Molecular Function	leucine binding (GO:0070728)	2/7	0.029012566857260065	0.2837112385913867	0	0	9.684741488020176	34.284238636434544	UBR2;UBR1
Molecular Function	phosphatidylinositol-3,5-bisphosphate phosphatase activity (GO:0106018)	2/7	0.029012566857260065	0.2837112385913867	0	0	9.684741488020176	34.284238636434544	MTMR1;MTMR2
Molecular Function	phosphotransferase activity, alcohol group as acceptor (GO:0016773)	7/75	0.0293183314919557	0.2837112385913867	0	0	2.49998133771275	8.823789906681878	FCSK;DGKA;RFK;DCAKD;XYLB;PGM2L1;PIK3C2B
Molecular Function	transmembrane receptor protein serine/threonine kinase activity (GO:0004675)	3/18	0.03270102652512835	0.306999189317996	0	0	4.845959595959596	16.574872134275637	ACVR1;ACVR2A;ENG
Molecular Function	cadherin binding involved in cell-cell adhesion (GO:0098641)	3/18	0.03270102652512835	0.306999189317996	0	0	4.845959595959596	16.574872134275637	RAB10;STXBP6;CNN3
Molecular Function	Hsp70 protein binding (GO:0030544)	4/31	0.033260277401852896	0.3076575659671393	0	0	3.5918902467575036	12.224608608484042	DNAJB12;DNAJC8;HDAC8;SNCA
Molecular Function	ubiquitin protein ligase activity (GO:0061630)	17/263	0.03422640115266376	0.3120058887684856	0	0	1.684029301732606	5.683191306381664	VPS18;ANKIB1;SMURF2;UBE3D;RNF25;MYCBP2;SYVN1;LTN1;UBR2;UBR1;RNF5;TRAF6;MKRN1;TRIM58;TRIM26;ZNF598;TRIM56
Molecular Function	histone methyltransferase activity (GO:0042054)	4/32	0.03685593734846734	0.3163057876211141	0	0	3.4634278490157127	11.431869820720626	PRMT5;SETD2;CARM1;SETD7
Molecular Function	ciliary neurotrophic factor receptor activity (GO:0004897)	2/8	0.037678169760358454	0.3163057876211141	0	0	8.07019756200084	26.45955017927448	IL6ST;OSMR
Molecular Function	disulfide oxidoreductase activity (GO:0015036)	2/8	0.037678169760358454	0.3163057876211141	0	0	8.07019756200084	26.45955017927448	TMX1;GLRX
Molecular Function	protein kinase B binding (GO:0043422)	2/8	0.037678169760358454	0.3163057876211141	0	0	8.07019756200084	26.45955017927448	CCDC88A;TRAF6
Molecular Function	RNA cap binding (GO:0000339)	3/19	0.037715316489004065	0.3163057876211141	0	0	4.542850378787879	14.890050688472313	EIF4A1;AGO2;GEMIN5
Molecular Function	hydrolase activity, acting on carbon-nitrogen (but not peptide) bonds, in cyclic amidines (GO:0016814)	3/19	0.037715316489004065	0.3163057876211141	0	0	4.542850378787879	14.890050688472313	CDA;APOBEC3G;GDA
Molecular Function	protein kinase activator activity (GO:0030295)	6/63	0.03867847512713527	0.32011527440747484	0	0	2.55459942632246	8.308763186942349	CDKN1A;ALS2;AGAP2;PRKAG2;PARP16;GPRC5C
Molecular Function	kinase inhibitor activity (GO:0019210)	4/33	0.04066639194523822	0.3321968900461667	0	0	3.343824926980252	10.708108717259925	DNAJC3;CDKN1A;PARVA;SNCA
Molecular Function	protein kinase regulator activity (GO:0019887)	8/98	0.04132264428738478	0.33323004175339777	0	0	2.1589721869264435	6.879229458830776	DNAJC3;CDKN1A;CCNE1;AGAP2;PRKAG2;PARVA;GPRC5C;SNCA
Molecular Function	activin-activated receptor activity (GO:0017002)	2/9	0.047188887678474935	0.36132876769489547	0	0	6.916951900558458	21.121582498137897	ACVR1;ACVR2A
Molecular Function	volume-sensitive anion channel activity (GO:0005225)	2/9	0.047188887678474935	0.36132876769489547	0	0	6.916951900558458	21.121582498137897	LRRC8C;LRRC8B
Molecular Function	ciliary neurotrophic factor receptor binding (GO:0005127)	2/9	0.047188887678474935	0.36132876769489547	0	0	6.916951900558458	21.121582498137897	IL6ST;OSMR
Molecular Function	magnesium ion transmembrane transporter activity (GO:0015095)	2/9	0.047188887678474935	0.36132876769489547	0	0	6.916951900558458	21.121582498137897	MMGT1;ZDHHC13
Molecular Function	methyltransferase activity (GO:0008168)	5/50	0.04767931274829304	0.36132876769489547	0	0	2.6947960618846696	8.200958784861117	PRMT5;NNMT;NSUN4;MGMT;PRMT3
Molecular Function	ubiquitin conjugating enzyme activity (GO:0061631)	4/35	0.04893194785115782	0.36640708569497943	0	0	3.1277680355613557	9.437491954560883	CDC34;UBE2R2;UBE2C;UBE2E2
Cellular Component	focal adhesion (GO:0005925)	37/387	8.212944512164306E-7	1.4012500830647433E-4	0	0	2.6296079909536374	36.847077312960465	BCAR3;MDC1;RPLP0;DOCK7;FHL3;NEXN;ADD1;CORO1C;SLC9A1;CNN3;RAB21;AKAP12;GJA1;CSRP2;CDH2;RAC2;FLOT1;FLOT2;FLNC;CLASP1;TNS1;MAP4K4;TGM2;CLASP2;MME;MCAM;ADAM10;PARVA;RAB10;PROCR;MMP14;RPL37A;CSPG4;ITGA6;PHLDB2;MAPRE2;ENG
Cellular Component	cell-substrate junction (GO:0030055)	37/394	1.2643442037177197E-6	1.4012500830647433E-4	0	0	2.577089938877926	34.99934760957882	BCAR3;MDC1;RPLP0;DOCK7;FHL3;NEXN;ADD1;CORO1C;SLC9A1;CNN3;RAB21;AKAP12;GJA1;CSRP2;CDH2;RAC2;FLOT1;FLOT2;FLNC;CLASP1;TNS1;MAP4K4;TGM2;CLASP2;MME;MCAM;ADAM10;PARVA;RAB10;PROCR;MMP14;RPL37A;CSPG4;ITGA6;PHLDB2;MAPRE2;ENG
Cellular Component	intracellular membrane-bounded organelle (GO:0043231)	265/5192	1.4201858949980505E-6	1.4012500830647433E-4	0	0	1.4489547391922062	19.509773888263037	ITSN2;LTV1;MDC1;EIF4A1;SPARC;RTCA;RTCB;PHAX;GPATCH3;RBPJ;RPS6KA4;GJA1;ZFYVE27;RASSF2;SCP2;PWWP2A;ADNP2;AP1S1;SYNPO;AGFG1;RPS12;STARD3;PIH1D1;SLC11A2;AARSD1;HCFC2;EML3;CDC34;HOXB9;XRN1;BIN1;ZW10;CD2BP2;TRIB3;UBA52;ATF3;MTMR2;DCUN1D5;DCUN1D3;MYCBP2;AGAP2;STC1;XPC;AGAP3;PRDM10;RPAP2;SEC14L2;BRIP1;PRDX4;MCMBP;RAB11FIP5;NAA50;SRPK2;GSTM3;CDT1;PHC1;APOBEC3G;NR0B1;BRAF;CDC7;MEMO1;PA2G4;H1-2;FOSL1;STAG3;…
Cellular Component	nucleus (GO:0005634)	226/4484	3.1786702330599166E-5	0.002352215972464338	0	0	1.3942625109274303	14.439627439326868	LTV1;MDC1;EIF4A1;RTCA;RTCB;PHAX;GPATCH3;RBPJ;RPS6KA4;RASSF2;PWWP2A;ADNP2;SYNPO;PIH1D1;SLC11A2;AARSD1;HCFC2;EML3;CDC34;HOXB9;XRN1;BIN1;ZW10;CD2BP2;TRIB3;UBA52;ATF3;MTMR2;DCUN1D5;DCUN1D3;MYCBP2;AGAP2;STC1;XPC;AGAP3;PRDM10;RPAP2;SEC14L2;BRIP1;PRDX4;MCMBP;NAA50;SRPK2;GSTM3;CDT1;PHC1;APOBEC3G;NR0B1;CDC7;MEMO1;PA2G4;H1-2;FOSL1;STAG3;ADI1;H2AC20;AGO2;H2AC21;SETD5;CDKN1A;RARG;SETD2;FEN1;RPLP0;PRKAG2;IDE;…
Cellular Component	spindle microtubule (GO:0005876)	10/61	1.3352318352049996E-4	0.007339618008575954	0	0	4.784313725490196	42.68198914416914	KIF3A;ZW10;HAUS6;KIF11;HAUS5;TTL;CLASP1;EML3;PAFAH1B1;CLASP2
Cellular Component	cytoskeleton (GO:0005856)	43/600	1.4877604071437744E-4	0.007339618008575954	0	0	1.9143779365139997	16.87154382283187	CD274;CLIC5;MTRR;MTCL1;KATNB1;NEXN;PDXP;FMN2;WASL;ADD3;ADD1;CORO1C;CNN3;ADD2;EPB41L5;EPB41L4B;ACTR1B;CALD1;KIF3A;EPB41L3;RAC2;CCT8;SYNPO;NEFH;PDLIM4;SNCA;GAS2L3;SEPTIN2;TPM2;SEPTIN6;PARVA;CKAP5;SEPTIN7;HYPK;EML3;MSRA;MMP14;BIN1;AXL;CDC42EP2;TMEM9;PHLDB2;MAPRE2
Cellular Component	integral component of organelle membrane (GO:0031301)	20/214	3.621383062601592E-4	0.015313276950429588	0	0	2.528899235118058	20.037693531438062	PEX16;SLC35A1;SLC35A4;SYS1;CAMLG;MMGT1;CCDC47;SYVN1;DNAJB12;DERL2;MFF;HACD2;DPM3;ZFYVE27;TBC1D20;RER1;TMEM33;DHCR7;TAPT1;WLS
Cellular Component	flotillin complex (GO:0016600)	3/5	5.891946996489302E-4	0.021800203887010417	0	0	36.36931818181818	270.4696677109807	FLOT1;FLOT2;CORO1C
Cellular Component	vesicle (GO:0031982)	19/226	0.0017793077789507886	0.05226018726607339	0	0	2.2471363115693013	14.22781294500002	ITSN2;RAB3B;SERPINE2;GSTP1;SLC11A2;CORO1C;DNAJC3;RAB21;ALS2;BIN1;STK26;MVB12A;FLOT2;WDFY2;MFGE8;TKT;LZTS2;UBA52;GPRC5C
Cellular Component	endoplasmic reticulum tubular network (GO:0071782)	5/23	0.0018149445022081715	0.05226018726607339	0	0	6.74648382559775	42.58178458660042	RAB10;ZFYVE27;REEP4;PARP16;KPNB1
Cellular Component	kinetochore microtubule (GO:0005828)	3/7	0.0019421015538067814	0.05226018726607339	0	0	18.182765151515152	113.53290590181903	ZW10;CLASP1;CLASP2
Cellular Component	intrinsic component of endoplasmic reticulum membrane (GO:0031227)	12/121	0.0031870564715767414	0.07592070435507668	0	0	2.6849449892790607	15.434829215088453	DPM3;ZFYVE27;CAMLG;MMGT1;TMEM33;CCDC47;DNAJB12;SYVN1;DERL2;DHCR7;HACD2;TAPT1
Cellular Component	trans-Golgi network (GO:0005802)	19/239	0.0033343552588378273	0.07592070435507668	0	0	2.112904170571696	12.05089810881219	SYS1;MME;GBF1;ATP11A;RAB43;RAB21;RAB10;ATXN2;TRAPPC6A;HOOK2;VPS51;DOP1B;GOLGA1;MICALL1;AP1S1;BPNT2;RAB6A;WLS;CLASP2
Cellular Component	cytoplasmic stress granule (GO:0010494)	8/65	0.00410122406747804	0.0867115945695357	0	0	3.4147885597093115	18.769282180854447	ATXN2;YTHDF2;NUFIP2;PABPC4;DDX1;IGF2BP1;EIF2S1;KPNB1
Cellular Component	peroxisome (GO:0005777)	12/128	0.005029793656845675	0.09925459482842133	0	0	2.521997621878716	13.347360488607368	PEX16;HMGCL;PHYH;HSDL2;AKAP11;SCP2;IMPDH2;AGPS;IDE;TKT;MFF;RAB8B
Cellular Component	multimeric ribonuclease P complex (GO:0030681)	3/10	0.006088420442880911	0.10952108433402087	0	0	10.38852813852814	52.99569046787742	RPP30;RPP21;RPP25
Cellular Component	mitochondrial inner membrane (GO:0005743)	23/328	0.006296939295803053	0.10952108433402087	0	0	1.8461734477193579	9.355837654133689	ATP5PF;COX7B;MRPS26;ATP5PD;TIMMDC1;NDUFA11;UQCRB;MRPS36;ACAD9;SQOR;MRPS21;COQ9;TTC19;MRPL52;LDHB;HADHA;SLC25A29;MRPL40;CPT2;NDUFAB1;CYCS;COQ8A;MCU
Cellular Component	microtubule cytoskeleton (GO:0015630)	23/331	0.007000964636691866	0.10952108433402087	0	0	1.8279010497274746	9.069510044587032	DYNC1H1;GAS2L3;DCUN1D5;SEPTIN2;TBCD;SEPTIN6;KATNB1;KIF11;CKAP5;HYPK;SEPTIN7;EML3;ACTR1B;KIF3A;MAP1B;MAP1A;CDC42EP2;KIF1B;CCT8;TMEM9;MAPRE2;CLASP1;CLASP2
Cellular Component	endoplasmic reticulum membrane (GO:0005789)	42/712	0.007180821647353	0.10952108433402087	0	0	1.5430219420824165	7.616883197045362	PIGS;POMT2;GRAMD1B;PGAP2;PIGO;GPAA1;DERL2;FMN2;HACD2;RNF5;PLD3;AGPAT3;PIGX;CYB5R1;GJA1;RB1CC1;EMC2;RAB6A;TMED7;CDIPT;PDZD8;PEX16;STARD3;DGAT1;SYVN1;DNAJB12;MBOAT2;MOGS;MACO1;ATG13;SVIP;RAB10;DPM3;TBC1D20;TMEM33;REEP4;TMX1;SRPRA;SERINC1;DHCR7;TKT;UBA52
Cellular Component	mitochondrial membrane (GO:0031966)	30/469	0.00740007326581222	0.10952108433402087	0	0	1.6763589262584304	8.224661761062654	COX7B;UQCRB;NDUFA11;MRPS36;MFF;BPHL;TOMM22;LDHB;SLC25A29;MRPL40;CPT2;RAB11FIP5;ATP5PF;MRPS26;TIMMDC1;ATP5PD;BAD;SQOR;ACAD9;TOMM34;MRPS21;COQ9;TTC19;MRPL52;HADHA;NDUFAB1;CYCS;RAF1;UBA52;MCU
Cellular Component	actin cytoskeleton (GO:0015629)	22/316	0.00805488441574211	0.11214646847618567	0	0	1.8306712076810026	8.82653841179625	CLIC5;CD274;GAS2L3;SEPTIN2;TPM2;NEXN;PDXP;PARVA;FMN2;WASL;CNN3;CORO1C;MSRA;CDH2;BIN1;AXL;CALD1;RAC2;FLOT1;FLOT2;SYNPO;SNCA
Cellular Component	mitotic spindle (GO:0072686)	11/120	0.008335210494851638	0.11214646847618567	0	0	2.458060288335518	11.76738969487862	CKAP2L;CDC7;HAUS6;PYCR3;KIF11;HAUS5;TMEM9;CLASP1;EML3;CLASP2;RTRAF
Cellular Component	intracellular organelle lumen (GO:0070013)	48/848	0.008938780574281503	0.1150382195646663	0	0	1.4783132530120482	6.973730042084071	TOR4A;CDA;ITIH2;SPARC;PRKCSH;GSTP1;MSLN;NR3C1;FSTL1;ALDH1L2;HSD17B8;ERLEC1;HMGCL;ACTR1B;PRDX4;CDH2;ALDH2;DGLUCY;BPNT2;ME3;CCT8;CCN1;ATG7;AASS;PDK1;GSDMD;ARSA;MBTPS1;GPX1;NSUN4;APAF1;ERAP1;ADAM10;SUOX;CKAP4;DNAJC3;MMP14;MTRES1;IMPDH2;NDUFAB1;DNAJB11;COL6A1;CSPG4;SUCLG1;PLEKHO2;MFGE8;KPNB1;BCAT2
Cellular Component	ficolin-1-rich granule lumen (GO:1904813)	11/123	0.00995312512229278	0.12275520984161097	0	0	2.3918435677842567	11.02608478522863	GSDMD;CDA;PRDX4;ACTR1B;APAF1;GSTP1;IMPDH2;PLEKHO2;CCT8;ATG7;KPNB1
Cellular Component	Golgi-associated vesicle (GO:0005798)	6/47	0.010368520675691254	0.12276328480018445	0	0	3.55448390985811	16.24036916864561	GJA1;STK26;ADAM10;ZDHHC13;ZDHHC17;RAB8B
Cellular Component	integral component of endoplasmic reticulum membrane (GO:0030176)	12/142	0.011201407006635519	0.12668002833130507	0	0	2.248747421161214	10.10073450843759	DPM3;ZFYVE27;CAMLG;MMGT1;TMEM33;CCDC47;DNAJB12;SYVN1;DERL2;DHCR7;HACD2;TAPT1
Cellular Component	organelle inner membrane (GO:0019866)	23/346	0.011555272854544718	0.12668002833130507	0	0	1.7416304400134748	7.768740116864878	ATP5PF;TMEM120B;COX7B;MRPS26;ATP5PD;TIMMDC1;NDUFA11;UQCRB;MRPS36;ACAD9;SQOR;MRPS21;COQ9;TTC19;MRPL52;LDHB;HADHA;SLC25A29;MRPL40;CPT2;NDUFAB1;CYCS;MCU
Cellular Component	recycling endosome (GO:0055037)	12/145	0.013072994481207464	0.1355036502381086	0	0	2.1976781033042374	9.531784120591901	RAB10;CD274;ZFYVE27;VPS51;SLC11A2;MICALL1;ATP11A;DENND6A;ENTR1;PDLIM4;RAB11FIP5;RAB8B
Cellular Component	mitotic spindle microtubule (GO:1990498)	3/13	0.013275695462517395	0.1355036502381086	0	0	7.270833333333333	31.423235274861014	HAUS6;HAUS5;EML3
Cellular Component	serine/threonine protein kinase complex (GO:1902554)	5/37	0.014889202945819307	0.1469068023987505	0	0	3.7921281645569622	15.953934312045433	ACVR1;CDKN1A;CCNE1;CDK4;ACVR2A
Cellular Component	adherens junction (GO:0005912)	11/132	0.01627365922608811	0.14714624779136795	0	0	2.212894248608534	9.113157639772165	CAMSAP3;RAB10;PDLIM3;CDH2;FLOT1;PTPRM;FLOT2;STXBP6;PDLIM4;ADD1;CNN3
Cellular Component	septin cytoskeleton (GO:0032156)	3/14	0.016404818165929536	0.14714624779136795	0	0	6.609504132231405	27.166252994268213	SEPTIN2;SEPTIN6;SEPTIN7
Cellular Component	septin ring (GO:0005940)	3/14	0.016404818165929536	0.14714624779136795	0	0	6.609504132231405	27.166252994268213	SEPTIN2;SEPTIN6;SEPTIN7
Cellular Component	lytic vacuole membrane (GO:0098852)	18/267	0.020785560162083175	0.18095664141107703	0	0	1.7635949202214263	6.831279202968324	NSF;STARD3;VPS18;SLC12A4;SLC11A2;ATP11A;CLCN7;RHEB;ANPEP;LAMP2;COL6A1;ATP6V0A2;GNB4;FLOT1;AP1S1;TMEM9;DAGLB;UBA52
Cellular Component	cell-cell junction (GO:0005911)	18/271	0.023708163678755	0.20050332711175659	0	0	1.7353457353457353	6.493552386496205	KIRREL1;PTPRM;PTPRJ;ADD1;CNN3;SAV1;RAB10;GJA1;PDLIM3;DNMBP;CDH2;EPB41L3;FLOT1;FLOT2;ESAM;STXBP6;STX3;PDLIM4
Cellular Component	vesicle membrane (GO:0012506)	7/73	0.025737013484043496	0.20743292691327192	0	0	2.5760075373019538	9.427737068068907	RAB21;RAB10;STK26;DYSF;AP1S1;KIF1B;FMN2
Cellular Component	secretory granule lumen (GO:0034774)	20/316	0.028047237041316404	0.20743292691327192	0	0	1.648561464690497	5.89173637134454	GSDMD;TOR4A;CDA;ARSA;DYNC1H1;SPARC;TRAPPC1;APAF1;GSTP1;SERPINE1;FAF2;PA2G4;DNAJC3;PRDX4;ACTR1B;IMPDH2;CCT8;ATG7;CEP290;KPNB1
Cellular Component	platelet alpha granule membrane (GO:0031092)	3/17	0.02805992831456176	0.20743292691327192	0	0	5.19237012987013	18.554481671688897	CYB5R1;SPARC;SNCA
Cellular Component	U5 snRNP (GO:0005682)	3/17	0.02805992831456176	0.20743292691327192	0	0	5.19237012987013	18.554481671688897	PRPF18;CD2BP2;AAR2
Cellular Component	activin receptor complex (GO:0048179)	2/7	0.029012566857260065	0.20743292691327192	0	0	9.684741488020176	34.284238636434544	ACVR1;ACVR2A
Cellular Component	exocytic vesicle (GO:0070382)	4/30	0.029878633722372146	0.20743292691327192	0	0	3.730234367402509	13.0954042097244	RAB10;DPYSL3;SYTL1;RAB6A
Cellular Component	intracellular non-membrane-bounded organelle (GO:0043232)	59/1158	0.029930477546451045	0.20743292691327192	0	0	1.3206843177592278	4.634120149908139	POMT2;MDC1;CDKN1A;SETD2;FEN1;MTCL1;SETD7;FAF2;WASHC2C;ADAR;KIF11;FMN2;RBPJ;SYNE1;EPB41L4B;MRPL40;AKAP11;CPT2;RAC2;NEFH;GET4;PIH1D1;MARS1;CKAP5;UCHL5;CKAP4;EML3;RCN2;BIN1;TRAF6;ZW10;AGPS;CDC42EP2;GEMIN4;ATF3;DCUN1D5;KATNB1;XPC;PKMYT1;HSD17B11;ADD3;AK6;RPAP2;ADD1;ADD2;EPB41L5;IFI16;VPS51;CALD1;EPB41L3;PDLIM4;KIAA0319L;BCL9L;SRPK2;PA2G4;UBLCP1;STAG3;CDK4;CEP85
Cellular Component	microtubule (GO:0005874)	13/182	0.030133837355644233	0.20743292691327192	0	0	1.8725162305724965	6.557751400986941	DYNC1H1;TBCD;KATNB1;KIF11;TTL;EML3;KIF3A;MAP1B;MAP1A;KIF1B;CCT8;CLASP1;CLASP2
Cellular Component	caveola (GO:0005901)	6/60	0.03144698139100026	0.21155242026672902	0	0	2.696944092381355	9.329949393872345	CAVIN1;CAVIN2;CAVIN3;FLOT1;FLOT2;CORO1C
Cellular Component	nuclear membrane (GO:0031965)	14/204	0.03367355661578682	0.2214971724060644	0	0	1.7939888132623492	6.083492166407228	TMEM120B;OSBPL3;DNAJB12;TXLNG;MACO1;CASC3;SYNE3;SYNE1;BRIP1;TBC1D20;CDK4;RB1CC1;DHCR7;KPNB1
Cellular Component	early endosome (GO:0005769)	17/266	0.03748765669401861	0.2412249213354241	0	0	1.6634765282208526	5.462430328464422	CD274;MME;MMGT1;SLC11A2;DYSF;WASHC2C;PLD3;RAB21;ALS2;DOP1B;MICALL1;FLOT1;WDFY2;ENTR1;PDLIM4;WLS;RAB11FIP5
Cellular Component	P-body (GO:0000932)	7/80	0.03970059389858852	0.2500292722123873	0	0	2.3281412975453724	7.511489779552442	YTHDF2;APOBEC3G;BTBD2;AGO2;EDC3;SYNE1;TNRC6B
Cellular Component	lysosome (GO:0005764)	27/477	0.04222528078853045	0.2571148161625992	0	0	1.465234375	4.6370802189515645	STXBP2;PLD3;ANPEP;RB1CC1;LAMP2;ATP6V0A2;FLOT1;AP1S1;ACP2;SNCA;NSF;STARD3;VPS18;ARSA;SLC12A4;SLC11A2;EPDR1;ATP11A;CLCN7;RHEB;COL6A1;GNB4;CSPG4;TMEM9;DAGLB;UBA52;ITM2C
Cellular Component	spindle (GO:0005819)	13/192	0.043423582182159706	0.2571148161625992	0	0	1.7669776679192444	5.542571824369614	DCUN1D5;CKAP2L;KATNB1;CDC7;PYCR3;KIF11;TTL;EML3;KIF3A;TMEM9;CLASP1;CLASP2;RTRAF
Cellular Component	microbody lumen (GO:0031907)	5/49	0.044300187919907294	0.2571148161625992	0	0	2.7561852704257768	8.590385532668412	HMGCL;PHYH;SCP2;AGPS;IDE
Cellular Component	peroxisomal matrix (GO:0005782)	5/49	0.044300187919907294	0.2571148161625992	0	0	2.7561852704257768	8.590385532668412	HMGCL;PHYH;SCP2;AGPS;IDE
Cellular Component	azurophil granule (GO:0042582)	11/155	0.045448357187863074	0.25866501394127	0	0	1.8572048611111112	5.740951930827939	DNAJC3;ARSA;DYNC1H1;TRAPPC1;LAMP2;STXBP2;FAF2;PA2G4;CCT8;STX3;CKAP4
Cellular Component	nuclear chromosome (GO:0000228)	7/83	0.046953193855322484	0.25866501394127	0	0	2.2358903286134115	6.838703212002601	GINS2;PBRM1;RUVBL2;TERF2IP;HMGA2;HDAC8;UCHL5
Cellular Component	Hrd1p ubiquitin ligase ERAD-L complex (GO:0000839)	2/9	0.047188887678474935	0.25866501394127	0	0	6.916951900558458	21.121582498137897	SYVN1;DERL2
Cellular Component	nuclear lumen (GO:0031981)	39/745	0.04901727440152931	0.26380205859732136	0	0	1.3517188272853995	4.07621964614877	POMT2;CDKN1A;FEN1;SETD7;WASHC2C;XPC;ADAR;FMN2;RBPJ;AK6;PKMYT1;HDAC8;RPAP2;SYNE1;MRPL40;AKAP11;IFI16;VPS51;CPT2;KIAA0319L;BCL9L;GET4;SRPK2;PBRM1;PIH1D1;MARS1;HMGA2;PA2G4;CKAP5;UCHL5;RCN2;UBLCP1;STAG3;CDK4;AGPS;GEMIN4;TERF2IP;CEP85;ATF3

## Sheet: Paclitaxel-unique DEPs
Category	Term	Overlap	P-value	Adjusted P-value	Old P-value	Old Adjusted P-value	Odds Ratio	Combined Score	Genes
Biological Process	rRNA processing (GO:0006364)	24/173	7.492182701059142E-13	1.7329418587549797E-9	0	0	7.479143251661796	208.81578017184606	UTP15;WDR36;RPL21;UTP11;KRR1;RPL34;WDR3;TEX10;HEATR1;MAK16;FCF1;NAT10;SNU13;RPL7;BYSL;NSA2;MRPL1;RPL18A;DKC1;PES1;NHP2;RRP36;NOL11;PELP1
Biological Process	ribosome biogenesis (GO:0042254)	21/192	1.8455981926986E-9	2.1344343098559307E-6	0	0	5.655248572738259	113.72966371864284	UTP15;WDR36;RPL21;UTP11;KRR1;RPL34;WDR3;TEX10;HEATR1;FCF1;SNU13;NOC2L;RPL7;BYSL;RPL18A;DKC1;PES1;RRP36;NOL11;RAN;PELP1
Biological Process	rRNA metabolic process (GO:0016072)	19/162	3.4236784427762055E-9	2.6396560793804545E-6	0	0	6.098381523913439	118.87300857796741	UTP15;WDR36;RPL21;UTP11;KRR1;RPL34;WDR3;TEX10;HEATR1;FCF1;SNU13;RPL7;BYSL;RPL18A;DKC1;PES1;RRP36;NOL11;PELP1
Biological Process	ncRNA processing (GO:0034470)	20/201	2.2860419553975574E-8	1.3219037607086375E-5	0	0	5.073708465345239	89.26611046131191	UTP15;WDR36;RPL21;UTP11;KRR1;RPL34;TEX10;WDR3;HEATR1;FCF1;SNU13;RPL7;BYSL;RPL18A;AGO3;DKC1;PES1;RRP36;NOL11;PELP1
Biological Process	maturation of LSU-rRNA (GO:0000470)	8/26	5.884682422258185E-8	2.7222540885366364E-5	0	0	20.010240655401947	333.13704916231677	NSA2;MRPL1;PES1;RPL7L1;MAK16;NHP2;SNU13;RPL7
Biological Process	proteasomal ubiquitin-independent protein catabolic process (GO:0010499)	7/22	3.142504764277103E-7	1.2114355866288233E-4	0	0	20.96567049808429	313.9205667182219	PSMA5;PSMA6;PSMA4;PSMB3;PSMB1;PSMA7;PSMB9
Biological Process	regulation of transcription from RNA polymerase II promoter in response to stress (GO:0043618)	12/87	4.63699748272476E-7	1.520282679086652E-4	0	0	7.249488372093023	105.72674566999656	PSMA5;PSMA6;DNAJB1;PSMA4;PSMB3;PSMB1;PSMC2;EP300;VHL;INO80;PSMA7;PSMB9
Biological Process	regulation of mRNA catabolic process (GO:0061013)	14/122	5.258219382919679E-7	1.520282679086652E-4	0	0	5.890879196953963	85.17211755519085	SET;YWHAB;RC3H1;ELAVL1;YWHAZ;PSMA7;PSMB9;PSMA5;PSMA6;PSMA4;CNOT1;PSMB3;PSMB1;PSMC2
Biological Process	protein polyubiquitination (GO:0000209)	22/314	2.1327651983562577E-6	5.200751309438885E-4	0	0	3.4560665362035223	45.129632040311094	RNF31;NHLRC3;RNF14;HUWE1;RC3H1;UBE2L6;PSMA7;PSMB9;PSMA5;PSMA6;RNF213;PSMA4;SHARPIN;PSMB3;CDC16;PSMB1;PSMC2;UBE2N;FBXO6;SKP2;UNKL;TRIM32
Biological Process	protein deubiquitination (GO:0016579)	20/267	2.248487379783348E-6	5.200751309438885E-4	0	0	3.705316883166721	48.188582930792506	USP15;USP38;OTUD7B;SPATA2;BRCC3;INO80;PSMA7;PSMB9;BABAM1;IFIH1;PSMA5;PSMA6;PSMA4;PSMB3;MYC;PSMB1;PSMC2;EP300;SKP2;STAM2
Biological Process	protein-DNA complex assembly (GO:0065004)	14/143	3.5873427709858073E-6	6.622610644270137E-4	0	0	4.926573933202927	61.76987074336408	BRD2;HMGB2;GTF2H1;GTF2H2;PSMA7;PSMB9;PSMA5;PSMA6;CHAF1B;CHAF1A;PSMA4;PSMB3;PSMB1;PSMC2
Biological Process	protein modification by small protein removal (GO:0070646)	20/276	3.7262151198814194E-6	6.622610644270137E-4	0	0	3.573385663507109	44.66774085478238	USP15;USP38;OTUD7B;BRCC3;INO80;PSMA7;PSMB9;BABAM1;IFIH1;PSMA5;PSMA6;COPS6;PSMA4;PSMB3;MYC;PSMB1;PSMC2;EP300;SKP2;STAM2
Biological Process	ribosomal large subunit biogenesis (GO:0042273)	9/57	4.073603927440677E-6	6.622610644270137E-4	0	0	8.448325635103926	104.85202131135172	NSA2;MRPL1;PES1;MAK16;NHP2;SNU13;BRIX1;NOC2L;RPL7
Biological Process	SCF-dependent proteasomal ubiquitin-dependent protein catabolic process (GO:0031146)	11/89	4.207879683137052E-6	6.622610644270137E-4	0	0	6.3739663275626155	78.90047156266216	PSMA5;PSMA6;PSMA4;PSMB3;PSMB1;PSMC2;FBXO6;SKP2;PSMA7;PSMB9;FBXL6
Biological Process	ubiquitin-dependent protein catabolic process (GO:0006511)	23/354	4.466916017824658E-6	6.622610644270137E-4	0	0	3.188580204630504	39.27952109646425	NHLRC3;RNF14;HUWE1;RC3H1;OTUD7B;UBE2L6;ARRB1;PSMA7;PSMB9;PSMA5;BAG6;PSMA6;RNF213;PSMA4;SHARPIN;PSMB3;CDC16;PSMB1;PSMC2;TRIM25;BIRC6;SKP2;TRIM32
Biological Process	regulation of mRNA stability (GO:0043488)	14/146	4.581140091150981E-6	6.622610644270137E-4	0	0	4.81386292834891	59.179525558905134	SET;FASTKD1;YWHAB;RC3H1;ELAVL1;YWHAZ;PSMA7;PSMB9;PSMA5;PSMA6;PSMA4;PSMB3;PSMB1;PSMC2
Biological Process	regulation of transcription from RNA polymerase II promoter in response to hypoxia (GO:0061418)	10/75	5.769402444040312E-6	7.849781090038378E-4	0	0	6.941951566951567	83.74035943386919	PSMA5;PSMA6;PSMA4;PSMB3;PSMB1;PSMC2;EP300;VHL;PSMA7;PSMB9
Biological Process	protein ubiquitination (GO:0016567)	29/525	6.512085003603954E-6	8.368029229631081E-4	0	0	2.698576505506522	32.22599820615578	RNF31;RNF14;ARRB1;UBE2L6;UBE2Z;PSMA7;RNF213;PSMB3;PSMB1;VPS11;TRIM25;FBXO6;VHL;SKP2;UNKL;NHLRC3;HUWE1;RC3H1;PSMB9;PSMA5;PSMA6;PSMA4;KLHL7;PSMC2;CDC16;UBE2N;BIRC6;TRIM32;CBLL1
Biological Process	T cell receptor signaling pathway (GO:0050852)	14/158	1.1449490368637E-5	0.0013938248011924937	0	0	4.409981827622015	50.17485638423789	RNF31;RIPK2;RC3H1;PIK3R2;PSMA7;PSMB9;PSMA5;PSMA6;PSMA4;PSMB3;PSMB1;PSMC2;UBE2N;PAK2
Biological Process	mRNA processing (GO:0006397)	20/300	1.2869681693653429E-5	0.0014407174685163414	0	0	3.2630331753554502	36.74382972165134	AQR;SF3A1;SF3A2;EIF4A3;RBM4B;CDC5L;SNU13;GTF2H1;GTF2H2;PLRG1;ELAVL1;EFTUD2;RBM15B;SNRNP40;FIP1L1;POLR2E;SNRPE;SRSF4;SLU7;RBM5
Biological Process	RNA splicing, via transesterification reactions with bulged adenosine as nucleophile (GO:0000377)	18/251	1.3080443942431116E-5	0.0014407174685163414	0	0	3.5210340918292977	39.59188853146725	AQR;SF3A1;SF3A2;EIF4A3;RBM4B;CDC5L;SNU13;PLRG1;ELAVL1;EFTUD2;RBM15B;SNRNP40;FIP1L1;POLR2E;SNRPE;SRSF4;SLU7;RBM5
Biological Process	regulation of cellular amine metabolic process (GO:0033238)	8/51	1.4783915188365591E-5	0.0015518608154368525	0	0	8.365662844282499	93.04265770776094	PSMA5;PSMA6;PSMA4;PSMB3;PSMB1;PSMC2;PSMA7;PSMB9
Biological Process	positive regulation of cellular protein metabolic process (GO:0032270)	11/102	1.5874881087603028E-5	0.0015518608154368525	0	0	5.459753703373193	60.33449610252883	HSP90AA1;EIF4A3;VPS11;ASPSCR1;NAT10;FADD;PASK;PLD1;EEF2;ELAVL1;TRIM32
Biological Process	anaphase-promoting complex-dependent catabolic process (GO:0031145)	10/84	1.6102317151095746E-5	0.0015518608154368525	0	0	6.094844844844845	67.26604386670878	PSMA5;PSMA6;PSMA4;PSMB3;PSMB1;CDC16;PSMC2;SKP2;PSMA7;PSMB9
Biological Process	Wnt signaling pathway, planar cell polarity pathway (GO:0060071)	10/85	1.789452860201968E-5	0.0016556017862588608	0	0	6.0132716049382715	65.73116545924547	PSMA5;PSMA6;PSMA4;PSMB3;CLTC;PSMB1;PSMC2;AP2M1;PSMA7;PSMB9
Biological Process	regulation of cellular amino acid metabolic process (GO:0006521)	8/54	2.279828595497544E-5	0.0020281705928407	0	0	7.818873973151673	83.57457717738701	PSMA5;PSMA6;PSMA4;PSMB3;PSMB1;PSMC2;PSMA7;PSMB9
Biological Process	regulation of establishment of planar polarity (GO:0090175)	10/88	2.433620637777042E-5	0.002084801679695666	0	0	5.781101614434948	61.415795128436116	PSMA5;PSMA6;PSMA4;PSMB3;CLTC;PSMB1;PSMC2;AP2M1;PSMA7;PSMB9
Biological Process	regulation of hematopoietic stem cell differentiation (GO:1902036)	9/71	2.5666637607718476E-5	0.0021202475995233156	0	0	6.535945764732176	69.08702880414214	PSMA5;PSMA6;PSMA4;LDB1;PSMB3;PSMB1;PSMC2;PSMA7;PSMB9
Biological Process	positive regulation of establishment of protein localization to mitochondrion (GO:1903749)	8/56	2.994786432893025E-5	0.0023886003514764025	0	0	7.49231950844854	78.04039367514362	RNF31;YWHAQ;YWHAB;VPS11;HUWE1;SAE1;YWHAZ;BBC3
Biological Process	negative regulation of cell cycle G2/M phase transition (GO:1902750)	8/57	3.417226262062724E-5	0.0024452520593714016	0	0	7.339038841342989	75.47538202829217	PSMA5;PSMA6;PSMA4;PSMB3;PSMB1;PSMC2;PSMA7;PSMB9
Biological Process	cellular response to hypoxia (GO:0071456)	12/131	3.4589904539414626E-5	0.0024452520593714016	0	0	4.558686730506156	46.82659621139326	PSMA5;PSMA6;PSMA4;FAM162A;PSMB3;MYC;PSMB1;PSMC2;EP300;VHL;PSMA7;PSMB9
Biological Process	Fc-epsilon receptor signaling pathway (GO:0038095)	11/111	3.530551521614677E-5	0.0024452520593714016	0	0	4.966078886310905	50.90961551330807	PSMA5;PSMA6;PSMA4;PSMB3;PSMB1;PSMC2;PIK3R2;PAK2;PSMA7;VAV2;PSMB9
Biological Process	NIK/NF-kappaB signaling (GO:0038061)	9/74	3.59304798840858E-5	0.0024452520593714016	0	0	6.233327411618404	63.791402742879214	PSMA5;PSMA6;PSMA4;PSMB3;PSMB1;PSMC2;TNFRSF10A;PSMA7;PSMB9
Biological Process	negative regulation of mitotic cell cycle phase transition (GO:1901991)	10/92	3.594404237727093E-5	0.0024452520593714016	0	0	5.497967479674797	56.263709746994394	PSMA5;PSMA6;WEE1;PSMA4;PSMB3;PSMB1;PSMC2;JADE1;PSMA7;PSMB9
Biological Process	Fc receptor signaling pathway (GO:0038093)	11/112	3.838595332827374E-5	0.0025367631442370616	0	0	4.916657094943833	49.99167924962293	PSMA5;PSMA6;PSMA4;PSMB3;PSMB1;PSMC2;PIK3R2;PAK2;PSMA7;VAV2;PSMB9
Biological Process	regulation of hematopoietic progenitor cell differentiation (GO:1901532)	9/75	4.0043380235465695E-5	0.002572787180128671	0	0	6.138568129330254	62.15636124564815	PSMA5;PSMA6;PSMA4;LDB1;PSMB3;PSMB1;PSMC2;PSMA7;PSMB9
Biological Process	mRNA splicing, via spliceosome (GO:0000398)	18/274	4.205352725203337E-5	0.002586293100116477	0	0	3.200877063679245	32.25385312792598	AQR;SF3A1;SF3A2;EIF4A3;RBM4B;CDC5L;SNU13;PLRG1;ELAVL1;EFTUD2;RBM15B;SNRNP40;FIP1L1;POLR2E;SNRPE;SRSF4;SLU7;RBM5
Biological Process	interleukin-1-mediated signaling pathway (GO:0070498)	10/94	4.333643307132154E-5	0.002586293100116477	0	0	5.366512345679013	53.91475679417876	PSMA5;PSMA6;PSMA4;RIPK2;PSMB3;PSMB1;PSMC2;UBE2N;PSMA7;PSMB9
Biological Process	regulation of mitotic cell cycle (GO:0007346)	14/178	4.360805486577718E-5	0.002586293100116477	0	0	3.868190107134716	38.837667981122884	APP;CDK11A;CDKN1B;DYNLT3;SRA1;PSMA7;PSMB9;PSMA5;PSMA6;PSMA4;PSMB3;CDC16;PSMB1;PSMC2
Biological Process	regulation of cell cycle phase transition (GO:1901987)	10/95	4.7494842064955073E-5	0.0027015681517959544	0	0	5.303104575163399	52.7918197394205	PSMA5;PSMA6;CDKN1B;PSMA4;PSMB3;PSMB1;CDC16;PSMC2;PSMA7;PSMB9
Biological Process	cellular response to lectin (GO:1990858)	11/115	4.905571222456986E-5	0.0027015681517959544	0	0	4.774094235231126	47.371207475669245	PSMA5;PSMA6;PSMA4;PSMB3;PSMB1;PSMC2;EP300;PAK2;MUC5AC;PSMA7;PSMB9
Biological Process	stimulatory C-type lectin receptor signaling pathway (GO:0002223)	11/115	4.905571222456986E-5	0.0027015681517959544	0	0	4.774094235231126	47.371207475669245	PSMA5;PSMA6;PSMA4;PSMB3;PSMB1;PSMC2;EP300;PAK2;MUC5AC;PSMA7;PSMB9
Biological Process	antigen receptor-mediated signaling pathway (GO:0050851)	14/185	6.641152007071707E-5	0.003531366215559833	0	0	3.7085041263595127	35.674474713786886	RNF31;RIPK2;RC3H1;PIK3R2;PSMA7;PSMB9;PSMA5;PSMA6;PSMA4;PSMB3;PSMB1;PSMC2;UBE2N;PAK2
Biological Process	innate immune response activating cell surface receptor signaling pathway (GO:0002220)	11/119	6.71768756959069E-5	0.003531366215559833	0	0	4.596330669416516	44.16237921992577	PSMA5;PSMA6;PSMA4;PSMB3;PSMB1;PSMC2;EP300;PAK2;MUC5AC;PSMA7;PSMB9
Biological Process	regulation of mitotic cell cycle phase transition (GO:1901990)	14/188	7.900133658811512E-5	0.003936616201503546	0	0	3.644000429691696	34.42139490599929	HSP90AA1;INO80;DYNLL1;PSMA7;HAUS1;PSMB9;PSMA5;PSMA6;PSMA4;PSMB3;CDC16;PSMB1;PSMC2;CEP250
Biological Process	regulation of cellular ketone metabolic process (GO:0010565)	8/64	7.999176890214729E-5	0.003936616201503546	0	0	6.419354838709677	60.557541182067254	PSMA5;PSMA6;PSMA4;PSMB3;PSMB1;PSMC2;PSMA7;PSMB9
Biological Process	pre-replicative complex assembly (GO:0036388)	8/64	7.999176890214729E-5	0.003936616201503546	0	0	6.419354838709677	60.557541182067254	PSMA5;PSMA6;PSMA4;PSMB3;PSMB1;PSMC2;PSMA7;PSMB9
Biological Process	non-canonical Wnt signaling pathway (GO:0035567)	11/124	9.764799196605316E-5	0.0047054126128641864	0	0	4.391823912284664	40.55472329293245	PSMA5;PSMA6;PSMA4;AGO3;PSMB3;CLTC;PSMB1;PSMC2;AP2M1;PSMA7;PSMB9
Biological Process	negative regulation of G2/M transition of mitotic cell cycle (GO:0010972)	8/66	9.988348558216622E-5	0.0047149082071745	0	0	6.197362148418878	57.087039825686595	PSMA5;PSMA6;PSMA4;PSMB3;PSMB1;PSMC2;PSMA7;PSMB9
Biological Process	proteasome-mediated ubiquitin-dependent protein catabolic process (GO:0043161)	19/321	1.0501252942692465E-4	0.0048130789524499385	0	0	2.8639957415496378	26.23829904701333	NHLRC3;HUWE1;ARRB1;ERLIN2;PSMA7;PSMB9;PSMA5;BAG6;PSMA6;PSMA4;SHARPIN;PSMB3;CDC16;PSMB1;PSMC2;TRIM25;FBXO6;SKP2;FBXL6
Biological Process	maturation of SSU-rRNA (GO:0030490)	6/35	1.061249574470155E-4	0.0048130789524499385	0	0	9.267162290414426	84.80281344591656	WDR3;HEATR1;NAT10;RRP36;SNU13;NOL11
Biological Process	regulation of G2/M transition of mitotic cell cycle (GO:0010389)	12/149	1.210869951147958E-4	0.005386042686548513	0	0	3.956068579188593	35.679787669708645	PSMA5;PSMA6;HSP90AA1;PSMA4;PSMB3;PSMB1;PSMC2;CEP250;DYNLL1;PSMA7;HAUS1;PSMB9
Biological Process	gene expression (GO:0010467)	20/356	1.4113042597564272E-4	0.006159144816635125	0	0	2.7112954186413902	24.037873655467394	NUFIP1;RPL21;NUP155;RPL34;EIF4A3;RPL7;GLE1;RBM15B;SNRNP40;TSPAN14;RPL18A;FIP1L1;DKC1;POLR2E;EPC1;RPS20;SRSF4;SLU7;RBM5;NFKBIB
Biological Process	regulation of translation (GO:0006417)	13/178	1.7135461630174981E-4	0.007339689398258284	0	0	3.5616161616161617	30.88553530496102	APP;EIF4A3;NAT10;RBM4B;PASK;PLD1;EEF2;ELAVL1;GLE1;EIF5;CNOT1;EIF4E2;LSM14A
Biological Process	regulation of stem cell differentiation (GO:2000736)	9/91	1.8314303871018296E-4	0.007701997246120967	0	0	4.93674308567566	42.48187426657689	PSMA5;PSMA6;PSMA4;LDB1;PSMB3;PSMB1;PSMC2;PSMA7;PSMB9
Biological Process	proteasomal protein catabolic process (GO:0010498)	14/205	1.972789585554339E-4	0.008037901319484316	0	0	3.316753926701571	28.2948688678885	NHLRC3;HUWE1;ARRB1;PSMA7;PSMB9;PSMA5;BAG6;PSMA6;PSMA4;SHARPIN;PSMB3;PSMB1;PSMC2;SKP2
Biological Process	mRNA 3'-splice site recognition (GO:0000389)	3/6	2.0403110418524073E-4	0.008037901319484316	0	0	44.54441913439636	378.5045356003141	SF3A1;SF3A2;SLU7
Biological Process	antigen processing and presentation of exogenous peptide antigen via MHC class I, TAP-dependent (GO:0002479)	8/73	2.0435092046061995E-4	0.008037901319484316	0	0	5.52796880538816	46.963808932402785	PSMA5;PSMA6;PSMA4;PSMB3;PSMB1;PSMC2;PSMA7;PSMB9
Biological Process	apoptotic process (GO:0006915)	15/231	2.0503077295701454E-4	0.008037901319484316	0	0	3.145654436638043	26.713999958939677	APP;NCKAP1;CDK11A;MAGI3;JADE1;TNFRSF10A;IFIT2;BBC3;PPP2CA;BAG6;FAM162A;MYC;EP300;FADD;PPIA
Biological Process	cytoplasmic pattern recognition receptor signaling pathway (GO:0002753)	5/27	2.7838987327185227E-4	0.010584974006840527	0	0	10.160183066361556	83.17621680043315	IFIH1;RIPK2;TIFA;UBE2N;AAMP
Biological Process	RNA modification (GO:0009451)	7/58	2.791540918362612E-4	0.010584974006840527	0	0	6.155014649537976	50.37108038416282	CTU2;RBM15B;AARS2;TYW5;NAT10;CDKAL1;LCMT2
Biological Process	antigen processing and presentation of exogenous peptide antigen via MHC class I (GO:0042590)	8/78	3.238497437272767E-4	0.012081684794212759	0	0	5.131797235023042	41.235175734211104	PSMA5;PSMA6;PSMA4;PSMB3;PSMB1;PSMC2;PSMA7;PSMB9
Biological Process	TRAIL-activated apoptotic signaling pathway (GO:0036462)	3/7	3.511960433761058E-4	0.012893911878237027	0	0	33.40660592255125	265.72168774446334	TNFRSF10A;FADD;ZDHHC3
Biological Process	regulation of cholesterol biosynthetic process (GO:0045540)	4/17	4.456263961161348E-4	0.016105216472134684	0	0	13.730242360379346	105.94295693278322	ABCA2;ERLIN2;RAN;SOD1
Biological Process	positive regulation of intracellular protein transport (GO:0090316)	11/148	4.60284606052294E-4	0.016308754773201862	0	0	3.6179822852981522	27.799365849649003	RNF31;YWHAQ;YWHAB;VPS11;HUWE1;PIK3R2;AKAP5;SAE1;YWHAZ;RAN;BBC3
Biological Process	RNA-dependent DNA biosynthetic process (GO:0006278)	5/30	4.6536005837930085E-4	0.016308754773201862	0	0	8.9395881006865	68.59076986872786	HSP90AA1;HSP90AB1;DKC1;NHP2;PPIA
Biological Process	negative regulation of nitrogen compound metabolic process (GO:0051172)	3/8	5.527036257420584E-4	0.01908064904987136	0	0	26.723917995444193	200.44778810045958	ABCA2;HSP90AB1;CLTC
Biological Process	DNA-dependent DNA replication (GO:0006261)	10/129	5.948612459698749E-4	0.020234030322475303	0	0	3.781318082788671	28.084539036395277	PSMA5;PSMA6;MGME1;BLM;PSMA4;PSMB3;PSMB1;PSMC2;PSMA7;PSMB9
Biological Process	regulation of primary metabolic process (GO:0080090)	10/130	6.320065700771182E-4	0.02088330280840535	0	0	3.7496141975308643	27.62194832405076	PSMA5;FDPS;PSMA6;PSMA4;PSMB3;NFYB;PSMB1;PSMC2;PSMA7;PSMB9
Biological Process	positive regulation of canonical Wnt signaling pathway (GO:0090263)	10/130	6.320065700771182E-4	0.02088330280840535	0	0	3.7496141975308643	27.62194832405076	PSMA5;PSMA6;PSMA4;PSMB3;WNK2;PSMB1;PSMC2;XIAP;PSMA7;PSMB9
Biological Process	cellular response to interleukin-1 (GO:0071347)	11/155	6.789671881300887E-4	0.0218118209186791	0	0	3.440867491621552	25.100914175915587	PSMA5;PSMA6;PSMA4;RIPK2;PSMB3;PSMB1;PSMC2;UBE2N;RC3H1;PSMA7;PSMB9
Biological Process	positive regulation of NF-kappaB transcription factor activity (GO:0051092)	11/155	6.789671881300887E-4	0.0218118209186791	0	0	3.440867491621552	25.100914175915587	RNF31;APP;PSMA6;DHX33;RIPK2;UBE2N;EP300;TRIM25;PPIA;TRIM32;NFKBIB
Biological Process	receptor internalization (GO:0031623)	6/49	7.045796459642726E-4	0.022324557823498115	0	0	6.245466183059526	45.32902634238954	LRP1;CLTC;ACKR3;ARRB1;GTF2H2;AP2M1
Biological Process	regulation of type I interferon production (GO:0032479)	8/89	7.90294026794998E-4	0.02470202816184906	0	0	4.432383228082153	31.660980996584748	IFIH1;NLRX1;DHX33;POLR2E;EP300;TRIM25;UBE2L6;TRIM32
Biological Process	negative regulation of dephosphorylation (GO:0035305)	4/20	8.607773489602807E-4	0.026546373441935056	0	0	11.154109589041095	78.72207685623353	PTPA;YWHAB;PPP1R35;GPATCH2
Biological Process	response to estrogen (GO:0043627)	5/35	9.68269428579527E-4	0.029468515635584818	0	0	7.447749809305873	51.68738497328333	KRT19;SRA1;EP300;TRIM25;PELP1
Biological Process	tumor necrosis factor-mediated signaling pathway (GO:0033209)	9/116	0.0010986470815292223	0.03300221687762456	0	0	3.778442079816969	25.74507929308945	PSMA5;PSMA6;PSMA4;PSMB3;PSMB1;PSMC2;PSMA7;TXNDC17;PSMB9
Biological Process	mRNA modification (GO:0016556)	4/22	0.001254995225277372	0.03721543533418668	0	0	9.91374936580416	66.23002709501048	TRUB2;DKC1;CBLL1;TRMT61B
Biological Process	cytokine-mediated signaling pathway (GO:0019221)	26/621	0.0014861129854480493	0.043164426981078946	0	0	1.9919117647058824	12.970515322009883	CDKN1B;INPPL1;PSMA7;IFIT3;IFIT2;TXNDC17;RAP1B;PSMB3;MYC;PSMB1;TRIM25;PAK2;HSP90AA1;RIPK2;TALDO1;YWHAZ;PSMB9;SOD1;PSMA5;PSMA6;PSMA4;OAS2;PSMC2;UBE2N;ACKR3;PPIA
Biological Process	positive regulation of transcription by RNA polymerase I (GO:0045943)	4/23	0.001492933055981978	0.043164426981078946	0	0	9.391492429704398	61.1105595731022	UTP15;DHX33;HEATR1;NOL11
Biological Process	nuclear-transcribed mRNA catabolic process (GO:0000956)	11/171	0.0015145846383374743	0.04324980578363677	0	0	3.0942285382830628	20.089631662151547	PAN2;PPP2CA;RPL18A;RPL21;CNOT1;RPL34;EIF4A3;RC3H1;DXO;RPS20;RPL7
Biological Process	positive regulation of type I interferon production (GO:0032481)	7/77	0.0015598934175970573	0.044000408230512114	0	0	4.48	28.954857263843476	IFIH1;HSP90AA1;DHX33;RIPK2;OAS2;POLR2E;EP300
Biological Process	positive regulation of protein binding (GO:0032092)	6/58	0.0017262763933998495	0.0481069553967934	0	0	5.162138320395201	32.840432532039166	PPP2CA;APP;LRP1;RIPK2;MARK3;RAN
Biological Process	cellular macromolecule biosynthetic process (GO:0034645)	16/314	0.0017751329212941972	0.048879552939922355	0	0	2.427450609698459	15.375180803726433	TIPIN;BLM;SET;RPL21;RPL34;HUS1;EEF2;RPL7;EXT2;RPL18A;POLR2E;EPC1;RPS20;LARGE1;NFKBIB;B4GALT5
Biological Process	mitotic DNA damage checkpoint signaling (GO:0044773)	6/59	0.0018865203772418532	0.05133554861835772	0	0	5.064479833823784	31.769589450674676	BABAM1;TIPIN;BLM;TAOK3;HUS1;BRCC3
Biological Process	purine nucleoside monophosphate biosynthetic process (GO:0009127)	3/12	0.0020328044475775606	0.054044559623527555	0	0	14.843583902809415	92.00556408504937	ATIC;ADSS1;PAICS
Biological Process	chromatin assembly or disassembly (GO:0006333)	3/12	0.0020328044475775606	0.054044559623527555	0	0	14.843583902809415	92.00556408504937	CHAF1B;CHAF1A;NOC2L
Biological Process	positive regulation of cellular amide metabolic process (GO:0034250)	7/81	0.002092148393700753	0.05499021857533911	0	0	4.236968002485244	26.14024441583903	ABCA2;EIF4A3;NAT10;PASK;PLD1;EEF2;ELAVL1
Biological Process	positive regulation of Wnt signaling pathway (GO:0030177)	10/153	0.002177021199310088	0.05657809026971049	0	0	3.1428062678062676	19.26476681712567	PSMA5;PSMA6;PSMA4;PSMB3;WNK2;PSMB1;PSMC2;XIAP;PSMA7;PSMB9
Biological Process	histone H3 acetylation (GO:0043966)	5/42	0.002235935688954382	0.05746354720612761	0	0	6.036551425567444	36.84164975488574	BRD1;LDB1;JADE1;TADA1;JADE2
Biological Process	regulation of protein insertion into mitochondrial membrane involved in apoptotic signaling pathway (GO:1900739)	4/26	0.0023922143358113073	0.059703984097506595	0	0	8.10958904109589	48.945715318470974	YWHAQ;YWHAB;YWHAZ;BBC3
Biological Process	positive regulation of protein insertion into mitochondrial membrane involved in apoptotic signaling pathway (GO:1900740)	4/26	0.0023922143358113073	0.059703984097506595	0	0	8.10958904109589	48.945715318470974	YWHAQ;YWHAB;YWHAZ;BBC3
Biological Process	cellular protein modification process (GO:0006464)	37/1025	0.0024005492957492923	0.059703984097506595	0	0	1.7171240065976907	10.357791076557396	APP;ST6GALNAC2;UBE2L6;PSMA7;PTPRG;PPP2CA;PSMB3;OARD1;PSMB1;FBXO6;VHL;LARGE1;SKP2;PAK2;MARK3;MARK2;BRD2;CDK11A;PMM2;PASK;HIPK1;YWHAZ;LRRC41;NRBP1;CLK3;PSMB9;PSMA5;PSMA6;COPS6;PSMA4;TAOK3;GGCX;WNK2;PSMC2;BIRC6;PKN1;B4GALT5
Biological Process	RNA export from nucleus (GO:0006405)	8/106	0.0024406033786330762	0.060054421433811754	0	0	3.6603028308097434	22.018588222914772	GLE1;RBM15B;NUP155;FIP1L1;EIF4A3;SRSF4;SLU7;RAN
Biological Process	positive regulation of intracellular signal transduction (GO:1902533)	23/546	0.002531330222604813	0.06163122952510455	0	0	1.9978597863437029	11.945224309891907	RNF31;NFAT5;APP;HSP90AA1;USP15;WDR59;HSP90AB1;RIPK2;AKR1C3;PIK3R2;DDX60;BBC3;SHARPIN;TFG;DHX33;ERBB4;TIFA;UBE2N;TRIM25;EP300;RPS20;FADD;TRIM32
Biological Process	pseudouridine synthesis (GO:0001522)	3/13	0.002599566490032874	0.06198760094274265	0	0	13.358542141230068	79.51552760768504	TRUB2;DKC1;NHP2
Biological Process	central nervous system neuron axonogenesis (GO:0021955)	3/13	0.002599566490032874	0.06198760094274265	0	0	13.358542141230068	79.51552760768504	HSP90AA1;HSP90AB1;B4GALT5
Biological Process	DNA repair (GO:0006281)	15/298	0.002739430934362322	0.06465616072632706	0	0	2.3926068139124967	14.11639232863159	MGME1;BLM;HUWE1;HUS1;GTF2H1;BRCC3;INO80;GTF2H2;FANCE;BABAM1;TDP1;TDG;UBE2N;FBXO6;PMS1
Biological Process	regulation of protein ubiquitination (GO:0031396)	8/109	0.0029041152460457546	0.06785069256670535	0	0	3.5510334443582607	20.74381106217689	HSP90AA1;HSP90AB1;RIPK2;UBE2N;HUWE1;XIAP;ARRB1;GTPBP4
Biological Process	mitotic G2/M transition checkpoint (GO:0044818)	5/45	0.003042436879409611	0.0703715650207443	0	0	5.582951945080092	32.35374516275878	BABAM1;BLM;TAOK3;HUS1;BRCC3
Biological Process	tRNA modification (GO:0006400)	6/65	0.0030959598239807835	0.07090054527591637	0	0	4.548048515005442	26.27706570388126	CTU2;AARS2;TYW5;CDKAL1;LCMT2;TRMT61B
Biological Process	ribonucleoside monophosphate biosynthetic process (GO:0009156)	3/14	0.003254664980030125	0.07308776794960854	0	0	12.143507972665148	69.55395692628468	ATIC;ADSS1;PAICS
Biological Process	maturation of LSU-rRNA from tricistronic rRNA transcript (SSU-rRNA, 5.8S rRNA, LSU-rRNA) (GO:0000463)	3/14	0.003254664980030125	0.07308776794960854	0	0	12.143507972665148	69.55395692628468	PES1;RPL7L1;RPL7
Biological Process	positive regulation of neuron projection development (GO:0010976)	7/88	0.0033495928768345973	0.0738533176995385	0	0	3.8694196111820633	22.051499150862398	SCARB2;TENM3;DBNL;EP300;COBL;MARK2;PACSIN1
Biological Process	interleukin-12-mediated signaling pathway (GO:0035722)	5/46	0.0033526149409647825	0.0738533176995385	0	0	5.446503320868449	31.03425575849579	RAP1B;TALDO1;PAK2;PPIA;SOD1
Biological Process	negative regulation of Wnt signaling pathway (GO:0030178)	11/191	0.003585679400281037	0.07725968674820662	0	0	2.7475895849445733	15.471147522402376	PSMA5;PSMA6;RNF213;PSMA4;LRP1;PSMB3;PSMB1;PSMC2;JADE1;PSMA7;PSMB9
Biological Process	vascular endothelial growth factor receptor signaling pathway (GO:0048010)	6/67	0.0036052709481376264	0.07725968674820662	0	0	4.398480974582644	24.74303168685736	NCKAP1;HSP90AA1;PIK3R2;AAMP;PAK2;VAV2
Biological Process	telomere maintenance via telomerase (GO:0007004)	4/29	0.0036074561905777404	0.07725968674820662	0	0	7.135342465753425	40.134534740225746	HSP90AA1;HSP90AB1;DKC1;NHP2
Biological Process	protein complex oligomerization (GO:0051259)	7/90	0.003797222970400763	0.0805777681700639	0	0	3.775792826478327	21.044325726152955	ALAD;BLM;PDCD6IP;RNF213;TIFA;ELAVL1;TRMT61B
Biological Process	central nervous system neuron development (GO:0021954)	3/15	0.004002159508042958	0.08415449947366693	0	0	11.130979498861048	61.45326054212276	HSP90AA1;HSP90AB1;B4GALT5
Biological Process	cellular response to interleukin-12 (GO:0071349)	5/48	0.004040128398670918	0.08418754041554805	0	0	5.192645415358416	28.619155152080783	RAP1B;TALDO1;PAK2;PPIA;SOD1
Biological Process	extrinsic apoptotic signaling pathway via death domain receptors (GO:0008625)	4/30	0.00409085727949314	0.08448350792381816	0	0	6.860554970144011	37.72619676915323	BLOC1S2;TNFRSF10A;FADD;ZDHHC3
Biological Process	positive regulation of protein targeting to mitochondrion (GO:1903955)	4/31	0.004616189438798011	0.08986564224263131	0	0	6.606122103838999	35.52895150410367	RNF31;VPS11;HUWE1;SAE1
Biological Process	regulation of homophilic cell adhesion (GO:1903385)	2/5	0.004662290129319394	0.08986564224263131	0	0	29.62878787878788	159.05469630944702	TENM3;PTPRG
Biological Process	fructose 2,6-bisphosphate metabolic process (GO:0006003)	2/5	0.004662290129319394	0.08986564224263131	0	0	29.62878787878788	159.05469630944702	PFKFB4;PFKFB3
Biological Process	tRNA thio-modification (GO:0034227)	2/5	0.004662290129319394	0.08986564224263131	0	0	29.62878787878788	159.05469630944702	CTU2;TRMU
Biological Process	ubiquitin-independent protein catabolic process via the multivesicular body sorting pathway (GO:0090611)	2/5	0.004662290129319394	0.08986564224263131	0	0	29.62878787878788	159.05469630944702	PDCD6IP;CHMP4B
Biological Process	negative regulation of cholesterol biosynthetic process (GO:0045541)	2/5	0.004662290129319394	0.08986564224263131	0	0	29.62878787878788	159.05469630944702	ERLIN2;SOD1
Biological Process	negative regulation of cholesterol metabolic process (GO:0090206)	2/5	0.004662290129319394	0.08986564224263131	0	0	29.62878787878788	159.05469630944702	ERLIN2;SOD1
Biological Process	negative regulation of sterol biosynthetic process (GO:0106119)	2/5	0.004662290129319394	0.08986564224263131	0	0	29.62878787878788	159.05469630944702	ERLIN2;SOD1
Biological Process	regulation of protein binding (GO:0043393)	8/118	0.004714316059956848	0.09011746319570405	0	0	3.2589861751152074	17.458882447166566	PPP2CA;APP;LRP1;RIPK2;MARK3;MARK2;RAN;IFIT2
Biological Process	histone acetylation (GO:0016573)	6/71	0.004807081625467944	0.09038808428478523	0	0	4.126958362738179	22.02832166185646	BRD1;JADE1;EP300;EPC1;TADA1;JADE2
Biological Process	nucleosome organization (GO:0034728)	7/94	0.004827190192235764	0.09038808428478523	0	0	3.6014532963403356	19.208317739343126	BRD2;CHAF1B;CHAF1A;SET;ZNHIT1;HMGB2;INO80
Biological Process	purine ribonucleoside monophosphate biosynthetic process (GO:0009168)	3/16	0.004845707933987622	0.09038808428478523	0	0	10.274224636411425	54.75814388344874	ATIC;ADSS1;PAICS
Biological Process	response to ionizing radiation (GO:0010212)	6/72	0.005148647849192807	0.09443323818432957	0	0	4.064220183486238	21.414462114533816	BABAM1;BLM;MYC;HUS1;BRCC3;INO80
Biological Process	transcription initiation from RNA polymerase I promoter (GO:0006361)	4/32	0.005185050259148229	0.09443323818432957	0	0	6.36986301369863	33.51806467174048	RRN3;POLR2E;GTF2H1;GTF2H2
Biological Process	protein K63-linked deubiquitination (GO:0070536)	4/32	0.005185050259148229	0.09443323818432957	0	0	6.36986301369863	33.51806467174048	BABAM1;OTUD7B;SPATA2;BRCC3
Biological Process	modification-dependent protein catabolic process (GO:0019941)	11/201	0.005252777546791594	0.09491933176350748	0	0	2.6016363414336303	13.655984696324662	BAG6;RNF213;RNF14;CDC16;PSMC2;TRIM25;RC3H1;UBE2L6;ARRB1;BIRC6;TRIM32
Biological Process	protein homooligomerization (GO:0051260)	8/121	0.005478299310069665	0.09799422076122861	0	0	3.171975041800905	16.51634897506575	ALAD;BLM;RNF213;PDCD6IP;TIFA;ALDOA;ELAVL1;TRMT61B
Biological Process	transcription-coupled nucleotide-excision repair (GO:0006283)	6/73	0.005507673453938487	0.09799422076122861	0	0	4.003354785704505	20.82390223948673	AQR;COPS6;POLR2E;EP300;GTF2H1;GTF2H2
Biological Process	pyrimidine-containing compound catabolic process (GO:0072529)	3/17	0.005788586000128655	0.1000974946880644	0	0	9.539863325740319	49.148109259558346	NT5C;DPYSL4;DPYD
Biological Process	maturation of 5.8S rRNA (GO:0000460)	3/17	0.005788586000128655	0.1000974946880644	0	0	9.539863325740319	49.148109259558346	NSA2;PES1;MAK16
Biological Process	mitotic G2 DNA damage checkpoint signaling (GO:0007095)	4/33	0.005798990180804423	0.1000974946880644	0	0	6.149897653912769	31.672412532912393	BABAM1;BLM;TAOK3;BRCC3
Biological Process	positive regulation of ATP metabolic process (GO:1903580)	4/33	0.005798990180804423	0.1000974946880644	0	0	6.149897653912769	31.672412532912393	APP;PFKFB4;PFKFB3;ENO1
Biological Process	regulation of cytokine-mediated signaling pathway (GO:0001959)	6/74	0.005884665067287365	0.10082392815285685	0	0	3.9442795466810576	20.255474691550482	RNF31;HSP90AB1;SHARPIN;SPATA2;FADD;HIPK1
Biological Process	mRNA-containing ribonucleoprotein complex export from nucleus (GO:0071427)	7/99	0.0063948279786762464	0.1048676155139218	0	0	3.404847576211894	17.20219477167939	GLE1;RBM15B;NUP155;FIP1L1;EIF4A3;SRSF4;SLU7
Biological Process	transcription by RNA polymerase I (GO:0006360)	4/34	0.006459510119158547	0.1048676155139218	0	0	5.944596651445966	29.973855918424544	RRN3;POLR2E;GTF2H1;GTF2H2
Biological Process	positive regulation of mitochondrial outer membrane permeabilization involved in apoptotic signaling pathway (GO:1901030)	4/34	0.006459510119158547	0.1048676155139218	0	0	5.944596651445966	29.973855918424544	YWHAQ;YWHAB;YWHAZ;BBC3
Biological Process	positive regulation of telomerase activity (GO:0051973)	4/34	0.006459510119158547	0.1048676155139218	0	0	5.944596651445966	29.973855918424544	HSP90AA1;HSP90AB1;DKC1;MYC
Biological Process	RNA processing (GO:0006396)	10/179	0.0066167274047151045	0.1048676155139218	0	0	2.6557363576594346	13.326895037983642	PPP2CA;SF3A1;SNRNP40;NUFIP1;SF3A2;DKC1;SRSF4;PPIG;SLU7;RBM5
Biological Process	regulation of cyclin-dependent protein kinase activity (GO:1904029)	5/54	0.006700838771319478	0.1048676155139218	0	0	4.555410264792416	22.802208899087635	BLM;CDKN1B;HSP90AB1;GTF2H1;GTPBP4
Biological Process	positive regulation of translation (GO:0045727)	7/100	0.006749097186449624	0.1048676155139218	0	0	3.368063280187863	16.83474742012071	TRUB2;EIF4A3;NAT10;PASK;PLD1;EEF2;ELAVL1
Biological Process	regulation of transcription by RNA polymerase I (GO:0006356)	3/18	0.00683370619839698	0.1048676155139218	0	0	8.903416856492028	44.391440308824	UTP15;DHX33;HEATR1
Biological Process	positive regulation of cellular biosynthetic process (GO:0031328)	10/180	0.0068723269035441846	0.1048676155139218	0	0	2.639978213507625	13.147758163943779	HSP90AA1;HSP90AB1;LDB1;MYC;EIF4A3;NAT10;PASK;PLD1;EEF2;ELAVL1
Biological Process	axo-dendritic transport (GO:0008088)	2/6	0.006891429986215354	0.1048676155139218	0	0	22.220454545454544	110.60179410394936	APP;SPG11
Biological Process	regulation of nuclease activity (GO:0032069)	2/6	0.006891429986215354	0.1048676155139218	0	0	22.220454545454544	110.60179410394936	OAS2;HMGB2
Biological Process	histone H4-K12 acetylation (GO:0043983)	2/6	0.006891429986215354	0.1048676155139218	0	0	22.220454545454544	110.60179410394936	JADE1;JADE2
Biological Process	snRNA modification (GO:0040031)	2/6	0.006891429986215354	0.1048676155139218	0	0	22.220454545454544	110.60179410394936	DKC1;NHP2
Biological Process	transcription-dependent tethering of RNA polymerase II gene DNA at nuclear periphery (GO:0000972)	2/6	0.006891429986215354	0.1048676155139218	0	0	22.220454545454544	110.60179410394936	LDB1;NUP155
Biological Process	molybdopterin cofactor biosynthetic process (GO:0032324)	2/6	0.006891429986215354	0.1048676155139218	0	0	22.220454545454544	110.60179410394936	MOCOS;MOCS1
Biological Process	positive regulation of tau-protein kinase activity (GO:1902949)	2/6	0.006891429986215354	0.1048676155139218	0	0	22.220454545454544	110.60179410394936	HSP90AA1;HSP90AB1
Biological Process	protein localization to nuclear envelope (GO:0090435)	2/6	0.006891429986215354	0.1048676155139218	0	0	22.220454545454544	110.60179410394936	NUP155;NUTF2
Biological Process	mitotic cell cycle phase transition (GO:0044772)	11/209	0.006984535851386496	0.10558974787096055	0	0	2.4954885279711267	12.387746641420817	HSP90AA1;WEE1;CDKN1B;MYC;CDC16;CEP250;CHMP4B;SKP2;DYNLL1;FBXL6;HAUS1
Biological Process	protein O-linked glycosylation (GO:0006493)	7/102	0.0075011000365046284	0.11266262587295588	0	0	3.2968179068360555	16.13035942724625	POGLUT2;ST6GALNAC2;GALNT16;SLC35C1;LARGE1;MUC5AC;B4GALT5
Biological Process	MAPK cascade (GO:0000165)	14/303	0.007811201695239782	0.11328926285019023	0	0	2.180949455098147	10.582395227077557	YWHAB;PIK3R2;PSMA7;PSMB9;PSMA5;PSMA6;PSMA4;TAOK3;PSMB3;ERBB4;MYC;PSMB1;PSMC2;MARK3
Biological Process	membrane organization (GO:0061024)	12/242	0.007842328468017896	0.11328926285019023	0	0	2.3451567239635995	11.369834536795839	SCARB2;PDCD6IP;NUP155;SYNJ1;CLTC;HUWE1;CHMP4B;AMPH;ARRB1;NEMP1;STAM2;AP2M1
Biological Process	protein targeting to ER (GO:0045047)	7/103	0.007899514468621452	0.11328926285019023	0	0	3.262308429118774	15.792684977407877	SPCS2;RPL18A;RPL21;RPL34;CHMP4B;RPS20;RPL7
Biological Process	axonal transport (GO:0098930)	4/36	0.00792603362395822	0.11328926285019023	0	0	5.572488584474886	26.957484941451682	BLOC1S2;BLOC1S3;KIF1A;SOD1
Biological Process	telomere maintenance via telomere lengthening (GO:0010833)	4/36	0.00792603362395822	0.11328926285019023	0	0	5.572488584474886	26.957484941451682	HSP90AA1;HSP90AB1;DKC1;NHP2
Biological Process	positive regulation of interferon-beta production (GO:0032728)	4/36	0.00792603362395822	0.11328926285019023	0	0	5.572488584474886	26.957484941451682	IFIH1;HSP90AA1;RIPK2;OAS2
Biological Process	positive regulation of macromolecule biosynthetic process (GO:0010557)	8/129	0.007978368500483907	0.11328926285019023	0	0	2.961038961038961	14.304842400419535	LDB1;MYC;EIF4A3;NAT10;PASK;PLD1;EEF2;ELAVL1
Biological Process	regulation of stem cell population maintenance (GO:2000036)	3/19	0.007983635903407267	0.11328926285019023	0	0	8.346526195899772	40.31673749580724	CNOT1;MYC;ELAVL1
Biological Process	positive regulation of cellular protein catabolic process (GO:1903364)	3/19	0.007983635903407267	0.11328926285019023	0	0	8.346526195899772	40.31673749580724	ABCA2;HSP90AA1;VPS11
Biological Process	regulation of cellular response to heat (GO:1900034)	6/79	0.008056749269716784	0.11362964061496902	0	0	3.6731808470529095	17.709305234575584	DNAJB1;HSP90AA1;HSP90AB1;NUP155;EP300;FKBP4
Biological Process	translational elongation (GO:0006414)	7/104	0.008313324015872247	0.11583565330549703	0	0	3.228510487024529	15.464228654766892	MRPL1;GFM2;MRPS22;MRPL14;EEF2;MRPL46;MRPL21
Biological Process	mRNA transport (GO:0051028)	7/104	0.008313324015872247	0.11583565330549703	0	0	3.228510487024529	15.464228654766892	GLE1;RBM15B;NUP155;FIP1L1;EIF4A3;SRSF4;SLU7
Biological Process	regulation of organelle organization (GO:0033043)	6/80	0.008552087362105278	0.11825878802560758	0	0	3.6233573022563847	17.252905264386342	SCARB2;VPS11;EP300;ARMH3;PAK2;MARK2
Biological Process	organonitrogen compound biosynthetic process (GO:1901566)	9/158	0.008637248803156299	0.11825878802560758	0	0	2.7075189484941955	12.865239736381312	PCYT1A;TYW5;STARD7;MOCOS;GSTT1;LCMT2;LARGE1;MOCS1;B4GALT5
Biological Process	anterograde axonal transport (GO:0008089)	4/37	0.00873477359252506	0.11825878802560758	0	0	5.403348554033485	25.61426720903321	BLOC1S2;BLOC1S3;KIF1A;SOD1
Biological Process	mitochondrial translation (GO:0032543)	7/105	0.008742867597223905	0.11825878802560758	0	0	3.1954022988505746	15.144663653873524	MRPL1;GFM2;MRPS22;GATB;MRPL14;MRPL46;MRPL21
Biological Process	nucleotide-excision repair (GO:0006289)	7/105	0.008742867597223905	0.11825878802560758	0	0	3.1954022988505746	15.144663653873524	AQR;COPS6;POLR2E;EP300;HUS1;GTF2H1;GTF2H2
Biological Process	positive regulation of DNA-binding transcription factor activity (GO:0051091)	12/246	0.008872196719322878	0.11931041285926637	0	0	2.304591532498509	10.888809792701645	RNF31;APP;PSMA6;CRTC2;DHX33;RIPK2;UBE2N;TRIM25;EP300;PPIA;TRIM32;NFKBIB
Biological Process	regulation of tumor necrosis factor-mediated signaling pathway (GO:0010803)	5/58	0.009038866719500256	0.12020379465813763	0	0	4.210742195932818	19.81668534955102	RNF31;SHARPIN;SPATA2;FADD;HIPK1
Biological Process	purine ribonucleoside monophosphate metabolic process (GO:0009167)	3/20	0.009240614805105705	0.12020379465813763	0	0	7.855152083612488	36.79468595308126	ATIC;ADSS1;PAICS
Biological Process	regulation of programmed necrotic cell death (GO:0062098)	3/20	0.009240614805105705	0.12020379465813763	0	0	7.855152083612488	36.79468595308126	HSP90AA1;PDCD6IP;SPATA2
Biological Process	regulation of microtubule binding (GO:1904526)	2/7	0.009507534091095587	0.12020379465813763	0	0	17.775454545454547	82.75666348349434	PPP2CA;MARK2
Biological Process	G protein-coupled receptor internalization (GO:0002031)	2/7	0.009507534091095587	0.12020379465813763	0	0	17.775454545454547	82.75666348349434	ARRB1;GTF2H2
Biological Process	mRNA pseudouridine synthesis (GO:1990481)	2/7	0.009507534091095587	0.12020379465813763	0	0	17.775454545454547	82.75666348349434	TRUB2;DKC1
Biological Process	negative regulation of low-density lipoprotein receptor activity (GO:1905598)	2/7	0.009507534091095587	0.12020379465813763	0	0	17.775454545454547	82.75666348349434	ABCA2;APP
Biological Process	negative regulation of stress-activated protein kinase signaling cascade (GO:0070303)	2/7	0.009507534091095587	0.12020379465813763	0	0	17.775454545454547	82.75666348349434	MYC;PPIA
Biological Process	nucleobase catabolic process (GO:0046113)	2/7	0.009507534091095587	0.12020379465813763	0	0	17.775454545454547	82.75666348349434	DPYSL4;DPYD
Biological Process	platelet dense granule organization (GO:0060155)	2/7	0.009507534091095587	0.12020379465813763	0	0	17.775454545454547	82.75666348349434	BLOC1S2;BLOC1S3
Biological Process	RNA metabolic process (GO:0016070)	8/133	0.0095102872557022	0.12020379465813763	0	0	2.865695852534562	13.340906588881145	SNRNP40;RNASEH1;NUFIP1;AGO3;FASTKD1;DKC1;POLR2E;RBM5
Biological Process	mRNA export from nucleus (GO:0006406)	7/107	0.009650507255322969	0.12131317000848926	0	0	3.1311724137931036	14.530972096256619	GLE1;RBM15B;NUP155;FIP1L1;EIF4A3;SRSF4;SLU7
Biological Process	protein modification by small protein conjugation (GO:0032446)	17/409	0.009930360610880266	0.12415634644846515	0	0	1.9557142857142857	9.020064239614454	NUP155;RNF14;HUWE1;ARRB1;UBE2Z;IFIH1;RNF213;KLHL7;CDC16;VPS11;UBE2N;UBA2;BIRC6;VHL;SAE1;TRIM32;CBLL1
Biological Process	ribonucleoprotein complex biogenesis (GO:0022613)	5/60	0.010395973961971543	0.12711399108055849	0	0	4.05720823798627	18.526578742064917	PES1;RRP36;NOC2L;RPL7;BYSL
Biological Process	DNA integrity checkpoint signaling (GO:0031570)	4/39	0.010509629312975428	0.12711399108055849	0	0	5.094063926940639	23.205821596368345	TIPIN;CDC5L;HUS1;FBXO6
Biological Process	regulation of protein targeting to mitochondrion (GO:1903214)	4/39	0.010509629312975428	0.12711399108055849	0	0	5.094063926940639	23.205821596368345	RNF31;VPS11;HUWE1;SAE1
Biological Process	regulation of cholesterol metabolic process (GO:0090181)	3/21	0.010606571672523903	0.12711399108055849	0	0	7.4183750949126805	33.726021460438645	ABCA2;RAN;TTC39B
Biological Process	rRNA modification (GO:0000154)	3/21	0.010606571672523903	0.12711399108055849	0	0	7.4183750949126805	33.726021460438645	DKC1;NHP2;NAT10
Biological Process	intrinsic apoptotic signaling pathway in response to DNA damage by p53 class mediator (GO:0042771)	3/21	0.010606571672523903	0.12711399108055849	0	0	7.4183750949126805	33.726021460438645	BAG6;EP300;HIPK1
Biological Process	positive regulation of glycolytic process (GO:0045821)	3/21	0.010606571672523903	0.12711399108055849	0	0	7.4183750949126805	33.726021460438645	APP;PFKFB4;PFKFB3
Biological Process	positive regulation of purine nucleotide metabolic process (GO:1900544)	3/21	0.010606571672523903	0.12711399108055849	0	0	7.4183750949126805	33.726021460438645	APP;PFKFB4;PFKFB3
Biological Process	nuclear export (GO:0051168)	6/84	0.0107528528471466	0.12820282801778396	0	0	3.436838390966831	15.577759314909171	NUP155;EIF4A3;NUTF2;SRSF4;SLU7;RAN
Biological Process	regulation of neuron projection development (GO:0010975)	9/165	0.011279249925446306	0.13310665855896586	0	0	2.5850950435246047	11.59360977317783	SCARB2;TENM3;KIF13B;MBOAT1;EP300;KIF1A;FKBP4;PAK2;MARK2
Biological Process	negative regulation of canonical Wnt signaling pathway (GO:0090090)	9/165	0.011279249925446306	0.13310665855896586	0	0	2.5850950435246047	11.59360977317783	PSMA5;PSMA6;PSMA4;PSMB3;PSMB1;PSMC2;JADE1;PSMA7;PSMB9
Biological Process	regulation of I-kappaB kinase/NF-kappaB signaling (GO:0043122)	11/224	0.011404592889012626	0.13390265661058987	0	0	2.317952572356023	10.369915100597675	RNF31;NLRX1;SHARPIN;TFG;RIPK2;TIFA;UBE2N;TRIM25;OTUD7B;FADD;TRIM32
Biological Process	ribosomal small subunit biogenesis (GO:0042274)	4/40	0.011478139133645432	0.134085534424858	0	0	4.952308472856418	22.12350210430955	WDR3;RRP36;SNU13;NOL11
Biological Process	regulation of centrosome cycle (GO:0046605)	3/22	0.01208314044478481	0.13974151924393632	0	0	7.027574631339168	31.033377079611817	PDCD6IP;NAT10;CHMP4B
Biological Process	negative regulation of lipid biosynthetic process (GO:0051055)	3/22	0.01208314044478481	0.13974151924393632	0	0	7.027574631339168	31.033377079611817	ABCA2;AKR1C3;ERLIN2
Biological Process	pyrimidine nucleobase catabolic process (GO:0006208)	2/8	0.012492488186444717	0.14106141898854777	0	0	14.812121212121212	64.91601361462509	DPYSL4;DPYD
Biological Process	replication fork protection (GO:0048478)	2/8	0.012492488186444717	0.14106141898854777	0	0	14.812121212121212	64.91601361462509	BLM;TIPIN
Biological Process	internal protein amino acid acetylation (GO:0006475)	2/8	0.012492488186444717	0.14106141898854777	0	0	14.812121212121212	64.91601361462509	BAG6;EP300
Biological Process	snRNA transcription by RNA polymerase III (GO:0042796)	2/8	0.012492488186444717	0.14106141898854777	0	0	14.812121212121212	64.91601361462509	ELL;SNAPC1
Biological Process	carbohydrate catabolic process (GO:0016052)	4/41	0.012502200991202892	0.14106141898854777	0	0	4.818215475749723	21.112700233026125	NEU3;MAN2B2;ENO1;ALDOA
Biological Process	nuclear-transcribed mRNA catabolic process, nonsense-mediated decay (GO:0000184)	7/113	0.012785872223462627	0.14356175947994687	0	0	2.9530253741054002	12.873461487563866	PPP2CA;RPL18A;RPL21;RPL34;EIF4A3;RPS20;RPL7
Biological Process	positive regulation of cellular catabolic process (GO:0031331)	8/141	0.013216788625733503	0.14768324681797873	0	0	2.692214406985205	11.647239401050694	APP;PFKFB4;HSP90AA1;PFKFB3;CNOT1;VPS11;RC3H1;DXO
Biological Process	tRNA processing (GO:0008033)	5/64	0.013515497443741326	0.1495758162075296	0	0	3.7813675677772176	16.2746970480539	CTU2;AARS2;TYW5;CDKAL1;LCMT2
Biological Process	negative regulation of intrinsic apoptotic signaling pathway (GO:2001243)	5/64	0.013515497443741326	0.1495758162075296	0	0	3.7813675677772176	16.2746970480539	ACKR3;ENO1;NOC2L;PPIA;TRIM32
Biological Process	regulation of necroptotic process (GO:0060544)	3/23	0.013671675707141173	0.15058374243151207	0	0	6.675854214123007	28.655630581890456	HSP90AA1;PDCD6IP;SPATA2
Biological Process	positive regulation of I-kappaB kinase/NF-kappaB signaling (GO:0043123)	9/171	0.013989704940011843	0.15238574220379913	0	0	2.4885809597125994	10.624831119194297	RNF31;SHARPIN;TFG;RIPK2;TIFA;UBE2N;TRIM25;FADD;TRIM32
Biological Process	mitochondrial translational elongation (GO:0070125)	6/89	0.014032928270388767	0.15238574220379913	0	0	3.228970929589919	13.775915901062184	MRPL1;GFM2;MRPS22;MRPL14;MRPL46;MRPL21
Biological Process	mitochondrial translational termination (GO:0070126)	6/89	0.014032928270388767	0.15238574220379913	0	0	3.228970929589919	13.775915901062184	MRPL1;GFM2;MRPS22;MRPL14;MRPL46;MRPL21
Biological Process	negative regulation of type I interferon production (GO:0032480)	4/43	0.014721112343123897	0.15883372467282317	0	0	4.5706591733989	19.28120049491199	IFIH1;NLRX1;TRIM25;UBE2L6
Biological Process	positive regulation of binding (GO:0051099)	6/90	0.014764051363881099	0.15883372467282317	0	0	3.1903669724770642	13.44918344179423	APP;LRP1;RIPK2;HMGB2;MARK3;RAN
Biological Process	protein phosphorylation (GO:0006468)	19/496	0.014871021254749475	0.1592438526029423	0	0	1.7967844734872702	7.561481484050727	BRD2;APP;USP15;CDK11A;GTF2H1;PASK;HIPK1;YWHAZ;NRBP1;CLK3;TAOK3;ERBB4;WNK2;BIRC6;PKN1;PAK2;MARK3;STK32C;MARK2
Biological Process	axon extension (GO:0048675)	3/24	0.015373267544805072	0.16162894468697334	0	0	6.357630979498861	26.543905007421937	HSP90AA1;HSP90AB1;SPG11
Biological Process	DNA packaging (GO:0006323)	3/24	0.015373267544805072	0.16162894468697334	0	0	6.357630979498861	26.543905007421937	CHAF1B;CHAF1A;NOC2L
Biological Process	nucleotide-binding domain, leucine rich repeat containing receptor signaling pathway (GO:0035872)	3/24	0.015373267544805072	0.16162894468697334	0	0	6.357630979498861	26.543905007421937	RIPK2;UBE2N;AAMP
Biological Process	positive regulation of carbohydrate metabolic process (GO:0045913)	3/24	0.015373267544805072	0.16162894468697334	0	0	6.357630979498861	26.543905007421937	APP;PFKFB4;PFKFB3
Biological Process	purine nucleobase metabolic process (GO:0006144)	2/9	0.0158287864814359	0.16344635326589838	0	0	12.695454545454545	52.63440324259913	DPYD;PAICS
Biological Process	regulation of nuclear cell cycle DNA replication (GO:0033262)	2/9	0.0158287864814359	0.16344635326589838	0	0	12.695454545454545	52.63440324259913	TIPIN;INO80
Biological Process	regulation of sterol biosynthetic process (GO:0106118)	2/9	0.0158287864814359	0.16344635326589838	0	0	12.695454545454545	52.63440324259913	ABCA2;RAN
Biological Process	oligosaccharide catabolic process (GO:0009313)	2/9	0.0158287864814359	0.16344635326589838	0	0	12.695454545454545	52.63440324259913	NEU3;MAN2B2
Biological Process	positive regulation of protein-containing complex assembly (GO:0031334)	7/118	0.01591010502804998	0.16355587968835378	0	0	2.819281350315833	11.674082570244172	UNC13B;RAP1B;HSP90AA1;DHX33;PSMC2;GTF2H1;GTF2H2
Biological Process	phosphorylation (GO:0016310)	16/400	0.01688532410359313	0.1728130736796943	0	0	1.8753912363067293	7.654053814128182	BRD2;APP;CDK11A;PASK;HIPK1;YWHAZ;NRBP1;CLK3;GNPTG;TAOK3;WNK2;BIRC6;PKN1;PAK2;MARK3;MARK2
Biological Process	cytoplasmic translation (GO:0002181)	6/93	0.01711542674286031	0.17361393966045727	0	0	3.079879784878203	12.528258218180301	RPL18A;RPL21;RPL34;TMA7;RPS20;RPL7
Biological Process	regulation of cholesterol transport (GO:0032374)	3/25	0.017188755807282626	0.17361393966045727	0	0	6.068337129840547	24.658686962687394	ABCA2;LRP1;TTC39B
Biological Process	RNA splicing, via transesterification reactions (GO:0000375)	3/25	0.017188755807282626	0.17361393966045727	0	0	6.068337129840547	24.658686962687394	SNRNP40;SRSF4;SLU7
Biological Process	regulation of telomerase activity (GO:0051972)	4/46	0.018490345446414258	0.18040950102183842	0	0	4.243531202435312	16.9338390621802	HSP90AA1;HSP90AB1;DKC1;MYC
Biological Process	spliceosomal complex assembly (GO:0000245)	4/46	0.018490345446414258	0.18040950102183842	0	0	4.243531202435312	16.9338390621802	SF3A1;SF3A2;SNRPE;RBM5
Biological Process	mRNA metabolic process (GO:0016071)	6/95	0.01881878558554614	0.18040950102183842	0	0	3.010359756726111	11.959857298449156	SF3A1;SF3A2;AGO3;DXO;SNRPE;SRSF4
Biological Process	negative regulation of receptor-mediated endocytosis (GO:0048261)	3/26	0.019118743810305334	0.18040950102183842	0	0	5.804199267109042	22.96771608952488	APP;NEU3;ABCA2
Biological Process	DNA-templated transcription, termination (GO:0006353)	5/70	0.01928700128386593	0.18040950102183842	0	0	3.431262101742651	13.547734227255354	FIP1L1;POLR2E;SNRPE;GTF2H1;GTF2H2
Biological Process	protein O-linked glycosylation via serine (GO:0018242)	2/10	0.01949951372912218	0.18040950102183842	0	0	11.107954545454545	43.736079787510256	POGLUT2;GALNT16
Biological Process	regulation of glycoprotein biosynthetic process (GO:0010559)	2/10	0.01949951372912218	0.18040950102183842	0	0	11.107954545454545	43.736079787510256	ABCA2;NECAB1
Biological Process	cytoplasmic pattern recognition receptor signaling pathway in response to virus (GO:0039528)	2/10	0.01949951372912218	0.18040950102183842	0	0	11.107954545454545	43.736079787510256	IFIH1;TRIM25
Biological Process	DNA replication-dependent nucleosome assembly (GO:0006335)	2/10	0.01949951372912218	0.18040950102183842	0	0	11.107954545454545	43.736079787510256	CHAF1B;CHAF1A
Biological Process	DNA replication-dependent nucleosome organization (GO:0034723)	2/10	0.01949951372912218	0.18040950102183842	0	0	11.107954545454545	43.736079787510256	CHAF1B;CHAF1A
Biological Process	regulation of tau-protein kinase activity (GO:1902947)	2/10	0.01949951372912218	0.18040950102183842	0	0	11.107954545454545	43.736079787510256	HSP90AA1;HSP90AB1
Biological Process	rRNA pseudouridine synthesis (GO:0031118)	2/10	0.01949951372912218	0.18040950102183842	0	0	11.107954545454545	43.736079787510256	DKC1;NHP2
Biological Process	secretory granule organization (GO:0033363)	2/10	0.01949951372912218	0.18040950102183842	0	0	11.107954545454545	43.736079787510256	BLOC1S2;BLOC1S3
Biological Process	low-density lipoprotein particle receptor catabolic process (GO:0032802)	2/10	0.01949951372912218	0.18040950102183842	0	0	11.107954545454545	43.736079787510256	CLTC;AP2M1
Biological Process	low-density lipoprotein receptor particle metabolic process (GO:0032799)	2/10	0.01949951372912218	0.18040950102183842	0	0	11.107954545454545	43.736079787510256	CLTC;AP2M1
Biological Process	negative regulation of peptidyl-lysine acetylation (GO:2000757)	2/10	0.01949951372912218	0.18040950102183842	0	0	11.107954545454545	43.736079787510256	SET;NOC2L
Biological Process	negative regulation of transcription from RNA polymerase II promoter in response to stress (GO:0097201)	2/10	0.01949951372912218	0.18040950102183842	0	0	11.107954545454545	43.736079787510256	DNAJB1;VHL
Biological Process	peptidyl-lysine acetylation (GO:0018394)	2/10	0.01949951372912218	0.18040950102183842	0	0	11.107954545454545	43.736079787510256	BAG6;EP300
Biological Process	positive regulation of protein sumoylation (GO:0033235)	2/10	0.01949951372912218	0.18040950102183842	0	0	11.107954545454545	43.736079787510256	UBA2;SAE1
Biological Process	positive regulation of RIG-I signaling pathway (GO:1900246)	2/10	0.01949951372912218	0.18040950102183842	0	0	11.107954545454545	43.736079787510256	USP15;DDX60
Biological Process	positive regulation of rRNA processing (GO:2000234)	2/10	0.01949951372912218	0.18040950102183842	0	0	11.107954545454545	43.736079787510256	UTP15;HEATR1
Biological Process	translational termination (GO:0006415)	6/96	0.01971238180705339	0.181652347090496	0	0	2.9767584097859325	11.688266670240553	MRPL1;GFM2;MRPS22;MRPL14;MRPL46;MRPL21
Biological Process	regulation of glycolytic process (GO:0006110)	5/71	0.02038396671750175	0.18635618584024324	0	0	3.3790999237223494	13.15485841448983	APP;PFKFB4;PFKFB3;NUP155;EP300
Biological Process	Fc-gamma receptor signaling pathway involved in phagocytosis (GO:0038096)	5/71	0.02038396671750175	0.18635618584024324	0	0	3.3790999237223494	13.15485841448983	NCKAP1;HSP90AA1;HSP90AB1;PIK3R2;VAV2
Biological Process	translation (GO:0006412)	10/214	0.021051136823767334	0.19047250329749257	0	0	2.1961238198983297	8.478796412845325	RPL18A;RPL21;GFM2;RPL34;MARS2;TMA7;GATB;RPS20;EEF2;RPL7
Biological Process	regulation of phosphorylation (GO:0042325)	7/125	0.021143302458057425	0.19047250329749257	0	0	2.6510812390414964	10.223714769506826	PPP2CA;APP;CDKN1B;NUP155;LDB1;EP300;DYNLL1
Biological Process	protein peptidyl-prolyl isomerization (GO:0000413)	3/27	0.021163611477499174	0.19047250329749257	0	0	5.562072892938496	21.44441636640081	PPIG;FKBP4;PPIA
Biological Process	presynaptic endocytosis (GO:0140238)	3/27	0.021163611477499174	0.19047250329749257	0	0	5.562072892938496	21.44441636640081	SYNJ1;AMPH;PACSIN1
Biological Process	histone H4 acetylation (GO:0043967)	4/48	0.021306462966262974	0.19101491798824133	0	0	4.050228310502283	15.588295256776215	JADE1;EP300;EPC1;JADE2
Biological Process	neutrophil degranulation (GO:0043312)	18/481	0.02150171483453102	0.19145352778702607	0	0	1.750835404865724	6.7225471671381385	HSP90AA1;PDXK;HSP90AB1;DBNL;NHLRC3;HUWE1;DYNLL1;EEF2;PLD1;PSMA5;RAP1B;ALAD;TSPAN14;PSMB1;PSMC2;PGM2;ALDOA;PPIA
Biological Process	Fc-gamma receptor signaling pathway (GO:0038094)	5/72	0.021520932652238124	0.19145352778702607	0	0	3.3284948256429523	12.777190298446616	NCKAP1;HSP90AA1;HSP90AB1;PIK3R2;VAV2
Biological Process	post-translational protein modification (GO:0043687)	14/345	0.021915583209659827	0.19333986537250294	0	0	1.9000621170624277	7.259296254716926	APP;LRRC41;PSMA7;PSMB9;PSMA5;PSMA6;COPS6;PSMA4;PSMB3;PSMB1;PSMC2;FBXO6;VHL;SKP2
Biological Process	response to UV (GO:0009411)	6/99	0.02256531818248086	0.19333986537250294	0	0	2.880290026635099	10.920162087786617	MYC;EP300;INO80;GTF2H2;NOC2L;TRIM32
Biological Process	chromatin assembly (GO:0031497)	5/73	0.02269838003995336	0.19333986537250294	0	0	3.2793781128011847	12.413960314431785	BRD2;CHAF1B;CHAF1A;HMGB2;NOC2L
Biological Process	regulation of interferon-beta production (GO:0032648)	4/49	0.022807558393892185	0.19333986537250294	0	0	3.9600202942668696	14.971503352029568	IFIH1;HSP90AA1;RIPK2;OAS2
Biological Process	neutrophil activation involved in immune response (GO:0002283)	18/485	0.023119828886000972	0.19333986537250294	0	0	1.735475334329926	6.5376477591770294	HSP90AA1;PDXK;HSP90AB1;DBNL;NHLRC3;HUWE1;DYNLL1;EEF2;PLD1;PSMA5;RAP1B;ALAD;TSPAN14;PSMB1;PSMC2;PGM2;ALDOA;PPIA
Biological Process	carbohydrate derivative biosynthetic process (GO:1901137)	3/28	0.023323527959852566	0.19333986537250294	0	0	5.339316628701595	20.06671441078091	RRM1;LARGE1;B4GALT5
Biological Process	regulation of multicellular organismal development (GO:2000026)	3/28	0.023323527959852566	0.19333986537250294	0	0	5.339316628701595	20.06671441078091	BAG6;OAS2;TDG
Biological Process	regulation of phosphatase activity (GO:0010921)	3/28	0.023323527959852566	0.19333986537250294	0	0	5.339316628701595	20.06671441078091	PTPA;PPP1R35;GPATCH2
Biological Process	transcription by RNA polymerase III (GO:0006383)	3/28	0.023323527959852566	0.19333986537250294	0	0	5.339316628701595	20.06671441078091	ELL;SNAPC1;SNAPC2
Biological Process	negative regulation of phosphatase activity (GO:0010923)	3/28	0.023323527959852566	0.19333986537250294	0	0	5.339316628701595	20.06671441078091	PTPA;PPP1R35;GPATCH2
Biological Process	nucleotide-binding oligomerization domain containing signaling pathway (GO:0070423)	3/28	0.023323527959852566	0.19333986537250294	0	0	5.339316628701595	20.06671441078091	RIPK2;UBE2N;AAMP
Biological Process	pyrimidine nucleoside catabolic process (GO:0046135)	2/11	0.023488327786283323	0.19333986537250294	0	0	9.873232323232322	37.03697925236232	NT5C;DPYD
Biological Process	regulation of amyloid precursor protein biosynthetic process (GO:0042984)	2/11	0.023488327786283323	0.19333986537250294	0	0	9.873232323232322	37.03697925236232	ABCA2;NECAB1
Biological Process	central nervous system myelination (GO:0022010)	2/11	0.023488327786283323	0.19333986537250294	0	0	9.873232323232322	37.03697925236232	ABCA2;B4GALT5
Biological Process	desensitization of G protein-coupled receptor signaling pathway (GO:0002029)	2/11	0.023488327786283323	0.19333986537250294	0	0	9.873232323232322	37.03697925236232	ARRB1;GTF2H2
Biological Process	regulation of synapse maturation (GO:0090128)	2/11	0.023488327786283323	0.19333986537250294	0	0	9.873232323232322	37.03697925236232	ADGRL1;YWHAZ
Biological Process	lipoprotein localization (GO:0044872)	2/11	0.023488327786283323	0.19333986537250294	0	0	9.873232323232322	37.03697925236232	LRP1;ZDHHC3
Biological Process	synaptic vesicle transport (GO:0048489)	2/11	0.023488327786283323	0.19333986537250294	0	0	9.873232323232322	37.03697925236232	SYNJ1;SPG11
Biological Process	negative regulation of activated T cell proliferation (GO:0046007)	2/11	0.023488327786283323	0.19333986537250294	0	0	9.873232323232322	37.03697925236232	PRKAR1A;RC3H1
Biological Process	negative regulation of intracellular estrogen receptor signaling pathway (GO:0033147)	2/11	0.023488327786283323	0.19333986537250294	0	0	9.873232323232322	37.03697925236232	CNOT1;VPS11
Biological Process	positive regulation of dendrite development (GO:1900006)	2/11	0.023488327786283323	0.19333986537250294	0	0	9.873232323232322	37.03697925236232	COBL;PACSIN1
Biological Process	proteolysis involved in cellular protein catabolic process (GO:0051603)	5/74	0.023916767053814632	0.19478690913899027	0	0	3.2316850727954103	12.06444758804264	BAG6;PSMA6;PDCD6IP;OTUD7B;CHMP4B
Biological Process	Fc receptor mediated stimulatory signaling pathway (GO:0002431)	5/74	0.023916767053814632	0.19478690913899027	0	0	3.2316850727954103	12.06444758804264	NCKAP1;HSP90AA1;HSP90AB1;PIK3R2;VAV2
Biological Process	mitotic nuclear division (GO:0140014)	5/74	0.023916767053814632	0.19478690913899027	0	0	3.2316850727954103	12.06444758804264	CHMP4B;INO80;LSM14A;MZT1;RAN
Biological Process	neutrophil mediated immunity (GO:0002446)	18/488	0.024393127010783517	0.19796948342435888	0	0	1.7241268566840626	6.402465541855673	HSP90AA1;PDXK;HSP90AB1;DBNL;NHLRC3;HUWE1;DYNLL1;EEF2;PLD1;PSMA5;RAP1B;ALAD;TSPAN14;PSMB1;PSMC2;PGM2;ALDOA;PPIA
Biological Process	positive regulation of protein localization to membrane (GO:1905477)	6/101	0.024614264414773594	0.19906571185794167	0	0	2.819362626750362	10.444129098490126	YWHAQ;LRP1;YWHAB;AKAP5;YWHAZ;BBC3
Biological Process	G2/M transition of mitotic cell cycle (GO:0000086)	7/130	0.02554377879819133	0.20512734641034697	0	0	2.5426595645266796	9.324851751951586	HSP90AA1;WEE1;CEP250;SKP2;DYNLL1;FBXL6;HAUS1
Biological Process	aggrephagy (GO:0035973)	3/29	0.025598463730410064	0.20512734641034697	0	0	5.1336954617136845	18.816138372364822	UBE2N;WDFY3;DYNLL1
Biological Process	regulation of canonical Wnt signaling pathway (GO:0060828)	11/253	0.025629832733502063	0.20512734641034697	0	0	2.0371229698375872	7.464015026724426	PSMA5;PSMA6;PSMA4;PSMB3;WNK2;PSMB1;PSMC2;JADE1;XIAP;PSMA7;PSMB9
Biological Process	mitotic nuclear membrane organization (GO:0101024)	4/51	0.02599863336217022	0.20664893115704372	0	0	3.7911201787622657	13.836494176314526	PPP2CA;NUP155;CHMP4B;RAN
Biological Process	mitotic nuclear membrane reassembly (GO:0007084)	4/51	0.02599863336217022	0.20664893115704372	0	0	3.7911201787622657	13.836494176314526	PPP2CA;NUP155;CHMP4B;RAN
Biological Process	cell cycle G2/M phase transition (GO:0044839)	7/131	0.0264935550742503	0.2098616194751402	0	0	2.52202447163515	9.157102086881665	HSP90AA1;WEE1;CEP250;SKP2;DYNLL1;FBXL6;HAUS1
Biological Process	negative regulation of cellular biosynthetic process (GO:0031327)	4/52	0.027689559046827704	0.21086876768966806	0	0	3.7119482496194824	13.313644291595683	ABCA2;AKR1C3;EP300;ERLIN2
Biological Process	plasma membrane bounded cell projection morphogenesis (GO:0120039)	4/52	0.027689559046827704	0.21086876768966806	0	0	3.7119482496194824	13.313644291595683	NCKAP1;DBNL;TAOK3;PACSIN1
Biological Process	pyrimidine nucleobase metabolic process (GO:0006206)	2/12	0.027779442628252122	0.21086876768966806	0	0	8.885454545454545	31.840662110069896	DPYSL4;DPYD
Biological Process	regulation of alcohol biosynthetic process (GO:1902930)	2/12	0.027779442628252122	0.21086876768966806	0	0	8.885454545454545	31.840662110069896	ABCA2;RAN
Biological Process	cell cycle checkpoint signaling (GO:0000075)	2/12	0.027779442628252122	0.21086876768966806	0	0	8.885454545454545	31.840662110069896	WEE1;ZWILCH
Biological Process	regulation of DNA-dependent DNA replication (GO:0090329)	2/12	0.027779442628252122	0.21086876768966806	0	0	8.885454545454545	31.840662110069896	BLM;TIPIN
Biological Process	mitochondrial genome maintenance (GO:0000002)	2/12	0.027779442628252122	0.21086876768966806	0	0	8.885454545454545	31.840662110069896	MGME1;SLC25A36
Biological Process	negative regulation of cell division (GO:0051782)	2/12	0.027779442628252122	0.21086876768966806	0	0	8.885454545454545	31.840662110069896	BLM;MYC
[truncated: 217 more rows]

## Sheet: Tamoxifen-unique DEPs
Category	Term	Overlap	P-value	Adjusted P-value	Old P-value	Old Adjusted P-value	Odds Ratio	Combined Score	Genes
[truncated: 251 more rows]
