# Supplementary material for: Discovery of Proteins Responsible for Resistance to Three Chemotherapy Drugs in Breast Cancer Cells Using Proteomics and Bioinformatics Analysis
Source: Molecules. 2022 Mar 8;27(6):1762. doi: 10.3390/molecules27061762 (PMC8954867; doi:10.3390/molecules27061762)
Supplement: Supplementary file 1 [file molecules-27-01762-s001.zip › Table S7. Identified potential drug target proteins with relative expression levels.xlsx]

## Sheet: Common
GeneSymbol	Target	FoldCahnge(MCF-7 DR/Parental MCF-7)	FoldCahnge(MCF-7 PR/Parental MCF-7)	FoldCahnge(MCF-7 TAR/Parental MCF-7)		Target list
ACAA1	FDA approved drug target proteins	-1.33871	-0.303652	-0.368328		FDA approved drug target proteins
ACTN1	FDA approved drug target proteins	1.26439	0.237165	-0.292238		Potential Drug target proteins
AKR1C2	FDA approved drug target proteins	-1.10342	0.525883	1.27208		Disease related target proteins
ANXA3	FDA approved drug target proteins	0.478368	0.452203	-1.14142
ANXA4	FDA approved drug target proteins	-0.480781	0.273947	0.512255
ANXA5	FDA approved drug target proteins	1.66394	0.0962837	-0.469067
ATP6V1B2	FDA approved drug target proteins	0.298676	0.174065	0.499659
CA12	FDA approved drug target proteins	-1.58256	-0.759402	-0.717149
CA2	FDA approved drug target proteins	0.347486	1.38695	-2.08769
CAT	FDA approved drug target proteins	-1.03832	-0.344006	0.273523
CYP51A1	FDA approved drug target proteins	-1.03137	-0.702598	-0.665176
DHODH	FDA approved drug target proteins	-0.92743	-0.479168	-0.145147
EPCAM	FDA approved drug target proteins	-1.81493	-0.453403	0.222881
FADS1	FDA approved drug target proteins	-0.253416	-0.507225	-0.885587
FRK	FDA approved drug target proteins	-0.642178	-0.232192	-0.986951
GAA	FDA approved drug target proteins	-0.674996	-0.144222	-0.360758
GSR	FDA approved drug target proteins	-0.570236	0.277093	0.568335
HDAC2	FDA approved drug target proteins	-0.389724	-0.104663	0.112207
HSD17B10	FDA approved drug target proteins	-0.663315	-0.281234	-0.314459
ICAM1	FDA approved drug target proteins	1.52939	0.141699	-0.223068
IDH1	FDA approved drug target proteins	-1.50098	0.479416	0.45213
IDH2	FDA approved drug target proteins	-1.52107	-0.280683	0.330159
M6PR	FDA approved drug target proteins	0.207082	-0.180256	0.400691
MAP2K1	FDA approved drug target proteins	0.875599	0.568926	0.464721
MAP4	FDA approved drug target proteins	0.789324	0.29161	0.337054
MDH2	FDA approved drug target proteins	-0.88348	-0.768169	0.381839
NDUFV3	FDA approved drug target proteins	-0.267437	-0.492321	0.189434
NFKB2	FDA approved drug target proteins	0.374958	0.381833	-0.238048
PARP2	FDA approved drug target proteins	0.542405	-0.297822	-0.360104
PLIN3	FDA approved drug target proteins	0.889413	0.636813	0.283865
PRKCD	FDA approved drug target proteins	-0.192842	0.286648	0.663606
PRKCI	FDA approved drug target proteins	0.183286	0.256361	0.654816
QPRT	FDA approved drug target proteins	0.484261	-0.238794	0.610534
ROCK2	FDA approved drug target proteins	0.2936	0.212834	0.176576
SIGMAR1	FDA approved drug target proteins	1.2828	-0.273377	-2.52405
SLC12A2	FDA approved drug target proteins	-1.25203	0.393842	-0.684111
SLC25A5	FDA approved drug target proteins	-0.844499	-0.400051	0.122324
SLC38A1	FDA approved drug target proteins	-0.211341	-0.425382	0.643761
SLC6A8	FDA approved drug target proteins	0.700724	-0.817321	-0.90934
SMN1	FDA approved drug target proteins	0.606179	0.269715	0.336014
SOAT1	FDA approved drug target proteins	1.73359	-0.119156	0.172747
SQLE	FDA approved drug target proteins	-1.51628	-0.394156	-0.411169
SRC	FDA approved drug target proteins	0.641699	-0.249083	0.602358
TACSTD2	FDA approved drug target proteins	-1.77898	-0.372223	0.779507
TFRC	FDA approved drug target proteins	-0.33372	-0.343781	0.410216
TOP2A	FDA approved drug target proteins	-1.11612	-0.68723	-0.513922
TUBB3	FDA approved drug target proteins	0.931575	0.436344	-0.607433
TXNRD1	FDA approved drug target proteins	0.870028	0.304203	0.614882
YES1	FDA approved drug target proteins	0.255251	-0.149126	0.751465
ABCB6	Potential Drug target proteins	-0.7948	-0.145349	0.184316
ABCD1	Potential Drug target proteins	-1.44405	-0.905388	-0.260261
ABCD3	Potential Drug target proteins	-0.900841	-0.290008	-0.881974
ACADSB	Potential Drug target proteins	-1.18967	-0.099359	0.205571
ACAT1	Potential Drug target proteins	0.603343	-0.755757	0.342028
ACOX1	Potential Drug target proteins	-0.715866	-0.177927	0.152047
ACSF3	Potential Drug target proteins	-0.752469	-0.317448	0.178723
ADPRS	Potential Drug target proteins	0.382184	0.06839	-0.348014
ALDH1A3	Potential Drug target proteins	1.35738	-0.785618	0.855006
ALDH4A1	Potential Drug target proteins	-1.01399	0.190047	0.693408
ANO10	Potential Drug target proteins	-1.07015	-0.196446	-0.436655
AP4M1	Potential Drug target proteins	-0.686781	0.267361	0.307632
ASL	Potential Drug target proteins	0.46908	0.546355	-0.367743
ASNS	Potential Drug target proteins	0.356209	0.300117	0.760059
ASS1	Potential Drug target proteins	-1.76573	-0.674529	-1.16762
ATG16L1	Potential Drug target proteins	0.283075	0.326918	-0.270714
ATL3	Potential Drug target proteins	0.547586	0.200411	0.196153
ATP6AP1	Potential Drug target proteins	-0.54188	-0.116819	-0.164104
B2M	Potential Drug target proteins	-1.6876	0.490582	-1.18786
B4GALNT1	Potential Drug target proteins	-0.684825	-0.265307	-1.30014
BCAP31	Potential Drug target proteins	-1.66151	-0.22622	-0.293374
BCKDK	Potential Drug target proteins	-0.424631	-0.240613	-0.402813
BLVRA	Potential Drug target proteins	-0.70074	1.27986	0.522625
BRCA1	Potential Drug target proteins	1.89513	-0.383177	0.0883692
CAMK2G	Potential Drug target proteins	0.685403	-0.247575	0.522312
CANT1	Potential Drug target proteins	-0.371016	0.308265	0.401429
CAPN1	Potential Drug target proteins	-0.630237	0.591719	0.220938
CASK	Potential Drug target proteins	-0.731421	-0.175158	-0.400232
CBS	Potential Drug target proteins	0.811319	0.180126	1.09035
CD151	Potential Drug target proteins	0.537572	-0.372029	0.308311
CDK13	Potential Drug target proteins	-0.385091	-0.329255	0.287258
CHD1	Potential Drug target proteins	-0.197796	-0.338788	-0.169258
CHD3	Potential Drug target proteins	-0.270811	-0.169697	0.274927
CHD7	Potential Drug target proteins	-0.194604	-0.571981	-0.373182
CIB1	Potential Drug target proteins	-0.221528	0.152302	0.257666
CLDN3	Potential Drug target proteins	-2.098	-0.338631	0.380864
CLN3	Potential Drug target proteins	-0.857649	0.407502	0.968282
CNNM4	Potential Drug target proteins	-0.977052	-0.255536	0.772792
COLGALT1	Potential Drug target proteins	0.304339	-0.338609	0.451052
COQ7	Potential Drug target proteins	-1.3164	-0.228096	0.185543
COQ8B	Potential Drug target proteins	-1.0543	0.0923352	-0.438373
CTSA	Potential Drug target proteins	-0.646558	0.256395	-0.312014
CTSB	Potential Drug target proteins	0.335642	-0.310997	-0.272291
CTSC	Potential Drug target proteins	0.727412	0.209314	0.548445
CYP1B1	Potential Drug target proteins	-2.03044	-0.681502	-0.692724
DDX41	Potential Drug target proteins	-0.629505	-0.265813	-0.24039
DDX58	Potential Drug target proteins	0.715869	0.965322	-0.92041
DDX6	Potential Drug target proteins	-0.253681	0.1294	-0.319243
DECR1	Potential Drug target proteins	-1.4121	-0.107707	0.416224
DHCR24	Potential Drug target proteins	-0.869763	-0.0495019	0.136886
DHTKD1	Potential Drug target proteins	-1.39117	-0.251628	0.318236
DHX16	Potential Drug target proteins	0.139129	-0.0815282	-0.324747
DHX37	Potential Drug target proteins	-0.589834	-0.522671	-0.241391
DLD	Potential Drug target proteins	-1.21354	-0.458477	0.218948
DNM1L	Potential Drug target proteins	0.872528	0.36556	0.290583
DNMT3B	Potential Drug target proteins	-0.413656	-0.573055	0.448973
EBP	Potential Drug target proteins	-1.86752	-0.513192	-0.419968
EIF2AK2	Potential Drug target proteins	-0.13424	0.546038	-0.34752
ELOVL5	Potential Drug target proteins	-1.45503	-1.40438	-2.10943
EPB41	Potential Drug target proteins	-0.177297	-0.271037	0.121976
EPHX1	Potential Drug target proteins	-0.561819	-0.53125	-1.02863
FBP1	Potential Drug target proteins	-1.74865	0.659605	0.907936
FDFT1	Potential Drug target proteins	-1.17807	-0.186747	-0.793273
FDXR	Potential Drug target proteins	-0.658855	-0.105622	-0.392405
FECH	Potential Drug target proteins	-0.943286	-0.317054	0.508032
FITM2	Potential Drug target proteins	-0.234914	-0.311933	0.616616
FLNB	Potential Drug target proteins	0.744	0.167453	0.325329
G6PD	Potential Drug target proteins	-1.74381	-0.272734	-0.567001
GALK1	Potential Drug target proteins	0.151783	0.259239	-0.654626
GALNS	Potential Drug target proteins	-1.46404	-0.402213	-0.956765
GARS1	Potential Drug target proteins	0.818524	0.544393	0.282875
GLA	Potential Drug target proteins	-1.32506	-0.40661	-1.08636
GLB1	Potential Drug target proteins	-0.790501	-0.409633	-0.411632
GLS	Potential Drug target proteins	0.718471	-0.546671	1.03626
GLUD1	Potential Drug target proteins	-0.235008	-0.201761	0.305805
GNPAT	Potential Drug target proteins	0.469229	-0.363633	-0.321552
GOLGA5	Potential Drug target proteins	-0.685725	0.158413	0.348822
GPD1L	Potential Drug target proteins	-1.39069	0.175689	-0.439994
GPI	Potential Drug target proteins	-0.676828	0.77824	0.325917
GPX4	Potential Drug target proteins	-0.554237	0.496494	0.436959
GRHPR	Potential Drug target proteins	0.42053	0.230722	-0.410309
GRIA3	Potential Drug target proteins	1.45795	-1.21265	-4.00661
GSTZ1	Potential Drug target proteins	-0.892741	0.457721	0.251061
GUSB	Potential Drug target proteins	-0.937774	-0.154143	-1.12092
GYG1	Potential Drug target proteins	-0.577999	0.765391	0.251206
HARS2	Potential Drug target proteins	-0.981173	-0.381538	-0.316134
HLA-A	Potential Drug target proteins	-0.958384	0.169281	-1.36424
HLCS	Potential Drug target proteins	0.288564	-0.263084	-0.18526
HTRA2	Potential Drug target proteins	0.350568	-0.27507	-0.214229
IARS2	Potential Drug target proteins	-0.688359	-0.782625	-0.281813
IDUA	Potential Drug target proteins	-1.19072	0.450958	-1.15069
IGHMBP2	Potential Drug target proteins	0.204775	-0.171202	-0.463745
IRF2BPL	Potential Drug target proteins	-0.915018	0.170525	0.451986
ITPA	Potential Drug target proteins	0.888047	0.325105	0.206639
IVD	Potential Drug target proteins	-0.983315	-0.303247	-0.397322
KARS1	Potential Drug target proteins	-0.529549	0.08331	0.322853
KDM1A	Potential Drug target proteins	-0.638368	0.253489	0.37522
KDM5B	Potential Drug target proteins	-0.809591	-0.0890841	-0.448361
KDSR	Potential Drug target proteins	0.397767	-0.204561	0.960858
KIDINS220	Potential Drug target proteins	-0.408878	-0.20271	-0.154914
LBR	Potential Drug target proteins	0.314477	-0.486669	-0.32048
LDHD	Potential Drug target proteins	-1.55962	-0.246284	-0.447488
LRRC8A	Potential Drug target proteins	0.508399	0.133908	0.236144
LSS	Potential Drug target proteins	-1.37444	0.129397	-0.475221
MACF1	Potential Drug target proteins	1.29238	0.455471	0.247382
MACROD1	Potential Drug target proteins	-0.780724	0.323683	0.122159
MAN2B1	Potential Drug target proteins	-0.351795	-0.195103	-0.471485
MANBA	Potential Drug target proteins	0.216609	0.350625	0.594121
MARK1	Potential Drug target proteins	-1.3895	0.892988	2.61991
MBOAT7	Potential Drug target proteins	-1.16546	-0.346958	-1.03202
MCCC1	Potential Drug target proteins	-0.934042	-0.0996905	0.263561
MCM5	Potential Drug target proteins	0.151124	-0.157477	0.118253
MIPEP	Potential Drug target proteins	-0.69582	-0.185357	0.142487
MLYCD	Potential Drug target proteins	-1.27569	-0.270473	-0.329294
MT-CO2	Potential Drug target proteins	-0.266907	-0.430237	0.296932
MTHFS	Potential Drug target proteins	0.935728	0.32349	-0.193178
NANS	Potential Drug target proteins	-0.237666	1.03723	0.600551
NGLY1	Potential Drug target proteins	0.59821	0.1208	-0.425168
NRAS	Potential Drug target proteins	-1.29295	-0.492147	-0.289899
NSD2	Potential Drug target proteins	-0.238884	-0.321766	-0.122285
NSDHL	Potential Drug target proteins	-0.832827	-0.224801	-0.362076
NT5C3A	Potential Drug target proteins	-0.719878	-0.152283	-0.218255
NT5E	Potential Drug target proteins	1.65688	-0.504882	-2.09786
NUP107	Potential Drug target proteins	0.14353	-0.33856	0.181628
NUP133	Potential Drug target proteins	0.193557	-0.311236	0.335326
NUP160	Potential Drug target proteins	0.102366	-0.245993	0.208571
NUP214	Potential Drug target proteins	0.298093	-0.0932438	0.272671
NUP85	Potential Drug target proteins	0.196502	-0.447253	0.289565
NUP93	Potential Drug target proteins	0.511433	-0.206725	0.255297
OGT	Potential Drug target proteins	-0.409223	-0.164294	-0.178513
OPTN	Potential Drug target proteins	1.10619	0.617311	-1.18723
P3H1	Potential Drug target proteins	0.706761	-0.359483	-0.661992
P4HA2	Potential Drug target proteins	-0.480155	0.49688	-0.830727
P4HB	Potential Drug target proteins	-1.08978	-0.316877	-0.356054
P4HTM	Potential Drug target proteins	-0.472795	0.331311	-0.464314
PAPSS2	Potential Drug target proteins	0.318247	0.649451	-0.823044
PC	Potential Drug target proteins	-1.34807	-0.609644	-0.323265
PCBD1	Potential Drug target proteins	0.124756	0.512693	0.42943
PDSS2	Potential Drug target proteins	-0.811735	-0.281527	-0.289681
PEX3	Potential Drug target proteins	-0.545169	-0.123607	-0.26333
PEX6	Potential Drug target proteins	-0.489304	-0.261372	0.278262
PGM1	Potential Drug target proteins	1.17917	0.459063	1.04683
PGM3	Potential Drug target proteins	0.724598	0.784783	-0.813786
PHGDH	Potential Drug target proteins	0.728223	-0.431075	1.02254
PIEZO1	Potential Drug target proteins	-0.943059	-0.356162	-0.542107
PIGA	Potential Drug target proteins	-0.179605	0.247174	0.290002
PIK3C2A	Potential Drug target proteins	0.121923	-0.132553	-0.161973
PLCB1	Potential Drug target proteins	-0.738112	0.373496	-0.915324
PLCB4	Potential Drug target proteins	1.66999	0.339563	1.00459
PMPCA	Potential Drug target proteins	-0.318744	-0.397797	-0.165561
PMVK	Potential Drug target proteins	0.22275	0.279434	0.474069
PNPLA6	Potential Drug target proteins	0.680173	-0.532334	0.19033
POLR3A	Potential Drug target proteins	0.126966	-0.186348	0.589995
POLR3B	Potential Drug target proteins	0.116193	-0.290977	0.659622
POR	Potential Drug target proteins	-1.33196	-0.352905	-0.453994
PPA2	Potential Drug target proteins	-0.80772	0.0580423	0.208607
PPM1D	Potential Drug target proteins	-1.47853	-0.371307	-0.780578
PRKACA	Potential Drug target proteins	-0.627175	0.34339	-0.328978
PTK2	Potential Drug target proteins	1.39413	0.263294	0.195602
PTPRF	Potential Drug target proteins	-0.11337	0.117114	0.43562
PUS1	Potential Drug target proteins	-0.486656	-0.47696	-0.25664
PXDN	Potential Drug target proteins	-1.12285	0.413079	-0.260404
PYGL	Potential Drug target proteins	1.97299	1.03482	-0.380473
RANBP2	Potential Drug target proteins	0.465513	-0.155197	0.360096
RARS2	Potential Drug target proteins	0.206376	0.139223	-0.543116
RFT1	Potential Drug target proteins	0.274467	-0.287137	0.448472
RNASET2	Potential Drug target proteins	-1.8823	-0.378534	-1.01074
RNF113A	Potential Drug target proteins	-0.408472	0.258637	-0.110878
RNF139	Potential Drug target proteins	-0.368321	-0.267929	-0.211851
SARS1	Potential Drug target proteins	0.785969	0.712589	0.514503
SARS2	Potential Drug target proteins	0.145534	-0.0973238	-0.270545
SEC63	Potential Drug target proteins	-0.239055	-0.343483	-0.655851
SELENBP1	Potential Drug target proteins	-1.55817	0.794758	0.947724
SELENOT	Potential Drug target proteins	-0.370846	0.144875	0.368007
SGPL1	Potential Drug target proteins	-0.424935	0.177516	0.518339
SLC16A1	Potential Drug target proteins	1.18588	-1.48191	-0.47671
SLC22A5	Potential Drug target proteins	-2.07944	-0.613575	-0.590342
SLC25A12	Potential Drug target proteins	0.346504	-0.343025	0.225222
SLC25A13	Potential Drug target proteins	-0.883436	-0.378122	0.356776
SLC25A3	Potential Drug target proteins	0.494203	-0.400218	0.332639
SLC39A14	Potential Drug target proteins	1.01158	0.443048	0.685032
SLC44A1	Potential Drug target proteins	-1.06346	-0.367828	0.270771
SLC9A7	Potential Drug target proteins	-0.964133	-0.248307	-0.907123
SOD2	Potential Drug target proteins	-0.41258	-0.904068	-0.20816
SORL1	Potential Drug target proteins	-1.43193	-0.377655	0.854853
SPATA5	Potential Drug target proteins	0.525323	0.15656	-0.301558
SPR	Potential Drug target proteins	-0.441987	0.393388	0.282735
SPTLC2	Potential Drug target proteins	-0.620581	-0.392845	0.351734
SRP54	Potential Drug target proteins	0.297139	0.177366	-0.199165
STIM1	Potential Drug target proteins	0.749624	-0.157762	0.369699
STK4	Potential Drug target proteins	0.522838	0.550962	-0.548536
STXBP1	Potential Drug target proteins	0.386743	-0.130454	-0.555305
TAP1	Potential Drug target proteins	0.236481	0.514257	-0.538645
TAPBP	Potential Drug target proteins	-0.499526	0.491667	-0.491303
TBC1D4	Potential Drug target proteins	0.696167	0.108341	0.33857
TMEM106B	Potential Drug target proteins	0.293197	-0.175023	0.732047
TMEM94	Potential Drug target proteins	0.263018	-1.13754	0.275663
TMLHE	Potential Drug target proteins	-1.42374	-0.67933	-0.586093
TPP1	Potential Drug target proteins	0.281874	-0.238084	-0.536103
TRIM33	Potential Drug target proteins	-1.23739	-0.146709	0.295615
TRIO	Potential Drug target proteins	0.9775	0.09525	-0.174447
TRIP12	Potential Drug target proteins	-0.673834	-0.188835	-0.321457
TRNT1	Potential Drug target proteins	-0.341202	-0.269265	0.147429
TRPM7	Potential Drug target proteins	-0.436176	-0.520092	0.346406
TSEN2	Potential Drug target proteins	0.412663	-0.195612	0.147254
TXNRD2	Potential Drug target proteins	-0.93311	0.144592	0.641532
UBQLN4	Potential Drug target proteins	-0.437352	-0.452794	0.175457
UHRF1	Potential Drug target proteins	-0.196919	-0.179379	-0.459585
UNG	Potential Drug target proteins	-0.634787	-0.384251	-0.349594
UROD	Potential Drug target proteins	0.713073	-0.352182	-0.325524
USP16	Potential Drug target proteins	0.214393	0.141967	0.18866
USP8	Potential Drug target proteins	-0.522115	0.133356	0.3469
VPS35	Potential Drug target proteins	0.583309	0.332535	0.323457
WFS1	Potential Drug target proteins	-0.617908	-0.249268	-0.777527
WNK1	Potential Drug target proteins	0.998263	0.230765	0.341531
AAGAB	Disease related target proteins	0.602735	1.22581	-0.10946
ABCB6	Disease related target proteins	-0.7948	-0.145349	0.184316
ABCD1	Disease related target proteins	-1.44405	-0.905388	-0.260261
ABCD3	Disease related target proteins	-0.900841	-0.290008	-0.881974
ACAD8	Disease related target proteins	0.268124	-0.473332	0.359733
ACADSB	Disease related target proteins	-1.18967	-0.099359	0.205571
ACAT1	Disease related target proteins	0.603343	-0.755757	0.342028
ACOX1	Disease related target proteins	-0.715866	-0.177927	0.152047
ACSF3	Disease related target proteins	-0.752469	-0.317448	0.178723
ACTL6A	Disease related target proteins	-0.487509	-0.0909108	0.204678
ACTN1	Disease related target proteins	1.26439	0.237165	-0.292238
ACTN4	Disease related target proteins	0.179166	0.524561	-0.327529
ADAM9	Disease related target proteins	0.548653	-0.217673	0.785394
ADNP	Disease related target proteins	-0.786106	-0.321159	-0.273777
ADPRS	Disease related target proteins	0.382184	0.06839	-0.348014
AHDC1	Disease related target proteins	0.220896	-0.278521	-0.190549
AKR1C2	Disease related target proteins	-1.10342	0.525883	1.27208
ALDH1A3	Disease related target proteins	1.35738	-0.785618	0.855006
ALDH4A1	Disease related target proteins	-1.01399	0.190047	0.693408
ANK3	Disease related target proteins	-1.12132	-0.207914	-0.457576
ANKLE2	Disease related target proteins	0.12156	-0.154099	-0.252646
ANLN	Disease related target proteins	1.02638	-0.460966	-0.367432
ANO10	Disease related target proteins	-1.07015	-0.196446	-0.436655
ANXA5	Disease related target proteins	1.66394	0.0962837	-0.469067
AP1S2	Disease related target proteins	0.960215	0.288655	0.452777
AP4M1	Disease related target proteins	-0.686781	0.267361	0.307632
APOB	Disease related target proteins	1.12292	-0.407691	0.66096
APPL1	Disease related target proteins	0.542571	-0.120985	0.35579
ARFGEF2	Disease related target proteins	0.278813	0.343234	-0.221925
ARHGEF1	Disease related target proteins	0.613973	0.238292	0.498087
ARHGEF12	Disease related target proteins	0.508822	0.0927424	0.290862
ARL13B	Disease related target proteins	0.498825	-0.452567	-0.468849
ASL	Disease related target proteins	0.46908	0.546355	-0.367743
ASNS	Disease related target proteins	0.356209	0.300117	0.760059
ASS1	Disease related target proteins	-1.76573	-0.674529	-1.16762
ATG16L1	Disease related target proteins	0.283075	0.326918	-0.270714
ATL3	Disease related target proteins	0.547586	0.200411	0.196153
ATP5F1D	Disease related target proteins	-1.04607	-0.470387	-0.325775
ATP6AP1	Disease related target proteins	-0.54188	-0.116819	-0.164104
ATP6V1A	Disease related target proteins	0.383517	0.385018	0.448889
ATP6V1B2	Disease related target proteins	0.298676	0.174065	0.499659
ATPAF2	Disease related target proteins	-0.704678	-0.168701	-0.723726
B2M	Disease related target proteins	-1.6876	0.490582	-1.18786
B4GALNT1	Disease related target proteins	-0.684825	-0.265307	-1.30014
BCAP31	Disease related target proteins	-1.66151	-0.22622	-0.293374
BCAS3	Disease related target proteins	0.452555	0.385721	-0.324954
BCKDK	Disease related target proteins	-0.424631	-0.240613	-0.402813
BLVRA	Disease related target proteins	-0.70074	1.27986	0.522625
BPTF	Disease related target proteins	-0.762393	-0.364222	-0.206302
BRCA1	Disease related target proteins	1.89513	-0.383177	0.0883692
BRD3	Disease related target proteins	-0.357818	-0.0926509	0.248301
CA12	Disease related target proteins	-1.58256	-0.759402	-0.717149
CA2	Disease related target proteins	0.347486	1.38695	-2.08769
CAMK2G	Disease related target proteins	0.685403	-0.247575	0.522312
CANT1	Disease related target proteins	-0.371016	0.308265	0.401429
CAPN1	Disease related target proteins	-0.630237	0.591719	0.220938
CASK	Disease related target proteins	-0.731421	-0.175158	-0.400232
CAT	Disease related target proteins	-1.03832	-0.344006	0.273523
CBS	Disease related target proteins	0.811319	0.180126	1.09035
CC2D1A	Disease related target proteins	-0.485733	0.207223	0.186212
CCDC115	Disease related target proteins	-0.250429	-0.240904	-0.524472
CD151	Disease related target proteins	0.537572	-0.372029	0.308311
CD46	Disease related target proteins	-0.849912	-0.15437	-0.287976
CD55	Disease related target proteins	-0.912101	-0.356689	-0.278541
CD59	Disease related target proteins	0.33791	-0.136123	0.0607711
CDK13	Disease related target proteins	-0.385091	-0.329255	0.287258
CENPF	Disease related target proteins	-0.471469	-0.410977	-0.535649
CERS1	Disease related target proteins	-0.80264	-0.390069	-0.540672
CFL2	Disease related target proteins	2.47113	0.560084	0.817136
CHAMP1	Disease related target proteins	-0.161588	-0.320275	0.385868
CHCHD2	Disease related target proteins	-0.902507	-0.351745	-0.204682
CHD1	Disease related target proteins	-0.197796	-0.338788	-0.169258
CHD3	Disease related target proteins	-0.270811	-0.169697	0.274927
CHD7	Disease related target proteins	-0.194604	-0.571981	-0.373182
CIB1	Disease related target proteins	-0.221528	0.152302	0.257666
CLDN3	Disease related target proteins	-2.098	-0.338631	0.380864
CLN3	Disease related target proteins	-0.857649	0.407502	0.968282
CNNM4	Disease related target proteins	-0.977052	-0.255536	0.772792
CNPY3	Disease related target proteins	-1.44477	-0.269795	-0.272781
COA6	Disease related target proteins	-0.338833	-0.601672	-0.558688
COG1	Disease related target proteins	-0.126724	0.318243	0.53258
COG6	Disease related target proteins	-0.234424	0.290612	0.579751
COG8	Disease related target proteins	-0.206829	0.406359	0.457853
COLGALT1	Disease related target proteins	0.304339	-0.338609	0.451052
COQ7	Disease related target proteins	-1.3164	-0.228096	0.185543
COQ8B	Disease related target proteins	-1.0543	0.0923352	-0.438373
CRTAP	Disease related target proteins	0.652018	-0.286017	-0.400829
CSNK2B	Disease related target proteins	0.348246	0.270568	0.195092
CSTA	Disease related target proteins	0.721263	0.99244	0.965836
CTNNA1	Disease related target proteins	-0.488864	-0.0637055	0.413548
CTSA	Disease related target proteins	-0.646558	0.256395	-0.312014
CTSB	Disease related target proteins	0.335642	-0.310997	-0.272291
CTSC	Disease related target proteins	0.727412	0.209314	0.548445
CWC27	Disease related target proteins	0.44517	-0.293113	0.293228
CYP1B1	Disease related target proteins	-2.03044	-0.681502	-0.692724
DBN1	Disease related target proteins	1.11553	-0.259125	-0.230907
DDX41	Disease related target proteins	-0.629505	-0.265813	-0.24039
DDX58	Disease related target proteins	0.715869	0.965322	-0.92041
DDX6	Disease related target proteins	-0.253681	0.1294	-0.319243
DECR1	Disease related target proteins	-1.4121	-0.107707	0.416224
DHCR24	Disease related target proteins	-0.869763	-0.0495019	0.136886
DHODH	Disease related target proteins	-0.92743	-0.479168	-0.145147
DHTKD1	Disease related target proteins	-1.39117	-0.251628	0.318236
DHX16	Disease related target proteins	0.139129	-0.0815282	-0.324747
DHX37	Disease related target proteins	-0.589834	-0.522671	-0.241391
DIAPH2	Disease related target proteins	0.697216	0.205953	0.547823
DLD	Disease related target proteins	-1.21354	-0.458477	0.218948
DLG3	Disease related target proteins	-0.57135	0.201885	-0.468719
DNAJB6	Disease related target proteins	0.424075	0.1416	-0.296525
DNAJC15	Disease related target proteins	-2.01537	-0.265344	-1.70767
DNAJC5	Disease related target proteins	-0.543105	0.141355	-0.247983
DNM1L	Disease related target proteins	0.872528	0.36556	0.290583
DNMT3B	Disease related target proteins	-0.413656	-0.573055	0.448973
DST	Disease related target proteins	1.09671	-0.286207	-0.380446
DYNC2H1	Disease related target proteins	0.621473	-0.378249	0.322388
EBP	Disease related target proteins	-1.86752	-0.513192	-0.419968
EHMT1	Disease related target proteins	-0.908671	-0.154727	-0.296706
EIF2AK2	Disease related target proteins	-0.13424	0.546038	-0.34752
EIF2B2	Disease related target proteins	0.491461	0.360376	0.18032
EIF4E	Disease related target proteins	0.363171	0.675099	0.406601
ELMO2	Disease related target proteins	1.01273	0.620049	-0.27156
ELOVL5	Disease related target proteins	-1.45503	-1.40438	-2.10943
EMD	Disease related target proteins	-0.3786	-0.223196	-0.184528
EPB41	Disease related target proteins	-0.177297	-0.271037	0.121976
EPB41L1	Disease related target proteins	-0.572005	0.336257	0.386671
EPCAM	Disease related target proteins	-1.81493	-0.453403	0.222881
EPHX1	Disease related target proteins	-0.561819	-0.53125	-1.02863
EPS8	Disease related target proteins	-0.919473	0.101781	-0.396727
EPS8L2	Disease related target proteins	-0.448619	0.509878	-0.899464
ERGIC1	Disease related target proteins	-0.419845	0.290873	0.465526
ESRP1	Disease related target proteins	-1.54618	0.636438	0.383953
ETFA	Disease related target proteins	-1.02249	-0.182196	0.724195
FANCD2	Disease related target proteins	-0.791184	-0.470521	-0.167926
FBP1	Disease related target proteins	-1.74865	0.659605	0.907936
FBXO11	Disease related target proteins	-0.274035	-0.395764	-0.325377
FDFT1	Disease related target proteins	-1.17807	-0.186747	-0.793273
FDXR	Disease related target proteins	-0.658855	-0.105622	-0.392405
FECH	Disease related target proteins	-0.943286	-0.317054	0.508032
FITM2	Disease related target proteins	-0.234914	-0.311933	0.616616
FLNB	Disease related target proteins	0.744	0.167453	0.325329
FMR1	Disease related target proteins	-0.554926	0.246252	-0.587333
FOXRED1	Disease related target proteins	0.126113	-0.384302	-0.324521
FRYL	Disease related target proteins	0.304645	0.471571	-0.378723
FXR1	Disease related target proteins	0.432583	0.150405	0.162496
G6PD	Disease related target proteins	-1.74381	-0.272734	-0.567001
GAA	Disease related target proteins	-0.674996	-0.144222	-0.360758
GALK1	Disease related target proteins	0.151783	0.259239	-0.654626
GALNS	Disease related target proteins	-1.46404	-0.402213	-0.956765
GARS1	Disease related target proteins	0.818524	0.544393	0.282875
GATAD2B	Disease related target proteins	-0.212894	-0.213609	0.464018
GDAP1	Disease related target proteins	-1.0522	-0.363689	-1.11446
GLA	Disease related target proteins	-1.32506	-0.40661	-1.08636
GLB1	Disease related target proteins	-0.790501	-0.409633	-0.411632
GLMN	Disease related target proteins	1.35303	0.307004	0.422502
GLS	Disease related target proteins	0.718471	-0.546671	1.03626
GLUD1	Disease related target proteins	-0.235008	-0.201761	0.305805
GNAI3	Disease related target proteins	-0.44347	-0.168552	0.131794
GNAO1	Disease related target proteins	1.68118	0.790887	2.88628
GNPAT	Disease related target proteins	0.469229	-0.363633	-0.321552
GOLGA5	Disease related target proteins	-0.685725	0.158413	0.348822
GPD1L	Disease related target proteins	-1.39069	0.175689	-0.439994
GPI	Disease related target proteins	-0.676828	0.77824	0.325917
GPX4	Disease related target proteins	-0.554237	0.496494	0.436959
GRHL2	Disease related target proteins	-1.25615	-0.118837	0.483243
GRHPR	Disease related target proteins	0.42053	0.230722	-0.410309
GRIA3	Disease related target proteins	1.45795	-1.21265	-4.00661
GSR	Disease related target proteins	-0.570236	0.277093	0.568335
GSTZ1	Disease related target proteins	-0.892741	0.457721	0.251061
GUF1	Disease related target proteins	0.550631	-0.207605	-0.255808
GUSB	Disease related target proteins	-0.937774	-0.154143	-1.12092
GYG1	Disease related target proteins	-0.577999	0.765391	0.251206
HARS2	Disease related target proteins	-0.981173	-0.381538	-0.316134
HIKESHI	Disease related target proteins	0.58694	1.10423	-0.632879
HIP1	Disease related target proteins	-0.780063	-0.1826	-0.617685
HLA-A	Disease related target proteins	-0.958384	0.169281	-1.36424
HLA-DRB1	Disease related target proteins	0.272261	0.774283	-0.816442
HLCS	Disease related target proteins	0.288564	-0.263084	-0.18526
HMGA1	Disease related target proteins	1.78843	-0.983719	0.399058
HMGB3	Disease related target proteins	-0.803774	0.530568	0.196684
HNRNPA2B1	Disease related target proteins	-0.727714	-0.461118	-0.364815
HNRNPK	Disease related target proteins	-0.405203	-0.210376	-0.197207
HNRNPU	Disease related target proteins	-0.449741	-0.656272	-0.197219
HSD17B10	Disease related target proteins	-0.663315	-0.281234	-0.314459
HTRA2	Disease related target proteins	0.350568	-0.27507	-0.214229
IARS2	Disease related target proteins	-0.688359	-0.782625	-0.281813
IBA57	Disease related target proteins	0.387231	-0.371118	-0.369225
IDH1	Disease related target proteins	-1.50098	0.479416	0.45213
IDH2	Disease related target proteins	-1.52107	-0.280683	0.330159
IDUA	Disease related target proteins	-1.19072	0.450958	-1.15069
IFT80	Disease related target proteins	0.19045	0.3008	0.355766
IGHMBP2	Disease related target proteins	0.204775	-0.171202	-0.463745
IGSF3	Disease related target proteins	-1.43122	-0.0894404	0.60268
INF2	Disease related target proteins	-0.715282	0.200698	-0.265905
INTS1	Disease related target proteins	-0.420356	-0.192761	0.0621113
IQSEC1	Disease related target proteins	-0.198211	0.22394	0.293642
IRF2BP2	Disease related target proteins	-0.395156	-0.579784	-0.266782
IRF2BPL	Disease related target proteins	-0.915018	0.170525	0.451986
IRF3	Disease related target proteins	-0.410449	0.576332	-0.754348
IRF9	Disease related target proteins	-1.01742	0.642632	-1.6819
ISG15	Disease related target proteins	-0.959774	0.692998	-2.00537
ITGB4	Disease related target proteins	-0.775246	0.337791	-1.27348
ITPA	Disease related target proteins	0.888047	0.325105	0.206639
IVD	Disease related target proteins	-0.983315	-0.303247	-0.397322
JAGN1	Disease related target proteins	-0.154462	-0.231545	0.268701
KARS1	Disease related target proteins	-0.529549	0.08331	0.322853
KDM1A	Disease related target proteins	-0.638368	0.253489	0.37522
KDM5B	Disease related target proteins	-0.809591	-0.0890841	-0.448361
KDSR	Disease related target proteins	0.397767	-0.204561	0.960858
KIDINS220	Disease related target proteins	-0.408878	-0.20271	-0.154914
KIF5C	Disease related target proteins	0.266588	1.07304	-0.280754
KNL1	Disease related target proteins	0.296083	-0.319978	0.857606
KNSTRN	Disease related target proteins	0.45799	-0.331617	-0.586692
LAMTOR2	Disease related target proteins	-0.12265	0.218432	0.647237
LAS1L	Disease related target proteins	-0.311228	-0.26597	-0.27062
LBR	Disease related target proteins	0.314477	-0.486669	-0.32048
LDHD	Disease related target proteins	-1.55962	-0.246284	-0.447488
LRBA	Disease related target proteins	0.227172	0.29042	0.377216
LRPAP1	Disease related target proteins	-1.03124	-0.250899	-0.495504
LRRC8A	Disease related target proteins	0.508399	0.133908	0.236144
LSS	Disease related target proteins	-1.37444	0.129397	-0.475221
LYRM1	Disease related target proteins	-1.195	-0.296471	-0.451951
MACF1	Disease related target proteins	1.29238	0.455471	0.247382
MACROD1	Disease related target proteins	-0.780724	0.323683	0.122159
MAN2B1	Disease related target proteins	-0.351795	-0.195103	-0.471485
MANBA	Disease related target proteins	0.216609	0.350625	0.594121
MAP2K1	Disease related target proteins	0.875599	0.568926	0.464721
MARK1	Disease related target proteins	-1.3895	0.892988	2.61991
MBNL1	Disease related target proteins	0.305139	-0.121333	0.280327
MBOAT7	Disease related target proteins	-1.16546	-0.346958	-1.03202
MBTD1	Disease related target proteins	-0.730765	-0.22404	-0.256106
MCCC1	Disease related target proteins	-0.934042	-0.0996905	0.263561
MCM5	Disease related target proteins	0.151124	-0.157477	0.118253
MDH2	Disease related target proteins	-0.88348	-0.768169	0.381839
MED12	Disease related target proteins	-0.379962	-0.277047	-0.109724
MED13	Disease related target proteins	-0.407878	-0.211414	-0.247459
MIPEP	Disease related target proteins	-0.69582	-0.185357	0.142487
MLPH	Disease related target proteins	-1.51233	0.197653	0.521101
MLYCD	Disease related target proteins	-1.27569	-0.270473	-0.329294
MPDZ	Disease related target proteins	0.408149	-0.212688	0.686521
MRPL3	Disease related target proteins	-0.466706	-0.491881	0.189401
MRPS7	Disease related target proteins	-0.351353	-0.357676	0.208136
MT-CO2	Disease related target proteins	-0.266907	-0.430237	0.296932
MTHFS	Disease related target proteins	0.935728	0.32349	-0.193178
MTO1	Disease related target proteins	0.250802	-0.388005	-0.501521
MUC1	Disease related target proteins	-0.879346	1.32509	1.58509
MYH10	Disease related target proteins	0.668845	0.243135	-0.372639
MYH14	Disease related target proteins	-1.50136	0.314571	-0.536875
MYO5B	Disease related target proteins	-1.42167	-0.141284	0.369939
MYORG	Disease related target proteins	-0.912783	-0.518444	0.740721
NAA15	Disease related target proteins	0.924633	0.338764	0.388325
NANS	Disease related target proteins	-0.237666	1.03723	0.600551
NDRG1	Disease related target proteins	1.54343	0.625456	0.876859
NDUFA9	Disease related target proteins	-0.465479	-0.498017	0.30305
NDUFB8	Disease related target proteins	-0.310334	-0.28909	0.236582
NFKB2	Disease related target proteins	0.374958	0.381833	-0.238048
NFU1	Disease related target proteins	-0.260058	-0.798171	-0.368079
NGLY1	Disease related target proteins	0.59821	0.1208	-0.425168
NIPBL	Disease related target proteins	-0.5367	-0.235077	-0.268447
NONO	Disease related target proteins	-0.314888	-0.434514	-0.493977
NOP56	Disease related target proteins	0.309985	-0.269193	0.158352
NOTCH2	Disease related target proteins	0.0703547	-0.380561	0.103782
NOTCH3	Disease related target proteins	-0.761154	0.230612	0.454233
NR2F2	Disease related target proteins	-0.200115	0.228465	-1.14025
NRAS	Disease related target proteins	-1.29295	-0.492147	-0.289899
NSD2	Disease related target proteins	-0.238884	-0.321766	-0.122285
NSDHL	Disease related target proteins	-0.832827	-0.224801	-0.362076
NT5C3A	Disease related target proteins	-0.719878	-0.152283	-0.218255
NT5E	Disease related target proteins	1.65688	-0.504882	-2.09786
NUP107	Disease related target proteins	0.14353	-0.33856	0.181628
NUP133	Disease related target proteins	0.193557	-0.311236	0.335326
NUP160	Disease related target proteins	0.102366	-0.245993	0.208571
NUP214	Disease related target proteins	0.298093	-0.0932438	0.272671
NUP85	Disease related target proteins	0.196502	-0.447253	0.289565
NUP93	Disease related target proteins	0.511433	-0.206725	0.255297
OGT	Disease related target proteins	-0.409223	-0.164294	-0.178513
OPTN	Disease related target proteins	1.10619	0.617311	-1.18723
P3H1	Disease related target proteins	0.706761	-0.359483	-0.661992
P4HA2	Disease related target proteins	-0.480155	0.49688	-0.830727
P4HB	Disease related target proteins	-1.08978	-0.316877	-0.356054
P4HTM	Disease related target proteins	-0.472795	0.331311	-0.464314
PACS1	Disease related target proteins	0.301	0.187203	0.149768
PALLD	Disease related target proteins	0.216714	0.351075	0.780298
PAPSS2	Disease related target proteins	0.318247	0.649451	-0.823044
PC	Disease related target proteins	-1.34807	-0.609644	-0.323265
PCBD1	Disease related target proteins	0.124756	0.512693	0.42943
PDSS2	Disease related target proteins	-0.811735	-0.281527	-0.289681
PEX3	Disease related target proteins	-0.545169	-0.123607	-0.26333
PEX6	Disease related target proteins	-0.489304	-0.261372	0.278262
PGM1	Disease related target proteins	1.17917	0.459063	1.04683
PGM3	Disease related target proteins	0.724598	0.784783	-0.813786
PHGDH	Disease related target proteins	0.728223	-0.431075	1.02254
PHIP	Disease related target proteins	-0.337794	-0.254795	-0.588918
PIEZO1	Disease related target proteins	-0.943059	-0.356162	-0.542107
PIGA	Disease related target proteins	-0.179605	0.247174	0.290002
PIK3C2A	Disease related target proteins	0.121923	-0.132553	-0.161973
PKP2	Disease related target proteins	0.314696	-0.382869	1.0161
PLCB1	Disease related target proteins	-0.738112	0.373496	-0.915324
PLCB4	Disease related target proteins	1.66999	0.339563	1.00459
PLEC	Disease related target proteins	0.913292	0.426548	0.188646
PLS3	Disease related target proteins	1.94205	0.12344	1.88748
PML	Disease related target proteins	0.687662	0.3123	0.265139
PMPCA	Disease related target proteins	-0.318744	-0.397797	-0.165561
PMVK	Disease related target proteins	0.22275	0.279434	0.474069
PNKD	Disease related target proteins	-1.01275	-0.557328	-0.354804
PNPLA6	Disease related target proteins	0.680173	-0.532334	0.19033
POF1B	Disease related target proteins	-1.34982	-0.168384	0.550064
POLR1C	Disease related target proteins	0.121185	-0.170361	0.207733
POLR3A	Disease related target proteins	0.126966	-0.186348	0.589995
POLR3B	Disease related target proteins	0.116193	-0.290977	0.659622
POR	Disease related target proteins	-1.33196	-0.352905	-0.453994
PPA2	Disease related target proteins	-0.80772	0.0580423	0.208607
PPM1D	Disease related target proteins	-1.47853	-0.371307	-0.780578
PPP1R15B	Disease related target proteins	-0.300128	-0.614631	-0.22268
PPP1R21	Disease related target proteins	1.33832	0.357875	0.203931
PRKACA	Disease related target proteins	-0.627175	0.34339	-0.328978
PRKCD	Disease related target proteins	-0.192842	0.286648	0.663606
PRPF6	Disease related target proteins	-0.620277	-0.404526	-0.262275
PSIP1	Disease related target proteins	0.486368	-0.6838	-0.409916
PTK2	Disease related target proteins	1.39413	0.263294	0.195602
PTPRF	Disease related target proteins	-0.11337	0.117114	0.43562
PUS1	Disease related target proteins	-0.486656	-0.47696	-0.25664
PUS7	Disease related target proteins	-0.352707	-0.294225	0.371695
PXDN	Disease related target proteins	-1.12285	0.413079	-0.260404
PYGL	Disease related target proteins	1.97299	1.03482	-0.380473
RAD50	Disease related target proteins	0.139824	-0.0570045	0.375906
RANBP2	Disease related target proteins	0.465513	-0.155197	0.360096
RAP1GDS1	Disease related target proteins	0.794553	0.55439	0.347926
RARS2	Disease related target proteins	0.206376	0.139223	-0.543116
RDX	Disease related target proteins	0.784106	0.756057	-0.47975
RELA	Disease related target proteins	0.346491	0.294467	-0.179863
REST	Disease related target proteins	-0.811769	-0.349903	-0.392326
RFC2	Disease related target proteins	0.346103	-0.259198	0.163815
RFT1	Disease related target proteins	0.274467	-0.287137	0.448472
RNASET2	Disease related target proteins	-1.8823	-0.378534	-1.01074
RNF113A	Disease related target proteins	-0.408472	0.258637	-0.110878
RNF139	Disease related target proteins	-0.368321	-0.267929	-0.211851
RPL11	Disease related target proteins	0.0712684	-0.212785	-0.0626537
RPL13	Disease related target proteins	-0.113225	-0.354536	-0.216502
RPS23	Disease related target proteins	-0.298388	-0.161827	-0.344304
RPS7	Disease related target proteins	-0.210007	-0.236006	-0.33129
RRAS2	Disease related target proteins	0.785926	-0.28893	-0.199663
RUNX1	Disease related target proteins	0.441103	-0.49423	-0.330474
SAMHD1	Disease related target proteins	0.472276	0.376429	-0.270469
SARS1	Disease related target proteins	0.785969	0.712589	0.514503
SARS2	Disease related target proteins	0.145534	-0.0973238	-0.270545
SDHAF2	Disease related target proteins	-2.02098	-0.395788	-0.937751
SEC24D	Disease related target proteins	0.416701	0.40885	-1.17609
SEC63	Disease related target proteins	-0.239055	-0.343483	-0.655851
SELENBP1	Disease related target proteins	-1.55817	0.794758	0.947724
SELENOT	Disease related target proteins	-0.370846	0.144875	0.368007
SERPINB6	Disease related target proteins	0.231086	0.428764	0.534282
SERPINB8	Disease related target proteins	0.911256	0.200659	1.28985
SERPINH1	Disease related target proteins	0.556099	0.0986079	0.656711
SGPL1	Disease related target proteins	-0.424935	0.177516	0.518339
SH3GL1	Disease related target proteins	0.558162	0.406658	0.25707
SH3PXD2B	Disease related target proteins	1.21546	0.337378	-0.247238
SIGMAR1	Disease related target proteins	1.2828	-0.273377	-2.52405
SLC16A1	Disease related target proteins	1.18588	-1.48191	-0.47671
SLC22A5	Disease related target proteins	-2.07944	-0.613575	-0.590342
SLC25A12	Disease related target proteins	0.346504	-0.343025	0.225222
SLC25A13	Disease related target proteins	-0.883436	-0.378122	0.356776
SLC25A3	Disease related target proteins	0.494203	-0.400218	0.332639
SLC39A14	Disease related target proteins	1.01158	0.443048	0.685032
SLC44A1	Disease related target proteins	-1.06346	-0.367828	0.270771
SLC6A8	Disease related target proteins	0.700724	-0.817321	-0.90934
SLC9A7	Disease related target proteins	-0.964133	-0.248307	-0.907123
SMC3	Disease related target proteins	-0.333214	-0.350729	0.148325
SMCHD1	Disease related target proteins	0.181278	-0.365759	0.553467
SMN1	Disease related target proteins	0.606179	0.269715	0.336014
SNIP1	Disease related target proteins	-0.608095	-0.632099	-0.187855
SNX14	Disease related target proteins	0.711506	-0.451559	-0.372707
SOD2	Disease related target proteins	-0.41258	-0.904068	-0.20816
SORL1	Disease related target proteins	-1.43193	-0.377655	0.854853
SPAG1	Disease related target proteins	-0.196155	0.332806	-0.163264
SPART	Disease related target proteins	0.974969	-0.34776	0.100419
SPATA5	Disease related target proteins	0.525323	0.15656	-0.301558
SPECC1L	Disease related target proteins	0.352284	0.175668	-0.275418
SPR	Disease related target proteins	-0.441987	0.393388	0.282735
SPTAN1	Disease related target proteins	0.178059	0.112274	0.327934
SPTLC2	Disease related target proteins	-0.620581	-0.392845	0.351734
SQSTM1	Disease related target proteins	0.252349	0.305034	-0.424943
SRC	Disease related target proteins	0.641699	-0.249083	0.602358
SRP54	Disease related target proteins	0.297139	0.177366	-0.199165
STAG2	Disease related target proteins	-0.665276	-0.318881	0.184191
STAT1	Disease related target proteins	-0.435583	0.637807	-0.890065
STIM1	Disease related target proteins	0.749624	-0.157762	0.369699
STK4	Disease related target proteins	0.522838	0.550962	-0.548536
STXBP1	Disease related target proteins	0.386743	-0.130454	-0.555305
TACO1	Disease related target proteins	-0.604123	-0.335672	-0.369688
TACSTD2	Disease related target proteins	-1.77898	-0.372223	0.779507
TAP1	Disease related target proteins	0.236481	0.514257	-0.538645
TAPBP	Disease related target proteins	-0.499526	0.491667	-0.491303
TBC1D24	Disease related target proteins	0.341488	0.248184	-0.141453
TBC1D4	Disease related target proteins	0.696167	0.108341	0.33857
TBCE	Disease related target proteins	0.325685	-0.234138	-0.792786
TBL1X	Disease related target proteins	-0.946914	0.345417	-0.132485
TBX2	Disease related target proteins	-0.819272	-0.571022	-0.606982
TCEA1	Disease related target proteins	0.934447	0.296591	0.338723
TCIRG1	Disease related target proteins	0.253312	-0.790665	-1.1404
TFRC	Disease related target proteins	-0.33372	-0.343781	0.410216
TGFBI	Disease related target proteins	0.608097	0.366421	-0.755545
THOC2	Disease related target proteins	-0.287829	-0.31846	0.306639
TIA1	Disease related target proteins	0.495348	-0.223853	-0.162599
TMEM106B	Disease related target proteins	0.293197	-0.175023	0.732047
TMEM43	Disease related target proteins	-0.156123	-0.266713	0.301778
TMEM94	Disease related target proteins	0.263018	-1.13754	0.275663
TMLHE	Disease related target proteins	-1.42374	-0.67933	-0.586093
TOE1	Disease related target proteins	0.425442	-0.705447	-0.340052
TONSL	Disease related target proteins	0.318486	-0.450311	-0.525512
TOR1A	Disease related target proteins	-0.451389	-0.0781148	-0.400463
TPM1	Disease related target proteins	-0.671554	0.114465	-1.76167
TPM3	Disease related target proteins	0.344814	0.460577	-0.239409
TPP1	Disease related target proteins	0.281874	-0.238084	-0.536103
TRAPPC10	Disease related target proteins	-0.568682	0.181527	0.189428
TRIM33	Disease related target proteins	-1.23739	-0.146709	0.295615
TRIO	Disease related target proteins	0.9775	0.09525	-0.174447
TRIP12	Disease related target proteins	-0.673834	-0.188835	-0.321457
TRNT1	Disease related target proteins	-0.341202	-0.269265	0.147429
TRPM7	Disease related target proteins	-0.436176	-0.520092	0.346406
TRPS1	Disease related target proteins	-1.32914	-0.220326	0.697266
TSEN2	Disease related target proteins	0.412663	-0.195612	0.147254
TSPYL1	Disease related target proteins	-1.38243	-0.224189	-0.499138
TUBB2A	Disease related target proteins	1.71602	0.309552	-0.390688
TUBB3	Disease related target proteins	0.931575	0.436344	-0.607433
TWF1	Disease related target proteins	0.124468	0.451439	0.28655
TXNRD2	Disease related target proteins	-0.93311	0.144592	0.641532
UBQLN4	Disease related target proteins	-0.437352	-0.452794	0.175457
UHRF1	Disease related target proteins	-0.196919	-0.179379	-0.459585
UNC13D	Disease related target proteins	0.763203	-0.510252	-0.696521
UNG	Disease related target proteins	-0.634787	-0.384251	-0.349594
UROD	Disease related target proteins	0.713073	-0.352182	-0.325524
USF1	Disease related target proteins	-0.682949	-0.285938	0.151028
USP16	Disease related target proteins	0.214393	0.141967	0.18866
USP8	Disease related target proteins	-0.522115	0.133356	0.3469
VMA21	Disease related target proteins	-0.375553	-0.414845	-0.46537
VPS13C	Disease related target proteins	-0.255778	0.201067	-0.140063
VPS35	Disease related target proteins	0.583309	0.332535	0.323457
VPS45	Disease related target proteins	-0.958969	0.232425	-0.091288
WDR11	Disease related target proteins	-0.313478	0.107575	-0.286763
WDR26	Disease related target proteins	0.29622	-0.202302	-0.249556
WFS1	Disease related target proteins	-0.617908	-0.249268	-0.777527
WNK1	Disease related target proteins	0.998263	0.230765	0.341531
XRCC1	Disease related target proteins	-0.247434	-0.0847957	0.330403
YY1	Disease related target proteins	-0.405574	0.262924	0.156669
ZMIZ1	Disease related target proteins	-0.478049	0.201133	0.460874
ZMYM2	Disease related target proteins	-0.716805	-0.0361497	0.337975
ZMYM3	Disease related target proteins	-0.92163	-0.354817	-0.300731
ZNF148	Disease related target proteins	-0.313589	-0.211901	0.246927

## Sheet: MCF-7 DR unique
GeneSymbol	Target	FoldCahnge(MCF-7 DR/Parental MCF-7)		Target list
AKR1B1	FDA approved drug target proteins	2.1717		FDA approved drug target proteins
ALDH2	FDA approved drug target proteins	1.97569		Potential Drug target proteins
AXL	FDA approved drug target proteins	1.62389		Disease related target proteins
BRAF	FDA approved drug target proteins	0.411452
CAMLG	FDA approved drug target proteins	-0.718496
CD274	FDA approved drug target proteins	1.18735
CDA	FDA approved drug target proteins	2.52982
CDK4	FDA approved drug target proteins	0.452765
CPT2	FDA approved drug target proteins	-1.22347
DCK	FDA approved drug target proteins	0.416781
FASN	FDA approved drug target proteins	-1.12874
FGF2	FDA approved drug target proteins	2.10926
HDAC8	FDA approved drug target proteins	0.951482
IDE	FDA approved drug target proteins	-0.708677
IMPDH2	FDA approved drug target proteins	0.801762
LDHB	FDA approved drug target proteins	2.42447
LPL	FDA approved drug target proteins	1.38446
MAP1A	FDA approved drug target proteins	0.589544
MME	FDA approved drug target proteins	1.58215
NNMT	FDA approved drug target proteins	2.70933
NR3C1	FDA approved drug target proteins	0.404011
PDK1	FDA approved drug target proteins	-0.679723
PRKAG2	FDA approved drug target proteins	1.28008
PROCR	FDA approved drug target proteins	1.90496
RAF1	FDA approved drug target proteins	0.468068
RARG	FDA approved drug target proteins	-0.539788
RFK	FDA approved drug target proteins	0.953656
RXRA	FDA approved drug target proteins	-0.630808
SERPINB2	FDA approved drug target proteins	1.93296
SERPINE1	FDA approved drug target proteins	2.7789
SLC12A4	FDA approved drug target proteins	1.9171
SV2A	FDA approved drug target proteins	0.597642
AASS	Potential Drug target proteins	1.44498
ACP2	Potential Drug target proteins	-0.346049
ACVR1	Potential Drug target proteins	0.339577
ADAM10	Potential Drug target proteins	-0.264312
ADAR	Potential Drug target proteins	-0.72795
AGPS	Potential Drug target proteins	1.67891
AP1S1	Potential Drug target proteins	-0.571193
ARSA	Potential Drug target proteins	0.37668
BPNT2	Potential Drug target proteins	-1.0371
BRIP1	Potential Drug target proteins	-1.09282
CCDC47	Potential Drug target proteins	-0.787473
CHUK	Potential Drug target proteins	0.467995
CLCN7	Potential Drug target proteins	0.279695
CLIC2	Potential Drug target proteins	1.17165
CLIC5	Potential Drug target proteins	0.445981
COQ8A	Potential Drug target proteins	-0.528462
DGAT1	Potential Drug target proteins	0.396921
DHCR7	Potential Drug target proteins	-1.32896
DNMT3A	Potential Drug target proteins	-0.548057
DPH1	Potential Drug target proteins	0.492591
DYSF	Potential Drug target proteins	0.353749
EIF3F	Potential Drug target proteins	0.478413
EPRS1	Potential Drug target proteins	0.505898
FCSK	Potential Drug target proteins	-0.499604
FLAD1	Potential Drug target proteins	-0.393473
FLNC	Potential Drug target proteins	2.23586
GFER	Potential Drug target proteins	0.340681
GSDME	Potential Drug target proteins	1.5493
HADHA	Potential Drug target proteins	-0.642802
HMGCL	Potential Drug target proteins	-0.645478
ITGA6	Potential Drug target proteins	1.45494
KAT6B	Potential Drug target proteins	-0.696552
KDM5A	Potential Drug target proteins	-0.1944
KDM6A	Potential Drug target proteins	-0.381667
LAMP2	Potential Drug target proteins	-0.512323
LIG4	Potential Drug target proteins	0.893099
MAP3K20	Potential Drug target proteins	1.11913
MAPKAPK3	Potential Drug target proteins	0.568389
MARS1	Potential Drug target proteins	1.0461
MBTPS1	Potential Drug target proteins	-0.895439
MMP14	Potential Drug target proteins	2.09572
MOGS	Potential Drug target proteins	-0.423113
MTAP	Potential Drug target proteins	2.05632
MTMR2	Potential Drug target proteins	1.19033
MTRR	Potential Drug target proteins	1.01427
NEK9	Potential Drug target proteins	0.658986
OPLAH	Potential Drug target proteins	0.808477
PARS2	Potential Drug target proteins	-0.530698
PEX16	Potential Drug target proteins	-1.07016
PGAP2	Potential Drug target proteins	-0.942879
PHYH	Potential Drug target proteins	-1.22982
PLD3	Potential Drug target proteins	-0.892572
POMT2	Potential Drug target proteins	-0.89231
SCP2	Potential Drug target proteins	-1.06257
SETD2	Potential Drug target proteins	-0.442613
SETD5	Potential Drug target proteins	0.362129
SLC11A2	Potential Drug target proteins	-1.04461
SLC35A1	Potential Drug target proteins	-0.555288
SLC49A4	Potential Drug target proteins	0.479121
SLC9A1	Potential Drug target proteins	-0.295891
SMARCAD1	Potential Drug target proteins	0.566858
SNCA	Potential Drug target proteins	2.57488
SUCLG1	Potential Drug target proteins	-0.385011
SUOX	Potential Drug target proteins	-0.593244
SYVN1	Potential Drug target proteins	-0.527784
TGM2	Potential Drug target proteins	2.1109
TKT	Potential Drug target proteins	-0.46875
TSEN34	Potential Drug target proteins	-0.953456
UBR1	Potential Drug target proteins	0.481474
UCHL1	Potential Drug target proteins	2.46247
VARS2	Potential Drug target proteins	-0.488452
XYLT2	Potential Drug target proteins	-0.377951
ZFYVE27	Potential Drug target proteins	0.640564
AASS	Disease related target proteins	1.44498
ACAD9	Disease related target proteins	-0.337001
ACP2	Disease related target proteins	-0.346049
ACVR1	Disease related target proteins	0.339577
ADAM10	Disease related target proteins	-0.264312
ADAR	Disease related target proteins	-0.72795
ADD3	Disease related target proteins	0.997607
AGPS	Disease related target proteins	1.67891
ALS2	Disease related target proteins	0.865484
ANTXR2	Disease related target proteins	2.43281
AP1S1	Disease related target proteins	-0.571193
ARHGEF18	Disease related target proteins	1.08135
ARSA	Disease related target proteins	0.37668
ASPM	Disease related target proteins	1.20217
ATP6V0A2	Disease related target proteins	-0.682664
ATXN2	Disease related target proteins	1.05354
AXL	Disease related target proteins	1.62389
BBS2	Disease related target proteins	0.627907
BCL7A	Disease related target proteins	-0.0847963
BIN1	Disease related target proteins	1.89976
BPNT2	Disease related target proteins	-1.0371
BRAF	Disease related target proteins	0.411452
BRIP1	Disease related target proteins	-1.09282
CAVIN1	Disease related target proteins	2.39087
CCDC47	Disease related target proteins	-0.787473
CCDC88A	Disease related target proteins	0.726891
CD274	Disease related target proteins	1.18735
CDK4	Disease related target proteins	0.452765
CDT1	Disease related target proteins	-0.515237
CEP290	Disease related target proteins	0.70625
CHUK	Disease related target proteins	0.467995
CKAP2L	Disease related target proteins	1.47672
CLCN7	Disease related target proteins	0.279695
CLIC2	Disease related target proteins	1.17165
CLIC5	Disease related target proteins	0.445981
CNBP	Disease related target proteins	0.759683
CNTNAP1	Disease related target proteins	0.611398
COL6A1	Disease related target proteins	1.60242
COQ8A	Disease related target proteins	-0.528462
COQ9	Disease related target proteins	-1.33705
COX7B	Disease related target proteins	-0.880498
CPT2	Disease related target proteins	-1.22347
CRYAB	Disease related target proteins	1.93664
CYCS	Disease related target proteins	0.290606
DGAT1	Disease related target proteins	0.396921
DHCR7	Disease related target proteins	-1.32896
DIAPH3	Disease related target proteins	1.33821
DNAJB11	Disease related target proteins	-0.207791
DNAJC3	Disease related target proteins	-0.348729
DNMBP	Disease related target proteins	0.877983
DNMT3A	Disease related target proteins	-0.548057
DOCK7	Disease related target proteins	0.171334
DPH1	Disease related target proteins	0.492591
DPM3	Disease related target proteins	-0.510059
DYNC1H1	Disease related target proteins	0.453395
DYSF	Disease related target proteins	0.353749
EDC3	Disease related target proteins	0.779954
EFNB1	Disease related target proteins	1.82235
EIF3F	Disease related target proteins	0.478413
ENG	Disease related target proteins	0.932647
EPRS1	Disease related target proteins	0.505898
FAM126A	Disease related target proteins	0.675015
FCSK	Disease related target proteins	-0.499604
FLAD1	Disease related target proteins	-0.393473
FLNC	Disease related target proteins	2.23586
FMN2	Disease related target proteins	2.30168
GDF15	Disease related target proteins	-1.52848
GEMIN4	Disease related target proteins	0.363958
GFER	Disease related target proteins	0.340681
GJA1	Disease related target proteins	0.680634
GNB4	Disease related target proteins	1.12722
GPAA1	Disease related target proteins	-0.518536
GPATCH3	Disease related target proteins	1.19047
GSDME	Disease related target proteins	1.5493
HADHA	Disease related target proteins	-0.642802
HDAC8	Disease related target proteins	0.951482
HMGA2	Disease related target proteins	3.03076
HMGCL	Disease related target proteins	-0.645478
HNRNPH2	Disease related target proteins	-0.515284
IL6ST	Disease related target proteins	0.729506
ING1	Disease related target proteins	-0.766966
ITGA6	Disease related target proteins	1.45494
KAT6B	Disease related target proteins	-0.696552
KATNB1	Disease related target proteins	0.671202
KDM5A	Disease related target proteins	-0.1944
KDM6A	Disease related target proteins	-0.381667
KIF11	Disease related target proteins	0.669373
KIF1B	Disease related target proteins	0.25215
LAMA1	Disease related target proteins	0.904835
LAMB3	Disease related target proteins	1.45782
LAMC2	Disease related target proteins	0.939549
LAMP2	Disease related target proteins	-0.512323
LDHB	Disease related target proteins	2.42447
LIG4	Disease related target proteins	0.893099
LPL	Disease related target proteins	1.38446
MAGEL2	Disease related target proteins	0.697659
MAP3K20	Disease related target proteins	1.11913
MAPKAPK3	Disease related target proteins	0.568389
MAPRE2	Disease related target proteins	1.91914
MARS1	Disease related target proteins	1.0461
MBTPS1	Disease related target proteins	-0.895439
MECP2	Disease related target proteins	-0.498429
MED23	Disease related target proteins	-0.0958797
MESD	Disease related target proteins	-0.274755
MFF	Disease related target proteins	-0.247885
MME	Disease related target proteins	1.58215
MMP14	Disease related target proteins	2.09572
MOGS	Disease related target proteins	-0.423113
MSLN	Disease related target proteins	1.94231
MT-CYB	Disease related target proteins	-1.38394
MTAP	Disease related target proteins	2.05632
MTMR2	Disease related target proteins	1.19033
MTRR	Disease related target proteins	1.01427
MYO9A	Disease related target proteins	0.348742
NBAS	Disease related target proteins	-0.314276
NDE1	Disease related target proteins	0.388764
NDUFA11	Disease related target proteins	0.258174
NEFH	Disease related target proteins	0.677079
NEK9	Disease related target proteins	0.658986
NEXN	Disease related target proteins	2.10401
NR0B1	Disease related target proteins	1.92346
NR3C1	Disease related target proteins	0.404011
OPA3	Disease related target proteins	-0.798987
OPLAH	Disease related target proteins	0.808477
OSMR	Disease related target proteins	1.24943
PAFAH1B1	Disease related target proteins	0.780721
PARS2	Disease related target proteins	-0.530698
PAX8	Disease related target proteins	1.26491
PBRM1	Disease related target proteins	-0.422675
PCNT	Disease related target proteins	0.771858
PDE1C	Disease related target proteins	1.2898
PEX16	Disease related target proteins	-1.07016
PGAP2	Disease related target proteins	-0.942879
PHC1	Disease related target proteins	0.353233
PHYH	Disease related target proteins	-1.22982
PIGO	Disease related target proteins	-0.258989
PIGS	Disease related target proteins	-0.639143
PLD3	Disease related target proteins	-0.892572
POMT2	Disease related target proteins	-0.89231
PRKAG2	Disease related target proteins	1.28008
PRKCSH	Disease related target proteins	-0.473759
PRPF4	Disease related target proteins	-0.435677
QRICH1	Disease related target proteins	0.479546
RABL3	Disease related target proteins	-0.631684
RAC2	Disease related target proteins	1.75845
RAF1	Disease related target proteins	0.468068
RAI1	Disease related target proteins	-0.861329
RBPJ	Disease related target proteins	0.363223
RPSA	Disease related target proteins	0.167388
RUSC2	Disease related target proteins	1.72563
SCP2	Disease related target proteins	-1.06257
SERPINE1	Disease related target proteins	2.7789
SETD2	Disease related target proteins	-0.442613
SETD5	Disease related target proteins	0.362129
SH3KBP1	Disease related target proteins	1.23475
SLC11A2	Disease related target proteins	-1.04461
SLC35A1	Disease related target proteins	-0.555288
SLC49A4	Disease related target proteins	0.479121
SLC9A1	Disease related target proteins	-0.295891
SMARCAD1	Disease related target proteins	0.566858
SMARCD2	Disease related target proteins	-0.668254
SNCA	Disease related target proteins	2.57488
SPARC	Disease related target proteins	1.64953
SPINT2	Disease related target proteins	-2.08751
SRGAP2	Disease related target proteins	-0.812076
STAG3	Disease related target proteins	1.25527
STXBP2	Disease related target proteins	0.342237
SUCLG1	Disease related target proteins	-0.385011
SUMO4	Disease related target proteins	0.716047
SUOX	Disease related target proteins	-0.593244
SYNE1	Disease related target proteins	1.09315
SYVN1	Disease related target proteins	-0.527784
TAF2	Disease related target proteins	0.238447
TAPT1	Disease related target proteins	-1.61183
TBC1D20	Disease related target proteins	0.332853
TBCD	Disease related target proteins	-0.604993
TGM2	Disease related target proteins	2.1109
TIMMDC1	Disease related target proteins	-0.349603
TKT	Disease related target proteins	-0.46875
TMEM87B	Disease related target proteins	-0.162334
TNFRSF10B	Disease related target proteins	0.466627
TNPO3	Disease related target proteins	0.574017
TPM2	Disease related target proteins	2.21085
TRAPPC2L	Disease related target proteins	-0.651381
TSEN34	Disease related target proteins	-0.953456
TTC19	Disease related target proteins	-0.54301
TTI2	Disease related target proteins	0.759578
UBR1	Disease related target proteins	0.481474
UCHL1	Disease related target proteins	2.46247
UQCRB	Disease related target proteins	-0.534643
VARS2	Disease related target proteins	-0.488452
VPS51	Disease related target proteins	0.106733
WDCP	Disease related target proteins	1.62144
XPC	Disease related target proteins	-1.28507
XYLT2	Disease related target proteins	-0.377951
ZFYVE27	Disease related target proteins	0.640564

## Sheet: MCF-7 PR unique
GeneSymbol	Target	FoldCahnge(MCF-7 PR/Parental MCF-7)		Target list
ALAD	FDA approved drug target proteins	0.334859		FDA approved drug target proteins
APP	FDA approved drug target proteins	-0.200422		Potential Drug target proteins
ATIC	FDA approved drug target proteins	0.330418		Disease related target proteins
CCDC51	FDA approved drug target proteins	-0.368469
DPYD	FDA approved drug target proteins	0.297015
EEF2	FDA approved drug target proteins	0.382205
ERBB4	FDA approved drug target proteins	1.22949
FDPS	FDA approved drug target proteins	0.380282
GGCX	FDA approved drug target proteins	-0.395446
MT-ND1	FDA approved drug target proteins	-0.177587
PDXK	FDA approved drug target proteins	0.370116
PPIA	FDA approved drug target proteins	0.452719
PSMB1	FDA approved drug target proteins	0.145807
PSMB9	FDA approved drug target proteins	0.62998
RRM1	FDA approved drug target proteins	0.487331
XIAP	FDA approved drug target proteins	0.609001
AARS2	Potential Drug target proteins	-0.562236
ABCA2	Potential Drug target proteins	0.544379
ADGRG6	Potential Drug target proteins	-0.418369
ADSS1	Potential Drug target proteins	0.618172
ALDOA	Potential Drug target proteins	0.641531
ALG9	Potential Drug target proteins	-0.217105
ANXA11	Potential Drug target proteins	-0.0936478
AP2M1	Potential Drug target proteins	0.350867
BLM	Potential Drug target proteins	-0.33283
BPGM	Potential Drug target proteins	-0.218863
BRCC3	Potential Drug target proteins	0.178563
CDKAL1	Potential Drug target proteins	-0.449694
CLTC	Potential Drug target proteins	0.289487
EIF4A3	Potential Drug target proteins	-0.280596
EP300	Potential Drug target proteins	-0.0820601
ERLIN2	Potential Drug target proteins	0.177896
EXT2	Potential Drug target proteins	-0.123246
GCLC	Potential Drug target proteins	0.281398
GLE1	Potential Drug target proteins	-0.314184
GPT2	Potential Drug target proteins	-0.173491
HMBS	Potential Drug target proteins	0.308392
HUWE1	Potential Drug target proteins	0.199233
IFIH1	Potential Drug target proteins	0.390854
INPPL1	Potential Drug target proteins	0.46764
LRP1	Potential Drug target proteins	0.514664
MARK3	Potential Drug target proteins	0.412383
MARS2	Potential Drug target proteins	-0.333524
MOCOS	Potential Drug target proteins	0.49751
MOCS1	Potential Drug target proteins	-0.457932
NUP155	Potential Drug target proteins	-0.323621
PCYT1A	Potential Drug target proteins	0.209345
PDSS1	Potential Drug target proteins	-0.614925
PLD1	Potential Drug target proteins	0.269135
PMM2	Potential Drug target proteins	0.346995
PPCS	Potential Drug target proteins	0.467064
PPP2CA	Potential Drug target proteins	0.694015
RNASEH1	Potential Drug target proteins	-0.542865
RNF213	Potential Drug target proteins	0.21205
SCARB2	Potential Drug target proteins	-0.222613
SCYL1	Potential Drug target proteins	0.302363
SLC35C1	Potential Drug target proteins	1.12406
SOD1	Potential Drug target proteins	0.454674
SYNJ1	Potential Drug target proteins	-0.448274
TALDO1	Potential Drug target proteins	0.440375
TMEM237	Potential Drug target proteins	-0.362648
TRIM32	Potential Drug target proteins	-0.0973658
TRMU	Potential Drug target proteins	-0.323557
AARS2	Disease related target proteins	-0.562236
ABCA2	Disease related target proteins	0.544379
ADGRG6	Disease related target proteins	-0.418369
ADSS1	Disease related target proteins	0.618172
ALAD	Disease related target proteins	0.334859
ALDOA	Disease related target proteins	0.641531
ALG9	Disease related target proteins	-0.217105
ANXA11	Disease related target proteins	-0.0936478
AP2M1	Disease related target proteins	0.350867
APP	Disease related target proteins	-0.200422
ASPSCR1	Disease related target proteins	0.194536
ATF1	Disease related target proteins	-0.280723
ATIC	Disease related target proteins	0.330418
BLM	Disease related target proteins	-0.33283
BLOC1S3	Disease related target proteins	0.415964
BPGM	Disease related target proteins	-0.218863
BRCC3	Disease related target proteins	0.178563
C12orf57	Disease related target proteins	0.482625
CA8	Disease related target proteins	0.862288
CCDC6	Disease related target proteins	0.519892
CDC5L	Disease related target proteins	-0.311471
CDKAL1	Disease related target proteins	-0.449694
CDKN1B	Disease related target proteins	0.256403
CEP250	Disease related target proteins	-0.168596
CHMP4B	Disease related target proteins	0.438958
CLTC	Disease related target proteins	0.289487
CNOT1	Disease related target proteins	0.0959216
CTU2	Disease related target proteins	0.319312
DCDC2	Disease related target proteins	0.659778
DKC1	Disease related target proteins	-0.49505
DPYD	Disease related target proteins	0.297015
EEF2	Disease related target proteins	0.382205
EFTUD2	Disease related target proteins	-0.246224
EIF4A3	Disease related target proteins	-0.280596
ELL	Disease related target proteins	-0.22132
EP300	Disease related target proteins	-0.0820601
ERBB4	Disease related target proteins	1.22949
ERLIN2	Disease related target proteins	0.177896
EXT2	Disease related target proteins	-0.123246
FADD	Disease related target proteins	0.113941
FANCE	Disease related target proteins	-0.599858
FDPS	Disease related target proteins	0.380282
FIP1L1	Disease related target proteins	-0.230116
GATB	Disease related target proteins	-0.296004
GCLC	Disease related target proteins	0.281398
GFM2	Disease related target proteins	-0.333145
GGCX	Disease related target proteins	-0.395446
GLE1	Disease related target proteins	-0.314184
GNPTG	Disease related target proteins	-0.421743
GPT2	Disease related target proteins	-0.173491
HMBS	Disease related target proteins	0.308392
HUWE1	Disease related target proteins	0.199233
IFIH1	Disease related target proteins	0.390854
INPPL1	Disease related target proteins	0.46764
IREB2	Disease related target proteins	0.444709
ISCA2	Disease related target proteins	0.268548
ISCU	Disease related target proteins	-0.359008
KIF1A	Disease related target proteins	0.688918
KIF21A	Disease related target proteins	0.330523
KLHL7	Disease related target proteins	-0.841571
LARGE1	Disease related target proteins	0.32561
LRP1	Disease related target proteins	0.514664
MAD1L1	Disease related target proteins	-0.204744
MARK3	Disease related target proteins	0.412383
MARS2	Disease related target proteins	-0.333524
MED13L	Disease related target proteins	-0.255361
MGME1	Disease related target proteins	-0.398987
MOCOS	Disease related target proteins	0.49751
MOCS1	Disease related target proteins	-0.457932
MPZL2	Disease related target proteins	-0.678089
MRPS22	Disease related target proteins	-0.216869
MRTFB	Disease related target proteins	0.500925
MT-ND1	Disease related target proteins	-0.177587
MYC	Disease related target proteins	-0.543391
NDUFAF3	Disease related target proteins	-0.432875
NDUFB9	Disease related target proteins	-0.16742
NHP2	Disease related target proteins	-0.371007
NUP155	Disease related target proteins	-0.323621
OARD1	Disease related target proteins	0.550992
PCYT1A	Disease related target proteins	0.209345
PDSS1	Disease related target proteins	-0.614925
PDXK	Disease related target proteins	0.370116
PIK3R2	Disease related target proteins	-0.238645
PLD1	Disease related target proteins	0.269135
PMM2	Disease related target proteins	0.346995
PPCS	Disease related target proteins	0.467064
PPP2CA	Disease related target proteins	0.694015
PRKAR1A	Disease related target proteins	0.494666
PSMB9	Disease related target proteins	0.62998
RNASEH1	Disease related target proteins	-0.542865
RNF213	Disease related target proteins	0.21205
RPL21	Disease related target proteins	-0.173291
SCARB2	Disease related target proteins	-0.222613
SCYL1	Disease related target proteins	0.302363
SEC23B	Disease related target proteins	0.471389
SET	Disease related target proteins	0.188219
SHANK2	Disease related target proteins	0.477521
SLC35C1	Disease related target proteins	1.12406
SNRPE	Disease related target proteins	-0.2321
SOD1	Disease related target proteins	0.454674
SPG11	Disease related target proteins	-0.284978
SSR4	Disease related target proteins	-0.279796
SUZ12	Disease related target proteins	-0.405209
SYNJ1	Disease related target proteins	-0.448274
TALDO1	Disease related target proteins	0.440375
TDP1	Disease related target proteins	0.235992
TENM3	Disease related target proteins	-0.720444
TFG	Disease related target proteins	0.520537
TMEM237	Disease related target proteins	-0.362648
TRIM32	Disease related target proteins	-0.0973658
TRIP11	Disease related target proteins	0.379015
TRMU	Disease related target proteins	-0.323557
TUBB8	Disease related target proteins	0.377622
VHL	Disease related target proteins	0.183986
VPS11	Disease related target proteins	0.251736
WDFY3	Disease related target proteins	0.211464
WDR36	Disease related target proteins	-0.412534
XIAP	Disease related target proteins	0.609001

## Sheet: MCF-7 TAR unique
GeneSymbol	Target	FoldCahnge(MCF-7 TAR/Parental MCF-7)		Target list
ACP3	FDA approved drug target proteins	0.353869		FDA approved drug target proteins
FGFR4	FDA approved drug target proteins	1.24871		Potential Drug target proteins
MB	FDA approved drug target proteins	1.21013		Disease related target proteins
PRKAB1	FDA approved drug target proteins	-0.333002
PSMB5	FDA approved drug target proteins	-0.236848
RARA	FDA approved drug target proteins	0.499888
AKT2	Potential Drug target proteins	-0.607471
AURKB	Potential Drug target proteins	-0.245579
CD36	Potential Drug target proteins	2.30192
CDKL5	Potential Drug target proteins	2.86509
CLDN1	Potential Drug target proteins	2.82736
CP	Potential Drug target proteins	1.95472
CTNND1	Potential Drug target proteins	0.466528
DMXL2	Potential Drug target proteins	0.835507
FBH1	Potential Drug target proteins	-0.395994
FTO	Potential Drug target proteins	-0.412463
GALNT12	Potential Drug target proteins	0.718313
GPHN	Potential Drug target proteins	0.265234
H6PD	Potential Drug target proteins	0.407512
LRP2	Potential Drug target proteins	0.46537
MARCHF6	Potential Drug target proteins	-0.580746
MASTL	Potential Drug target proteins	-0.299097
MFSD8	Potential Drug target proteins	-0.887585
NAGA	Potential Drug target proteins	-0.453251
OSTM1	Potential Drug target proteins	-0.780349
PEX14	Potential Drug target proteins	-0.236739
PFKM	Potential Drug target proteins	0.417413
PHF8	Potential Drug target proteins	-1.22727
PLOD2	Potential Drug target proteins	-0.76739
PNPO	Potential Drug target proteins	-0.840864
SC5D	Potential Drug target proteins	0.389951
SLC27A4	Potential Drug target proteins	0.362657
SLC2A10	Potential Drug target proteins	0.503298
SORD	Potential Drug target proteins	0.737698
STEAP3	Potential Drug target proteins	0.995909
STUB1	Potential Drug target proteins	-0.456071
VPS13A	Potential Drug target proteins	0.405003
AKT2	Disease related target proteins	-0.607471
APOE	Disease related target proteins	0.951791
ARID1B	Disease related target proteins	-0.208215
AURKB	Disease related target proteins	-0.245579
BCL3	Disease related target proteins	0.777243
CD36	Disease related target proteins	2.30192
CDKL5	Disease related target proteins	2.86509
CLDN1	Disease related target proteins	2.82736
CLN5	Disease related target proteins	-0.356178
COX6A1	Disease related target proteins	0.170369
CP	Disease related target proteins	1.95472
CTBP1	Disease related target proteins	0.275209
CTNNA2	Disease related target proteins	0.352556
CTNND1	Disease related target proteins	0.466528
DMXL2	Disease related target proteins	0.835507
DNAAF5	Disease related target proteins	-0.319332
DYNC2I2	Disease related target proteins	-0.804635
FBH1	Disease related target proteins	-0.395994
FGFR4	Disease related target proteins	1.24871
FLCN	Disease related target proteins	-0.152041
FTO	Disease related target proteins	-0.412463
GALNT12	Disease related target proteins	0.718313
GMNN	Disease related target proteins	-0.679263
GPHN	Disease related target proteins	0.265234
GRN	Disease related target proteins	0.523148
H6PD	Disease related target proteins	0.407512
IRF6	Disease related target proteins	0.441596
ITGA3	Disease related target proteins	-0.71898
LRP2	Disease related target proteins	0.46537
MAGED2	Disease related target proteins	-0.572515
MARCHF6	Disease related target proteins	-0.580746
MASTL	Disease related target proteins	-0.299097
MFSD8	Disease related target proteins	-0.887585
MMAA	Disease related target proteins	0.819848
MMADHC	Disease related target proteins	-0.457235
NAGA	Disease related target proteins	-0.453251
NECTIN4	Disease related target proteins	1.25007
NFIA	Disease related target proteins	0.891863
OSTM1	Disease related target proteins	-0.780349
PBX1	Disease related target proteins	-0.18616
PER2	Disease related target proteins	0.459869
PEX14	Disease related target proteins	-0.236739
PFKM	Disease related target proteins	0.417413
PHF8	Disease related target proteins	-1.22727
PIGN	Disease related target proteins	0.869362
PLOD2	Disease related target proteins	-0.76739
PNPO	Disease related target proteins	-0.840864
POMP	Disease related target proteins	-0.864214
RAB11B	Disease related target proteins	0.298145
RARA	Disease related target proteins	0.499888
SC5D	Disease related target proteins	0.389951
SHOC2	Disease related target proteins	0.778561
SLC27A4	Disease related target proteins	0.362657
SLC2A10	Disease related target proteins	0.503298
SORD	Disease related target proteins	0.737698
STEAP3	Disease related target proteins	0.995909
STUB1	Disease related target proteins	-0.456071
TBC1D8B	Disease related target proteins	0.586219
TDRD7	Disease related target proteins	-1.40416
TGFB3	Disease related target proteins	1.51037
TMEM231	Disease related target proteins	0.482116
TXN2	Disease related target proteins	0.2448
VPS13A	Disease related target proteins	0.405003
WBP2	Disease related target proteins	-0.857666
YEATS2	Disease related target proteins	0.903532
