# Supplementary material for: Discovery of Proteins Responsible for Resistance to Three Chemotherapy Drugs in Breast Cancer Cells Using Proteomics and Bioinformatics Analysis
Source: Molecules. 2022 Mar 8;27(6):1762. doi: 10.3390/molecules27061762 (PMC8954867; doi:10.3390/molecules27061762)
Supplement: Supplementary file 1 [file molecules-27-01762-s001.zip › Table S8. Overall survival rate of resistant cell lines commonly regualted genes with TCGA and Metabric.xlsx]

## Sheet: OS of Commonly up regulated
GeneName	LogRank P-value	Univariant Hazard ratio	HR.Confidence.lower	HR.Confidence.upper	wald.test	Hazard ratio P-value	Data
ALCAM	0.150441	1.09566	0.89	1.3	0.77	0.38	TCGA_BRCA_PanCancer
AMOT	0.199314	1.02309	0.84	1.2	0.05	0.82	TCGA_BRCA_PanCancer
AP1S2	0.00387936	0.918592	0.73	1.2	0.5	0.48	TCGA_BRCA_PanCancer
AP2A2	0.00295901	1.16227	0.99	1.4	3.3	0.071	TCGA_BRCA_PanCancer
ARFGAP3	0.227099	1.00982	0.87	1.2	0.02	0.9	TCGA_BRCA_PanCancer
ARHGEF1	0.0011321	1.13997	0.94	1.4	1.9	0.17	TCGA_BRCA_PanCancer
ARHGEF12	0.0421689	1.07546	0.85	1.4	0.39	0.53	TCGA_BRCA_PanCancer
ARMC8	0.0234863	0.905018	0.77	1.1	1.4	0.24	TCGA_BRCA_PanCancer
ASNS	0.102636	0.863759	0.7	1.1	1.9	0.16	TCGA_BRCA_PanCancer
ATL3	0.00257481	1.0764	0.89	1.3	0.59	0.44	TCGA_BRCA_PanCancer
ATP6V1A	0.00116238	0.906256	0.76	1.1	1.1	0.29	TCGA_BRCA_PanCancer
ATP6V1B2	0.0088208	0.888627	0.67	1.2	0.66	0.42	TCGA_BRCA_PanCancer
ATXN2L	0.114269	1.04199	0.9	1.2	0.3	0.59	TCGA_BRCA_PanCancer
BCCIP	0.000950154	0.867408	0.7	1.1	1.8	0.18	TCGA_BRCA_PanCancer
BID	0.131956	1.02312	0.85	1.2	0.06	0.81	TCGA_BRCA_PanCancer
BOLA1	0.0244436	1.06764	0.98	1.2	2.3	0.13	TCGA_BRCA_PanCancer
BST2	0.081278	0.901237	0.74	1.1	1.1	0.3	TCGA_BRCA_PanCancer
C9ORF64	0.141392	0.951397	0.77	1.2	0.21	0.64	TCGA_BRCA_PanCancer
CAMK2D	0.0798005	1.00194	0.81	1.2	0	0.99	TCGA_BRCA_PanCancer
CAPG	0.345533	1.02614	0.86	1.2	0.08	0.77	TCGA_BRCA_PanCancer
CBS	0.0393265	1.01451	0.86	1.2	0.03	0.86	TCGA_BRCA_PanCancer
CCDC91	0.047037	0.893665	0.73	1.1	1.2	0.27	TCGA_BRCA_PanCancer
CD109	0.193251	1.03235	0.85	1.3	0.1	0.75	TCGA_BRCA_PanCancer
CFL2	0.0402903	0.892333	0.73	1.1	1.3	0.26	TCGA_BRCA_PanCancer
COPE	0.0798032	0.922306	0.75	1.1	0.6	0.44	TCGA_BRCA_PanCancer
CPNE1	0.00212031	1.01864	0.95	1.1	0.31	0.58	TCGA_BRCA_PanCancer
CRLF3	0.0435283	0.912237	0.74	1.1	0.78	0.38	TCGA_BRCA_PanCancer
CRYZL1	0.055507	0.844201	0.7	1	3.2	0.074	TCGA_BRCA_PanCancer
CSNK2B	0.250741	0.995837	0.85	1.2	0	0.96	TCGA_BRCA_PanCancer
CSTA	0.0945426	0.960235	0.79	1.2	0.17	0.68	TCGA_BRCA_PanCancer
CTSC	0.0569194	0.915407	0.71	1.2	0.49	0.49	TCGA_BRCA_PanCancer
CUL5	0.0951312	1.02453	0.84	1.2	0.06	0.81	TCGA_BRCA_PanCancer
CYFIP1	0.0169307	0.958126	0.81	1.1	0.23	0.63	TCGA_BRCA_PanCancer
CYRIB	0.00124203	0.893226	0.8	1	4.1	0.043	TCGA_BRCA_PanCancer
DDAH2	0.0628059	1.06411	0.86	1.3	0.34	0.56	TCGA_BRCA_PanCancer
DHX36	0.00392762	0.921529	0.78	1.1	0.91	0.34	TCGA_BRCA_PanCancer
DIAPH2	0.010148	0.846646	0.69	1	2.4	0.12	TCGA_BRCA_PanCancer
DIRAS2	0.0524904	0.985224	0.8	1.2	0.02	0.89	TCGA_BRCA_PanCancer
DNAJA4	0.0897092	1.02809	0.83	1.3	0.06	0.8	TCGA_BRCA_PanCancer
DNM1L	0.00785684	0.825589	0.69	0.99	4.1	0.043	TCGA_BRCA_PanCancer
DPYSL2	0.00117017	1.09981	0.87	1.4	0.66	0.42	TCGA_BRCA_PanCancer
DRAP1	0.160089	0.956116	0.78	1.2	0.19	0.66	TCGA_BRCA_PanCancer
EEF1E1	0.0150504	0.851309	0.71	1	3.1	0.077	TCGA_BRCA_PanCancer
EIF2B2	0.0833386	1.01673	0.84	1.2	0.03	0.87	TCGA_BRCA_PanCancer
EIF2S2	0.0536346	0.921875	0.78	1.1	0.91	0.34	TCGA_BRCA_PanCancer
EIF4A2	0.0352328	1.00505	0.82	1.2	0	0.96	TCGA_BRCA_PanCancer
EIF4E	0.00149449	0.979959	0.81	1.2	0.04	0.83	TCGA_BRCA_PanCancer
EML4	0.0598488	1.07434	0.91	1.3	0.73	0.39	TCGA_BRCA_PanCancer
ESD	0.2412	0.980502	0.81	1.2	0.04	0.84	TCGA_BRCA_PanCancer
EXOC4	0.0994898	0.934762	0.79	1.1	0.6	0.44	TCGA_BRCA_PanCancer
EXOC6	0.00309437	0.846344	0.66	1.1	1.8	0.18	TCGA_BRCA_PanCancer
EZR	0.0575726	0.892757	0.71	1.1	0.92	0.34	TCGA_BRCA_PanCancer
FLNB	0.0324937	0.905242	0.72	1.1	0.76	0.38	TCGA_BRCA_PanCancer
FNBP1L	0.208643	1.03765	0.87	1.2	0.18	0.67	TCGA_BRCA_PanCancer
FXR1	0.0740011	1.03188	0.9	1.2	0.2	0.65	TCGA_BRCA_PanCancer
GARS1	0.163841	0.94265	0.81	1.1	0.59	0.44	TCGA_BRCA_PanCancer
GCLM	0.0466259	0.937419	0.79	1.1	0.57	0.45	TCGA_BRCA_PanCancer
GLMN	0.0499019	0.791804	0.62	1	3.6	0.056	TCGA_BRCA_PanCancer
GNAO1	0.0431805	1.1643	0.93	1.5	1.7	0.19	TCGA_BRCA_PanCancer
GNPDA1	0.0213238	0.895986	0.73	1.1	1.1	0.3	TCGA_BRCA_PanCancer
GNPNAT1	0.0154133	0.8815	0.72	1.1	1.6	0.21	TCGA_BRCA_PanCancer
GOLM1	0.0239271	1.0437	0.87	1.3	0.21	0.64	TCGA_BRCA_PanCancer
GPRC5A	0.228848	1.05533	0.84	1.3	0.22	0.64	TCGA_BRCA_PanCancer
GSTO1	0.00748658	0.949842	0.77	1.2	0.24	0.62	TCGA_BRCA_PanCancer
GTF2F1	0.088017	0.953572	0.79	1.1	0.26	0.61	TCGA_BRCA_PanCancer
GTF2F2	0.00798879	0.928781	0.74	1.2	0.41	0.52	TCGA_BRCA_PanCancer
HSPA13	0.0216052	0.931775	0.76	1.1	0.46	0.5	TCGA_BRCA_PanCancer
HSPA4L	0.0132	1.13671	0.99	1.3	3.2	0.074	TCGA_BRCA_PanCancer
HSPH1	0.00216655	0.827299	0.65	1.1	2.4	0.12	TCGA_BRCA_PanCancer
IFT80	0.157343	0.956155	0.81	1.1	0.26	0.61	TCGA_BRCA_PanCancer
IPO5	0.126153	0.974862	0.86	1.1	0.16	0.69	TCGA_BRCA_PanCancer
IQGAP1	0.0457004	1.13966	0.95	1.4	2	0.15	TCGA_BRCA_PanCancer
ITPA	0.0178305	1.05473	0.91	1.2	0.5	0.48	TCGA_BRCA_PanCancer
ITPRID2	0.200181	0.965621	0.73	1.3	0.06	0.81	TCGA_BRCA_PanCancer
KPNA3	0.0721613	0.959273	0.79	1.2	0.19	0.67	TCGA_BRCA_PanCancer
LACTB2	0.00695171	0.892154	0.79	1	3.7	0.054	TCGA_BRCA_PanCancer
LGALS1	0.336246	0.944548	0.77	1.2	0.32	0.57	TCGA_BRCA_PanCancer
LIMA1	0.0433121	1.01296	0.83	1.2	0.02	0.9	TCGA_BRCA_PanCancer
LRBA	0.0370467	0.872225	0.7	1.1	1.5	0.21	TCGA_BRCA_PanCancer
LRRC8A	0.190781	1.09958	0.9	1.3	0.9	0.34	TCGA_BRCA_PanCancer
LTA4H	0.0117818	0.866439	0.7	1.1	1.7	0.19	TCGA_BRCA_PanCancer
LYPLA1	0.00582484	0.920575	0.81	1	1.5	0.22	TCGA_BRCA_PanCancer
LYPLA2	0.128917	1.01175	0.83	1.2	0.01	0.91	TCGA_BRCA_PanCancer
MACF1	0.140528	0.953372	0.75	1.2	0.16	0.69	TCGA_BRCA_PanCancer
MANBA	0.0112021	0.810955	0.63	1	2.6	0.11	TCGA_BRCA_PanCancer
MAP1S	0.134303	1.04279	0.86	1.3	0.19	0.67	TCGA_BRCA_PanCancer
MAP2K1	0.0168332	0.998673	0.82	1.2	0	0.99	TCGA_BRCA_PanCancer
MAP4	0.0276382	1.01629	0.84	1.2	0.03	0.87	TCGA_BRCA_PanCancer
MAPRE1	0.0171833	0.906282	0.78	1	1.8	0.18	TCGA_BRCA_PanCancer
MARCKS	0.318888	0.958859	0.75	1.2	0.12	0.73	TCGA_BRCA_PanCancer
MINDY3	0.0247438	0.862609	0.71	1.1	2.1	0.14	TCGA_BRCA_PanCancer
MYO1C	0.00462755	1.21424	0.99	1.5	3.6	0.059	TCGA_BRCA_PanCancer
NAA15	0.0717513	1.04572	0.86	1.3	0.19	0.66	TCGA_BRCA_PanCancer
NAA16	0.0963291	1.00691	0.84	1.2	0.01	0.94	TCGA_BRCA_PanCancer
NAMPT	0.253147	0.942144	0.77	1.1	0.36	0.55	TCGA_BRCA_PanCancer
NARS1	0.0301542	0.978563	0.84	1.1	0.07	0.79	TCGA_BRCA_PanCancer
NCK1	0.0832045	0.925951	0.76	1.1	0.59	0.44	TCGA_BRCA_PanCancer
NDRG1	0.228333	1.03495	0.96	1.1	0.8	0.37	TCGA_BRCA_PanCancer
NSUN6	0.12431	0.977122	0.82	1.2	0.07	0.79	TCGA_BRCA_PanCancer
NUDT3	0.0674852	1.09994	0.96	1.3	2	0.16	TCGA_BRCA_PanCancer
OSBP	0.170552	1.01349	0.86	1.2	0.02	0.88	TCGA_BRCA_PanCancer
OVCA2	0.337165	1.02083	0.84	1.2	0.04	0.84	TCGA_BRCA_PanCancer
PACS1	0.00190716	1.10554	0.94	1.3	1.4	0.23	TCGA_BRCA_PanCancer
PAFAH1B3	0.0907267	0.968316	0.79	1.2	0.1	0.76	TCGA_BRCA_PanCancer
PALLD	0.0519662	0.9603	0.78	1.2	0.14	0.71	TCGA_BRCA_PanCancer
PALM	0.19821	1.04401	0.84	1.3	0.16	0.69	TCGA_BRCA_PanCancer
PCBD1	0.0328498	1.02232	0.87	1.2	0.07	0.79	TCGA_BRCA_PanCancer
PDRG1	0.0191991	0.877456	0.72	1.1	1.6	0.21	TCGA_BRCA_PanCancer
PEA15	0.0853071	1.00692	0.89	1.1	0.01	0.92	TCGA_BRCA_PanCancer
PFDN2	0.0397923	1.03886	0.93	1.2	0.47	0.5	TCGA_BRCA_PanCancer
PGM1	0.157711	1.05768	0.9	1.2	0.45	0.5	TCGA_BRCA_PanCancer
PIN1	0.018532	0.903926	0.73	1.1	0.83	0.36	TCGA_BRCA_PanCancer
PKN2	0.154169	0.942588	0.79	1.1	0.45	0.5	TCGA_BRCA_PanCancer
PLCB4	0.0382795	1.09706	0.92	1.3	1.1	0.29	TCGA_BRCA_PanCancer
PLEC	0.0256799	1.05643	0.92	1.2	0.64	0.42	TCGA_BRCA_PanCancer
PLIN2	0.0565515	0.98292	0.76	1.3	0.02	0.89	TCGA_BRCA_PanCancer
PLIN3	0.114864	1.01548	0.82	1.3	0.02	0.89	TCGA_BRCA_PanCancer
PLS3	0.132258	0.904944	0.7	1.2	0.57	0.45	TCGA_BRCA_PanCancer
PLXNB2	0.00402371	1.07111	0.91	1.3	0.68	0.41	TCGA_BRCA_PanCancer
PML	0.0342766	0.98885	0.84	1.2	0.02	0.89	TCGA_BRCA_PanCancer
PMVK	0.145511	1.06414	0.92	1.2	0.73	0.39	TCGA_BRCA_PanCancer
POLA2	0.0372821	0.918458	0.76	1.1	0.79	0.37	TCGA_BRCA_PanCancer
PPM1B	0.159771	0.943751	0.78	1.1	0.38	0.54	TCGA_BRCA_PanCancer
PPME1	0.114229	0.998062	0.91	1.1	0	0.97	TCGA_BRCA_PanCancer
PPP1CC	0.0583249	0.832333	0.69	1	3.5	0.061	TCGA_BRCA_PanCancer
PPP1R21	0.0439805	1.09035	0.92	1.3	1	0.31	TCGA_BRCA_PanCancer
PPP2CB	0.0579989	0.971391	0.84	1.1	0.15	0.7	TCGA_BRCA_PanCancer
PRKCI	0.0276053	0.943038	0.81	1.1	0.59	0.44	TCGA_BRCA_PanCancer
PTER	0.0269398	0.853977	0.7	1	2.3	0.13	TCGA_BRCA_PanCancer
PTK2	0.0744313	0.969114	0.91	1	0.88	0.35	TCGA_BRCA_PanCancer
PTMS	0.0134169	1.09804	0.93	1.3	1.2	0.27	TCGA_BRCA_PanCancer
PTPN13	0.000531259	0.727998	0.55	0.96	5.2	0.023	TCGA_BRCA_PanCancer
PYGB	0.247845	1.04744	0.86	1.3	0.21	0.65	TCGA_BRCA_PanCancer
RALBP1	0.139132	0.953239	0.82	1.1	0.41	0.52	TCGA_BRCA_PanCancer
RANBP3	0.298092	0.969997	0.82	1.2	0.12	0.73	TCGA_BRCA_PanCancer
RANGAP1	0.192854	0.997445	0.83	1.2	0	0.98	TCGA_BRCA_PanCancer
RAP1GDS1	0.00101302	0.704915	0.5	0.98	4.2	0.04	TCGA_BRCA_PanCancer
RAPH1	0.0384354	1.12217	0.93	1.4	1.4	0.23	TCGA_BRCA_PanCancer
RETSAT	0.0888378	1.05229	0.87	1.3	0.27	0.6	TCGA_BRCA_PanCancer
RIC8A	0.0623511	0.980293	0.83	1.2	0.05	0.82	TCGA_BRCA_PanCancer
RNF214	0.00584198	1.10612	0.96	1.3	1.9	0.17	TCGA_BRCA_PanCancer
ROCK2	0.077163	1.04762	0.88	1.3	0.26	0.61	TCGA_BRCA_PanCancer
RPS6KA1	0.00692361	1.19031	0.98	1.4	3.1	0.078	TCGA_BRCA_PanCancer
RRAGA	0.0931586	0.985955	0.91	1.1	0.11	0.74	TCGA_BRCA_PanCancer
S100A6	0.0266547	1.01625	0.86	1.2	0.04	0.85	TCGA_BRCA_PanCancer
SARS1	0.00259558	0.917114	0.78	1.1	1	0.31	TCGA_BRCA_PanCancer
SDC4	0.0662023	0.905832	0.77	1.1	1.4	0.23	TCGA_BRCA_PanCancer
SEPTIN10	0.0549068	1.09205	0.88	1.3	0.67	0.41	TCGA_BRCA_PanCancer
SEPTIN5	0.0200736	1.05532	0.9	1.2	0.42	0.51	TCGA_BRCA_PanCancer
SERPINB6	0.196297	0.898222	0.73	1.1	1.1	0.3	TCGA_BRCA_PanCancer
SERPINB8	0.0944056	1.01858	0.87	1.2	0.05	0.82	TCGA_BRCA_PanCancer
SERPINH1	0.0962478	1.0423	0.82	1.3	0.11	0.74	TCGA_BRCA_PanCancer
SH3GL1	0.110786	1.0847	0.9	1.3	0.77	0.38	TCGA_BRCA_PanCancer
SLC12A7	0.0200506	1.01563	0.92	1.1	0.09	0.77	TCGA_BRCA_PanCancer
SLC39A14	0.122306	0.947006	0.75	1.2	0.22	0.64	TCGA_BRCA_PanCancer
SLC9A3R2	0.122562	1.01342	0.89	1.1	0.04	0.84	TCGA_BRCA_PanCancer
SLFN5	0.1367	0.956196	0.79	1.2	0.2	0.65	TCGA_BRCA_PanCancer
SMN1	0.00205865	0.739135	0.57	0.97	4.9	0.027	TCGA_BRCA_PanCancer
SNX9	0.104634	0.914278	0.76	1.1	0.88	0.35	TCGA_BRCA_PanCancer
SORBS3	0.327689	1.04644	0.87	1.3	0.22	0.64	TCGA_BRCA_PanCancer
SPTAN1	0.0614334	1.18528	0.98	1.4	3.1	0.08	TCGA_BRCA_PanCancer
STX7	0.0433062	0.929463	0.78	1.1	0.66	0.42	TCGA_BRCA_PanCancer
TAGLN2	0.010522	0.984897	0.87	1.1	0.05	0.82	TCGA_BRCA_PanCancer
TBC1D4	0.029509	1.05919	0.89	1.3	0.4	0.52	TCGA_BRCA_PanCancer
TCEA1	0.0399189	0.949374	0.87	1	1.2	0.27	TCGA_BRCA_PanCancer
TES	0.131698	0.926561	0.77	1.1	0.65	0.42	TCGA_BRCA_PanCancer
THOP1	0.0109582	0.798091	0.61	1	2.8	0.093	TCGA_BRCA_PanCancer
THUMPD1	0.108985	1.00921	0.89	1.1	0.02	0.89	TCGA_BRCA_PanCancer
THYN1	0.00758788	1.20719	1	1.4	4.9	0.027	TCGA_BRCA_PanCancer
TIPRL	0.120498	0.958321	0.86	1.1	0.56	0.45	TCGA_BRCA_PanCancer
TLN1	0.0145341	1.06084	0.89	1.3	0.41	0.52	TCGA_BRCA_PanCancer
TNIP1	0.250121	0.965854	0.79	1.2	0.12	0.73	TCGA_BRCA_PanCancer
TNKS1BP1	0.10974	1.01503	0.87	1.2	0.03	0.85	TCGA_BRCA_PanCancer
TNS3	0.0701059	1.05384	0.86	1.3	0.26	0.61	TCGA_BRCA_PanCancer
TOLLIP	0.0263694	1.01822	0.92	1.1	0.13	0.72	TCGA_BRCA_PanCancer
TPD52	0.051876	0.960296	0.87	1.1	0.65	0.42	TCGA_BRCA_PanCancer
TRIP10	0.0117418	1.18956	1	1.4	4	0.046	TCGA_BRCA_PanCancer
TRMT6	0.0174505	1.00719	0.86	1.2	0.01	0.93	TCGA_BRCA_PanCancer
TSC22D3	0.0662058	0.927242	0.73	1.2	0.39	0.53	TCGA_BRCA_PanCancer
TWF1	0.0134893	0.967606	0.82	1.1	0.14	0.7	TCGA_BRCA_PanCancer
TWF2	0.018361	1.14961	0.98	1.4	2.9	0.089	TCGA_BRCA_PanCancer
TXNRD1	0.10782	0.884485	0.71	1.1	1.3	0.26	TCGA_BRCA_PanCancer
UACA	0.0279171	1.03097	0.85	1.3	0.09	0.76	TCGA_BRCA_PanCancer
UBAP2L	0.139136	0.989922	0.88	1.1	0.03	0.86	TCGA_BRCA_PanCancer
UBE2H	0.00163932	0.846756	0.67	1.1	1.9	0.16	TCGA_BRCA_PanCancer
UPP1	0.0168186	1.01751	0.88	1.2	0.06	0.81	TCGA_BRCA_PanCancer
USP16	0.00138055	0.837478	0.7	1	4	0.045	TCGA_BRCA_PanCancer
UXT	0.206602	1.04385	0.91	1.2	0.36	0.55	TCGA_BRCA_PanCancer
VPS26B	0.00204216	1.09998	0.97	1.2	2.3	0.13	TCGA_BRCA_PanCancer
VPS35	0.137651	0.950641	0.81	1.1	0.38	0.54	TCGA_BRCA_PanCancer
VPS4B	0.137196	1.0129	0.88	1.2	0.03	0.86	TCGA_BRCA_PanCancer
WNK1	0.0132715	0.968447	0.82	1.1	0.14	0.7	TCGA_BRCA_PanCancer
XPNPEP1	0.114892	0.986574	0.82	1.2	0.02	0.89	TCGA_BRCA_PanCancer
YWHAH	0.0694263	0.982192	0.81	1.2	0.04	0.85	TCGA_BRCA_PanCancer
ALCAM	0.0649281	0.998493	0.93	1.1	0	0.96	MetaBric
AMOT	0.110056	1.01131	0.95	1.1	0.11	0.74	MetaBric
AP1S2	0.0503614	0.980078	0.92	1	0.36	0.55	MetaBric
AP2A2	0.160317	0.993217	0.93	1.1	0.04	0.84	MetaBric
ARFGAP3	0.201648	1.02253	0.96	1.1	0.51	0.48	MetaBric
ARHGEF1	0.0542977	0.972539	0.91	1	0.67	0.41	MetaBric
ARHGEF12	0.200691	0.991962	0.93	1.1	0.06	0.81	MetaBric
ARMC8	0.0446258	1.00781	0.94	1.1	0.06	0.81	MetaBric
ASNS	0.121048	1.0275	0.97	1.1	0.79	0.37	MetaBric
ATL3	0.139744	0.997104	0.94	1.1	0.01	0.93	MetaBric
ATP6V1A	0.0044265	1.03208	0.97	1.1	1	0.31	MetaBric
ATP6V1B2	0.125514	0.999028	0.94	1.1	0	0.98	MetaBric
ATXN2L	0.0591648	1.00733	0.95	1.1	0.05	0.82	MetaBric
BCCIP	0.010874	0.980878	0.92	1	0.34	0.56	MetaBric
BID	0.0922896	1.02622	0.96	1.1	0.64	0.42	MetaBric
BOLA1	0.251127	1.0176	0.96	1.1	0.4	0.53	MetaBric
BST2	0.000170949	0.927935	0.87	0.99	4.9	0.026	MetaBric
CAMK2D	0.00951814	1.01903	0.95	1.1	0.31	0.58	MetaBric
CAPG	0.165684	0.988751	0.93	1.1	0.11	0.74	MetaBric
CCDC91	0.0895224	0.979532	0.92	1	0.42	0.52	MetaBric
CD109	0.0696228	0.961365	0.9	1	1.2	0.27	MetaBric
CFL2	0.114982	1.0186	0.96	1.1	0.33	0.57	MetaBric
COPE	0.0690685	1.026	0.96	1.1	0.66	0.42	MetaBric
CPNE1	0.057667	1.00798	0.95	1.1	0.07	0.79	MetaBric
CRLF3	0.149812	0.989809	0.93	1.1	0.09	0.76	MetaBric
CRYZL1	0.299586	0.993228	0.93	1.1	0.04	0.84	MetaBric
CSNK2B	0.00854815	1.0327	0.98	1.1	1.2	0.27	MetaBric
CSTA	4.98767e-05	1.04686	0.99	1.1	2.3	0.13	MetaBric
CTSC	0.230276	1.02533	0.96	1.1	0.54	0.46	MetaBric
CUL5	0.120278	1.04328	0.98	1.1	1.7	0.19	MetaBric
CYFIP1	0.0867761	1.01401	0.95	1.1	0.18	0.67	MetaBric
CYRIB	0.125518	0.980987	0.92	1	0.4	0.53	MetaBric
DDAH2	0.0404303	0.957751	0.9	1	1.6	0.21	MetaBric
DHX36	0.0306547	1.05608	0.99	1.1	3	0.082	MetaBric
DIAPH2	0.128813	0.986387	0.93	1.1	0.18	0.67	MetaBric
DIRAS2	0.00328432	0.929434	0.86	1	3.4	0.063	MetaBric
DNAJA4	0.0332312	1.03989	0.98	1.1	1.6	0.21	MetaBric
DNM1L	0.188217	1.0164	0.96	1.1	0.28	0.6	MetaBric
DPYSL2	0.0642687	0.981888	0.92	1.1	0.28	0.59	MetaBric
DRAP1	0.0659479	0.970846	0.91	1	0.89	0.34	MetaBric
EEF1E1	0.000572408	1.05406	0.99	1.1	2.7	0.098	MetaBric
EIF2B2	0.00337763	1.05362	0.99	1.1	2.8	0.097	MetaBric
EIF2S2	0.0665334	1.04089	0.98	1.1	1.6	0.2	MetaBric
EIF4A2	0.143348	1.01829	0.95	1.1	0.3	0.59	MetaBric
EIF4E	0.140548	0.995065	0.93	1.1	0.02	0.88	MetaBric
EML4	0.0639984	0.99946	0.94	1.1	0	0.99	MetaBric
ESD	0.248859	0.989728	0.93	1.1	0.11	0.74	MetaBric
EXOC4	0.0889145	0.98951	0.93	1.1	0.11	0.74	MetaBric
EXOC6	0.0222446	0.974911	0.92	1	0.69	0.41	MetaBric
EZR	0.0717897	0.972864	0.91	1	0.76	0.38	MetaBric
FLNB	0.121037	0.971706	0.91	1	0.8	0.37	MetaBric
FNBP1L	0.0935353	0.973898	0.91	1	0.67	0.41	MetaBric
FXR1	0.168847	1.02864	0.97	1.1	0.79	0.38	MetaBric
GARS1	0.0247011	1.00415	0.95	1.1	0.02	0.89	MetaBric
GCLM	0.071913	1.02529	0.96	1.1	0.57	0.45	MetaBric
GLMN	0.208557	0.989419	0.93	1.1	0.11	0.74	MetaBric
GNAO1	0.167197	0.972094	0.9	1.1	0.52	0.47	MetaBric
GNPDA1	0.116793	1.01544	0.95	1.1	0.22	0.64	MetaBric
GOLM1	0.095199	0.979063	0.91	1	0.37	0.54	MetaBric
GPRC5A	0.153731	1.01649	0.95	1.1	0.24	0.62	MetaBric
GSTO1	0.0663584	0.990859	0.93	1.1	0.08	0.78	MetaBric
GTF2F2	0.167911	1.00264	0.94	1.1	0.01	0.93	MetaBric
HSPA13	0.28361	0.973198	0.91	1	0.69	0.41	MetaBric
HSPA4L	0.132084	0.980095	0.92	1	0.38	0.54	MetaBric
HSPH1	0.083183	0.995369	0.94	1.1	0.02	0.88	MetaBric
IFT80	0.131257	0.97737	0.91	1	0.42	0.52	MetaBric
IQGAP1	0.0590522	0.979794	0.92	1	0.38	0.54	MetaBric
ITPA	0.111038	0.98108	0.92	1	0.39	0.53	MetaBric
ITPRID2	0.00161852	0.936715	0.87	1	3.2	0.073	MetaBric
KPNA3	0.113656	0.995386	0.93	1.1	0.02	0.89	MetaBric
LACTB2	0.162911	1.02383	0.97	1.1	0.66	0.42	MetaBric
LGALS1	0.00600377	1.03623	0.97	1.1	1.1	0.3	MetaBric
LIMA1	0.209816	0.976417	0.92	1	0.59	0.44	MetaBric
LRBA	0.137001	0.99945	0.94	1.1	0	0.99	MetaBric
LRRC8A	0.0347556	1.05627	1	1.1	3.2	0.072	MetaBric
LTA4H	0.0175805	0.953164	0.9	1	2.2	0.13	MetaBric
LYPLA1	0.131909	0.99099	0.93	1.1	0.09	0.76	MetaBric
LYPLA2	0.137497	1.00081	0.93	1.1	0	0.98	MetaBric
MACF1	0.0469958	0.959192	0.9	1	1.7	0.2	MetaBric
MANBA	0.0706585	0.994729	0.93	1.1	0.02	0.88	MetaBric
MAP1S	0.113187	1.02794	0.97	1.1	0.75	0.38	MetaBric
MAP2K1	0.0209945	1.05956	1	1.1	3.3	0.068	MetaBric
MAP4	0.0670228	0.963052	0.9	1	1.1	0.29	MetaBric
MAPRE1	0.152314	1.02522	0.96	1.1	0.62	0.43	MetaBric
MARCKS	0.0846744	1.04369	0.97	1.1	1.5	0.22	MetaBric
MINDY3	0.0692464	0.981665	0.92	1	0.33	0.56	MetaBric
MYO1C	0.0474869	0.954791	0.89	1	1.8	0.17	MetaBric
NAA15	0.0196909	1.03018	0.97	1.1	0.83	0.36	MetaBric
NAA16	0.0467302	1.03109	0.96	1.1	0.81	0.37	MetaBric
NAMPT	0.149124	1.00659	0.95	1.1	0.04	0.84	MetaBric
NARS1	0.0914446	1.0039	0.94	1.1	0.01	0.9	MetaBric
NCK1	0.0795659	1.01603	0.95	1.1	0.25	0.62	MetaBric
NDRG1	0.060137	0.988828	0.94	1	0.19	0.66	MetaBric
NSUN6	0.015776	0.941477	0.88	1	3.2	0.076	MetaBric
NUDT3	0.012952	0.973951	0.92	1	0.72	0.4	MetaBric
OSBP	0.0946099	0.978514	0.93	1	0.65	0.42	MetaBric
PACS1	0.0371128	0.985227	0.93	1	0.22	0.64	MetaBric
PAFAH1B3	0.00796318	0.980604	0.92	1	0.37	0.54	MetaBric
PALLD	0.0681385	0.977618	0.91	1	0.44	0.51	MetaBric
PALM	0.0390666	0.961472	0.9	1	1.5	0.22	MetaBric
PCBD1	0.0138919	1.0041	0.94	1.1	0.02	0.9	MetaBric
PDRG1	0.0523234	1.02372	0.96	1.1	0.57	0.45	MetaBric
PEA15	0.0103193	0.94891	0.89	1	2.4	0.12	MetaBric
PFDN2	0.147992	0.978092	0.91	1	0.4	0.53	MetaBric
PGM1	0.03867	0.981001	0.92	1	0.36	0.55	MetaBric
PIN1	0.0823599	1.01362	0.96	1.1	0.23	0.63	MetaBric
PKN2	0.00661348	0.985175	0.92	1.1	0.19	0.66	MetaBric
PLCB4	0.11969	1.00958	0.95	1.1	0.09	0.76	MetaBric
PLEC	0.137176	1.0149	0.96	1.1	0.25	0.62	MetaBric
PLIN2	0.056341	1.01351	0.95	1.1	0.16	0.69	MetaBric
PLIN3	0.0322031	0.990745	0.93	1.1	0.08	0.78	MetaBric
PLS3	0.0284109	0.995895	0.93	1.1	0.02	0.9	MetaBric
PLXNB2	0.0065456	1.04786	0.99	1.1	2.4	0.12	MetaBric
PML	0.0499579	1.00795	0.94	1.1	0.05	0.82	MetaBric
PMVK	0.042204	0.991576	0.94	1	0.09	0.77	MetaBric
POLA2	0.0959131	1.01297	0.95	1.1	0.16	0.69	MetaBric
PPM1B	0.148742	0.99693	0.94	1.1	0.01	0.92	MetaBric
PPME1	0.0137861	1.026	0.98	1.1	1.1	0.3	MetaBric
PPP1CC	0.0793462	0.977138	0.92	1	0.5	0.48	MetaBric
PPP2CB	0.329206	0.997019	0.93	1.1	0.01	0.93	MetaBric
PRKCI	0.0420476	1.0024	0.94	1.1	0.01	0.94	MetaBric
PTER	0.117388	1.03266	0.97	1.1	0.89	0.35	MetaBric
PTK2	0.124194	0.991082	0.95	1	0.15	0.7	MetaBric
PTMS	0.16681	1.00016	0.94	1.1	0	1	MetaBric
PTPN13	0.0186111	0.961188	0.9	1	1.2	0.27	MetaBric
PYGB	0.109826	0.983155	0.92	1	0.28	0.6	MetaBric
RALBP1	0.0456601	1.02493	0.97	1.1	0.81	0.37	MetaBric
RANBP3	0.0058405	1.04093	0.98	1.1	1.9	0.16	MetaBric
RANGAP1	0.00232137	1.05244	0.99	1.1	2.6	0.1	MetaBric
RAP1GDS1	0.244223	1.00215	0.94	1.1	0	0.95	MetaBric
RAPH1	0.0553559	1.02731	0.96	1.1	0.66	0.42	MetaBric
RETSAT	0.0487609	1.01074	0.95	1.1	0.1	0.75	MetaBric
RIC8A	0.14304	1.01152	0.96	1.1	0.19	0.66	MetaBric
RNF214	0.00507082	1.06272	1	1.1	3.9	0.049	MetaBric
ROCK2	0.117498	0.978525	0.92	1	0.42	0.52	MetaBric
RPS6KA1	0.0449909	1.01011	0.95	1.1	0.09	0.76	MetaBric
RRAGA	0.0551709	0.973081	0.92	1	0.94	0.33	MetaBric
S100A6	0.0666067	0.967168	0.91	1	0.98	0.32	MetaBric
SARS1	0.127504	0.985182	0.93	1	0.23	0.63	MetaBric
SDC4	0.0872714	1.02404	0.96	1.1	0.57	0.45	MetaBric
SERPINB6	0.170527	0.974246	0.92	1	0.7	0.4	MetaBric
SERPINB8	0.0369469	1.01593	0.95	1.1	0.23	0.63	MetaBric
SERPINH1	0.105617	0.995637	0.93	1.1	0.02	0.89	MetaBric
SH3GL1	0.273854	1.0022	0.94	1.1	0	0.95	MetaBric
SLC12A7	0.0451015	0.981193	0.92	1	0.31	0.58	MetaBric
SLC39A14	0.135255	1.00891	0.95	1.1	0.08	0.77	MetaBric
SLC9A3R2	0.0230611	0.946155	0.89	1	3.1	0.08	MetaBric
SLFN5	0.0985515	1.0038	0.94	1.1	0.01	0.91	MetaBric
SMN1	0.167468	0.993826	0.93	1.1	0.03	0.85	MetaBric
SNX9	0.00901535	1.01866	0.95	1.1	0.29	0.59	MetaBric
SORBS3	0.140709	1.00246	0.95	1.1	0.01	0.93	MetaBric
SPTAN1	0.160395	1.01721	0.95	1.1	0.28	0.6	MetaBric
STX7	0.0195159	1.01688	0.96	1.1	0.28	0.6	MetaBric
TAGLN2	0.095378	1.02434	0.96	1.1	0.58	0.45	MetaBric
TBC1D4	0.289892	0.999895	0.94	1.1	0	1	MetaBric
TCEA1	0.308342	0.99233	0.93	1.1	0.06	0.81	MetaBric
TES	0.063409	1.01801	0.95	1.1	0.29	0.59	MetaBric
THOP1	0.0461593	1.04201	0.97	1.1	1.5	0.23	MetaBric
THUMPD1	0.0390842	0.97029	0.91	1	0.95	0.33	MetaBric
THYN1	0.00649328	0.97155	0.92	1	0.96	0.33	MetaBric
TIPRL	0.0568944	1.02703	0.97	1.1	0.82	0.36	MetaBric
TLN1	0.0687371	0.998323	0.94	1.1	0	0.96	MetaBric
TNIP1	0.131729	1.01284	0.95	1.1	0.16	0.69	MetaBric
TNKS1BP1	0.0747017	1.00426	0.94	1.1	0.02	0.9	MetaBric
TNS3	0.123371	1.0165	0.95	1.1	0.23	0.63	MetaBric
TOLLIP	0.180347	1.00625	0.95	1.1	0.04	0.84	MetaBric
TPD52	0.0149373	1.03094	0.98	1.1	1.2	0.28	MetaBric
TRIP10	0.108876	1.00604	0.94	1.1	0.03	0.86	MetaBric
TRMT6	0.10131	1.01463	0.95	1.1	0.2	0.65	MetaBric
TSC22D3	0.110738	1.01893	0.96	1.1	0.37	0.54	MetaBric
TWF1	0.0610103	0.979721	0.92	1	0.36	0.55	MetaBric
TWF2	0.0740425	0.979063	0.92	1	0.39	0.53	MetaBric
TXNRD1	0.0681675	1.04937	0.98	1.1	2	0.16	MetaBric
UACA	0.0028029	0.938024	0.88	1	3.7	0.054	MetaBric
UBAP2L	0.0199401	1.00684	0.95	1.1	0.05	0.82	MetaBric
UBE2H	0.055865	0.970397	0.91	1	0.86	0.35	MetaBric
UPP1	0.0213042	1.02819	0.97	1.1	0.79	0.37	MetaBric
USP16	0.255731	0.992329	0.94	1.1	0.07	0.79	MetaBric
UXT	0.0335574	1.04762	0.98	1.1	2.1	0.15	MetaBric
VPS26B	0.00375139	1.01341	0.95	1.1	0.18	0.67	MetaBric
VPS35	0.0924775	1.0164	0.96	1.1	0.34	0.56	MetaBric
VPS4B	0.14708	1.01863	0.96	1.1	0.39	0.53	MetaBric
WNK1	0.0936309	0.983224	0.93	1	0.34	0.56	MetaBric
XPNPEP1	0.00179343	1.04339	0.98	1.1	1.7	0.19	MetaBric
YWHAH	0.0517346	1.02372	0.97	1.1	0.62	0.43	MetaBric

## Sheet: OS of Commonly down regulated
GeneName	LogRank P-value	Univariant Hazard ratio	HR.Confidence.lower	HR.Confidence.upper	wald.test	Hazard ratio P-value	Data
ABCB10	0.0952205	0.938363	0.83	1.1	1	0.32	TCGA_BRCA_PanCancer
ABCD1	0.0372172	0.952681	0.82	1.1	0.42	0.52	TCGA_BRCA_PanCancer
ABCD3	0.00988116	0.774004	0.59	1	3.5	0.061	TCGA_BRCA_PanCancer
ACAA1	0.069123	1.07365	0.87	1.3	0.45	0.5	TCGA_BRCA_PanCancer
ACOX3	0.00894657	0.87122	0.7	1.1	1.5	0.22	TCGA_BRCA_PanCancer
ACSL1	0.100515	1.01357	0.8	1.3	0.01	0.91	TCGA_BRCA_PanCancer
ADCY9	0.104107	0.928331	0.76	1.1	0.56	0.46	TCGA_BRCA_PanCancer
ADNP	0.132227	0.975236	0.83	1.1	0.1	0.75	TCGA_BRCA_PanCancer
AIF1L	0.0168516	1.1004	0.93	1.3	1.3	0.26	TCGA_BRCA_PanCancer
ALKBH1	0.0481082	1.06628	0.9	1.3	0.58	0.45	TCGA_BRCA_PanCancer
ALKBH5	0.0495478	0.99559	0.83	1.2	0	0.96	TCGA_BRCA_PanCancer
ANK3	0.128116	0.947933	0.8	1.1	0.39	0.53	TCGA_BRCA_PanCancer
ANKRD52	0.0949824	0.936455	0.78	1.1	0.48	0.49	TCGA_BRCA_PanCancer
ANO10	0.161499	0.987734	0.8	1.2	0.01	0.91	TCGA_BRCA_PanCancer
ASCC3	0.0293866	1.13846	1	1.3	3.6	0.057	TCGA_BRCA_PanCancer
ASS1	0.0416219	1.07497	0.91	1.3	0.73	0.39	TCGA_BRCA_PanCancer
ATP5F1D	0.0494827	0.983457	0.76	1.3	0.02	0.9	TCGA_BRCA_PanCancer
ATP5ME	0.0116596	1.00477	0.82	1.2	0	0.96	TCGA_BRCA_PanCancer
ATP6AP1	0.00400018	0.822296	0.66	1	2.9	0.09	TCGA_BRCA_PanCancer
ATP6V0D1	0.0777559	0.935665	0.77	1.1	0.48	0.49	TCGA_BRCA_PanCancer
ATPAF2	0.159728	0.991749	0.81	1.2	0.01	0.94	TCGA_BRCA_PanCancer
ATRAID	0.0271302	1.11058	0.96	1.3	1.9	0.16	TCGA_BRCA_PanCancer
B4GALNT1	0.134196	1.06245	0.99	1.1	3	0.082	TCGA_BRCA_PanCancer
B4GALT4	0.0264603	0.881339	0.73	1.1	1.6	0.2	TCGA_BRCA_PanCancer
BAHD1	0.00632106	1.07766	0.88	1.3	0.52	0.47	TCGA_BRCA_PanCancer
BCAM	0.249236	1.00187	0.88	1.1	0	0.98	TCGA_BRCA_PanCancer
BCAP31	0.018651	0.846063	0.69	1	2.4	0.12	TCGA_BRCA_PanCancer
BCKDK	0.102905	0.986093	0.86	1.1	0.04	0.84	TCGA_BRCA_PanCancer
BPTF	0.0691663	0.986177	0.9	1.1	0.08	0.77	TCGA_BRCA_PanCancer
BRD8	0.0611168	0.876967	0.73	1	2	0.15	TCGA_BRCA_PanCancer
BRI3BP	0.0354631	1.07219	0.92	1.3	0.78	0.38	TCGA_BRCA_PanCancer
BRWD1	0.0462972	0.964024	0.81	1.1	0.17	0.68	TCGA_BRCA_PanCancer
BUD23	0.182712	0.959189	0.82	1.1	0.25	0.61	TCGA_BRCA_PanCancer
C7ORF50	0.335252	0.94098	0.78	1.1	0.39	0.53	TCGA_BRCA_PanCancer
CA12	0.01872	0.781359	0.61	0.99	4.1	0.043	TCGA_BRCA_PanCancer
CASK	0.0620518	1.11649	0.96	1.3	1.9	0.17	TCGA_BRCA_PanCancer
CBX3	0.0126988	0.840727	0.69	1	3	0.084	TCGA_BRCA_PanCancer
CBX5	0.101305	0.977359	0.8	1.2	0.05	0.83	TCGA_BRCA_PanCancer
CCDC115	0.0231972	1.14351	0.96	1.4	2.2	0.14	TCGA_BRCA_PanCancer
CD46	0.0328002	0.981907	0.86	1.1	0.07	0.79	TCGA_BRCA_PanCancer
CD47	0.00227362	0.90833	0.73	1.1	0.78	0.38	TCGA_BRCA_PanCancer
CD55	0.170161	1.01152	0.83	1.2	0.01	0.91	TCGA_BRCA_PanCancer
CDC40	0.0359007	0.986885	0.9	1.1	0.08	0.77	TCGA_BRCA_PanCancer
CELF1	0.154198	0.991851	0.82	1.2	0.01	0.93	TCGA_BRCA_PanCancer
CENPF	0.135086	0.924236	0.79	1.1	1	0.31	TCGA_BRCA_PanCancer
CENPH	2.63703e-05	0.793842	0.62	1	3.5	0.061	TCGA_BRCA_PanCancer
CENPV	0.0344412	1.02902	0.85	1.2	0.09	0.77	TCGA_BRCA_PanCancer
CERS1	0.0624494	1.07966	0.93	1.3	1	0.31	TCGA_BRCA_PanCancer
CERS2	0.0695971	0.960258	0.84	1.1	0.34	0.56	TCGA_BRCA_PanCancer
CHCHD2	0.109357	0.964607	0.83	1.1	0.23	0.63	TCGA_BRCA_PanCancer
CHD1	0.0275593	0.941876	0.69	1.3	0.15	0.7	TCGA_BRCA_PanCancer
CHD7	0.0623771	1.07066	0.97	1.2	1.9	0.17	TCGA_BRCA_PanCancer
CHERP	0.0655109	1.00007	0.87	1.2	0	1	TCGA_BRCA_PanCancer
CHID1	0.0458196	1.03486	0.83	1.3	0.09	0.76	TCGA_BRCA_PanCancer
CHPF	0.221206	0.991338	0.8	1.2	0.01	0.94	TCGA_BRCA_PanCancer
CLPTM1L	0.0564318	1.0143	0.92	1.1	0.09	0.76	TCGA_BRCA_PanCancer
CNPY3	0.209946	1.10961	0.95	1.3	1.8	0.18	TCGA_BRCA_PanCancer
COA6	0.0372952	0.965061	0.84	1.1	0.27	0.61	TCGA_BRCA_PanCancer
COX11	0.00926586	0.912628	0.81	1	2.3	0.13	TCGA_BRCA_PanCancer
COX6C	0.000268177	0.888957	0.74	1.1	1.6	0.21	TCGA_BRCA_PanCancer
CPSF6	0.00363188	0.854005	0.71	1	3	0.084	TCGA_BRCA_PanCancer
CRABP2	0.0962466	0.910366	0.76	1.1	1.1	0.3	TCGA_BRCA_PanCancer
CTR9	0.00181505	0.827958	0.69	1	4	0.046	TCGA_BRCA_PanCancer
CTSH	0.0449582	1.05231	0.87	1.3	0.28	0.59	TCGA_BRCA_PanCancer
CYP1B1	0.165396	1.06845	0.9	1.3	0.61	0.43	TCGA_BRCA_PanCancer
CYP51A1	0.0158017	0.91311	0.68	1.2	0.37	0.54	TCGA_BRCA_PanCancer
DDB1	0.0487042	0.945741	0.83	1.1	0.65	0.42	TCGA_BRCA_PanCancer
DDX27	0.0727471	0.986477	0.89	1.1	0.07	0.79	TCGA_BRCA_PanCancer
DDX39B	0.016508	1.21048	1	1.5	3.8	0.053	TCGA_BRCA_PanCancer
DDX41	0.086964	0.979135	0.83	1.2	0.06	0.8	TCGA_BRCA_PanCancer
DDX42	0.0636729	0.965425	0.88	1.1	0.57	0.45	TCGA_BRCA_PanCancer
DDX49	0.15531	1.04482	0.89	1.2	0.27	0.6	TCGA_BRCA_PanCancer
DDX5	0.0194808	0.905504	0.79	1	2	0.16	TCGA_BRCA_PanCancer
DDX55	0.0802901	1.02501	0.91	1.2	0.15	0.7	TCGA_BRCA_PanCancer
DDX56	0.0359413	1.07301	0.95	1.2	1.2	0.27	TCGA_BRCA_PanCancer
DHODH	0.234248	0.971297	0.8	1.2	0.09	0.77	TCGA_BRCA_PanCancer
DHRS2	0.153361	0.854975	0.64	1.1	1.2	0.28	TCGA_BRCA_PanCancer
DHX37	0.037561	1.03874	0.94	1.1	0.55	0.46	TCGA_BRCA_PanCancer
DLG5	0.125196	0.992054	0.81	1.2	0.01	0.94	TCGA_BRCA_PanCancer
DNAJC15	0.11482	0.953281	0.78	1.2	0.21	0.65	TCGA_BRCA_PanCancer
DPY19L3	0.25172	0.978034	0.81	1.2	0.05	0.82	TCGA_BRCA_PanCancer
DUS2	0.421397	0.985111	0.82	1.2	0.03	0.87	TCGA_BRCA_PanCancer
EBP	0.0570171	0.865311	0.67	1.1	1.3	0.25	TCGA_BRCA_PanCancer
EFHD1	0.0278662	0.843442	0.66	1.1	1.9	0.17	TCGA_BRCA_PanCancer
EHMT1	0.03674	1.08371	0.92	1.3	0.87	0.35	TCGA_BRCA_PanCancer
EHMT2	0.000238412	1.08614	0.94	1.3	1.2	0.28	TCGA_BRCA_PanCancer
ELOVL2	0.00255351	1.05938	0.85	1.3	0.27	0.61	TCGA_BRCA_PanCancer
ELOVL5	0.0280433	0.872029	0.67	1.1	1	0.31	TCGA_BRCA_PanCancer
EMC4	0.0862665	0.914009	0.75	1.1	0.78	0.38	TCGA_BRCA_PanCancer
EMC7	0.01543	0.897948	0.73	1.1	1.1	0.3	TCGA_BRCA_PanCancer
EMD	0.0238379	0.914727	0.76	1.1	0.88	0.35	TCGA_BRCA_PanCancer
EP400	0.154718	0.969515	0.81	1.2	0.11	0.74	TCGA_BRCA_PanCancer
EPHX1	0.0707524	0.992268	0.87	1.1	0.01	0.91	TCGA_BRCA_PanCancer
EPN2	0.148542	1.04123	0.93	1.2	0.49	0.49	TCGA_BRCA_PanCancer
ESYT1	0.153916	1.04225	0.86	1.3	0.17	0.68	TCGA_BRCA_PanCancer
FADS1	0.0611984	0.975605	0.89	1.1	0.29	0.59	TCGA_BRCA_PanCancer
FAM177A1	0.00436708	0.788551	0.65	0.96	5.4	0.02	TCGA_BRCA_PanCancer
FAM3C	0.0486688	0.849964	0.67	1.1	1.8	0.18	TCGA_BRCA_PanCancer
FANCD2	0.0269888	0.872527	0.72	1.1	2	0.16	TCGA_BRCA_PanCancer
FARP2	0.0920762	1.06379	0.88	1.3	0.39	0.53	TCGA_BRCA_PanCancer
FBXO11	0.0951612	1.05056	0.87	1.3	0.27	0.6	TCGA_BRCA_PanCancer
FDFT1	0.0395635	0.859912	0.7	1.1	2.1	0.15	TCGA_BRCA_PanCancer
FDXR	0.105635	0.951376	0.8	1.1	0.31	0.58	TCGA_BRCA_PanCancer
FKBP8	0.0756794	1.04082	0.86	1.3	0.17	0.68	TCGA_BRCA_PanCancer
FMC1	0.247409	0.979223	0.82	1.2	0.06	0.81	TCGA_BRCA_PanCancer
FRK	0.000497243	1.25413	1.1	1.4	11	0.0011	TCGA_BRCA_PanCancer
FTSJ3	0.0157807	0.977519	0.92	1	0.47	0.49	TCGA_BRCA_PanCancer
FUBP1	0.0802991	0.904271	0.75	1.1	1.1	0.3	TCGA_BRCA_PanCancer
FUNDC2	0.00935877	0.77523	0.58	1	3.1	0.078	TCGA_BRCA_PanCancer
G6PD	0.0115981	0.935213	0.75	1.2	0.36	0.55	TCGA_BRCA_PanCancer
GAA	0.25023	0.968858	0.81	1.2	0.13	0.72	TCGA_BRCA_PanCancer
GALNS	0.0604458	1.0395	0.82	1.3	0.1	0.75	TCGA_BRCA_PanCancer
GCAT	0.0232593	0.980861	0.79	1.2	0.03	0.86	TCGA_BRCA_PanCancer
GDAP1	0.0206005	0.778861	0.44	1.4	0.73	0.39	TCGA_BRCA_PanCancer
GDPD3	0.0348091	0.755009	0.55	1	3.2	0.074	TCGA_BRCA_PanCancer
GLA	0.00696738	0.933465	0.75	1.2	0.38	0.54	TCGA_BRCA_PanCancer
GLB1	0.183097	0.900004	0.73	1.1	0.97	0.33	TCGA_BRCA_PanCancer
GNA13	0.0459913	0.975318	0.88	1.1	0.21	0.64	TCGA_BRCA_PanCancer
GOLM2	0.000394316	0.90099	0.74	1.1	1.1	0.3	TCGA_BRCA_PanCancer
GPD2	0.112844	0.934015	0.73	1.2	0.29	0.59	TCGA_BRCA_PanCancer
GREB1	0.00622787	0.773531	0.59	1	3.3	0.071	TCGA_BRCA_PanCancer
GRSF1	0.0275878	0.95589	0.82	1.1	0.34	0.56	TCGA_BRCA_PanCancer
GTF3C2	0.0549259	1.06559	0.94	1.2	1	0.31	TCGA_BRCA_PanCancer
GTPBP6	0.273624	0.987444	0.81	1.2	0.02	0.9	TCGA_BRCA_PanCancer
GUSB	0.00130601	1.05437	0.94	1.2	0.79	0.37	TCGA_BRCA_PanCancer
H1.10	0.129152	1.0328	0.85	1.3	0.1	0.75	TCGA_BRCA_PanCancer
HARS2	0.0180131	0.8591	0.73	1	3.2	0.074	TCGA_BRCA_PanCancer
HIP1	0.197747	1.00364	0.83	1.2	0	0.97	TCGA_BRCA_PanCancer
HMGN3	0.063875	1.07877	0.88	1.3	0.55	0.46	TCGA_BRCA_PanCancer
HNRNPA2B1	0.00509739	0.863424	0.7	1.1	2	0.16	TCGA_BRCA_PanCancer
HNRNPA3	0.000551058	0.937455	0.76	1.2	0.37	0.54	TCGA_BRCA_PanCancer
HNRNPH1	0.168094	0.95481	0.78	1.2	0.21	0.64	TCGA_BRCA_PanCancer
HNRNPK	0.251159	0.977096	0.8	1.2	0.05	0.82	TCGA_BRCA_PanCancer
HNRNPL	0.00790168	0.931565	0.77	1.1	0.5	0.48	TCGA_BRCA_PanCancer
HNRNPU	0.0162677	0.903751	0.77	1.1	1.4	0.23	TCGA_BRCA_PanCancer
HSD17B10	0.0660262	0.911536	0.76	1.1	0.97	0.32	TCGA_BRCA_PanCancer
HSDL1	0.00989216	0.880903	0.69	1.1	0.99	0.32	TCGA_BRCA_PanCancer
HTATIP2	0.15591	1.01364	0.84	1.2	0.02	0.89	TCGA_BRCA_PanCancer
HTATSF1	5.93926e-05	0.964821	0.84	1.1	0.25	0.61	TCGA_BRCA_PanCancer
IARS2	0.00792793	0.957288	0.86	1.1	0.6	0.44	TCGA_BRCA_PanCancer
IRF2BP2	0.0177304	1.05457	0.94	1.2	0.8	0.37	TCGA_BRCA_PanCancer
IVD	0.186951	0.933924	0.75	1.2	0.36	0.55	TCGA_BRCA_PanCancer
JARID2	0.0610947	1.07176	0.93	1.2	0.94	0.33	TCGA_BRCA_PanCancer
KDM2A	0.159743	0.970294	0.89	1.1	0.53	0.47	TCGA_BRCA_PanCancer
KDM5B	0.0144465	0.976975	0.88	1.1	0.18	0.68	TCGA_BRCA_PanCancer
KIDINS220	0.053138	0.970625	0.82	1.2	0.12	0.73	TCGA_BRCA_PanCancer
KPNA2	0.000347624	0.897223	0.78	1	2.3	0.13	TCGA_BRCA_PanCancer
LAD1	0.000815981	1.13926	0.98	1.3	2.8	0.092	TCGA_BRCA_PanCancer
LAS1L	0.0142924	0.925057	0.78	1.1	0.79	0.37	TCGA_BRCA_PanCancer
LDAH	0.110286	0.997807	0.81	1.2	0	0.98	TCGA_BRCA_PanCancer
LDHD	0.0371948	0.850788	0.54	1.3	0.49	0.48	TCGA_BRCA_PanCancer
LPCAT1	0.069347	1.19488	1.1	1.3	9.5	0.0021	TCGA_BRCA_PanCancer
LPCAT2	0.017655	1.06109	0.85	1.3	0.27	0.6	TCGA_BRCA_PanCancer
LRPAP1	0.285196	0.944734	0.75	1.2	0.23	0.63	TCGA_BRCA_PanCancer
LRWD1	0.032723	0.997549	0.84	1.2	0	0.98	TCGA_BRCA_PanCancer
LSM14B	0.0725672	0.960326	0.87	1.1	0.63	0.43	TCGA_BRCA_PanCancer
LYRM1	0.120512	0.951809	0.82	1.1	0.4	0.53	TCGA_BRCA_PanCancer
MAL2	0.0380109	0.905347	0.82	1	4	0.047	TCGA_BRCA_PanCancer
MAN2B1	0.309584	1.00173	0.8	1.2	0	0.99	TCGA_BRCA_PanCancer
MBD4	0.00699566	0.951674	0.8	1.1	0.33	0.56	TCGA_BRCA_PanCancer
MBOAT7	0.133017	0.955313	0.81	1.1	0.28	0.6	TCGA_BRCA_PanCancer
MBTD1	0.029439	0.953794	0.85	1.1	0.68	0.41	TCGA_BRCA_PanCancer
MCM10	0.0142312	0.979169	0.88	1.1	0.15	0.7	TCGA_BRCA_PanCancer
MED12	0.103685	1.05021	0.87	1.3	0.25	0.62	TCGA_BRCA_PanCancer
MED13	0.0427656	0.993185	0.9	1.1	0.02	0.89	TCGA_BRCA_PanCancer
MGAT4A	0.0360433	1.01338	0.82	1.3	0.01	0.9	TCGA_BRCA_PanCancer
MIS18BP1	0.0103978	0.833325	0.67	1	2.8	0.094	TCGA_BRCA_PanCancer
MKI67	0.0468772	0.869196	0.7	1.1	1.6	0.21	TCGA_BRCA_PanCancer
MLYCD	0.178453	1.05264	0.86	1.3	0.25	0.62	TCGA_BRCA_PanCancer
MORF4L1	0.257273	1.00679	0.87	1.2	0.01	0.93	TCGA_BRCA_PanCancer
MPP2	0.184346	0.871153	0.66	1.1	1	0.32	TCGA_BRCA_PanCancer
MREG	0.0286723	1.06636	0.87	1.3	0.37	0.54	TCGA_BRCA_PanCancer
MRFAP1	0.0597184	0.882883	0.73	1.1	1.5	0.21	TCGA_BRCA_PanCancer
MRPL42	0.000828897	0.741807	0.59	0.94	6.3	0.012	TCGA_BRCA_PanCancer
MTHFD1L	0.161084	1.05208	0.9	1.2	0.38	0.54	TCGA_BRCA_PanCancer
MTIF2	0.373789	1.04943	0.91	1.2	0.45	0.5	TCGA_BRCA_PanCancer
MX1	0.00298271	0.882317	0.71	1.1	1.2	0.27	TCGA_BRCA_PanCancer
N4BP3	0.0488101	0.935352	0.74	1.2	0.33	0.57	TCGA_BRCA_PanCancer
NCBP2AS2	0.104871	1.00918	0.88	1.2	0.02	0.9	TCGA_BRCA_PanCancer
NENF	0.316046	1.04221	0.94	1.2	0.62	0.43	TCGA_BRCA_PanCancer
NFU1	0.0597274	0.845234	0.67	1.1	2	0.16	TCGA_BRCA_PanCancer
NIPBL	0.0363032	1.07984	0.92	1.3	0.87	0.35	TCGA_BRCA_PanCancer
NIT2	0.0741083	0.940337	0.8	1.1	0.54	0.46	TCGA_BRCA_PanCancer
NKTR	0.0631177	1.16958	0.97	1.4	2.8	0.094	TCGA_BRCA_PanCancer
NLN	0.00824732	0.817619	0.66	1	3.3	0.069	TCGA_BRCA_PanCancer
NME6	0.07841	1.01477	0.84	1.2	0.02	0.88	TCGA_BRCA_PanCancer
NONO	0.00164243	0.907758	0.75	1.1	1	0.31	TCGA_BRCA_PanCancer
NRAS	0.018399	0.881674	0.73	1.1	1.8	0.19	TCGA_BRCA_PanCancer
NSD2	0.254997	0.946467	0.78	1.1	0.32	0.57	TCGA_BRCA_PanCancer
NSDHL	0.0268693	0.784589	0.62	1	3.9	0.049	TCGA_BRCA_PanCancer
NT5C3A	0.00789278	0.822528	0.66	1	3	0.083	TCGA_BRCA_PanCancer
NUCB1	0.0460775	1.0764	0.89	1.3	0.59	0.44	TCGA_BRCA_PanCancer
NUDT6	0.0396524	0.84894	0.68	1.1	2.2	0.14	TCGA_BRCA_PanCancer
NXT1	0.125227	1.04697	0.92	1.2	0.48	0.49	TCGA_BRCA_PanCancer
OGT	0.420764	1.08889	0.9	1.3	0.73	0.39	TCGA_BRCA_PanCancer
ORC2	0.182262	0.994502	0.82	1.2	0	0.96	TCGA_BRCA_PanCancer
P4HB	0.00887987	0.926973	0.78	1.1	0.75	0.38	TCGA_BRCA_PanCancer
PC	0.121353	1.00545	0.9	1.1	0.01	0.92	TCGA_BRCA_PanCancer
PCYOX1L	0.0475259	0.870088	0.72	1	2.2	0.14	TCGA_BRCA_PanCancer
PDIA6	0.0442655	0.943433	0.79	1.1	0.44	0.51	TCGA_BRCA_PanCancer
PDPR	0.144972	0.8968	0.71	1.1	0.81	0.37	TCGA_BRCA_PanCancer
PDSS2	0.148249	0.985477	0.91	1.1	0.13	0.72	TCGA_BRCA_PanCancer
PEF1	0.146721	0.945153	0.79	1.1	0.36	0.55	TCGA_BRCA_PanCancer
PEX3	0.00732187	0.888761	0.76	1	2.1	0.15	TCGA_BRCA_PanCancer
PGAM5	0.0758713	0.979999	0.83	1.2	0.05	0.82	TCGA_BRCA_PanCancer
PHIP	0.139632	1.08596	0.89	1.3	0.66	0.42	TCGA_BRCA_PanCancer
PIAS4	0.075574	1.06223	0.87	1.3	0.35	0.55	TCGA_BRCA_PanCancer
PIEZO1	0.0131481	0.984064	0.79	1.2	0.02	0.89	TCGA_BRCA_PanCancer
PITRM1	0.0794968	0.928398	0.81	1.1	1.1	0.29	TCGA_BRCA_PanCancer
PMPCA	0.0253833	1.03604	0.89	1.2	0.22	0.64	TCGA_BRCA_PanCancer
PNKD	0.00386629	1.20561	1	1.4	4.6	0.032	TCGA_BRCA_PanCancer
POLDIP2	0.14533	0.957758	0.86	1.1	0.61	0.44	TCGA_BRCA_PanCancer
POLR2C	0.13853	0.955065	0.82	1.1	0.33	0.57	TCGA_BRCA_PanCancer
POLR2G	0.0270531	0.897493	0.77	1	1.8	0.17	TCGA_BRCA_PanCancer
POR	0.0885115	1.00342	0.84	1.2	0	0.97	TCGA_BRCA_PanCancer
PPAN	0.0502716	1.01155	0.84	1.2	0.02	0.9	TCGA_BRCA_PanCancer
PPM1D	0.000409338	1.0198	0.97	1.1	0.7	0.4	TCGA_BRCA_PanCancer
PPP1R15B	0.0494372	0.991211	0.9	1.1	0.03	0.87	TCGA_BRCA_PanCancer
PRPF6	0.185593	0.987002	0.88	1.1	0.05	0.82	TCGA_BRCA_PanCancer
PTGES	0.137909	0.874975	0.69	1.1	1.1	0.28	TCGA_BRCA_PanCancer
PTPMT1	0.0800674	0.883693	0.73	1.1	1.6	0.21	TCGA_BRCA_PanCancer
PTPRK	0.137694	1.05443	0.91	1.2	0.52	0.47	TCGA_BRCA_PanCancer
PUS1	0.0329023	1.12018	0.94	1.3	1.7	0.2	TCGA_BRCA_PanCancer
PYROXD2	0.0460157	1.08434	0.87	1.3	0.54	0.46	TCGA_BRCA_PanCancer
RBBP8NL	0.0550605	1.08793	0.95	1.2	1.6	0.21	TCGA_BRCA_PanCancer
RBM3	0.174024	0.945418	0.77	1.2	0.27	0.6	TCGA_BRCA_PanCancer
RBM39	0.280152	1.03035	0.89	1.2	0.17	0.68	TCGA_BRCA_PanCancer
REST	0.0294572	1.06076	0.86	1.3	0.31	0.57	TCGA_BRCA_PanCancer
RIDA	0.000699101	0.860537	0.76	0.98	5.4	0.02	TCGA_BRCA_PanCancer
RNASET2	0.0215338	1.17216	0.98	1.4	3.1	0.078	TCGA_BRCA_PanCancer
RNF139	0.0136562	0.932671	0.84	1	1.8	0.18	TCGA_BRCA_PanCancer
RPL13	0.0301837	1.11766	0.93	1.3	1.4	0.23	TCGA_BRCA_PanCancer
RPS23	0.00692829	0.932941	0.76	1.1	0.47	0.49	TCGA_BRCA_PanCancer
RPS7	0.0334983	1.09119	0.97	1.2	2	0.15	TCGA_BRCA_PanCancer
RRP1	0.0022985	1.00508	0.86	1.2	0	0.95	TCGA_BRCA_PanCancer
RRP15	0.0031549	0.891285	0.78	1	3.1	0.079	TCGA_BRCA_PanCancer
SCD	0.000922883	0.997493	0.81	1.2	0	0.98	TCGA_BRCA_PanCancer
SCPEP1	0.0731872	0.994535	0.81	1.2	0	0.96	TCGA_BRCA_PanCancer
SDHAF2	0.00420726	1.00193	0.89	1.1	0	0.98	TCGA_BRCA_PanCancer
SEC63	0.0821508	0.947762	0.85	1.1	0.85	0.36	TCGA_BRCA_PanCancer
SEMA3C	0.129419	1.10401	0.93	1.3	1.2	0.27	TCGA_BRCA_PanCancer
SEMA4C	0.00389033	1.10029	0.95	1.3	1.8	0.19	TCGA_BRCA_PanCancer
SF1	0.00523028	1.15144	0.98	1.4	2.9	0.089	TCGA_BRCA_PanCancer
SFXN5	0.232367	0.974321	0.76	1.3	0.04	0.84	TCGA_BRCA_PanCancer
SIN3B	0.0217761	1.07612	0.93	1.2	0.93	0.33	TCGA_BRCA_PanCancer
SLC15A4	0.136584	1.05031	0.87	1.3	0.25	0.62	TCGA_BRCA_PanCancer
SLC16A7	0.0993443	1.01194	0.88	1.2	0.03	0.87	TCGA_BRCA_PanCancer
SLC22A5	0.0495984	0.906896	0.74	1.1	0.94	0.33	TCGA_BRCA_PanCancer
SLC26A6	0.419616	1.00798	0.76	1.3	0	0.96	TCGA_BRCA_PanCancer
SLC35B2	0.0284609	1.01436	0.91	1.1	0.07	0.79	TCGA_BRCA_PanCancer
SLC9A7	0.0944095	1.07377	0.94	1.2	1	0.31	TCGA_BRCA_PanCancer
SND1	0.0352977	0.8652	0.72	1	2.2	0.14	TCGA_BRCA_PanCancer
SNIP1	0.117588	0.92682	0.77	1.1	0.61	0.44	TCGA_BRCA_PanCancer
SNRNP70	0.00722279	1.12834	0.94	1.4	1.7	0.2	TCGA_BRCA_PanCancer
SOD2	0.147825	1.07754	0.86	1.4	0.42	0.52	TCGA_BRCA_PanCancer
SPTY2D1	0.0162802	0.924629	0.77	1.1	0.68	0.41	TCGA_BRCA_PanCancer
SQLE	0.00725677	0.928983	0.84	1	2	0.16	TCGA_BRCA_PanCancer
SRSF2	0.00627867	0.922936	0.77	1.1	0.73	0.39	TCGA_BRCA_PanCancer
SS18L1	0.150851	0.968122	0.88	1.1	0.45	0.5	TCGA_BRCA_PanCancer
STK11IP	0.000948715	1.13055	0.94	1.4	1.8	0.18	TCGA_BRCA_PanCancer
STRBP	0.0388279	0.913218	0.75	1.1	0.8	0.37	TCGA_BRCA_PanCancer
SULF2	0.0257482	0.969374	0.8	1.2	0.1	0.75	TCGA_BRCA_PanCancer
SUPT6H	0.102291	1.00458	0.93	1.1	0.01	0.91	TCGA_BRCA_PanCancer
SUSD2	0.0116562	1.01856	0.97	1.1	0.66	0.42	TCGA_BRCA_PanCancer
SYNPO2	0.185718	1.00595	0.81	1.2	0	0.96	TCGA_BRCA_PanCancer
TACO1	0.00529133	0.966899	0.89	1	0.68	0.41	TCGA_BRCA_PanCancer
TAF12	0.0144282	0.90956	0.74	1.1	0.81	0.37	TCGA_BRCA_PanCancer
TAF9B	0.00137707	0.815359	0.65	1	3.2	0.074	TCGA_BRCA_PanCancer
TBRG4	0.0765277	1.01143	0.9	1.1	0.03	0.85	TCGA_BRCA_PanCancer
TBX2	0.14619	1.04031	0.89	1.2	0.24	0.62	TCGA_BRCA_PanCancer
TDRKH	0.0186926	1.04592	0.97	1.1	1.2	0.27	TCGA_BRCA_PanCancer
TMEM164	0.0700638	0.927496	0.69	1.3	0.24	0.62	TCGA_BRCA_PanCancer
TMLHE	0.0666262	0.861211	0.7	1.1	2	0.16	TCGA_BRCA_PanCancer
TMX4	0.0637161	0.990589	0.81	1.2	0.01	0.93	TCGA_BRCA_PanCancer
TOP2A	0.0054457	0.942856	0.82	1.1	0.69	0.41	TCGA_BRCA_PanCancer
TOR1A	0.202162	0.978611	0.83	1.2	0.06	0.8	TCGA_BRCA_PanCancer
TRIP12	0.00579247	1.10228	0.9	1.4	0.87	0.35	TCGA_BRCA_PanCancer
TRMT2B	0.0566477	0.956268	0.79	1.2	0.22	0.64	TCGA_BRCA_PanCancer
TSPYL1	0.185751	1.03238	0.85	1.3	0.1	0.75	TCGA_BRCA_PanCancer
TYW1	0.000160268	0.920739	0.79	1.1	1.1	0.29	TCGA_BRCA_PanCancer
UBE4A	0.0406069	1.06771	0.89	1.3	0.49	0.48	TCGA_BRCA_PanCancer
UFL1	0.0752155	1.09038	0.92	1.3	1	0.31	TCGA_BRCA_PanCancer
UGT1A6	0.0167266	1.06828	0.93	1.2	0.84	0.36	TCGA_BRCA_PanCancer
UHRF1	0.00986139	0.898601	0.73	1.1	0.97	0.33	TCGA_BRCA_PanCancer
UNC119B	0.109498	1.08665	0.87	1.4	0.54	0.46	TCGA_BRCA_PanCancer
UNG	0.019698	0.90465	0.74	1.1	1	0.31	TCGA_BRCA_PanCancer
UQCRC1	0.0840821	0.97658	0.8	1.2	0.05	0.82	TCGA_BRCA_PanCancer
VMA21	0.00262579	0.803846	0.65	0.99	4.4	0.037	TCGA_BRCA_PanCancer
WFS1	0.19064	0.940662	0.76	1.2	0.32	0.57	TCGA_BRCA_PanCancer
YTHDC1	0.342799	0.997985	0.83	1.2	0	0.98	TCGA_BRCA_PanCancer
ZMYM3	0.0817444	1.06906	0.89	1.3	0.5	0.48	TCGA_BRCA_PanCancer
ZNF593	0.108726	0.963301	0.76	1.2	0.1	0.75	TCGA_BRCA_PanCancer
ABCB10	0.0711051	1.00282	0.95	1.1	0.01	0.92	MetaBric
ABCD1	0.00760614	1.04459	0.98	1.1	2	0.16	MetaBric
ABCD3	0.00187216	0.975717	0.91	1	0.5	0.48	MetaBric
ACAA1	0.287455	0.994578	0.94	1.1	0.03	0.86	MetaBric
ACOX3	0.0097234	1.02233	0.96	1.1	0.41	0.52	MetaBric
ACSL1	0.063279	1.00635	0.94	1.1	0.04	0.85	MetaBric
ADCY9	0.011356	0.946041	0.89	1	3.5	0.062	MetaBric
ADNP	0.00689161	1.00094	0.94	1.1	0	0.98	MetaBric
AIF1L	0.0365189	1.03456	0.97	1.1	1.1	0.29	MetaBric
ALKBH1	0.0087025	1.04911	0.99	1.1	2.4	0.12	MetaBric
ALKBH5	0.00633565	1.02901	0.98	1.1	1.3	0.25	MetaBric
ANK3	0.202312	0.973111	0.91	1	0.68	0.41	MetaBric
ANO10	0.0937893	1.01969	0.96	1.1	0.37	0.54	MetaBric
ASCC3	0.117057	1.03587	0.97	1.1	1.3	0.26	MetaBric
ASS1	0.038792	0.996592	0.93	1.1	0.01	0.92	MetaBric
ATP5F1D	0.0657564	0.984928	0.93	1	0.26	0.61	MetaBric
ATP5ME	0.168863	0.987515	0.93	1.1	0.14	0.71	MetaBric
ATP6AP1	0.0586336	0.980908	0.92	1	0.39	0.53	MetaBric
ATP6V0D1	0.00105703	1.05621	0.99	1.1	3	0.081	MetaBric
ATPAF2	0.0320011	1.03121	0.97	1.1	0.91	0.34	MetaBric
ATRAID	0.0401903	0.967744	0.91	1	1	0.31	MetaBric
B4GALNT1	0.183865	1.01803	0.96	1.1	0.32	0.57	MetaBric
B4GALT4	0.00618023	1.06112	0.99	1.1	3	0.081	MetaBric
BAHD1	0.0110808	0.974339	0.91	1	0.57	0.45	MetaBric
BCAM	0.214608	0.999708	0.94	1.1	0	0.99	MetaBric
BCAP31	0.275751	0.988388	0.93	1.1	0.14	0.71	MetaBric
BCKDK	0.0994232	1.00068	0.95	1.1	0	0.98	MetaBric
BPTF	0.0117212	1.03689	0.98	1.1	1.4	0.23	MetaBric
BRD8	0.0206504	1.00085	0.94	1.1	0	0.98	MetaBric
BRI3BP	0.186787	1.00204	0.94	1.1	0	0.95	MetaBric
BRWD1	0.256059	0.991481	0.93	1.1	0.06	0.8	MetaBric
BUD23	0.0079872	1.01087	0.95	1.1	0.12	0.72	MetaBric
C7ORF50	0.21368	1.00098	0.95	1.1	0	0.97	MetaBric
CA12	0.0825257	0.999143	0.94	1.1	0	0.98	MetaBric
CASK	0.253564	1.00672	0.94	1.1	0.04	0.84	MetaBric
CBX3	0.21601	0.98843	0.93	1.1	0.14	0.71	MetaBric
CBX5	0.00490039	0.96602	0.91	1	1.1	0.29	MetaBric
CD46	0.0792583	0.987678	0.94	1	0.23	0.64	MetaBric
CD47	0.123947	1.01939	0.96	1.1	0.34	0.56	MetaBric
CD55	0.127952	0.985862	0.92	1.1	0.17	0.68	MetaBric
CDC40	0.164164	1.01075	0.96	1.1	0.15	0.7	MetaBric
CELF1	0.146027	1.02486	0.96	1.1	0.53	0.47	MetaBric
CENPF	0.0332336	0.97478	0.92	1	0.63	0.43	MetaBric
CENPH	0.100578	1.01105	0.95	1.1	0.11	0.73	MetaBric
CENPV	0.0369996	0.980094	0.91	1.1	0.33	0.57	MetaBric
CERS1	0.0384345	1.03747	0.97	1.1	1.3	0.25	MetaBric
CERS2	0.165914	0.998094	0.94	1.1	0	0.95	MetaBric
CHCHD2	0.0332978	1.01131	0.95	1.1	0.13	0.72	MetaBric
CHD1	0.187785	0.990411	0.93	1.1	0.08	0.78	MetaBric
CHD7	0.0723635	0.984703	0.93	1	0.31	0.58	MetaBric
CHERP	0.00334806	1.10023	1	1.2	8.8	0.003	MetaBric
CHID1	0.0193041	0.993656	0.93	1.1	0.03	0.86	MetaBric
CHPF	0.0138103	0.999013	0.93	1.1	0	0.98	MetaBric
CLPTM1L	0.0320176	0.971675	0.92	1	0.91	0.34	MetaBric
CNPY3	0.0637424	1.01754	0.95	1.1	0.26	0.61	MetaBric
COA6	0.0531249	0.974058	0.92	1	0.9	0.34	MetaBric
COX11	0.0561919	0.992866	0.94	1.1	0.06	0.81	MetaBric
COX6C	0.0958933	0.965004	0.9	1	1.2	0.28	MetaBric
CPSF6	0.000467162	1.09414	1	1.2	7.4	0.0064	MetaBric
CRABP2	0.13614	0.983793	0.92	1.1	0.2	0.65	MetaBric
CTR9	0.123768	0.993565	0.93	1.1	0.04	0.84	MetaBric
CTSH	0.0112593	1.07001	1	1.1	3.9	0.049	MetaBric
CYP1B1	0.0767527	1.02205	0.96	1.1	0.41	0.52	MetaBric
CYP51A1	0.0284223	0.987171	0.93	1.1	0.17	0.68	MetaBric
DDB1	0.00537132	0.963426	0.9	1	1.3	0.25	MetaBric
DDX27	0.0982229	0.986777	0.93	1	0.2	0.65	MetaBric
DDX39B	0.041723	0.968211	0.91	1	0.92	0.34	MetaBric
DDX41	0.103999	1.02078	0.96	1.1	0.48	0.49	MetaBric
DDX42	0.00423135	1.04149	0.99	1.1	2.9	0.086	MetaBric
DDX49	0.108196	0.980804	0.92	1	0.36	0.55	MetaBric
DDX5	0.0181792	1.02876	0.97	1.1	0.96	0.33	MetaBric
DDX55	0.04408	1.01497	0.95	1.1	0.22	0.64	MetaBric
DDX56	0.130574	1.03459	0.98	1.1	1.3	0.26	MetaBric
DHODH	0.00356692	1.07273	1	1.1	4.2	0.039	MetaBric
DHRS2	0.0413566	1.04169	0.97	1.1	1.4	0.23	MetaBric
DHX37	0.113998	1.02388	0.96	1.1	0.5	0.48	MetaBric
DLG5	0.0360756	1.00373	0.94	1.1	0.01	0.91	MetaBric
DPY19L3	0.0219345	1.00156	0.93	1.1	0	0.96	MetaBric
DUS2	0.000469406	1.0694	1	1.1	5	0.025	MetaBric
EBP	0.131514	1.02032	0.96	1.1	0.42	0.52	MetaBric
EFHD1	0.0949656	0.998353	0.93	1.1	0	0.96	MetaBric
EHMT1	0.188741	1.01728	0.95	1.1	0.27	0.6	MetaBric
EHMT2	0.0541123	0.997562	0.94	1.1	0.01	0.94	MetaBric
ELOVL2	0.0233067	0.952941	0.89	1	1.8	0.18	MetaBric
ELOVL5	0.178144	1.0111	0.94	1.1	0.1	0.75	MetaBric
EMC4	0.0157636	1.06261	1	1.1	3.6	0.057	MetaBric
EMC7	0.0535436	1.02976	0.97	1.1	1	0.31	MetaBric
EMD	0.075618	0.982796	0.93	1	0.32	0.57	MetaBric
EP400	0.00926635	1.01519	0.96	1.1	0.25	0.62	MetaBric
EPHX1	0.0966952	1.02229	0.96	1.1	0.51	0.48	MetaBric
EPN2	0.0218813	1.02814	0.97	1.1	0.92	0.34	MetaBric
ESYT1	0.28437	0.999704	0.94	1.1	0	0.99	MetaBric
FADS1	0.152624	0.990117	0.93	1.1	0.09	0.76	MetaBric
FAM177A1	0.299427	0.997123	0.93	1.1	0.01	0.93	MetaBric
FAM3C	0.123333	0.993275	0.93	1.1	0.04	0.84	MetaBric
FANCD2	0.0523345	1.02119	0.96	1.1	0.48	0.49	MetaBric
FARP2	0.289816	1.0032	0.94	1.1	0.01	0.92	MetaBric
FBXO11	0.0127074	0.950817	0.89	1	2.6	0.11	MetaBric
FDFT1	0.156961	1.01299	0.96	1.1	0.2	0.65	MetaBric
FDXR	0.0779678	1.02875	0.96	1.1	0.7	0.4	MetaBric
FKBP8	0.0100342	0.964796	0.9	1	1.1	0.29	MetaBric
FMC1	0.0392563	1.03691	0.97	1.1	1.2	0.27	MetaBric
FRK	0.19421	1.00429	0.94	1.1	0.02	0.9	MetaBric
FTSJ3	0.00382374	1.0568	1	1.1	5	0.025	MetaBric
FUBP1	0.0135995	1.03228	0.97	1.1	0.87	0.35	MetaBric
FUNDC2	0.012838	0.964267	0.9	1	1.1	0.29	MetaBric
G6PD	0.011628	1.05031	0.99	1.1	2.4	0.12	MetaBric
GAA	0.0822812	1.02247	0.96	1.1	0.51	0.48	MetaBric
GCAT	0.0905642	1.02136	0.96	1.1	0.43	0.51	MetaBric
GDAP1	0.0662017	0.998335	0.94	1.1	0	0.96	MetaBric
GDPD3	0.0442469	0.962072	0.91	1	1.6	0.2	MetaBric
GLA	0.0639733	1.03105	0.96	1.1	0.7	0.4	MetaBric
GLB1	0.0353783	1.02904	0.97	1.1	0.81	0.37	MetaBric
GNA13	0.183218	0.995273	0.94	1.1	0.02	0.88	MetaBric
GOLM2	0.124162	0.977535	0.92	1	0.48	0.49	MetaBric
GPD2	0.0581211	0.985244	0.92	1.1	0.2	0.66	MetaBric
GREB1	0.0664886	1.03372	0.97	1.1	0.97	0.33	MetaBric
GRSF1	0.00657328	0.936949	0.88	0.99	4.5	0.034	MetaBric
GTF3C2	0.111745	1.02041	0.97	1.1	0.52	0.47	MetaBric
GUSB	0.0548699	1.0206	0.96	1.1	0.45	0.5	MetaBric
HARS2	0.0332509	0.987532	0.93	1	0.18	0.67	MetaBric
HIP1	0.121197	1.00771	0.95	1.1	0.06	0.81	MetaBric
HMGN3	0.011478	0.982301	0.92	1	0.33	0.56	MetaBric
HNRNPA2B1	0.0790558	0.982482	0.93	1	0.35	0.55	MetaBric
HNRNPA3	0.236561	1.00601	0.94	1.1	0.03	0.86	MetaBric
HNRNPH1	0.0301973	1.04194	0.98	1.1	1.5	0.22	MetaBric
HNRNPK	0.0404324	0.998706	0.94	1.1	0	0.97	MetaBric
HNRNPL	0.00414801	1.06285	0.99	1.1	3.1	0.08	MetaBric
HNRNPU	0.113324	0.98906	0.93	1.1	0.13	0.72	MetaBric
HSD17B10	0.0163668	1.04307	0.98	1.1	1.7	0.19	MetaBric
HSDL1	0.0201266	1.02619	0.96	1.1	0.57	0.45	MetaBric
HTATSF1	0.0365243	0.963446	0.9	1	1.1	0.29	MetaBric
IARS2	0.0319717	0.972857	0.92	1	1	0.3	MetaBric
IRF2BP2	0.0647527	1.00389	0.95	1.1	0.02	0.9	MetaBric
IVD	0.104071	0.994111	0.94	1.1	0.04	0.85	MetaBric
JARID2	0.00921836	1.04108	0.98	1.1	1.7	0.19	MetaBric
KDM5B	0.138368	0.995112	0.94	1.1	0.03	0.86	MetaBric
KIDINS220	0.211715	1.01274	0.95	1.1	0.15	0.7	MetaBric
KPNA2	0.0491795	1.02833	0.97	1.1	0.94	0.33	MetaBric
LAD1	0.0234542	1.05033	0.98	1.1	1.8	0.18	MetaBric
LAS1L	0.0115622	1.06373	1	1.1	3.4	0.064	MetaBric
LDHD	0.00257167	1.08662	1	1.2	4.7	0.031	MetaBric
LPCAT1	0.116531	0.989098	0.93	1.1	0.12	0.73	MetaBric
LPCAT2	0.081679	1.01946	0.95	1.1	0.3	0.58	MetaBric
LRPAP1	0.00783188	1.01567	0.95	1.1	0.24	0.63	MetaBric
LRWD1	0.0451503	1.03908	0.98	1.1	1.5	0.23	MetaBric
LSM14B	0.00185414	0.95503	0.89	1	1.6	0.21	MetaBric
LYRM1	0.270985	0.978556	0.93	1	0.57	0.45	MetaBric
MAL2	0.0448958	0.991606	0.93	1.1	0.07	0.79	MetaBric
MAN2B1	0.0777032	1.0214	0.96	1.1	0.4	0.53	MetaBric
MBOAT7	0.153537	1.0094	0.95	1.1	0.1	0.76	MetaBric
MCM10	0.0292921	1.03109	0.97	1.1	1.1	0.29	MetaBric
MED12	0.200853	1.00257	0.94	1.1	0.01	0.94	MetaBric
MED13	0.131629	1.00557	0.94	1.1	0.03	0.87	MetaBric
MGAT4A	0.0771282	0.971074	0.91	1	0.71	0.4	MetaBric
MIS18BP1	0.043344	0.97701	0.92	1	0.5	0.48	MetaBric
MKI67	0.0282767	1.06411	1	1.1	3.5	0.061	MetaBric
MLYCD	0.000201263	1.09112	1	1.2	7	0.008	MetaBric
MORF4L1	0.160496	1.01483	0.95	1.1	0.19	0.66	MetaBric
MPP2	0.161115	0.999937	0.93	1.1	0	1	MetaBric
MREG	0.228693	1.00825	0.94	1.1	0.06	0.81	MetaBric
MRFAP1	0.174264	1.02661	0.97	1.1	0.79	0.37	MetaBric
MRPL42	0.19825	0.982525	0.92	1	0.3	0.59	MetaBric
MTHFD1L	0.171651	1.0529	0.99	1.1	2.6	0.11	MetaBric
MTIF2	0.0478492	0.970931	0.91	1	0.93	0.33	MetaBric
MX1	0.109753	0.98356	0.92	1.1	0.24	0.63	MetaBric
NENF	0.0683537	0.984095	0.93	1	0.28	0.6	MetaBric
NFU1	0.00334537	0.971595	0.91	1	0.74	0.39	MetaBric
NIPBL	0.0480678	0.962847	0.91	1	1.5	0.22	MetaBric
NIT2	0.00984729	1.06498	1	1.1	4	0.047	MetaBric
NKTR	0.0629654	1.04042	0.98	1.1	1.6	0.21	MetaBric
NLN	0.0660079	1.01002	0.95	1.1	0.09	0.76	MetaBric
NME6	0.0467481	0.962854	0.9	1	1.3	0.26	MetaBric
NONO	0.0200118	1.05236	0.99	1.1	2.6	0.1	MetaBric
NRAS	0.126905	0.976783	0.92	1	0.55	0.46	MetaBric
NSD2	0.0749301	0.9939	0.93	1.1	0.03	0.85	MetaBric
NSDHL	0.160034	1.00189	0.95	1.1	0	0.95	MetaBric
NT5C3A	0.0356914	1.02463	0.96	1.1	0.54	0.46	MetaBric
NUCB1	0.0367951	0.986815	0.93	1	0.2	0.66	MetaBric
NUDT6	0.00383677	0.940585	0.88	1	3.2	0.072	MetaBric
NXT1	0.177745	1.00596	0.95	1.1	0.04	0.83	MetaBric
OGT	0.189705	1.00021	0.94	1.1	0	0.99	MetaBric
ORC2	0.131148	1.00779	0.95	1.1	0.06	0.8	MetaBric
P4HB	0.00787446	1.05242	1	1.1	3.2	0.074	MetaBric
PC	0.184926	0.974509	0.91	1	0.57	0.45	MetaBric
PDIA6	0.10129	1.00023	0.94	1.1	0	0.99	MetaBric
PDPR	0.0905727	1.01101	0.95	1.1	0.12	0.73	MetaBric
PDSS2	0.00577996	0.988284	0.93	1.1	0.13	0.71	MetaBric
PEF1	0.121229	0.983032	0.93	1	0.35	0.56	MetaBric
PEX3	0.101033	0.958649	0.9	1	1.8	0.18	MetaBric
PGAM5	0.277516	1.01865	0.95	1.1	0.31	0.58	MetaBric
PHIP	0.283259	0.991778	0.93	1.1	0.06	0.8	MetaBric
PIAS4	0.110702	1.00956	0.95	1.1	0.09	0.77	MetaBric
PIEZO1	0.0192967	1.02302	0.96	1.1	0.49	0.49	MetaBric
PITRM1	0.0129044	1.03997	0.99	1.1	2.2	0.14	MetaBric
PMPCA	0.0433653	1.02741	0.96	1.1	0.69	0.41	MetaBric
PNKD	0.050671	1.03205	0.97	1.1	0.86	0.35	MetaBric
POLDIP2	0.0406197	1.03307	0.99	1.1	2.7	0.099	MetaBric
POLR2C	0.0844111	1.03299	0.98	1.1	1.3	0.26	MetaBric
POLR2G	0.0538176	0.97191	0.92	1	0.94	0.33	MetaBric
POR	0.0452966	1.02242	0.96	1.1	0.51	0.48	MetaBric
PPM1D	0.0422222	1.02234	0.98	1.1	0.86	0.35	MetaBric
PPP1R15B	0.194094	0.962394	0.91	1	1.6	0.2	MetaBric
PRPF6	0.20828	0.985941	0.93	1	0.27	0.61	MetaBric
PTGES	0.275589	1.01408	0.95	1.1	0.17	0.68	MetaBric
PTPRK	0.0388335	1.04052	0.97	1.1	1.4	0.23	MetaBric
PUS1	0.0398845	1.04568	0.98	1.1	1.8	0.18	MetaBric
PYROXD2	0.0407581	0.963282	0.9	1	1.4	0.24	MetaBric
RBBP8NL	0.00499315	1.01681	0.95	1.1	0.25	0.62	MetaBric
RBM3	0.0563595	1.00098	0.94	1.1	0	0.98	MetaBric
RBM39	0.144902	0.981175	0.92	1	0.33	0.57	MetaBric
REST	0.131511	0.979905	0.92	1	0.35	0.55	MetaBric
RIDA	0.000486136	1.02462	0.97	1.1	0.83	0.36	MetaBric
RNASET2	0.176966	1.01472	0.96	1.1	0.23	0.63	MetaBric
RNF139	0.108561	0.990991	0.92	1.1	0.06	0.8	MetaBric
RPL13	0.155349	1.03205	0.96	1.1	0.82	0.36	MetaBric
RPS23	0.107057	0.983754	0.92	1.1	0.22	0.64	MetaBric
RPS7	0.290918	1.00167	0.94	1.1	0	0.96	MetaBric
RRP1	0.132907	0.992365	0.93	1.1	0.05	0.82	MetaBric
RRP15	0.074199	0.983527	0.93	1	0.36	0.55	MetaBric
SCD	0.042868	1.01575	0.95	1.1	0.19	0.67	MetaBric
SCPEP1	0.0347021	1.05229	0.98	1.1	2.3	0.13	MetaBric
SEC63	0.1227	0.969242	0.92	1	1.2	0.26	MetaBric
SEMA3C	0.0593746	0.972461	0.91	1	0.7	0.4	MetaBric
SEMA4C	0.276616	1.03112	0.96	1.1	0.82	0.37	MetaBric
SF1	0.0623266	1.03368	0.97	1.1	0.99	0.32	MetaBric
SFXN5	7.66714e-05	0.910611	0.85	0.98	6.7	0.0098	MetaBric
SIN3B	0.177191	1.00111	0.94	1.1	0	0.97	MetaBric
SLC15A4	0.160414	1.01148	0.94	1.1	0.1	0.75	MetaBric
SLC16A7	0.110231	0.993919	0.93	1.1	0.03	0.86	MetaBric
SLC22A5	0.0900878	1.01276	0.95	1.1	0.17	0.68	MetaBric
SLC26A6	0.0908949	1.00064	0.93	1.1	0	0.99	MetaBric
SLC35B2	0.164139	1.01737	0.96	1.1	0.32	0.57	MetaBric
SLC9A7	0.000597517	1.05656	1	1.1	3.2	0.071	MetaBric
SND1	0.0787141	0.992206	0.94	1.1	0.07	0.79	MetaBric
SNIP1	0.0758585	0.976611	0.92	1	0.65	0.42	MetaBric
SNRNP70	0.0817028	1.00501	0.95	1.1	0.03	0.87	MetaBric
SOD2	0.0240535	1.0314	0.97	1.1	0.98	0.32	MetaBric
SPTY2D1	0.0986478	1.00885	0.95	1.1	0.08	0.77	MetaBric
SQLE	0.135228	1.02304	0.97	1.1	0.75	0.39	MetaBric
SRSF2	0.0326201	1.05079	0.99	1.1	2.3	0.13	MetaBric
SS18L1	0.0737043	1.01367	0.96	1.1	0.23	0.63	MetaBric
STK11IP	0.0493946	0.988819	0.92	1.1	0.11	0.74	MetaBric
STRBP	0.35443	1.0011	0.94	1.1	0	0.97	MetaBric
SULF2	0.0111948	0.942915	0.88	1	3	0.084	MetaBric
SUPT6H	0.0655254	1.0326	0.99	1.1	2	0.16	MetaBric
SUSD2	0.0251125	0.963921	0.9	1	1.1	0.3	MetaBric
SYNPO2	0.193488	0.992684	0.93	1.1	0.05	0.83	MetaBric
TACO1	0.0235611	1.02784	0.99	1.1	1.7	0.19	MetaBric
TAF12	0.0427718	1.00495	0.95	1.1	0.03	0.87	MetaBric
TBRG4	0.0797991	1.02635	0.96	1.1	0.68	0.41	MetaBric
TBX2	0.00474605	0.94458	0.88	1	2.7	0.1	MetaBric
TDRKH	0.363628	0.995461	0.94	1.1	0.03	0.87	MetaBric
TMEM164	0.222987	0.999828	0.93	1.1	0	1	MetaBric
TMLHE	0.0760378	0.972947	0.92	1	0.83	0.36	MetaBric
TMX4	0.169327	1.00334	0.94	1.1	0.01	0.91	MetaBric
TOP2A	0.166765	0.993876	0.93	1.1	0.04	0.85	MetaBric
TOR1A	0.000778312	1.0387	0.98	1.1	1.6	0.2	MetaBric
TRIP12	0.0749439	0.984238	0.92	1.1	0.21	0.65	MetaBric
TRMT2B	0.178543	0.990787	0.93	1.1	0.07	0.78	MetaBric
TYW1	0.171199	1.00716	0.95	1.1	0.06	0.81	MetaBric
UBE4A	0.0438173	1.01492	0.95	1.1	0.21	0.65	MetaBric
UFL1	0.00719861	1.03601	0.97	1.1	1	0.31	MetaBric
UHRF1	0.00261351	1.04521	0.98	1.1	1.6	0.21	MetaBric
UNC119B	0.217482	0.986651	0.92	1.1	0.16	0.69	MetaBric
UNG	0.089819	1.00026	0.94	1.1	0	0.99	MetaBric
UQCRC1	0.184496	1.00969	0.95	1.1	0.1	0.75	MetaBric
VMA21	0.0784242	0.977354	0.92	1	0.6	0.44	MetaBric
WFS1	0.223044	0.99041	0.93	1.1	0.1	0.75	MetaBric
YTHDC1	0.117485	0.998568	0.93	1.1	0	0.97	MetaBric
ZMYM3	0.0335429	0.985673	0.92	1.1	0.19	0.66	MetaBric
ZNF593	0.0178796	1.04414	0.98	1.1	1.8	0.19	MetaBric
